# Supplementary material for: Not all predicted CRISPR–Cas systems are equal: isolated cas genes and classes of CRISPR like elements
Source: BMC Bioinformatics. 2017 Feb 6;18:92. doi: 10.1186/s12859-017-1512-4 (PMC5294841; doi:10.1186/s12859-017-1512-4)
Supplement: Additional file 3: — A sequence file of real CRISPR arrays in the FASTA format. (TXT 9447 kb) [file 12859_2017_1512_MOESM3_ESM.txt]

>NC_021872.1(region:1286441-1286805)	real
AGCCGTGAGTTCGACTAATATTTATCATCTAAAATCTTCATTGGAGTTCCAGGACATCTTCCCAGATTCT
AAACATTATTGATTTGAAGTACATCTAAAACGGAGGTATTACATGAATGCACAATAATCTAGTTCTAAAC
ATTATTGATTTGAAGTACATCTAAAACTGGGGTGGCAACGAAATCTTGTGGTACGTAGTTCTAAACATTA
TTGATTTGAAGTACATCTAAAACAGTTGGCTCTTGCTTATAAACATTAAAGGTGTTCTAAACATTATTGA
TTTGAAGTACATCTAAAACCAACTTGAGTAGTAATTGCCGAGCCTCCTAGTTCTAAACATTATTGATTTG
AAGTACATCTAAAAC
>NZ_CP015408.1(region:814032-814463)	real
ATTCTAAACATTATTGATTTGAAGTACATCTAAAACAACAGTAGCAGCAGTTAAGCGACTGGATGGGTTC
TAAACATTATTGATTTGAAGTACATCTAAAACTGACTGCATTGAAAAGTGCCTGGTCAAATGGTTCTAAA
CATTATTGATTTGAAGTACATCTAAAACCAAGTCCTGTGCTAATGCGTCAACAAAGCTGTTCTAAACATT
ATTGATTTGAAGTACATCTAAAACAAATTATACATGACGAAGAAAAAGAAGCGAGTTCTAAACATTATTG
ATTTGAAGTACATCTAAAACTGTAGGGGTTAGATAGAGATAATTTTTCATGTTCTAAACATTATTGATTT
GAAGTACATCTAAAACAAGCTGATTGTTGACCGCCAATTTTTGCTCGTTCTAAACATTATTGATTTGAAG
TACATCTAAAAC
>NZ_CP014864.1(region:3537536-3537851)	real
GTCTTAATCCCTTTCAAATCAGGGCATCTTTCAAACAGATATTGCGCGCGCAATACTCCAGATCCAACCG
GTCTTAATCCCTTTCAAATCAGGGCATCTTTCAAACCTGATCGAAAAGGCCTCTCTCGAATTGCTGCACA
TAGTCTTAATCCCTTTCAAATCAGGGCATCTTTCAAACGGCGCGGATTCGTGAACATATCCCACTGATTG
AAGTCTTAATCCCTTTCAAATCAGGGCATCTTTCAAACGCCAGCGGGAAGTCACTGATGCCGACATTCAG
GCCTTAATCCCTTTCAAATCAGGGCATCTTTTAAAC
>NC_014915.1(region:2962467-2963956)	real
GTTTCAATCCCTCATAGGTACGATAAAAACCAACTGTTCGTCTGTCATCAACCCTTTGGACAGTTCCGCG
TTTCAATCCCTCATAGGTACGATAAAAACTGTTTCTAAGGTGCCTGACTCTTTTACTCCTTTATGTTTCA
ATCCCTCATAGGTACGATAAAAACTCCCGGGAAAGTACAAGGCTGTTTATGAAGCCAGCTCAGTTTCAAT
CCCTCATAGGTACGATAAAAACTGAATTCGTTTTAACTCGAGATTTAGGTCGGTTATTTTGTTTCAATCC
CTCATAGGTACGATAAAAACTTTTTATGCCCAATGAGATTTTTGAAGATTTGCAAAGGTTTCAATCCCTC
ATAGGTACGATAAAAACCTTGGCATGAGCGAGCGGAAATATTATCGGTTGAAGTGTTTCAATCCCTCATA
GGTACGATAAAAACCGGCAATTGCGTTGCCGGTACTTGTCCATTTGCGTCGTTTCAATCCCTCATAGGTA
CGATAAAAACAACCGCGGCAGTGTATCGCTTCCATTCGTCGTCCGGTTTCAATCCCTCATAGGTACGATA
AAAACGGCCGTGCCGCTGGCTTTTTGGTGCTGAAGTCGAAGTTTCAATCCCTCATAGGTACGATAAAAAC
TGAGCGGGTCACTCTCGATGTATTCCCCGCTTGAATGGTTTCAATCCCTCATAGGTACGATAAAAACGGA
CGAAAGGAGTATTATTTATGAAACTTGAAACATGTTTCAATCCCTCATAGGTACGATAAAAACGGCAAGG
TGTCACTGGTCGGGTACTGCGTGCAAAAGAGTTTCAATCCCTCATAGGTACGATAAAAACTGGTATCGTA
AACTTCAGTGGCTGATTTGAATTTGGTTTCAATCCCTCATAGGTACGATAAAAACAATGCGGTCGTTGCG
GCGCTTGGATGAACGGGAAGGCGTTTCAATCCCTCATAGGTACGATAAAAACGTGCGCTGGGTATTGCGT
TTTGTTAGATATATAGATGTTTCAATCCCTCATAGGTACGATAAAAACGCAGTCGCGAGCAGATCATTGT
ATTGTTGTTCCGTGTTTCAATCCCTCATAGGTACGATAAAAACATCCCCACGCGTAGACTTTACCATCCA
CCGTCAACGGTTTCAATCCCTCATAGGTACGATAAAAACGGCTCGACGTTCGTGTGGGGCGAGGACGTGA
CAAAAATGTTTCAATCCCTCATAGGTACGATAAAAACTTGACAATCCGCAGACGGCCAACGCGGAGGGGT
TTTTGTTTCAATCCCTCATAGGTACGATAAAAACTAACTTTTTCAAAAATTGGTCATAATGCCGTACTAG
GTTTCAATCCCTCATAGGTACGATAAAAACTAGTCTGGGCTCTCCATCATCCCCACCATCCCAACGTTTC
AATCCCTCATAGGTACGATAAAAACTACCGAACCACGCCTGTTCAAGTGCAAGGGCTGTCGTTTCAATCC
CTCATAGGTACGATAAAAAC
>NC_015970.1(region:50241-50807)	real
CGTCGTAATCCCCTTTTCATCGGGTCAAGTCTTCGGACGGTGATCGGGCGTATCCGGGACAAACTCCAGA
GACACGGGGTCGTAATCCCCTTTTCATCGGGTCAAGTCTTCGGACGGAGAAAGTAATCCGGGGCTGGCTG
GCCGACGGATATCGGTCGTAATCCCCTTTTCATCGGGTCAAGTCTTCGGACGAATACGGCGGAAGCAAAC
TGGTTAACGGTGCGGTCGTCTGGTCGTAATCCCCTTTTCATCGGGTCAAGTCTTCGGACAAACGGAGATG
CCATGCGGTCGCTCCGTGAAATCGGTCGTAATCCCCTTTTCATCGGGTCAAGTCTTCGGACTGCTATGAA
CAGCGCGATTTATCAGCCGTTTTTGAATGAGAGTCGTAATCCCCTTTTCATCGGGTCAAGTCTTCGGACG
ATGGATCGGCCGATCGCCTTTCACCGGGCATTCGCGGTCGTAATCCCCTTTTCATCGGGTCAAGTCTTCG
GACGTTGTTTAAGGATGGTTTCTTTTACAATGCGCTTGAGGTCGTAATCCCCTTTTCATCGGGTCAAGTC
TTCGGAC
>NZ_CP006003.1(region:10347586-10351941)	real
ATTTCAACCCACGCTCCTCGCGGTCACGAGGAGCGACTTCCGCTCTCCGCCCCATGGACTGGTGCCGTCG
TGTTTCAACCCACGCCCCTCGCGGTCACGAGGAGCGACCCTGATTCAGGATTTTCGGCAGACCAACACCG
ACCTGTTTCAACCCACGCCCCTCGCGGTCACGAGGAGCGACTCGAAGGGGCCGCGAAGCTCGCCGCTGCG
GCGCTCGGTTTCAACCCACGCCCCTCGCGGTCACGAGGAGCGACGTCTCGGCGCTCATATGTCCCCCCGC
ACCACGACGTTTCAACCCACGCCCCTCGCGGTCACGAGGAGCAACTACGCGCCCGATGGTCATGCTCTCC
TTAGCCGTCGAGTTTCAACCCACGCTCCTCGCGGTCACGAGGAGCGACGTGCCGGCGACCCAGTCGCCCT
GGTACGCCGAGTTTCAACCCACGCTCCTCGCGGTCACGAGGAGCGACAGGCCGTCCGCACTGGCGCGGCG
ATGGGCGCACTGTTTCAACCCACGCTCCTCGCGGTCACGAGGAGCGACTCGCGCGCCTCGCCTCCCCAGT
TGAGTCCGAGCAGTTTCAACCCACGCTCCTCGCGGTCACGAGGAGCGACGGCTCCAGCCGCGCGGCGTAG
GCCTGGACCATCTGTTTCAACCCACGCTCCTCGCGGTCACGAGGAGCGACCTGCGAGAAAGAGGGGTCGC
CGCCGGGCCGGAGAGTTTCAACCCACGCTCCTCGCGGGCACGAGGAGCGACCGTCCACCAGGCAGGACAC
GCACGCAAACGTGTAGCAGTTTCAACCCACGCTCCTCGCGGTCACGAGGAGCGACCAAATCCAACCGGCT
AACCGCCACTCGCCCATGTTTCAACCCACGCTCCTCGCGGTCACGAGGAGCAACCGAGGAGACACGCACA
TGGCCTACCAGAACACGGTTTCAACCCACGCTCCTCGCGGTCACGAGGAGCGACCAGGCCGAGCGCGACG
AGCGCAAGGCAGCGACGTTTCAACCCACGCTCCTCGCGGTCACGAGGAGCGACCGTGTGCATCAAGGGGC
TCGACATCCCGCGCTTGTTTCAACCCACGCTCCTCACGGTCACGAGGAGCGACGGGGTGGCGGATGTCTC
CCGCCTCCACGAGCACATGTTTCAACCCACGCTCCTCACGGTCACGAGGAGCGACATCCCGGCATTTGGG
CCTCGGACGGTGAGTCCAAGTTTCAACCCACGCTCCTCACGGTCACGAGGAGCGACGAGACGAGCAGCGA
GAGGCCAATGCCGCGTCAGAGGTTTCAACCCACGCTCCTCACGGTCACGAGGAGCGACAACGTGGACAGG
CGCAACCAGCGGAGTCAGCAGTTTCAACCCACGCTCCTCACGGTCACGAGGAGCGACCAACCTCGGCATG
GCGCCAGTCTTTGGCACGAAGTTTCAACCCACGCTCCTCACGGTCACGAGGAGCGACCGACGAACTCGGT
GACATCTACTTCCTCACCGACGTTTCAACCCACGCTCCTCACGGTCACGAGGAGCGACTGTCCAATGTTG
CGTTCAGTCCGGACTATGTCAGTTTCAACCCACGCTCCTCACGGTCACGAGGAGCGACACATGGCCGCCT
GCCCGTCAGCCGTCATCATGTTGTTTCAACCCACGCTCCTCACCGTCACGAGGAGCGACTCTAGAAGTTG
TCGTGTCGCTCGCTGCTGACCGGTTTCAACCCACGCTCCTCACGGTCACGAGGAGCGACACGCTGTCCCA
GTCGATGTCCGTGTGCTCATCCATGTTTCAACCCACGCTCCTCACGGTCACGAGGAGCGACAGCACATGT
CTTGGGTAGCCCCTCGAACAAGATATTTCAACCCACGCTCCTCACGGTCACGAGGAGCGACCACAACTCG
GGTTTCGCTTCCAGCGCCAGCGGGGTTTCAACCCACGCTCCTCACGGTCACGAGGAGCGACCTTGGACTG
GCGGATGGTGCCGGCCTGCTGCTGGTTTCAACCCACGCTCCTCACGGTCACGAGGAGCGACTTGACCAGG
ATTTCGTTACCCGCGTCCGTGATGTTTCAACCCACGCTCCTCACGGTCACGAGGAGCGACTGTAACCCTG
CTCCTCCGTCATGCGAATGGCTTCGTTTCAACCCACGCTCCTCACGGTCACGAGGAGCGACTTCGCGCCC
CTCGGGCACGGCAGGCGTTGGCTTGTGGTTTCAACCCACGCTCCTCACGGTCACGAGGAGCGACGGCGCT
CGGAGTCGTGACGATTACGGCCTACGCGTTTCAACCCACGCTCCTCACGGTCACGAGGAGCGATCTATTC
CACGGAGTCAGGCACTCATTACCGTCCGCGTTTCAACCCACGCTCCTCACGGTCACGAGGAGCGACAGGC
GCCGCTGGAGTGGCACCCGCTGCTGGCCCTGTTTCAACCCACGCTCCTCACGGTCACGAGGAGCGACGAG
GGCCGAAGATGGCCCACCCCCGATACGTGTTTCAACCCACGCTCCTCACGGTCACGAGGAGCGACGAGTC
GCTCGGCGGTGTACGTCCGCAACGACGAGTTTCAACCCACGCTCCTCACGGTCACGAGGAGCGACAGCAG
CGCGGCGAAGCACACAAGAGGCCGATATGTTTCAACCCACGCTCCTCACGGTCACGAGGAGCGACGCCGC
GACGCGTCCCGCCAACTACGAGGCGTGCAAGTTTCAACCCACGCTCCTCACGGTCACGAGGAGCGACATG
ACATCCCGCCAGCTCGGCCTCGCCAACCTCGTTTCAACCCACGCTCCTCACGGTCACGAGGAGCGACACT
TCATGGCCTCGCCTGCGGCGCGAATCGCTTGATTGTTTCAACCCACGCTCCTCACGGTCACGAGGAGCGA
CGACGGCCCAGCGCCTGGCGAAAGAGCTGGAGAAGTTTCAACCCACGCTCCTCACGGTCACGAGGAGCGA
CGCCCGTCCTTCGTCTCGAAACCGTACATCTCGGTGTTTCAACCCACGCTCCTCACGGTCACGAGGAGCG
ACTACTGTCTCCATGTTGCCAATAAACACCCGAGAGGTTTCAACCCACGCTCCTCACGGTCACGAGGAGC
GACGGGGCCCCGGCGCGGAGCTTCCGGAGCAGCGTCGTTTCAACCCACGCTCCTCACGGTCACGAGGAGC
GACGTGTCAAGAGTCCTGTGCGAATCTTCGCGCAGTTTCAACCCACGCTCCTCACGGTCACGAGGAGCGA
CGGAAGGAGCGTGATGCGGCACACGAGTATGAGTCAGTTTCAACCCACGCTCCTCACGGTCACGAGGAGC
GACTTCCCCCTGCGCGTCAGCGTCGCCTTGAGAATGTTTCAACCCACGCTCCTCACGGTCACGAGGAGCG
ACATGTGGCGTCTCCGTGTGCTGCGAGGATGGACAGAGTTTCAACCCACGCTCCTCACGGTCACGAGGAG
CGACGTGCGTCGATGTGGATTTGACACAGTGTACGTAGTGTTTCAACCCACGCTCCTCACGGTCACGAGG
AGCGACCAAGGCAAACGTGCCGTGGTGCTGTCTCCGAGGTTTCAACCCACGCTCCTCACGGTCACGAGGA
GCGACATCATCCGGCAAGACGTCCACATCAAACGTCTGCGGTTTCAACCCACGCTCCTCACGGTCACGAG
GAGCGACCGCAGACGGACGTCATCTCCCAGCGCAGGCACTGTTTCAACCCACGCTCCTCACGGTCACGAG
GAGCGACCGGGATCTCCAGCACGTCGCAGAGCGAACCGCAGTTTCAACCCACGCTCCTCACGGTCACGAG
GAGCGACCTGTCGGCCCCCGCGACGTCCATGGAGAAGGCGACGTTTCAACCCACGCTCCTCACGGTCACG
AGGAGCGACATATAGAGGCGCGTGCGCACGGACAGAGGCAGCAGGTTTCAACCCACGCTCCTCACGGTCA
CGAGGAGCGACACTGCGACGCAGGGCGTCCAGGTTGGCATTCATGTTTCAACCCACGCTCCTCACGGTCA
CGAGGAGCGACGCTCGCTGCTGGCACATCGTGGACCCAGCGTGATGTTTCAACCCACGCTCCTCACGGTC
ACGAGGAGCGACAACGCCGAGCTCTTGGTGTCCCAGGTGATGCTGTTTCAACCCACGCTCCTCACGGTCA
CGAGGAGCGACGCCTCGTCGCCTACGTCCAGCCCTCGGAGCCGCGACGTTTCAACCCACGCTCCTCACGG
TCACGAGGAGCGACGGCATTCGCCCTTGACCAGTCGGCCAAGTTGACGTTTCAACCCACGCTCCTCACGG
TCACGAGGAGCGACGGTGTCTACTGCTTCCAGGCGTCGGCCTCGGACGTGTTTCAACCCACGCTCCTCAC
GGTCACGAGGAGCGAC
>NZ_CP014284.1(region:142727-142963)	real
TTTCATTTCAATTTAGGCACCTATATAAAGTGCGACGTAATTCTTCTTCTGTGGATATATCTCGTCTAAT
ATTTCAATTCACACACCTATATAAGGTGCGACTTGTTTACTTCTATTTTTGCATTGAAATAATCTAAATT
TCAATCCACGCACCTATATAAGGTGCGACATATCATCGAGGGGATGTTTGGAATCTCCCTTATATTTCAA
TCCACGCACCTATATAAGGTGCGACAG
>NZ_CP007250.1(region:2969701-2970462)	real
ACGGCTATCCTTGTTGGCGCGGGGAACACGGCTACACGCAAAAATTCCAGTCGTTGGCGCACGGTTTATC
CCCGCTGGCGCGGGGAACACCCGATTAAGATCCGCAGTCTGCATCAGTAACTCGGTTTATCCCCGCTGGC
GAGGGGAACACCGATTCTACGGCAACAGGCCAGGCTGCGACCGCGGTTTATCCCCGCTGGCGCGGGGAAC
ACATCAAACATGGAAACCCCTTTAATGAGAGCAACGGTTTATCCCCGCTGGCGCGGGGAACACTCAGGAA
CGCGCGGCGGAAGAGCTTGGTGTTTGCGGTTTATCCCCGCTGGCGCGGGGAACACGCTGCCTTTCCCGGA
GTTCCGGCCCCTAAATTGGGTTTATCCCCGCTGGCGCGGGGAACACTCATGCGCTATAAAAATCAGACTG
TCACATGCCGGTTTATCCCCGCTGGCGCGGGGAACACTGATTATTGACGACAACAGCACAGACCGGCAGC
AGTTTATCCCCGCTGGCGCGGGGAACACAATAATCGGCAATTTGTCCTGGACAGGCACGGCAGTTTATCC
CCGCTGGCGCGGGGAACACAATAATCGGCAATTTGTCCTGGACAGGCACGGCAGTTTATCCCCGCTGGCG
CGGGGAACACAATAATCGGCAATTTGTCCTGGACAGGCACGGCAGTTTATCCCCGCTGGCGCGGGGAACA
CGAATCTGGAGGCCAACAGCGCGGCGAAATCCTCAGTTTATCCCCGCTGGCGCGGGGAACAC
>NC_015172.1(region:894822-897862)	real
GTCGCACCCCGCAAGGGTGCGTGGATTGAAACCTGTACTTATGAGAATCTATTGATTATCATCCCACGTC
GCACCCCGCAAGGGTGCGTGGATTGAAACCCTCATAGGAATCTAGTTTAAATTCAATAAAATCGTCGCAC
CCCGCAAGGGTGCGTGGATTGAAACTCTATCATTTTTGGCTCAAAAGCATTTCTGAGCGTCGCACCCCGC
AAGGGTGCGTGGATTGAAACTGAGAAAAAATGATTGTCGGCCTGTCCATCTTTGTCGCACCCCGCAAGGG
TGCGTGGATTGAAACTCGAAAACCCTTGATTGGTAATATTCGTTAAAGTCGCACCCCGCAAGGGTGCGTG
GATTGAAACAGCTAATTCGGCTTGTGATAAGTCATTTCCGATGTCGCACCCCGCAAGGGTGCGTGGATTG
AAACACTAATCCCGCCCTCTAAAATCCATAATTCCAAGTCGCACCCCGCAAGGGTGCGTGGATTGAAACA
TACATTTCGATCTGGAACGATAAAATCACGGCGTCGCACCCCGCAAGGGTGCGTGGATTGAAACCAGAAG
GGCGTTCGCTATGGCACAGGCCAGGAAAGTCGCACCCCGCAGGGGTGCGTGGATTGAAACAGACCAGGAC
CCTTCGCGGCCAGGCTTTCTTCAGTCGCACCCCGCAGGGGTGCGTGGATTGAAACAAGAACAGCGCGTCC
CAGGAGTACGGAACCGCCAGGTCGCACCCCGCAGGGGTGCGTGGATTGAAACAGGTCCGCTTTGTCGACA
GCGAATGGACGGTCGTCGCACCCCGCAGGGGTGCGTGGATTGAAACTGGGTTCCAGGATCACGCCGGTCT
GTTTGTTCGTCGCACCCCGCAGGGGTGCGTGGATTGAAACAGGTTGACCTTCCAGAAGCGGTCGGCGTAG
GGGGTCGCACCCCGCAGGGGTGCGTGGATTGAAACCAGGGTGTCGATCGCTCTTTTCGTCCTGGCGGTGT
CGCACCCCGCAGGGGTGCGTGGATTGAAACCGGCCCCGTTCGTCAGCATGGCCGAAGGCGACGAGTCGCA
CCCCGCAGGGGTGCGTGGATTGAAACCGGCCTGACCGGAAGAAAGAAGGTGTTAAACATGGTCGCACCCC
GCAGGGGTGCGTGGATTGAAACTTCGGCTGGCGAACGGTCCTGAACGAGTACCGGAGTCGCACCCCGCAG
GGGTGCGTGGATTGAAACAGCTTGCGTCTTCGCTTCCGCCATTCTGGGCCGGTCGCACCCCGCAGGGGTG
CGTGGATTGAAACTTCCTGGCGCTGGCTTTCGCGCCCTTCACAAAAGTCGCACCCCGCAGGGGTGCGTGG
ATTGAAACATCGTGTTTCCCCCTTTTGACAGAAAAAAGGTCGTCGCACCCCGCAGGGGTGCGTGGATTGA
AACTCAGATATGTTTATCTAATTAGATTTTAGTACTTGTCGCACCCCGCAGGGGTGCGTGGATTGAAACT
TACCATATCCCAAACAGGAAGAATTATTTTATGTCGCACCCCGCAGGGGTGCGTGGATTGAAACAACATT
AAAATCCGAATACCCAATATTTATAGCGTCGCACCCCGCAGGGGTGCGTGGATTGAAACCTCATATCTGT
TATTGTCATATTATATCGGGCGCCGTCGCACCCCGCAGGGGTGCGTGGATTGAAACAAAATTACATTGAC
ATCGAAGCCGATAACTGGGCAGTCGCACCCCGCAGGGGTGCGTGGATTGAAACTTGAGATTATTGTTTTG
TTATGATTATGATTTGGTCGCACCCCGCAGGGGTGCGTGGATTGAAACCCGCTGCTTGGCCTTTTGGCTG
TCTAAATCGTCGTCGCACCCCGCAGGGGTGCGTGGATTGAAACACGTCGAGAGCCAAATCATTCCCGACA
TCCCCGACGTCGCACCCCGCAGGGGTGCGTGGATTGAAACTCTTTTACCTCCGGCCATTTGCTTTTAGCC
ATCGTCGCACCCCGCAGGGGTGCGTGGATTGAAACTAACTAGGATCGCTGAAAATAATTGGCCTGGCGTG
TCGCACCCCGCAGGGGTGCGTGGATTGAAACTTCTTTGCTAAGATTTTTTAATTCTGCTGTGTCCGTCGC
ACCCCGCAGGGGTGCGTGGATTGAAACAATCTTAAATTCCTTAAAGGCCTGCAAGATCATGGTCGCACCC
CGCAGGGGTGCGTGGATTGAAACTTCTAGCCATTTTTCTATGCACGGCAAACAGGTGTCGCACCCCGCAG
GGGTGCGTGGATTGAAACCTCGGTTTGAATCATTTCAGGACGCGCGGGACACGTCGCACCCCGCAGGGGT
GCGTGGATTGAAACGGGCATTATACTTTAGGCATACCTATTAGGGTTGTCGCACCCCGCAGGGGTGCGTG
GATTGAAACCGCATTATGGTCTGGATAATAGCGCGTTACGAAGTCGCACCCCGCAGGGGTGCGTGGATTG
AAACATTTCAAGCCCCGTGTTAAAAAAGCAGTATTGGGTCGCACCCCGCAGGGGTGCGTGGATTGAAACT
AGCGAAGTCCATGCTTGACCTTGGCCCCGCGTGTCGCACCCCGCAGGGGTGCGTGGATTGAAACCAGCCG
TTCAAAGTAATTATCGTCTACTATAACGTCGCACCCCGCAGGGGTGCGTGGATTGAAACAGCGTCGGTCT
CTGCGATTTTGCTGATGTATTTGTCGCACCCCGCAGGGGTGCGTGGATTGAAACAAAGAACAAAGTTTAA
GGAATTATGCACTTTTTGTCGCACCCCGCAGGGGTGCGTGGATTGAAACGAAAAAGCGGGATTGATTGTA
TACTGCAAAGATGGTCGCACCCCGCAGGGGTGCGTGGATTGAAACTTCTTTTTTCCTCCCCTCCCCCACT
CCGTAACATGTCGCACCCCGCAGGGGTGCGTGGATTGAAACATAGCTTTCTGCCATGGCTCTGAACCAGT
CTCCCGTCGCACCCCGCAGGGGTGCGTGGATTGAAACGAAGTAATCGGTCATCAGAAAAAGTTTGATAGG
TCGCACCCTTCATGGGTGTGTGGATTGAAAC
>NZ_CP009149.1(region:1466618-1466858)	real
TGTTAAAATCAGACCGTTACGGTATGGAAACTACGCCCAGTTAAGTGCTATAATTTATGGACTATTAATA
GTTGTTAAAATCAGACCGTTACGGTATGGAAACCCTAATTTTTTTATTATGTATCTTAATTCATTATGAG
TTAAAATCAGACCGTTTCGGTATGGAAACGTGTTTTATGAGTTCTTCTGGTGTGAATGCTGGTGGTTTGT
TGTTAAAATCAGACCGTTTCGGTATGGAAAC
>NZ_CP014864.1(region:3539423-3540087)	real
GGCTTAATCCCTTTCAAATCAGGGCATCTTTCAAACGCGGAAAGGTTGTATCTGTGCCTGTCATAGCGTG
TCTTAATCCCTTTCAAATCAGGGCATCTTTCAAACAACGTATCACAGGAGCAGTTTGTCTCATTTCTCGG
TCTTAATCCCTTTCAAATCAGGGCATCTTTCAAACGATTGCGTATACGGCACACCGAACCACGATGATGT
GTCTTAATCCCTTTCAAATTAGGGCATCTTTCAAACAAACAAAGGGGGACAGTAATGCTAAGTTTTTTCT
GTCTTAATCCCTTTCAAATCAGGGCATCTTTCAAACAGATCAATTAAGCTCAGTAGGCTCCGAGCATCGT
CTTAATCCCTTTCAAATCAGGGCATCTTTCAAACGTTGGTGATAAAGTGAAAGTTCCCCACGGCACTGGG
TCTTAATCCCTTTCAAATCAGGGCATCTTTCAAACCGGGAGGAAAAACAATCCGTTCACGTTCAAGCCGT
CTTAATCCCTTTCAAATCAGGGCATCTTTCAAACGCCATTAACCTTACGCACATCATGACGATGGCTTAG
TCTTAATCCCTTTCAAATCAGGGCATCTTTCAAACTCAACTTCGTTGGTGGCGTTGACGTAGAAGGCAAG
TCTTAATCCCTTTCAAATCAGGGCATCTTTCAAAC
>NC_006448.1(region:863999-864323)	real
GATATAAACCTAATTACCTCGAGAGGGGACGGAAACGCTTTCTAGCTCGCTATAATTACCCATTCCTAGA
AAGATATAAACCTAATTACCTCGAGAGGGGACGGAAACTTTGAATAGTCTTTGAATCGCATTTGAACCAT
ATAGATATAAACCTAATTACCTCGAGAGGGGACGGAAACAGGTTTTTTGCCATAGATTTTCCAAGACCTT
CCCAACTGATATAAACCTAATTACCTCGAGAGGGGACGGAAACGCTTTCTAGCTCGCTATAATTACCCAT
TCCTAGAAAGATATAAACCTAATTACCTCGAGAGGGGACTTTTTT
>NC_018078.1(region:1293304-1294584)	real
TCACCGGGGCGGTTCACCCCGAGAGGGGACGGAAACTCGGGGAGCCGATCAGCGACCACCGCACCCTGTC
AGTCGTCAGACCCAAAACCCCGAGAGGGGACGGAAACCTTCAGCACCACCATCATCCGGCGCCTCAGCTC
AGCATGTCGTCAGACCCAAAACCCCGAGAGGGGACGGAAACCCTTCGACGCCGGATTCGTGATCTCTTCC
CGCGGATAGGTCGTCAGACCCAAAACCCCGAGAGGGGACGGAAACTGCCCCGGCGTTTAGCGATCACAAC
ACCAACTAATGGTCGTCAGACCCAAAACCCCGAGAGGGGACGGAAACCAGCGAAATACAGGCTCCACGAC
ACGACCACAACGCGTCGTCAGACCCAAAACCCCGAGAGGGGACGGAAACTCTTGACGATGCGGTTGCCCC
GCGCCCTTTTCCAGCCGTCGTCAGACCCAAAACCCCGAGAGGGGACGGAAACAGGTTCGCGTCAGACAGG
TTCGCGTCGATCAAGTCCGGTCGTCAGACCCAAAACCCCGAGAGGGGACGGAAACTTTATCACTCCCGAC
CAAATAGGTATCGGCGTGTTCAAGTCGTCAGACCCAAAACCCCGAGAGGGGACGGAAACATTTTGAGCGC
GAACTCGTCCACAGTCCCCCTTTCAGGTCGTCAGACCCAAAACCCCGAGAGGGGACGGAAACGCCCCGTG
GATGGCGGATGCGTTGTGCGCGCAAGTGTCGTCAGACCCAAAACCCCGAGAGGGGACGGAAACCCGACGA
TGGCCAGTAAATCGGCGTGGGTAACCGATCCGGGTCGTCAGACCCAAAACCCCGAGAGGGGACGGAAACC
TGACGGCACGGAGCTTTCCGGCTTCTATCAGGTAGTCGTCAGACCCAAAACCCCGAGAGGGGACGGAAAC
CCTCATGGTGGGACATGGACGAGCGCGACTATCGGGGTCGTCGGACCCAAAACCCCGAGAGGGGACGGAA
ACTGGACGCAGAATCGCACCGGGTGCGGGAGGTGCAGCAGTCGTCAGACCCAAAACCCCGAGAGGGGACG
GAAACGCATATCGCCCGCCACACCACAGCCACGCTACTGCTCCATGTCCTCAGACCCAAAACCCCGAGAG
GGGACGGAAACACACCGCCGATGACAGCTATGTCCGAGTGACATCCTCCCAGTCGTCAGACCCAAAACCA
CGAGAGGGGACGGAAACTTGAACCGCCCTTCGCGCGGTGTTTCGGCCGTGCCCGAGTCGTCAGACCCAAA
ACCCCGAGAGGGGACGGAAAC
>NZ_CP009149.1(region:974312-974826)	real
GTTAAAATCAGACCGTTACGGTATGGAAACTTCAGCACCGCACCAACAACAAGAAATAACTACAAAAAAA
TCGTTAAAATCAGACCGTTACGGTATGGAAACCTCGTTAACGTTCCATTTCCTATTATTGGTGTAAAAAG
TGCTGTTAAAATCAGACCGTTACGGTATGGAAACAAAGTTACAGCAATTGAGACCAATGTTTCAGCAAAT
GTTAAAATCAGACCGTTACGGTATGGAAACGAATATGAGAATATTGAAATAAAAAAACCTGTGCTTTGTT
AAAATCAGACCGTTACGGTATGGAAACAATGTACTCGCAACATCTGCGCCGTCTATGTATGTGAGTAGTT
AAAATCAGACCGTTACGGTATGGAAACTTCGGCAGGGATATAATAATATAATATACACATTGCGTTAAAA
TCAGACCGTTACGGTATGGAAACGCCCCTATTGGGTGATACTGTGGGTCAGCAAATAGCCGTATAGTTAA
AATCAGACCGTTTCGGTATGGAAAC
>NC_008532.1(region:897070-897331)	real
GATATAAACCTAATTACCTCGAGAGGGGACGGAAACGCTTTCTAGCTCGCTATAATTACCCATTCCTAGA
AAGATATAAACCTAATTACCTCGAGAGGGGACGGAAACTCAAAATATGTTATTACCTTGTATTTCATAAT
TCAATTAAGATATAAACCTAATTACCTCGAGAAGGGACGGAAACCCACTTGCTGTGTACATCCTACCAGT
TCCGCCTATGATGGATATAAACCTAATTACCTCGAGAGGGGACTTTTTTGAA
>NZ_CP009149.1(region:784070-784580)	real
GTTAAAATCAGACCGATTCGGTATGGAAACAAAATTAAAATGCCAAAAGTTGCAACACAATTAGCAAAAG
AGTTAAAATCAGACCGATTCGGTATGGAAACGATATTAATTTATCACTTCCAGACATCTTTAAGAAAGTT
AAAATCAGACCGATTCGGTATGGAAACAAAAATCAAAGACATCGAATACAAAATTAATCTCATGTTAAAA
TCAGACCGATTCGGTATGGAAACGAATAATAATCCTTATCAAAAATGTATATCCCTCTTAGTTAAAATCA
GACCGATTCGGTATGGAAACCATTATCAACCTTTATAACTGCAAAAAGTAATTTTTGTTTATGGTTAAAA
TCAGACCGATTCGGTATGGAAACATTTTTTTAATTTTTGTCTCGTTTAGTATTTTTTGGAGTTAAAATCA
GACCGAATCGGTATGGAAACTACAACTCCCTTAATAATTTTTGTTTCTTTTTTAAGAGATAGTTAAAATC
AGACCTCTTAGAGGATGAAAA
>NC_017761.1(region:1346374-1347400)	real
ATTTTAGTCCCTTCTTAAACTTCTATATGCTAGAATATGACAAGTCTATACCCGTTTTTATACTCGGTTT
TAGTCCCTTCTTAAACTTCTATATGCTAGAATATAGAGATGAAAAAGCAAAAAACTGCCACAGTTTTAGT
CCCTTCTTAAACTTCTATATGCTAGAATTGGTATAATATAAAGGGTGTAGCGAAATACTGTTTTAGTCCC
TTCTTAAACTTCTATATGCTAGAATTTTACGCAGTTACGATGATAATGGGTATCTGTTTTAGTCCCTTCT
TAAACTTCTATATGCTAGAATTGGAATACTCGCTATAGAGATGAGGATCTTGTTTTAGTCCCTTCTTAAA
CTTCTATATGCTAGAATATGACAAGTCTATACCCGTTTTTATACTCGGTTTTAGTCCCTTCTTAAACTTC
TATATGCTAGAATATAGAGATGAAAAAGCAAAAAACTGCCACAGTTTTAGTCCCTTCTTAAACTTCTATA
TGCTAGAATTCTAGCACAATTTAACAAGTTTAACCGCAAGTTTTAGTCCCTTCTTAAACTTCTATATGCT
AGAATTAAAGGCTTTGCCAATGAAATGCTAAAGAAGTTTTAGTCCCTTCTTAAACTTCTATATGCTAGAA
TACACTTGATTTAGAAACTTTAAAAGATGACGTTTTAGTCCCTTCTTAAACTTCTATATGCTAGAATAGC
GTCCATTCCGTCTTCCAATCTTTGCTTGTTTTAGTCCCTTCTTAAACTTCTATATGCTAGAATAAGAGCA
TTTTACAAGCAATATTATGTAGAGTTTTAGTCCCTTCTTAAACTTCTATATGCTAGAATCTAAATCACTT
CTTGCCTACGAGATTCTTCGTTTTAGTCCCTTCTTAAACTTCTATATGCTAGAATCTAAATCACTTCTTG
CCTACGAGATTCTTCGTTTTAGTCCCTTCTTAAACTTCTATATGCTAGAATCAAACACGCTAGGTATCTA
AATAGTGCTAAGTTTTAGTCCCTTCTTAAACTTCTATATGCTAGAAT
>NC_017581.1(region:969817-971087)	real
GATATAAACCTAATTACCTCGAGAGGGGACGGAAACCTTGATTCTAACGCTACTTCTAAATAAGCGTTAG
CAATGGATATAAACCTAATTACCTCGAGAGGGGACGGAAACAGTTCTAAAGCATTCATCATATGTTTATG
TTCTTTAGATATAAACCTAATTACCTCGAGAGGGGACGGAAACTTCCAAAATTAATTCTTTGATGTCGTT
ATTTATTAGATATAAACCTAATTACCTCGAGAGGGGACGGAAACATCCAGTTCTGCAAAGAACAGCATAG
AGGTTTTACCGATATAAACCTAATTACCTCGAGAGGGGACGGAAACTTTTAATTCTTCTAAGTTATCGCT
GAATGGATAGAACGATATAAACCTAATTACCTCGAGAGGGGACGGAAACACTGTTTCTGTTTGCTTGTTT
GACCAAATCCAGTTAAGATATAAACCTAATTACCTCGAGAGGGGACGGAAACAATTGGATAGCGCAGGCT
ACCAAACTTCTAAGATGATTGATATAAACCTAATTACCTCGAGAGGGGACGGAAACTCTTGTTGGCGTTT
TTCAATAACTTTCTTATCAATCAGATATAAACCTAATTACCTCGAGAGGGGACGGAAACTTCCAAAATTA
ATTCTTTGATGTCGTTATTTATTAGATATAAACCTAATTACCTCGAGAGGGGACGGAAACATCCAGTTCT
GCAAAGAACAGCATAGAGGTTTTACCGATATAAACCTAATTACCTCGAGAGGGGACGGAAACTTTTAATT
CTTCTAAGTTATCGCTGAATGGATAGAACGATATAAACCTAATTACCTCGAGAGGGGACGGAAACACTGT
TTCTGTTTGCTTGTTTGACCAAATCCAGTTAAGATATAAACCTAATTACCTCGAGAGGGGACGGAAACAA
TTGGATAGCGCAGGCTACCAAACTTCTAAGATGATTGATATAAACCTAATTACCTCGAGAGGGGACGGAA
ACTCTTGTTGGCGTTTTTCAATAACTTTCTTATCAATCAGATATAAACCTAATTACCTCGAGAGGGGACG
GAAACTGAGAAACATAGAAAACATGGTATGAATTATCATAGGATATAGACCTAATTACCTCGAGAGGGGA
CGGAAACCCATATACTCTAGCATTTCCATACACTTTAGCATTTGATATAAACCTAATTACCTCGAGAGGG
GACGGAAACTTAACGAAGTTGTCATCAATCATTACTCCTTGCCTGGATATAAACCTAATTACCTCGAGAG
GGGACTTTTTT
>NZ_CP009149.1(region:320224-321364)	real
GTTTTTACACCGTAACGGTCTGATTTTAACATAATATATACTCTTAGCTTAAAAGTATATGATAAAGTTT
CCATACCGAAACGGTCTGATTTTAACATTCTAACTCATATCTTGGACTCTCAAAGTAGTAGTTTCCATAC
CGAAACGGTCTGATTTTAACAAAATTGTAATATTGCCTTCCTTTGATGCCCTAAAATTTCCATACCGAAA
CGGTCTGATTTTAACTCATGAATTAGTTAAAGCATATCAAAGACATAAAGATTTCATGATTTCCATACCG
AAACGGTCTGATTTTAACTATAAGTTTGTTCAATAATACTATACCAACGCTCTAACTGCTCCCTAATTTC
CATACCGAAACGGTCTGATTTTAACGAGTATAGAAATAAAATCTGGGGTTATTGTTACAAAAAAATTAAG
AATTTCCATACCGAAACGGTCTGATTTTAACCAAATTCTATTTCAAATTCATAAGTGTCTCCAGACAAAT
CAAATTTCCATACCGAAACGGTCTGATTTTAACAAAACATTCATTATATAACAAAAGCATTAATTTCTGA
ATTTCCATACCGAAACGGTCTGATTTTAACTTTCATTGTAGTATCAAATAAATCATTATTACCTGCATTT
CCATACCGAAACGGTCTGATTTTAACATTATATATATCATTATTATATGAACAAATGAATGTATTTCCAT
ACCGAAACGGTCTGATTTTAACTATGTGGAGAAAGACTTGTTGGAGAGGATATTTATGAAATAGATTTCC
ATACCGAAACGGTCTGATTTTAACAATTCAACATTTCTTGTTTTAATGTATCATCAATAGTATCAAATTT
CCATACCGAAACGGTCTGATTTTAACTTCTGTGCATATCAATGAGAATACTTGGGTTAGTCTCCATGTCA
TTTCCATACCGAAACGGTCTGATTTTAACCTAAATCACCAAAGTTATATAGTGCTTTTATATCAATATTT
CCATACCGAAACGGTCTGATTTTAACTGCACCGTCAAGTTTTTCTTCAATATAAACTTTATCATCATTTC
CATACCGAAACGGTCTGATTTTAACAAAATATGCACCTAAAAAGCAAAAAGTGAAAAAGTTATTTCCATA
CCGAAACGGTCTGATTTTAAC
>NZ_CP009149.1(region:287107-288529)	real
GTTTTTACACCGTAACGGTCTGATTTTAACTTATAAAGTTTTGTGGGAAGCTAAAAGTCAAACATATGTT
TCCATACCGAAACGGTCTGATTTTAACTATTGTTTATTTCTTCAGTTGCAGGGGAATCAATCTTAGATAT
GAAGTATAGTTTCCATGCCGAAACGGTCTGATTTTAACAGGACTGGATAAGTCATGCCGTAGAGAGGCCA
GGAGCACTAGTTTCCATACCAAAACGGTCTGATTTTAACTACTACATATATGTAAATTGGTGATAAAATG
GCTGATGTAAGTTTCCATACCGAAACGGTCTGATTTTAACGCCGTTTAATTCTCTTACCGCCTCACACCC
TCCCTTGCAATAGTTTCCATACCAAAACGGTCTGATTTTAACAACTTCTATAGGAATAGTTATTTTACAG
TATAATTCATCGTTTCCATACCGTAACGGTCTGATTTTAACTTATAAAATGAAAATAAAAGGCAGTATTG
GAATGATTGAGTTTCCATACCAAAACGGTCTGATTTTAACTTGCATACATTGCTAAAAAATATCTGTAGG
TGAAACTAGTTTCCATACCGTAACGGTCTGATTTTAACTATCACTTGTTGGTTACCGTAAAACTAAATGA
GTTTCCATACCGTAACGGTCTGATTTTAACGATGCAATAACTTCATTAGCCCCACCTGTATTAAATACGG
AGCATTTGTTTCCATACCGTAACGGTCTGATTTTAACCAAATTCCCAACTAACACCGAAAACTATCTCCC
TATGTTTCCATACCGTAACGGTCTGATTTTAACATCCCTTTAGATTCTCAATTCTGTAGGCAGTTAGAAG
TTTCCATACCGTAACGGTCTGATTTTAACTTAATCTTAAAAGTGGTGGAATAGGAGCTGGTGGTGGGGCG
TTTCCATACCGTAACGGTCTGATTTTAACCATTAACTGATAATAATACAATTGATAGATTAAAAAGTTTC
CATACCGTAACGGTCTGATTTTAACAAAATAGATGAAAATACTTCAATTGTTATTGATTTATGGTTTCCA
TACCGTAACGGTCTGATTTTAACTTTAAGTTTTGTTATTGTTTCGTAAATTTTAAATAATTCTTGGTTTC
CATACCGTAACGGTCTGATTTTAACAAGATTGACGAATATCAACACCTTCAGAAAAAAGAATATTTAGAG
TTTCCATACCGTAACGGTCTGATTTTAACTTTTGATGTTTCTGGAGTTTATTCACATAATTGTGTTTCCA
TACCGTAACGGTCTGATTTTAACCAATGTAGAATTTGATATTACTAATATTTGGGATATATCTTAGTTTC
CATACCGTAACGGTCTGATTTTAACAATTTTAATGTATCTTTTACTGCTGGTGGCATATCCTTGTTTCCA
TACCGAAACGGTCTGATTTTAAC
>NZ_CP006819.1(region:1074866-1075127)	real
GATATAAACCTAATTACCTCGAGAGGGGACGGAAACGCTTTCTAGCTCGCTATAATTACCCATTCCTAGA
AAGATATAAACCTAATTACCTCGAGAGGGGACGGAAACTCAAAATATGTTATTACCTTGTATTTCATAAT
TCAATTAAGATATAAACCTAATTACCTCGAGAAGGGACGGAAACCCACTTGCTGTGTACATCCTACCAGT
TCCGCCTATGATGGATATAAACCTAATTACCTCGAGAGGGGACTTTTTTGAA
>NC_020555.1(region:1362505-1364592)	real
ATTTTAGTCCCTTCTTAAACTTCTATATGCTAGAATTAGAAAAGCCGGTAATGGAAGTGTCGGTGGGTTT
TAGTCCCTTCTTAAACTTCTATATGCTAGAATTAAAAGACGATAAGGGACGAACCAATGATGGTTTTAGT
CCCTTCTTAAACTTCTATATGCTAGAATAAAAGAAAAACGACGCCTTCGGCGGCGATAGTTTTAGTCCCT
TCTTAAACTTCTATATGCTAGAATTTTGTTGTCTTTTGTAGCATAAAGCTCTTGGTTTTAGTCCCTTCTT
AAACTTCTATATGCTAGAATACAAATTCCAATAAGATGAGCGATTTCGGCGTTTTAGTCCCTTCTTAAAC
TTCTATATGCTAGAATTTTTGGACTTGGTGCTATCCCCGATGTTGTGGTTTTAGTCCCTTCTTAAACTTC
TATATGCTAGAATTAATCCCGCTATTATAATTATTTGTGTCATGTTTTAGTCCCTTCTTAAACTTCTATA
TGCTAGAATATACGCACATTTATAAATGATGAGACATATGTTTTAGTCCCTTCTTAAACTTCTATATGCT
AGAATAAAATCATTACGAGTAGAATTCTCAAATAGGTTTTAGTCCCTTCTTAAACTTCTATATGCTAGAA
TAGAGGATTTATTTGAGTCTCTTGCTCCTATGTTTTAGTCCCTTCTTAAACTTCTATATGCTAGAATGAG
ATATGGGAGGACATCAGCGGGGATTTTGGTTTTAGTCCCTTCTTAAACTTCTATATGCTAGAATCTAAGC
TTTAATGTGCCATCAGAATGATTTGTTTTAGTCCCTTCTTAAACTTCTATATGCTAGAATTCCTTTTGAT
AAGCATTATAGTAACTTTGTGTTTTAGTCCCTTCTTAAACTTCTATATGCTAGAATCTATGTTACTACTA
AAAAATACAGGTGGGACGTTTTAGTCCCTTCTTAAACTTCTATATGCTAGAATATTGTCAATGTCCAAGT
CGTAGTCGTACGTGTTTTAGTCCCTTCTTAAACTTCTATATGCTAGAATGGGAGTCCTGCGAGTCAAACA
ATCACTAGCGTTTTAGTCCCTTCTTAAACTTCTATATGCTAGAATAAATTAAGGGCAGATACAATGCCTG
CGCTTGTTTTAGTCCCTTCTTAAACTTCTATATGCTAGAATGCCGATTTGTTTTTTTGCAAAAAGAACCT
CGTTTTAGTCCCTTCTTAAACTTCTATATGCTAGAATTCTGATCAAAGAGTTAATGTTGTTTTGCATGTT
TTAGTCCCTTCTTAAACTTCTATATGCTAGAATAGAAGCAAGGCGGAGGTCGCGGATGTCTAAAGTTTTA
GTCCCTTCTTAAACTTCTATATGCTAGAATCTTGGACTCGGTGCAATCCCCGATGTCGCTGTTTTAGTCC
CTTCTTAAACTTCTATATGCTAGAATAATTGGAGAATCTTTTCATTTTCTTGGAAGGTTTTAGTCCCTTC
TTAAACTTCTATATGCTAGAATGATTCTAGGTGTGGAATGTGTGAGTGTATCGTTTTAGTCCCTTCTTAA
ACTTCTATATGCTAGAATTACATTTCGTGGGGATATATACCGCTTCCTGTTTTAGTCCCTTCTTAAACTT
CTATATGCTAGAATTTTTGATTTGCTTTTGTCGATAACTTCATCGTTTTAGTCCCTTCTTAAACTTCTAT
ATGCTAGAATATAATTTAGATTCTCCTTTTTGAAATTTTTAGTTTTAGTCCCTTCTTAAACTTCTATATG
CTAGAATATAATTTAGATTCTCCTTTTTGAAATTTTTAGTTTTAGTCCCTTCTTAAACTTCTATATGCTA
GAATTCTAAAGTGTAATGGAATGCTGTTTCTTATGTTTTAGTCCCTTCTTAAACTTCTATATGCTAGAAT
GGAGCGGTGATTGGAGCAAGTATGCTAAGCGTTTTAGTCCCTTCTTAAACTTCTATATGCTAGAATAAAA
GTCGTTCGTAGTTTTCTTTTTCTAATGTTTTAGTCCCTTCTTAAACTTCTATATGCTAGAATAGTAATTC
TATATTTCAAATAAAGTTTTAAGTTTTAGTCCCTTCTTAAACTTCTATATGCTAGAAT
>NZ_CP009149.1(region:1439422-1440582)	real
GTTAAAATCAGACCGTTTCGGTATGGAAACCTAAATATATAATTTTACTTCTTGGTGATATTTCTTGTTA
AAGTTAAAATCAGACCGTTTCGGTATGGAAACACTTCATATATGACATCTTTATCTATACAACCGCATAA
AAGTTAAAATCAGACCGTTTCGGTATGGAAACTCTTTTACTCCCTTCAAAACATCCTCTAAAGTTATCTC
TACCATAGTTAAAATCAGACCGTTTCGGTATGGAAACTTTGGGATTGTGGCAACACATTAAACATTGTTG
GTGTTAAAATCAGACCGTTTCGGTATGGAAACCATTATCTACATACCATAAATTTTTAACCACAGCCTCA
CCGTTAAAATCAGACCGTTTCGGTATGGAAACTTAACAAAGTTCCATCCTTTCATACCAACTTCTGGGTT
AAAATCAGACCGTTTCGGTATGGAAACAATAAATATAAAAGGAGCTCCAAACCCTTCCCCTAATCTATGA
AACCTTGTTAAAATCAGACCGTTTCGGTATGGAAACTTCTCAATGAATTCTTTTTCCATAAATTCTTTTA
ATTGTTAAAATCAGACCGTTTCGGTATGGAAACATCAAACATGTTCTTAACAATTTTCTTTGCTTTGTCT
GTTAAAATCAGACCGTTTCGGTATGGAAACTCTATTGTTCCTCCAGTAATTATCTGGGGAAAGTCTGGGT
ATGGTTAAAATCAGACCGTTTCGGTATGGAAACACTTATTGGGTTAGGGAGAGCCCGTGACTTTCCAAAA
CCTAACGTTAAAATCAGACCGTTTCGGTATGGAAACTCTTCTTCTGCTACTTAGCCATGCCCTATATGCT
CTCATACTTCTAAAGTGGTTAAAATCAGACCGTTTCGGTATGGAAACTTTTTATCTAAGAATTGACAAAA
CTTTTCATAAAGCTCGTTGTTAAAATCAGACCGTTTCGGTATGGAAACACTAATAACGTTGATACACTAA
ATTTAATAGTAGGAGTTAAAATCAGACCGTTTCGGTATGGAAACGCCAATAGAAGAGTGGAATTACATCG
TTAGATTTATCAAAGTTAAAATCAGACCGTTTCGGTATGGAAACGAGAAAAGAGAATGTGTTTGATGTTA
AAATAATATTCGTTAAAATCAGACCGTTACGGTATGGAAAC
>NZ_CP010999.1(region:884614-884875)	real
GATATAAACCTAATTACCTCGAGAGGGGACGGAAACGCTTTCTAGCTCGCTATAATTACCCATTCCTAGA
AAGATATAAACCTAATTACCTCGAGAGGGGACGGAAACTCAAAATATGTTATTACCTTGTATTTCATAAT
TCAATTAAGATATAAACCTAATTACCTCGAGAAGGGACGGAAACCCACTTGCTGTGTACATCCTACCAGT
TCCGCCTATGATGGATATAAACCTAATTACCTCGAGAGGGGACTTTTTTGAA
>NC_014915.1(region:363492-366113)	real
GTTTTTATCGTACCTATGAGGGATTGAAACCCAAGTACCAAAAGTGGCTTTTGGATTTCAACACGATCGT
TTTTATCGTACCTATGAGGGATTGAAACATCGGAGCAACGTCCCGCCCGATGTCGCCGACGTCGGTTTTT
ATCGTACCTATGAGGGATTGAAACTATTCGATTTCGATAAGCCCGCTGGCTTCGAGTATTTGTTTTTATC
GTACCTATGAGGGATTGAAACTCCATCGAATCATTCGCTCACCTCCGCAGTCCTCGTTTTTATCGTACCT
ATGAGGGATTGAAACTCGTCGACTATGCGGAAGCCAATCGCGGGCAGGCGCCGTTTTTATCGTACCTATG
AGGGATTGAAACTGGTACTGCGCGCGAATCCGCTGGCATTAGCCATTACCGTTTTTATCGTACCTATGAG
GGATTGAAACATATGCCAGTTTGATTTTGTTAAACACCGTTTCAATGCGTTTTTATCGTACCTATGAGGG
ATTGAAACACATGGTGGCGTCCAGCCTCGCCGGCCAGCGATAAAGAGTTTTTATCGTACCTATGAGGGAT
TGAAACATTTTTCTAATTACTTTAGTATCATTTACTATTTTTTGTTTTTATCGTACCTATGAGGGATTGA
AACTCCTGCCGTTCCACTCACCGCCGTTTCGCTCACCTGCGGTTTTTATCGTACCTATGAGGGATTGAAA
CTGGTATCGGTAGTAATACTCGCGCGCCGCAAAATCGTTTTTATCGTACCTATGAGGGATTGAAACTCGA
AGATGAGCAGATAGCTGATAGCGTCATATTGAACAGTTTTTATCGTACCTATGAGGGATTGAAACGCAGA
CGGGGACAGACGTATCAGAACATTGCTTGGGTTTTTATCGTACCTATGAGGGATTGAAACATAACCCTGA
CCCCTTTCTGCCGCAGCAGAGCGATGAAGTTTTTATCGTACCTATGAGGGATTGAAACTTCTCAAGCGCA
ATCAATTTCCATTTGCGGCTTTCCGTTTTTATCGTACCTATGAGGGATTGAAACAAAAATCGGCGGAGTT
TGGAGGAGTTTGGCGTGAAGGTTTTTATCGTACCTATGAGGGATTGAAACAAAGACGACCGTTTCGTCAA
AACAGGCAGCCTCCCGGTTTTTATCGTACCTATGAGGGATTGAAACAAACGGAGTATCTTGATAAGCTCG
AAGAAAAAAACTGTTTTTATCGTACCTATGAGGGATTGAAACTAATTGAGGTGAAACGAATGGAGAGGCT
CGATGTGAGTTTTTATCGTACCTATGAGGGATTGAAACAAGGAGGTGATAGAAGTGACAAAAGAAGAGAT
TGTGTTTTTATCGTACCTATGAGGGATTGAAACTGTTGCAACTCACGAAGCTGTTTTTGTTCCGGCGTCT
CCGTTTTTATCGTACCTATGAGGGATTGAAACTTCAACCCCCCGATGTCGGTGATCGCCACCGTTTTGTG
TTTTTATCGTACCTATGAGGGATTGAAACTGAAAATGTGTCCTATTTATCCCGTGATGTAGGTAAAGTTT
TTATCGTACCTATGAGGGATTGAAACGCGCAAGAGCCGCTAGCGGCGCAACCGAGCAGCTACGTTTTTAT
CGTACCTATGAGGGATTGAAACAACTCCTTCGCCATTTCTTTCAGCGATCGGGACAATGTTTTTATCGTA
CCTATGAGGGATTGAAACACAAGCATGCGTATCAAAAGGTGGCGGCGGTTCCGTTGGGTTTTTATCGTAC
CTATGAGGGATTGAAACCTGTTTGATAATAGAAGCGTCTTGGCTATCATCCAGTTTTTATCGTACCTATG
AGGGATTGAAACCATTCCAGATGGATGATGTTAGCGATCGGATGCCGGTTTTTATCGTACCTATGAGGGA
TTGAAACGGACGGTACTACCGTCAGAAGGATGGCGAGATCTAGTTTTTATCGTACCTATGAGGGATTGAA
ACTCAGCCCGCCGTGCTCGGCAAGCTGTTCTACGTATTCGTTTTTATCGTACCTATGAGGGATTGAAACA
TAATTGGAAAAGCTCGATTGCCAACGCGGCATTAGTTTTTATCGTACCTATGAGGGATTGAAACTGTCGT
CGCGATTGGGGATGTCATTATCGATGCGCGGGTTTTTATCGTACCTATGAGGGATTGAAACACGCTCCCG
GATCGCGAGGATCTCGGGGGCGTCAAGGTTTTTATCGTACCTATGAGGGATTGAAACAACGCCTTTGCCG
CCGTTAGCATATATTTTGCATCAGTTTTTATCGTGCCTATGAGGGATTGAAACTTCCAATTTTTTTCATT
CTACATTCCTCCTTAGTTGTTTTTATCGTACCTATGAGGGATTGAAACGCTTGTTTCTCACTCATCTGAT
CTGTACTCCTTTCGTTTTTATCGTACCTATGAGGGATTGAAACTCGTACACGATCACGTGTACGTCGAGG
CGCCAAACCTGTTTTTATCGTACCTATGAGGGATTGAAACTCCCCTCGCCGACGATCAAGTCGGGCGGGA
AATCGGTTTTTATCGTACCTATGAGGGATTGAAACCTGCAAGATGATATCACACAGCCGGGGCGGAAGCT
GTGTTTTTATCGTACCTATGAGGGATTGAAAC
>NZ_CP009149.1(region:160575-161019)	real
GTTTCCATACCGAAACGGTCTGATTTTAACAACATTCCTAAGCAATTGATACTTGTATAATTTATAGGTG
TTTCCATACCGAAACGGTCTGATTTTAACCTCATCGTCTGTAAATCTATTGTAGTCGTCCTCCATGTTTC
CATACCGAAACGGTCTGATTTTAACTAAAATGGTGATAAAAATGGCATATAGAATAATTAGGTTTCCATA
CCGAAACGGTCTGATTTTAACAAATTTTAACAGTGTTTGATGATAAATCATACCATAATTTTGTAGTATC
ATTGTTTCCATACCGAAACGGTCTGATTTTAACAATTTAAAAATAAAAAGAAAATATTTAATAAAAAAAG
TTTCCATACCGAAACGGTCTGATTTTAACTGTGTTAGTATGTCTTGAAATTAAAGCAAAATCTGTGTTTC
CATACCGAAACGGTCTGATTTTAAC
>NC_013889.1(region:2575298-2579946)	real
GTTAGCTGCCGCACAGGCAGCTCAGAAATCTATAACTTTTGTGTGGAACTCCCTAACTGTGTTAGCTGCC
GCACAGGCAGCTCAGAAACTGAGATCAGCGTCCCTGAGATTAGCGCCCCCGTTAGCTGCCGCACAGGCAG
CTCAGAAATATACTTGGAGTTTTTCAACGATTACTCAACCGTTAGCTGCCGCACAGGCAGCTCAGAAAAG
TACCAGCCAAAGTATTTTCTGCTGGAAAATGTTAGCTGCCGCACAGGCAGCTCAGAAAATGACTGACGAA
GCTACTGAGATGCTCATTAAGTTAGCTGCCGCACAGGCAGCTCAGAAACGATCGGCCGACCGTCGATTCG
GGCGAGGAACGTTAGCTGCCGCACAGGCAGCTCAGAAATAATGGCTGGGCGACCGACAAAGTACAACGAA
GTTAGCTGCCGCACAGGCAGCTCAGAAAATCCGCGCGCGCAGCGCCAACCTGCGTGAGGGGTTAGCTGCC
GCACAGGCAGCTCAGAAATTGAAGATGGCCACCACGAACATGCCAATCGAGTTAGCTGCCGCACAGGCAG
CTCAGAAATGGATCAAATCAGGTTCCGTGAAGAGCTGACCGTTAGCTGCCGCACAGGCAGCTCAGAAACC
GTCTCCCCACGGGGCTTTTTTTCGTCTAGAGTTAGCTGCCGCACAGGCAGCTCAGAAATGACCCGTACCG
ATGCGCAGATATTCGCGGGAGTTAGCTGCCGCACAGGCAGCTCAGAAATCAGACGAGCGCTGCGGTCAGT
GCGACCATGGGTTAGCTGCCGCACAGGCAGCTCAGAAACCAGAGATTAGCGCCCCTGAGATTAGCGTCCC
GTTAGCTGCCGCACAGGCAGCTCAGAAAAAACAGAGCCCCGGCAATCAACAGCACCACACGTTAGCTGCC
GCACAGGCAGCTCAGAAAACACCGTCAGGCTGCTCCACTTGCATCTCCAGGTTAGCTGCCGCACAGGCAG
CTCAGAAATCACGGAGCTGGCGGACGCTCGCGCCGGTATCGTTAGCTGCCGCACAGGCAGCTCAGAAATC
AGGGGCAGCCGGTGCGGCAGGAGCCTCAGGGTTAGCTGCCGCACAGGCAGCTCAGAAAACGAACAGACAA
GCACCGTCCTGCGTGACCTCGTTAGCTGCCGCACAGGCAGCTCAGAAAATGGGGGAGCCACTGTTGGCGC
TGATAGCCTTGTTAGCTGCCGCACAGGCAGCTCAGAAAAATCGTCACGACCGAACATGCCACCGGGGTCA
GTTAGCTGCCGCACAGGCAGCTCAGAAAGCACACCGTGGACATGCAGATGAACCCGGTGAGTTAGCTGCC
GCACAGGCAGCTCAGAAAACGGATGTCCGGGCCCTGGTCGACGTGCATGAGTTAGCTGCCGCACAGGCAG
CTCAGAAATACACGGCGCAGGAGCTCCTGGAGGACTGGGCGTTAGCTGCCGCACAGGCAGCTCAGAAAAG
CTCCAGCTCAAAGCGATCCGCGATCTGCTCGTTAGCTGCCGCACAGGCAGCTCAGAAATTGAGCCGTCTG
CGCGAGCGGCTGCTGGAGCGGTTAGCTGCCGCACAGGCAGCTCAGAAAACCCGCCCCGGTGACTACTGGT
ACCACATGGTGTTAGCTGCCGCACAGGCAGCTCAGAAAACCATCACCGACAGCGACACCCGCGCCATCCC
GTTAGCTGCCGCACAGGCAGCTCAGAAAACCAGATCCGCCGTCTTCGAACGCCCGGACACGTTAGCTGCC
GCACAGGCAGCTCAGAAATCATCCAGGCGCACCGCCTGGCCCGCCGTGGCGTTAGCTGCCGCACAGGCAG
CTCAGAAAACATCACCGGGCTCGACCTGGTGGGCGAGACGGTTAGCTGCCGCACAGGCAGCTCAGAAAGA
CCGCGACCGCTACACCGGCGTGATCGCCCAGTTAGCTGCCGCACAGGCAGCTCAGAAACGAGGTGCGGGC
AGACTGCGACACCGCCGAGGGTTAGCTGCCGCACAGGCAGCTCAGAAAACCCAGGGGTCGCGGATGGGCA
CCGTATCCCCGTTAGCTGCCGCACAGGCAGCTCAGAAAGTCCGAGGCCGCCAGCTCCGGCGGCTCGCTGC
GTTAGCTGCCGCACAGGCAGCTCAGAAAGATCCACCAGGTCCAGTACAACGCTCGCTTGCGTTAGCTGCC
GCACAGGCAGCTCAGAAAACCCCGCGACCGTGTACGTCACCCCGCGAGAGGTTAGCTGCCGCACAGGCAG
CTCAGAAAAGCTCGTTCGGCAGCATCCCCGCCATGCGCTGGTTAGCTGCCGCACAGGCAGCTCAGAAAAG
CATGGACATCATGCGCGAGGTGTCCGACTCGTTAGCTGCCGCACAGGCAGCTCAGAAAACCTGATCCAGC
CCGGAGCGCCGGCGCAGCTCGTTAGCTGCCGCACAGGCAGCTCAGAAACCCTCGATTGCGGGCCGTTGGC
GAGGCTGGCGGTTAGCTGCCGCACAGGCAGCTCAGAAAAGCCCTCGCACCACCTCGCCTCGCCTCCTCGC
GTTAGCTGCCGCACAGGCAGCTCAGAAATCTCCCAGTGGTGCAACGAGGCGCGCCGCGTTGTTAGCTGCC
GCACAGGCAGCTCAGAAAACCACATCGTTGCGCAACCCCAGGATGGTCCCGTTAGCTGCCGCACAGGCAG
CTCAGAAAACCCTGCGCCGGAGCGACGGCGACCAGCACCGGTTAGCTGCCGCACAGGCAGCTCAGAAAGA
TGCGCAGGGCGAAGGTGCCGCGCGGGCCTTGTTAGCTGCCGCACAGGCAGCTCAGAAAACCGGAACAGAC
CCCGCGCGATCGTCCGATCCGTTAGCTGCCGCACAGGCAGCTCAGAAACATCGCCCGACGAATCAGACCG
AACACGACCAGTTAGCTGCCGCACAGGCAGCTCAGAAATCGGGAAAGGTACAGCCGAAAACGTTATCCAG
GTTAGCTGCCGCACAGGCAGCTCAGAAAGAATCCGCCAACGATTTCGGCGTCGGCGAAGCGTTAGCTGCC
GCACAGGCAGCTCAGAAAATCTCGAAGGCGACCACGGCGACGTTGCCCTGGTTAGCTGCCGCACAGGCAG
CTCAGAAAGTTTTTTTCGGCGATCCGCTCATACCCCAAAACGTTAGCTGCCGCACAGGCAGCTCAGAAAT
TGAGCTCGACGGCCAGGCGGCCGTTGGTGGCGTTAGCTGCCGCACAGGCAGCTCAGAAACACGTGAAAGC
CGCCGATGCGGCGGGTAGTTTGTTAGCTGCCGCACAGGCAGCTCAGAAAAACCTGATCGGCACGGTCGAG
AATGGCCAGAAGTTAGCTGCCGCACAGGCAGCTCAGAAACTTCAGCTCAGCGGCAAGGCCCGACAAGACG
AGTTAGCTGCCGCCCAGGCAGCTCAGAAATGGGCGCCTCCCCTGTGCTTGCGCCCCCGACCGTTAGCTGC
CGCACAGGCAGCTCAGAAAAATGGTGCAACGCGGCAGAACGACAGCAAGCGGTTAGCTGCCGCACAGGCA
GCTCAGAAATGCCACTGGTCGGGATCTAAACGCGACGCGAGGTTAGCTGCCGCACAGGCAGCTCAGAAAA
TTGGCTCAGGACAGGCAGTGGGACACCTATCGTTAGCTGCCGCACAGGCAGCTCAGAAAAGGGTGCGCCG
GCGCAGCATGGCCTTCAGGTGGTTAGCTGCCGCACAGGCAGCTCAGAAACCCTCGATTGCGGGCCGCTGG
CGCGGCTGGCGGTTAGCTGCCGCACAGGCAGCTCAGAAATTCCGGCGTACCAGGACTACACCGCCCGCGC
CGTTAGCTGCCGCACAGGCAGCTCAGAAAATGATCGCGCGGGCCGACTCCGGTGATACCGAGTTAGCTGC
CGCACAGGCAGCTCAGAAATCGTCGCTGCGCTTGATCGCTTGATCGCTTCGGTTAGCTGCCGCACAGGCA
GCTCAGAAAGAGGGGGATACGCTCACTGCGATCGCTCGCACGTTAGCTGCCGCACAGGCAGCTCAGAAAA
AGATTCATCGCGATCCGCGCTTTCCTACCGGGTTAGCTGCCGCACAGGCAGCTCAGAAACGAGTTTGTGC
GCTGGCTGTCGGAACAGATGCGTTAGCTGCCGCACAGGCAGCTCAGAAAAAGACCATGCTGGATTCCTGC
AATGGACTGATGTTAGCTGCCGCACAGGCAGCTCAGAAAAAGCCAGATCTGCGTGGCGCTGCTGCACGGG
TGTTAGCTGCCGCACAGGCAGCTCAGAAAACCTCGGTCACCACCTCGATGCCGAACGGATCGTTAGCTGC
CGCACAGGCAGCTCAGAAACGGATGCGCTCGCGCAGCTCCGGCAGTGAAGCGTTAGCTGCCGCACAGGCA
GCTCAGAAAATGTACGTCGACGCCAAGGGCGTGAGCTTCTTGTTAGCTGCCGCACAGGCAGCTCAGAAAA
CCGACGCCCACCGCTCCGAAAGCAGCCTGTCGTTAGCTGCCGCACAGGCAGCTCAGAAAACCAACGGGAA
CCCGCTGTTTCATTACGCCTTGTTAGCTGCCGCACAGGCAGCTCAGAAATACGGTCGGCGGTTCGGTCCG
GACCTGAAGCCGTTAGCTGCCGCACAGGCAGCTCAGAAAGCCCAGGCCGCCCTTGGCCCCTACCTGCCGG
AGTTAGCTGCCTGTGCGGCAGCTAACTGA
>NC_015501.1(region:1151851-1153837)	real
GTCGCACCCCGCACGGGGTGCGTGAATTGAAACTGTTGGTGAGAGTTACGGTAAGTCAGTATCAGTTAGT
CGCACCCCGCACGGGGTGCGTGAATTGAAACATTACTCAAAGAAAACTGAGAGGATAAAGCATCAGTCGC
ACCCCGCACGGGGTGCGTGAATTGAAACACTAATAGAAGATCTATAAGCTATGCCTAATCTAAGTCGCAC
CCCGCACGGGGTGCGTGAATTGAAACACTGGCTGGACTTTAGCAAGCAAGTTATCCACATGTCGCACCCC
GCACGGGGTGCGTGAATTGAAACCATCACGAAACTCATTAATGATTAACTTAACTAATGTCGCACCCCGC
ACGGGGTGCGTGAATTGAAACATTCTGAGGTGCCTTATGATACTGCTAAGCCTATGGGTCGCACCCCGCA
CGGGGTGCGTGAATTGAAACGTTGGTCGTTGTATTGGGTTGTATATACTTGGTATGTCGCACCCCGCACG
GGGTGCGTGAATTGAAACTGCAGGTATACGGACTATCCAACAACAACCACAGTCGCACCCCGCACGGGGT
GCGTGAATTGAAACACCCATAAATAAAAACTTAGGATCCTTAACCTGAGTCGCACCCCGCACGGGGTGCG
TGAATTGAAACTCAGGCGTTGCGAGTGCCGTCTCTTGCTCCTCTTGTCGCACCCCGCACGGGGTGCGTGA
ATTGAAACGTGCCGAGGAAGTTTAGCAAGACAACCAGCGTGGGTCGCACCCCGCACGGGGTGCGTGAATT
GAAACCCTCCTCGTCTATAACTATCGTAATTTGCACGATGGTCGCACCCCGCACGGGGTGCGTGAATTGA
AACTTGTAGGTGCTTGTGTTGCCACCGCTTACGAAGGTCGCACCCCGCACGGGGTGCGTGAATTGAAACT
CTATTTGTCTTGCTCATCACTGCTGGTTGTTTTGTCGCACCCCGCACGGGGTGCGTGAATTGAAACGCAA
AAAAGTACCTCGCAAAGTGGTTGAAACAAGTGTCGCACCCCGCACGGGGTGCGTGAATTGAAACGAATGA
AAGATTCTCAGAAATTCTTTGCGAAAACGGTCGCACCCCGCACGGGGTGCGTGAATTGAAACTTGAGGCT
GTTGAGGTCTATTGTATATACCTCGGTCGCACCCCGCACGGGGTGCGTGAATTGAAACATCTTAAGAAGC
TTGTGCCTGATATATGGCGTGAAGTCGCACCCCGCACGGGGTGCGTGAATTGAAACACAGGACCAAAAAC
AGCATCCCAATAAACAGACGTCGCACCCCGCACGGGGTGCGTGAATTGAAACATGTAATTAACGTACTTT
CCACCAACACGGAGTAAGTCGCACCCCGCACGGGGTGCGTGAATTGAAACCAAAACTAAGGCCGAAGAGC
TTACGAAGATGCACAGTCGCACCCCGCACGGGGTGCGTGAATTGAAACATTATCAGGACGAGGCAAACCT
GCACTTTCGAAAAGTCGCACCCCGCACGGGGTGCGTGAATTGAAACGGTTATGTGCCTCGCTACGATGAA
TATAGATACGTCGCACCCCGCACGGGGTGCGTGAATTGAAACGGTCAACATCTGACACATTAAGCACATA
AGAGTCAGTCGCACCCCGCACGGGGTGCGTGAATTGAAACAGACTTACGGTCTTGTATGTAGCGCGCATT
CTCGTGTCGCACCCCGCACGGGGTGCGTGAATTGAAACATTTAAACAAGTGTGGGGGGGGTACACGGCTG
TGAGTCGCACCCCGCACGGGGTGCGTGAATTGAAACCAGATGGTACAGACGATTGTCGGTGCGATGCTGG
TCGCACCCCGCACGGGGTGCGTGAATTGAAACAGTGGAAAGCTTTATATTTGCACTACAGCAACATAGTC
GCACCCCGCACGGGGTGCGTGAATTGAAACCCGTCTGAGAGGTCGGTGCGTCTTGTGGTCTCGCGTCGCA
CCCCGCACGGGGTGCGTGAATTGACGA
>NZ_CP011217.1(region:897843-898104)	real
GATATAAACCTAATTACCTCGAGAGGGGACGGAAACGCTTTCTAGCTCGCTATAATTACCCATTCCTAGA
AAGATATAAACCTAATTACCTCGAGAGGGGACGGAAACTCAAAATATGTTATTACCTTGTATTTCATAAT
TCAATTAAGATATAAACCTAATTACCTCGAGAAGGGACGGAAACCCACTTGCTGTGTACATCCTACCAGT
TCCGCCTATGATGGATATAAACCTAATTACCTCGAGAGGGGACTTTTTTGAA
>NZ_CP009149.1(region:432543-433077)	real
TGTTCCCATACCGAAACGGTCTGATTTTAACAAGTGGTATTAAGACACGGTGATTTAGACGCTCACATTG
ATATAACTTTGTTTCCATACCGAAACGGTCTGATTTTAACGATGAGGTTTTGGATGAAAGCTCCACAGAG
GAAAGATTTGATGAGGATGAGGAAGAAGACGTTTCCATACCGAAACGGTCTGATTTTAACGATGAAATAA
ACATTATAAACGCAGTTTCAGTTGATGCAAGTTTCCATACCGAAACGGTCTGATTTTAACAGAATTATAC
GTCCCTTCTGAATTTACAACATTTGTTTCCATACCGAAACGGTCTGATTTTAACGGTAAGCGTGGATTTT
CTCAAGTAATTCTGGTGTCATCTTGTTTCCATACCGAAACGGTCTGATTTTAACATGGATAATACCACAA
TTAAAACAAATACATCAACATGTTTCCATACCGAAACGGTCTGATTTTAACCTGTTTTGCCATTTAAACT
ATTATCATTAATATTGTTTCCATACCGAAACGGTCTGATTTTAAC
>NZ_CP009149.1(region:1464714-1465475)	real
GTTAAAATCAGACCGTTTCGGTATGGAAACTTTAGTTGATTTGTTTGATTTTGGCTTTGCTGTTTTGTTA
AAATCAGACCGTTTCGGTATGGAAACAAATAGATGTCCTAACGATGTGGAAAGGTGTCAATTTTGTTAAA
ATCAGACCGTTTCGGTATGGAAACAATCTACGTATCTTCTTATATATATACACAACCAACGTTAAAATCA
GACCGTTTCGGTATGGAAACCCCCCACAAGCCCTTTGAAATTATCATTTAATTTGGTTAAAATCAGACCG
TTTCGGTATGGAAACCTTGTCCTTGTCCCGTAGTAGTGTCTTTTATGTGTGTTAAAATCAGACCGTTTCG
GTATGGAAACTCTTTTTAATCTTCTCTAAGTCAATCATAAAAACCGTTAAAATCAGACCGTTTCGGTATG
GAAACTCTTTTTAATCTTCTCTAAGTCAATCATAAAAACCGTTAAAATCAGACCGTTTCGGTATGGAAAC
AGCTACTGATTATTTTCACTGCTGTTGTTATCATCCCCATCATTGTTAAAATCAGACCGTTTCGGTATGG
AAACGCTTTTACCCTCCCCCGACGGCCCCGTGATTGCGAGGTTAAAATCAGACCGTTTCGGTATGGAAAC
AATTTTAGCTATTTGATTAACTGAATCCCATTCTTGTTAAAATCAGACCGTTTCGGTATGGAAACATAAC
AATCTTTATCCACGAACAAAAATAATTTATCTGTTAAAATCAGACCGTTTCGGTTTTAAACT
>NZ_CP013216.1(region:1063324-1064305)	real
AAAAGTCCCCTCTCGAGGTATATAGGTTGATATCCAAGCATATTATGTATTATCTGCTCCAGCGTATATA
GTTTCCGTCCCCTTTCGAGGTACATAGTTTTATATCGAGAAAAGCAATGACTTAAAAACAGAAAGCCTTG
TGTTACCGTCCCCTCTCGAGGTATATAGGTTTATATCATGCTAGGATTGAAATTTCTGGGGCGTTGCGCC
AACAGGTTACCGTCCCCTCTCGAGGTGGATAGGGTTATATCGAAAGAACAACAATGGAAGACAAAAAAAT
AATACTGTTCCCGTCCCCTCGCGAGGTACATAGGTTTATATCAAGAACCAACAAGCTTTGGTTATCGTCA
CCCACTGTTACCGTCCCCTCTCGAGGTGAATAGGTTTACATCTGAACAAAAAGATACTGGAGAGGAAAAA
TGTAATGAGTTTCCGTCCCCTCGCGAGGCAGATAGGTTTATATCCCCAAGTTGCAGGAAAAATCACAGTG
ACACCAATTCAGCAGTTTCCGTCCCCTCTCGAGGTTATAGGTTTATATCAAAAAACGGTTAGAACAGTAA
AAGCACATGTGAAAAAGTTTCCGTCCCCTCTCGAGGAACATAAGTTTATATCAATCGTTACCATCTTCAA
TCCGTAGCCTCGGCTCGCCGGTTTCCGTCCCCTTGCGAGGTATATAGGTTTATATCAAACTGTAAGATCG
CTGGAGCTATCTAGTTTGATGGGAATTTCCGTCCCCTCCCGAGGTAAATAGGTTTATATCTTGAAGGTGG
TATCCCTGGCATTCCAGAAGTACGTGAGTTGTTTCCGTCCCCTTGCGAGGTAGATAAGTTTATATCTAAA
TGCTAGAAAAATACACTAAAGTTTGGTTGACTGAGTTTTCGTCCCCTCTCGAGGTATATAGGGTTATATC
CGAACCATCTAAACCAGAAGAACCAGAACCATCTAAGTTTCCGTCCCCTCTCGAGGTAAATAGGTTTATA
TC
>NC_016633.1(region:3520456-3523663)	real
GTCGCACCCTTCACGGGTGCGTGAATTGAAACAATGACCATCACCCAATAGGAACAACACCAATGACGTC
GCACCCTTCACGGGTGCGTGAATTGAAACCTTTACGGGCAATGTGCTTTGATCGATATGCACATAGTCGC
ACCCTTCACGGGTGCGTGAATTGAAACCACGTCCAGTGCTTGGAGTGATTACAAAGGTACGTGTCGCACC
CTTCACGGGTGCGTGAATTGAAACCTCAGCCGTTATGACCGAAGATGTTTCACACGAAGTCGCACCCTTC
ACGGGTGCGTGAATTGAAACAACCACCAAGCGTACCAATCATTAAAATAACTAGTCGCACCCTTCACGGG
TGCGTGAATTGAAACAACCACCAAGCGTACCAATCATTAAAATAACTAGTCGCACCCTTCACGGGTGCGT
GAATTGAAACCGCGCATTGCACCCGGTGAACTGGACAACGAAGAAGTCGCACCCTTCACGGGTGCGTGAA
TTGAAACCACATATTCGTAAATGAGGCACTGCTCAGGACCGTCGCACCCTTCACGGGTGCGTGAATTGAA
ACACAACTACCAGGTGTAGCTATAACGCTCAAATACTGTCGCACCCTTCACGGGTGCGTGAATTGAAACA
TCGATTACGAGGGGTCTGTCACTCTCAAAAATGAAGTCGCACCCTTCACGGGTGCGTGAATTGAAACCAC
CTTTTACCCTGTCGGTAACCGCACCAACTCCAAGTCGCACCCTTCACGGGTGCGTGAATTGAAACCCGTT
GATCAGATAGAAGAAATGTTTTCCCGCAAGTCGCACCCTTCACGGGTGCGTGAATTGAAACATCTCCACA
GAATCGAAAGGTTGAGGTATCTCGTGTCGCACCCTTCACGGGTGCGTGAATTGAAACCGCTCGGTGACAT
TGTGTTGCAGGGTGATGATATCGTCGCACCCTTCACGGGTGCGTGAATTGAAACACCATGTGGGCGCAGG
ATATCGCTTTTACGACTAGTCGCACCCTTCACGGGTGCGTGAATTGAAACTGTGCTCTATTAAGGACAAG
GAGTTAACAAATGGTCGCACCCTTCACGGGTGCGTGAATTGAAACATTAGAAACAATGAATCCGATAGCG
GCGGCAGTGTCGCACCCTTCACGGGTGCGTGAATTGAAACAACGGATTGAGCATATATCTGCATCCAATG
AGTTGTCGCACCCTTCACGGGTGCGTGAATTGAAACCAGTAGTCGTCAATGCTATCATAGTCATATGCGT
GTCGCACCCTTCACGGGTGCGTGAATTGAAACCCCGATTGGAACATATCTAAGTTGGCAGACGTTCCGTC
GCACCCTTCACGGGTGCGTGAATTGAAACGCATCAAGAGAGATAAAGACAGAGCACGACCGCCTGGTCGC
ACCCTTCACGGGTGCGTGAATTGAAACTCGTACCAACCGGAAGTGTAGTGAGCGTCGTATGGTCGCACCC
TTCACGGGTGCGTGAATTGAAACCATCCATAATCAACAAGGTTTCCGAGATTCTAAGTCGCACCCTTCAC
GGGTGCGTGAATTGAAACGATTTATCAGATGGATTGGAAATGCAGACTGATTGTCGCACCCTTCACGGGT
GCGTGAATTGAAACATGGGCATCCTATGATGTCGGTGGTTTGATAGAGTCGCACCCTTCACGGGTGCGTG
AATTGAAACTAAAGTACCCACCGCCACCCCCGGCAACCTTGCTGTCGCACCCTTCACGGGTGCGTGAATT
GAAACCTGCTACTACAGCGGCTATTAGATATCAACATGCGTCGCACCCTTCACGGGTGCGTGAATTGAAA
CACACAATCCTATGTGATTAAGCTAAGCAATTTTGCAGTCGCACCCTTCACGGGTGCGTGAATTGAAACC
AAGTGTTGGGAATTTTTTAGCATTCAAGGTATGTCGCACCCTTCACGGGTGCGTGAATTGAAACTCCACA
CTATCACTCAACTGGAAGGTGAACCATGAGTCGCACCCTTCACGGGTGCGTGAATTGAAACGCATTAATG
AGCAAAGGGCTAGGCAAGAAATTGTCGCACCCTTCACGGGTGCGTGAATTGAAACCAGCCGGATATCACC
AGCGAAGCAGAGACTGTTGGTCGCACCCTTCACGGGTGCGTGAATTGAAACATATACACCGCAAAAATTA
AATGGGATTATTTTTGTGTCGCACCCTTCACGGGTGCGTGAATTGAAACTAGCTATGTAAGATAAGTGGT
ATAGTGCGAAGCGTCGCACCCTTCACGGGTGCGTGAATTGAAACAATGGGTACCATGCCACCAAGCCTTG
CGAGACGTGATGTCGCACCCTTCACGGGTGCGTGAATTGAAACAAACTGGTGGATCGGATAGGCGCTGGG
CTGAATAGTCGCACCCTTCACGGGTGCGTGAATTGAAACCCTGTATCCTTGGTGTTTACAGACCAGATGA
AAGTCGCACCCTTCACGGGTGCGTGAATTGAAACTTGTTATTAACAGGCATATCATACCCTCCGTTGGTC
GCACCCTTCACGGGTGCGTGAATTGAAACAAACAAGTTGTGGATGAGATACCAGGAGTAGATACGTCGCA
CCCTTCACGGGTGCGTGAATTGAAACGGTAGCAACCCCAGAAATGAAGCTACTCTACGATAGTCGCACCC
TTCACGGGTGCGTAAATTGAAACCCCACATTGATATTTCGGGGGTTTGCGAGTGGAAAGTCGCACCCTTC
ACGGGTGCGTGAATTGAAACCAGTCGAACAAGATACCGGCGTTGGAACTTGAACGTTGCACCCTTCACGG
GTGCGTGAATTGAAACCCATTGTAGCAACGCAATCATCCCCGACACGCATGTCGCACCCTTCACAGGTGC
GTGAATTGAAACCTGTACAGCCGGAGACAGCTGTTCCTGCTCACGTCGCACCCTTCACGGGTGCGTGAAT
TGAAACTTGCTCAGACTTGAGAGCATCTTGTAACTTCTGGTCGCACCCTTCACGGGTGCGTGAATTGAAA
CCGATGGCTATGACGGTAGAAGAAGAGTTGTATGTCGCACCCTTCACGGGTGCGTGAATTGAAACCCACT
TGACACTCGATTGTGCGCACTATATAGGGTCGCACCCTTCACGGGTGCGTGAATTGAAACAAGAACCAGA
TCGAAGCAGCAAAGGTTTTGGTCAACGTCGCACCCTTCACGGGTGCGGGGTGGGTGCG
>NZ_CP014505.1(region:1868527-1869577)	real
GTTCTGAGCTGCCTGTGCGGCAGCAAACAAGGGGTACGCCGATTCGCAGAACAGTAAATATTTCTGAACT
GCCTGTGTGGCAGCAAACCTCACGCATCGCATCAAGCGCGTTGTTAGCCCTTTCTGAGCTGCCTGCGCGG
CAGCGAACTTGGACGGGCTTTGCTTCGCGGCTCGGATTGATTTTCTGAGCTGCCTGCGCGGCAGCGAACA
AACCACGGGAACGGCCTTAGTCGCCCTAGTCTTTCTGAGCTGCCTGCGCGGCAGCGAACACGCGAAAAAT
TCGCCTCTTCTAAGATCGTGGATTTCTGAGATGCCTATGCGGCAGCAAACTAACTAAAGACACGGAGCTA
GCTGAGGCGGTATTTCTGAGCTGCCTGTGCGGCAGCAAACATCATCGGCCGCTGCTTTGCGCTGTTGAGG
ATTTTCTGAGCTGCCTGTGCGGCAGCAAATTGTACGTGCGCGCCTCTGGTGGCCCCGTCATCTTTCTGAG
CTGCCTGTGCGGCAGCAAACCGCAGAAATCCGTACCGCCGCTGAGATTTCAGTTTTCTGAGCTGCCTGTG
CGGCAGCAAACGGAGTGGTCTTGAACCCGCAGTGGGTCGACGGTTTCTGAGCTGCCTGTGCGGCAGCAAA
CCGATGACTTCGCCGCTTTGCGGGTCCGGCTCGTTTCTGAGCTGCCTGTGCGGCAGCAAACATGAAGATC
CCGCGCGCGCCGAGCGTCATCGATTTCTGAGCTGCCTGTGCGGCAGCAAACCGTACGACGGCCTTCAGTG
GACGACCTGGGTTTTTCTGAGCTGCCTGTGCGGCAGCAAACAGCGATCATGAAATCGCGCGCGATACCCT
GTTTTTCTGAGCTGCCTGTGCGGCAGCAAACGAACGACTATCGACGCTACCCGATGAGGCAAATTTCTGA
GCTGCCTGTGCGGCAGCAAACGTGAATCCATTGCGCAGCACGAGCACGCATATTTTCTGAGCTGCCTGTG
CGGCAGCAAATTCTGGCGGCGCTTTCTCGTCCGCGCTCCACTCTTTCTGAGCTGCCTGTGCGGCAGCAAA
C
>NZ_CP009149.1(region:152747-153244)	real
TGTTAAAATCAGACCGTTACGGTATGGAAACCCATTTGTGTTAATAATGAAATGAATTTCATCATGTTAA
AATCAGACCGTTACGGTATGGAAACAAGATGTTATAAAAAGTAGTGATTGGAACTATTTAGTTAAAATCA
GACCGTTACGGTATGGAAACATTAGGTAAAGGTTCTGGAAAATCTACTATGTGTTGTGTTAAAATCAGAC
CGTTACGGTATGGAAACCATAAATCAATAACAATTGAAGTATTTTCATCTATTGTTAAAATCAGACCGTT
ACGGTATGGAAACTTTTTTATAGTTTGCTCATATTTTTGTGCTTTCTTGCTGTTAAAATCAGACCGTTAC
GGTATGGAAACTCCTTCTCAATAACATAAACGTGCTTAATCTTGCCAGCTTCTTGTTAAAATCAGACCGT
TACGGTATGGAAACATCTCTATACAGACTGAAAATGGATACATAACAAGTTAAAATCAGACCGTTACGGT
ATGGAAAC
>NZ_CP016026.1(region:199829-200090)	real
GATATAAACCTAATTACCTCGAGAGGGGACGGAAACGCTTTCTAGCTCGCTATAATTACCCATTCCTAGA
AAGATATAAACCTAATTACCTCGAGAGGGGACGGAAACTCAAAATATGTTATTACCTTGTATTTCATAAT
TCAATTAAGATATAAACCTAATTACCTCGAGAAGGGACGGAAACCCACTTGCTGTGTACATCCTACCAGT
TCCGCCTATGATGGATATAAACCTAATTACCTCGAGAGGGGACTTTTTTGAA
>NZ_CP007250.1(region:2952972-2953549)	real
GTGTTTATCCCCGCTGACGCGGGGAACACTATTTATAAGCGTGTCATCTATGCAACCCAACCGGTTTATC
CCCGCTGGCGCGGGGAACACACCTGCCCGACCCAATAAGGAGGCCCTCGTGACGGTTTATCCCCGCTGGC
GCGGGGAACACGGCCGCTGGTCAAATTCCCAATCTGAGCAATCCGGTTTATCCCCGCTGGCGCGGGGAAC
ACATAGCCCCGGCAGCGATAGCTAAACCAGTTCCCGGTTTATCCCCGCTGGCGCGGGGAACACGCCTCAA
AATCTCTCGGTGAGATGTAAGCGTCCGGTTTATCCCCGCTGGCGCGGGGAACACACCAGTGGTCAGCGGC
GGATGAATTTGCCCTGCGGTTTATCCCCGCTGGCGCGGGGAACACGAGAATGCTCATGCGCGTGAGCGCC
ATATATTCGGTTTATCCCCGCTGGCGCGGGGAACACCATGGCAATTTTACGGCGGACGTGCTCGCTCTCG
GTTTATCCCCGCTGGCGCGGGGAACACAGGCGGACCGAAAAACCGTTTTCAGCCAACGTCGGTTTATCCC
CGCTGGCGCGGGGAACAC
>NC_013440.1(region:6705904-6708526)	real
GTTTCCACGACCCAACAGTCGTGGCCTCATTGAAGCCCCTACAAGCACGTCCGCTATACGAGCGTCTTGG
CGGTTTCCACGACCCAACAGTCGTGGCCTCATTGAAGCAACCTGAAGCAGCTATTCACGATCTCCGAGGC
CAGTTTCCACGACCCAACAGTCGTGGCCTCATTGAAGCGTCGGAGTAGCCGGTATTGCTTTGCATGGAAG
CCTGTTTCCACGACCCAACAGTCGTGGCCTCATTGAAGCTGCTGAAGCTCAGTGAGCCGCAAGAAGAACT
CCTCGGTTTCCACGACCCAACAGTCGTGGCCTCATTGAAGCCGCGGCCGCGGCCTCAGCGAGGCCGAGAT
CTCGGCCGTTTCCACGACCCAACAGTCGTGGCCTCATTGAAGCAGATACTGCATCCACTGCCGCGTCTGC
GGCCTCGGGTTTCCACGACCCAACAGTCGTGGCCTCATTGAAGCCCTCATCCCACACACCGGCCGCAGTG
GCGCGGCGCAGTTTCCACGACCCAACAGTCGTGGCCTCATTGAAGCCCTCCGGCGCTCCGGAGGATGTCG
CGGACGTCCTGGCGTTTCCACGACCCAACAGTCGTGGCCTCATTGAAGCCGCTGGTCGCCGAGCCGATAC
CGCTTCGCGATCTTGTTTCCACGACCCAACAGTCGTGGCCTCATTGAAGCTACGGCGGTTTCGGCGCTAC
CGAGCTGCCGCTGTTGGTTTCCACGACCCAACAGTCGTGGCCTCATTGAAGCCCACGCTCTACGTGTACA
TCTACGGCGAGACCGCCTGTTTCCACGACCCAACAGTCGTGGCCTCATTGAAGCAACTGGTTTCGGTCGT
CCACGCCGACGAGCTGGAGATGTTTCCACGACCCAACAGTCGTGGCCTCATTGAAGCCTCAGTGATTCCG
GCCTCCGGGCGCACGAGCAGCACGTTTCCACGACCCAACAGTCGTGGCCTCATTGAAGCACGTCCCGCCC
GGATTCATGAAATCGACGTTCGTGTGTTTCCACGACCCAACAGTCGTGGCCTCATTGAAGCAGCGCGCCG
AACGCGCCGACCTGCGCCATGACGGCCACGTTTCCACGACCCAACAGTCGTGGCCTCATTGAAGCAGCCA
GGAACGATAAAGAGCTCGCGTTCTTACCGTGTTTCCACTACCCAACAGTCGTGGCCTCATTGAAGCGTTT
TCGCCGGCAAGGCATCGATTTTCTGGACGTCGTTTCCACGACCCAACAGTCGTGGCCTCATTGAAGCTTA
CCGCCCGGACTATCCTCGAAGGCCTTGTCCAGGGTTTCCACGACCCAACAGTCGTGGCCTCATTGAAGCG
TCTCCCGCATGATACGGGTGTATCGTGTACATGGAGTTTCCACGACCCAACAGTCGTGGCCTCATTGAAG
CCAGACCGCGACCTCGGCGCGGTTCGGCGCGGGGCGGTTTCCACGACCCAACAGTCGTGGCCTCATTGAA
GCACTGAGGCCGGGATCCTCAAGCGCGTGCGTCTGCGCGTTTCCACGACCCAACAGTCGTGGCCTCATTG
AAGCTCTCCCGACTCAGCCAGTGCCAGGATCGCGACTGCCGTTTCCACGACCCAACAGTCGTGGCCTCAT
TGAAGCCGCAGACGCTCGATCTCGGCGGCAAGCTCCGCCTTGTTTCCACGACCCAACAGTCGTGGCCTCA
TTGAAGCGGCGGCGGCTTCGGCGGGGGATTCGGCCAGACCTGATGTTTCCACGACCCAACAGTCGTGGCC
TCATTGAAGCGCCGTCCAGGACATCGCCGATGTCCGCCGAGCCGTGTTTCCACGACCCAACAGTCGTGGC
CTCATTGAAGCGCGGCGCGCTTCACCAGCTCGTCGTCGTCGAGGCGGGTTTCCACGACCCAACAGTCGTG
GCCTCATTGAAGCAGCCTCCCCCTCCGCGCCGCAGGCCGGGCAGCGGGGGTTTCCACGACCCAACAGTCG
TGGCCTCATTGAAGCGATCCCGACTTCGCCGTCTACGCAGGCCGCGTGAGGCGGTTTCCACGACCCAACA
GTCGTGGCCTCATTGAAGCTCCAGGAACACAAATTCGGATCCCACCTCGCGAACGAGTTTCCACGACCCA
ACAGTCGTGGCCTCATTGAAGCATTGACGAGCTGGTGAGGGAGGCTCTCGAAGGGCTGTTTCCACGACCC
AACAGTCGTGGCCTCATTGAAGCGCGGTCAAGATACTCTAGCTCCCCGGCGCGCTCTCTGTTTCCACGAC
CCAACAGTCGTGGCCTCATTGAAGCTCGACGCGCTTCCCGAGGGCGCACACCGCGTGCGCGTTTCCACGA
CCCAACAGTCGTGGCCTCATTGAAGCTCGGCATCGATCGCCAGTACTCCATGGGCCAGATCGTTTCCACG
ACCCAACAGTCGTGGCCTCATTGAAGCGCCACGCAGATCGGCGGGAAGCAGCCTGCTGGACTTGTTTCCA
CGACCCAACAGTCGTGGCCTCATTGAAGCACCGAGGCCGCGCGGCCCAGCAGCCAGATGCACGGCAGTTT
CCACGACCCAACAGTCGTGGCCTCATTGAAGCGTACCGGACTGGCGTCCGACAGCCAGCCTCTTAACGTT
TCCACGACCCAACAGTCGTGGCCTCCTGTCGTC
>NZ_CP014864.1(region:3535881-3536269)	real
GTCTTAATCCCTTTCAAATCAGGGCATCTTTCAAACAAAGAGCGCCGTCGCAAAGTGACTTTAAAAGACG
TCTTAATCCCTTTCAAATCAGGGCATCTTTCAAACCGGTACGGCGGGAAGATATTAATCTGGACATGGGT
CTTAATCCCTTTCAAATCAGGGCATCTTTCAAACCAAATACACCCTTGAAGAAACCTTAGCATATTGGCT
GTCTTAATCCCTTTCAAATCAGGGCATCTTTCAAACAATCCGAGTGGATGGACGCAATCAAAGCCGCTGC
GGTCTTAATCCCTTTCAAATCAGGGCATCTTTCAAACAAACCACCAGCGGCGCGCTCGATAGGCTTACGG
TCGGTCTTAATCCCTTTCAAATCAGGGCATCTTTCAAAC
>NZ_CP016877.1(region:1506836-1507597)	real
GATATAAACCTAATTACCTCGAGAGGGGACGGAAACCCTACAATAGCATTCATTGTAAATTGTTGCATTT
TTGATATAAACCTAATTACCTCGAGAGGGGACGGAAACTCATCTGGTAACTGCTCTAGTGTTAGTATGCG
ATTGGATATAAACCTAATTACCTCGAGAGGGGACGGAAACTCACGGTCCTTTTTCATCTGTCTCAAAATT
TCAAGATATAAACCTAATTACCTCGAGAGAGGACGGAAACTGTTCCATATTGGTAGCATTAATGAATCTG
TACTTATCTGATATAAACCTAATTACCTCGAGAGGGGACGGAAACACCCCAACTGGTTTGTAGGTTATTT
CCATTGGTAGTCCGATATAAACCTAATTACCTCGAGAGGGGACGGAAACGCTTTCTAGCTCGCTATAATT
ACCCATTCCTAGAAAGATATAAACCTAATTACCTCGAGAGGGGACGGAAACTGAAAGCACTATGGAATGA
TACATTAGTAGTTCTGGGGTATAAACCTAATTACCTCGAGAGGGGACGGAAACGACAGAATTGTGGACAC
TGCCATACTAATAGATGTACAGGATATAAACCTAATTACCTCGAGAGGGGACGGAAACAGATGTTTTCAT
GGTATACTCCTTTTAAGTTGTTTTGATATAAACCTAATTACCTCGAGAGGGGACGGAAACGCTTTCTAGC
TCGCTATAATTACCCATTCCTAGAAAGATATAAACCTAATTACCTCGAGAGGGGACTTTTTT
>NZ_CP012590.1(region:667519-670722)	real
TGGGCGTCCCCGCTCGCGCGGGGTTTACATGTCGGGGCCGTCCAGGTGGACGGCGTCGTCGGGATTATCC
CCGCTCGCGCGGGGTTTACCCCCTATTCGGGGGCGGAGGGGAGCCCGCGTGAGGATCATCCCCGCTCGCG
CGGGGTTTACCGGACAACAAGAACTGGGACGAGTCGCCGGTCGGGATCATCCCCGCTCGCGCGGGGTTTA
CATCGACAAGAGCGATCCCACGAACCCGTTCGGGGGATCATCCCCGCTCGCGCGGGGTTTACCGCCTCTC
GAGCGCGACTTCCAGCGCCGACTCGGGATCATCCCCGCTCGCGCGGGGTTTACCAAGATGCCAGACTCCC
CGGTGATGGTGCCCAGGGATCATCCCCGCTCGCGCGGGGTTTACATCCGGAACGTGGCGACAAGAGCGCC
GTCCGGGGGATCATCCCCGCTCGCGCGGGGTTTACACCCGGCCGCTGACATGCTTGAGCACCTTGTGCGG
ATCATCCCCGCTCGCGCGGGGTTTACCCCGTCAAAGTAGGTGGTATCGGTCGCGGCGCTGGATCATCCCC
GCTCGCGCGGGGTTTACATGGGATGGCGACGGGACGACCACTGGTGCCCGGGATCATCCCCGCTCGCGCG
GGGTTTACGCGGCCCCGGTCACCTGGATGGTGACGGGGGCGGGATCATCCCCGCTCGCGCGGGGTTTACG
GGGTCGTAAGAAGCAGGCGCTTGCGACGCTGCGGATCATCCCCGCTCGCGCGGGGTTTACCCAGCGGCAC
CTACGCCGCCGTCGCTGACGGACGGATCATCCCCGCTCGCGCGGGGTTTACCTGCGGTACTGGGTCCGCC
CGTTCCTGAACGAAGGATCATCCCCGCTCGCGCGGGGTTTACCTGGCCACGGAAGCGTACTGCGTGACGC
GCAACGGATCATCCCCGCTCGCGCGGGGTTTACCTGGACCGGGACCTGCCGGTGACGGTGGAGGCGGGAT
CATCCCCGCTCGCGCGGGGTTTACCCCTGAACGTCAAGACCATGGATGGTGACTATGGGATCATCCCCGC
TCGCGCGGGGTTTACCGGGACGGTGAGACCGTCCTGGCGAGCGTTGACGGATCATCCCCGCTCGCGCGGG
GTTTACTTCAACGCCGTATCCCAAATCAAGGAGGGTGATGGATCATCCCCGCTCGCGCGGGGTTTACCCC
TCGAGGGGCACGTGCAGGAGGAGCACCACGGGATCATCCCCGCTCGCGCGGGGTTTACTGGCCGGAGCCG
ACGGCGAGCGATCCAGACTGCGGATCATCCCCGCTCGCGCGGGGTTTACGAGCAAAAAGGAAGGAAGACC
ACAATGAGCAAGGGATCATCCCCGCTCGCGCGGGGTTTACGCGCCGCCGTTCGGCAGGCGGCGCTGCGCA
CTAGGATCATCCCCGCTCGCGCGGGGTTTACGGCTGAGGCGTGACCCATCGCATCGCCCACTGGGGATCA
TCCCCGCTCGCGCGGGGTTTACATGAGGGCGGTGATGCGCGCCCGGTCGGCGCGCGGATCATCCCCGCTC
GCGCGGGGTTTACCCGCGGACGCCAACGCCGATTGCGGCACCATCGGGATCATCCCCGCTCGCGCGGGGT
TTACAGACGCGCTGTAAGGGGCCTAGAAGCGATCACCGGATCATCCCCGCTCGCGCGGGGTTTACCTCCG
CACGCAATTCCGTCACGGACGCATGAGAGGATCATCCCCGCTCGCGCGGGGTTTACGCGGCGACTCCGAG
AATGGCGGCGAGAATCGTGGGATCATCCCCGCTCGCGCGGGGTTTACACGCCGCCGCCGAACTCCTGGTC
GGCTGCCGCGGGATCATCCCCGCTCGCGCGGGGTTTACCGGGTTTGTCAGCCCTGGTGGGCTTCCGGTTT
CGGATCATCCCCGCTCGCGCGGGGTTTACACGGGGCGATCCAATCGAGGAATCCGCGGAACGGGATCATC
CCCGCTCGCGCGGGGTTTACCCGTGCGCCGGGCCGCCGACGCCGACGTCGACGGGATCATCCCCGCTCGC
GCGGGGTTTACTCGCCGCCAACCTCACCGAGTATGACGCGCATAGGATCATCCCCGCTCGCGCGGGGTTT
ACGGTGCCGATGCCGGTGGTGCCGGTGTGGATCGCGGATCATCCCCGCTCGCGCGGGGTTTACTCGCCGC
CAACCTCACCGAGTATGACGCGCATAGGATCATCCCCGCTCGCGCGGGGTTTACTTATGAGTGAACTAGA
TGATCTGCGTGATGCGGGGATCATCCCCGCTCGCGCGGGGTTTACCCCGCTGGCCAGAATCCGGCCGTGC
GCGCCGGAGGATCATCCCCGCTCGCGCGGGGTTTACGCCTACCGGGGAGGACCCCTTTCCCGGGCGGAAG
GATCATCCCCGCTCGCGCGGGGTTTACCGGGTGCGGTGCGGTCATGCTCGGGCCTGATCGGGATCATCCC
CGCTCGCGCGGGGTTTACCGGTCAACCTCCACCTGGCCGACGGCCGGGTCGGGATCATCCCCGCTCGCGC
GGGGTTTACCCCTTCTGCCGGACCCTCCCCGCCCGCCCGAGGGGATCATCCCCGCTCGCGCGGGGTTTAC
CCGCCGCGGACCGCCTGCGCGTGAACGGGACCGGGATCATCCCCGCTCGCGCGGGGTTTACCCATGGTCA
ACGAGCGGGGTAACGTCAAGGTGAGGATCATCCCCGCTCGCGCGGGGTTTACGCGATCTCGTTGCGCAGT
GCCGCGTGCGCGGCGGGATCATCCCCGCTCGCGCGGGGTTTACAGTGTCCCGCTGTGGCGCAGTGGGGGA
AGAGCAGGATCATCCCCGCTCGCGCGGGGTTTACCGGCTCCCCGACGACTGGGAGCCCTCCCCGGCCGGA
TCATCCCCGCTCGCGCGGGGTTTACGCGGCGAGGCGGTCGGCGATGTCGGTCACGGCGCGGATCATCCCC
GCTCGCGCGGGGTTTACTTGGTGTCTCCTCTGCTGGTTATCGGATGGTGATGGGATCATCCCCGCTCGCG
CGGGGTTTACCGGGATCGGTGCGTGACCATGCCCGCCTACGAGGGATCATCCCCGCTCGCGCGGGGTTTA
CAATGATTTCAAGACCAAAGTCATCACGGCGCATTGGATCATCCCCGCTCGCGCGGGGTTTACTACGCGA
CTTGGACGCCCGGCACGGCGGTCACAGGATCATCCCCGCGGGTGCGTCTCTTAG
>NZ_CP014284.1(region:140469-140820)	real
CTTTCAATCCACACACCTATGAGAGGTATGAAGCCCATACAATTCCTTTAGACTTGTAGCGCTAGCGATT
TCAATCCTCGCACCTATATAAGGTGCGACCTAAATTGAGATGCACATAAGCAAATGACTGTTAATTTCAA
TCCACGCTCCTATATAAGATGCGACTGTCCGTATATGCGTTTTAAATATGTGCTACTACGATTTCAATCC
ACGCATCTTAATGAGGTGCGACAACAATATCTTTAATGATTGCAAACCCTTTATCATTTCAATCCTCGCA
CCCATGAAAGGTGCGACTAAACGCTCCAGCCACACCGTTAAGCGGCAGCCTGATTTCAATTCACGTACCT
AC
>NC_014915.1(region:349707-352139)	real
GTTTTTATCGTACCTATGAGGGATTGAAACATTTTTTGTTTCGGTTTCCCCTCGCGCTCCCCTTCGTTTT
TATCGTACCTATGAGGGATTGAAACCGAACCATCCGCTCGAAGGTTGATCGGCTAATGCCGTTTTTATCG
TACCTATGAGGGATTGAAACTCAGGATAGAGAATGGTCACCTGCACAGGCTGGGTCGTTTTTATCGTACC
TATGAGGGATTGAAACCCAATCTATTTCCAACGGTGGAATAGCATCGGTATTCGTTTTTATCGTACCTAT
GAGGGATTGAAACATGGGTATTGTCCCAATAAGTCGCCGAAACATAGTTCCCGTTTTTATCGTACCTATG
AGGGATTGAAACGCTTCACGATGATCCGGCCGACCACCCTACCGGCTCGTTTTTATCGTACCTATGAGGG
ATTGAAACTAAAAGTGGCTTCCGGTTTATTCAAAATACTTTCCGGCGTTTTTATCGTACCTATGAGGGAT
TGAAACCCCGACATGTTCCGAAACTTTAACTCTGGGGCGTTGACGTTTTTATCGTACCTATGAGGGATTG
AAACTCGTTCGCACCACACCAAATGTAGTCGGCTTTTCGACGGGTTTTTATCGTACCTATGAGGGATTGA
AACAGACCATGACGCGAATTCAAGATTTGCGTTTGGCCTTGGTTTTTATCGTACCTATGAGGGATTGAAA
CCCTTCAGGAAGATTGATAGCATTATCCGTATTATTGAGTTTTTATCGTACCTATGAGGGATTGAAACAA
GGTTTAATCGAAGGTATGAAGGCGATGACCGGAGTTTTTATCGTACCTATGAGGGATTGAAACAAAAACC
TTTTCTTCCTTTTTGAAAGGCTTACAAAAGTTTTTATCGTACCTATGAGGGATTGAAACTCCCCAAGCGC
AATGAGTTTGGTAAAGTCCTCGCTGCGGTTTTTATCGTACCTATGAGGGATTGAAACTTTATTGACGGTC
TTTTTTGCTTCTTTTGCAGCTTGGTTTTTATCGTACCTATGAGGGATTGAAACTTTTTCATACAGCCTTG
CCAGTTCTCTACGCACTTCATTGTTTTTATCGTACCTATGAGGGATTGAAACTCCCCAAGCGCAATGAGT
TTGGTAAAGTCCTCGCTGCGGTTTTTATCGTACCTATGAGGGATTGAAACTTTATTGACGGTCTTTTTTG
CTTCTTTTGCAGCTTGGTTTTTATCGTACCTATGAGGGATTGAAACTTTTTCATACAGCCTTGCCAGTTC
TCTACGCACTTCATTGTTTTTATCGTACCTATGAGGGATTGAAACTCCCCAAGCGCAATGAGTTTGGTAA
AGTCCTCGCTGCGGTTTTTATCGTACCTATGAGGGATTGAAACTTCAAGACTTCCTCCGGAGAGCTATCC
GGAGAAGCAGCGTTTTTATCGTACCTATGAGGGATTGAAACACAATACGGCTAAATTCATCTTCGCAGCC
AACCACGGTTTTTATCGTACCTATGAGGGATTGAAACAGGTGACCATTGATAAAAAAGAAACAGAAAAAC
TTCGTTTTTATCGTACCTATGAGGGATTGAAACGGCGGCACGATTGCGATCAACATCCAAAACATGACCG
TTTTTATCGTACCTATGAGGGATTGAAACATCTTTTCGGTGATTGTACTCATCGTTCCGTCTGTGTTTTT
ATCGTACCTATGAGGGATTGAAACCAATATTCCAGCAATAGGTGACGTTCCAATCGAGACAGTTTTTATC
GTACCTATGAGGGATTGAAACCCAGTTCGACCCGTTCCACCACTCATATAAATAAATCGTTTTTATCGTA
CCTATGAGGGATTGAAACGGGGATGGGACGACCACCAACCGAACCACGCCTGTCGTTTTTATCGTACCTA
TGAGGGATTGAAACACGACGATTGCCAAAGAATCGCCAGAACACTCACAGGCAGTTTTTATCGTACCTAT
GAGGGATTGAAACTTCAGAATGAGTCCTGTCACGGTATACCCATTTTTGTTTTTATCGTACCTATGAGGG
ATTGAAACAAAATATGACGTTCGATCAATGGAAAAAGGAGCGGTTGTTTTTATCGTACCTATGAGGGATT
GAAACATCATCGGGGGCTGGCGGCAGGAACAAGCACAGCAGTTTTTATCGTACCTATGAGGGATTGAAAC
ACTACACATTGTACGCATGCGGAAACGGCTACACATACGTTTTTATCGTACCTATGAGGGATTGAAACAG
AGGAAACGCCGCCGTTGTAAACATAGCTTTCAAAGTTTTTATCGTACCTATGAGGGATTGAAACGAAAAT
CTCGGTTTCGTGGAAGTGTCAGTAAGATCGTTTTTATCGTACCTATGAGGGATTGAAACCTCCGCAAACG
ACCACGCCATCGGGTGGCCAGCGGTTTTTATCGTACCTATGAGGGATTGAAAC
>NC_018143.2(region:3121872-3123586)	real
CATGCCGGGGCGGTTCAGGGTTTTGGGTCTGACGACTCGCGGCGAGCACGTCTCACCCAGCAGGCGGTGA
GGTTGGGTTTCCGTCCCCTCTCGGGGTTTTGGGTCTGACGACACGGACGAGCTGGACCGCATCAGCGATG
CTGAGCTGAGGGTTTCCGTCCCCTCTCGGGGTTTTGGGTCTGACGACTTGTCTCAATCGTGCCGTCTGCG
GTGACACGCTCCAAGTTTCCGTCCCCTCTCGGGGTTTTGGGTCTGACGACCACCAGGATCAGCGCCAAGC
CAGTTAGCGCAATCCAGTTTCCGTCCCCTCTCGGGGTTTTGGGTCTGACGACCTCCCGGACCATCTGCAG
CTCGCCCGGGTCCATGCGGTTTCCGTCCCCTCTCGGGGTTTTGGGTCTGACGACCGGAGTCATCCGCGCG
GGCCGGCGCGATTGTTGCCGGGTTTCCGTCCCCTCTCGGGGTTTTGGGTCTGACGACTGGCGATTTACGA
CGCTGACGGGAACTCGTGCGAATGTTTCCGTCCCCTCTCGGGGTTTTGGGTCTGATCCGCGAAATTCACT
GCGCGTTATTCAAGGTTTCCGTCCCCTCTCGGGGTTTTGGGTCTGACGACCCGAGCCGACCATCCGCATC
ACACCGAAAGGGTTGGCGCAAGTTTCCGTCCCCTCTCGGGGTTTTGGGTCTGACGACACGTGGGGAGAGG
GAATGGCAATGATGGTCGACGAAGTTTCCGTCCCCTCTCGGGGTTTTGGGTCTGACGACCTCGGACAGCA
TCTCCCCGGGCGGGCAGCAGATATCCCATGTTTCCGTCCCCTCTCGGGGTTTTGGGTCTGACGACCGACC
CGTGGCCGCCAGGTTGCCGCCGCCGTTGCTCACCTGGTTTCCGTCCCCTCTCGGGGTTTTGGGTCTGACG
ACCCGGAAGTCAACTAGAGCGGGTGTCGAACGCTGCCCGGTTTCCGTCCCCTCTCGGGGTTTTGGGTCTG
ACGACATGCGAATCCGCTGTCAGCACATGGGATTCCGAGTGTTTCCGTCCCCTCTCGGGGTTTTGGGTCT
GACGACCTAGGCGGCCCCGGCGAGGCTGGGGGCGGTTTCACGCGTTTCCGTCCCCTCTCGGGGTTTTGGG
TCTGACGACCAGCGCAGACGGCAGCCCCGAGTACTCGCTCTCCTCAGGTTTCCGTCCCCTCTCGGGGTTT
TGGGTCTGACGACAGGCTGAAATTGAAGCCGGAAATGACGACGCATTGGTGTTTCCGTCCCCTCTCGGGG
TTTTGGGTCTGACGACCTAAGCCCGCTAATCCCGCACAAGTGGTCAGAAAAGTTTCCGTCCCCTCTCGGG
GTTTTGGGTCTGACGACCTGATGATTGGTCGGCGTATGACGTGCTACTGAGGTGTTGTTTCCGTCCCCTC
TCGGGGTTTTGGGTCTGACGACTAGAAGGCGATCACTGGAAGCACGGCGCTTGCGAGTTTCCGTCCCCTC
TCGGGGTTTTGGGTCTGACGACTTGGTCAAAAGCTGTCGCCCAAGCATGAGGCAAAAAGTTTCCGTCCCC
TCTCGGGGTTTTGGGTCTGACGACACGACTAGGGGAGCGTGATCCAGAGCCGGCGACCCTCTATGGTTTC
CGTCCCCTCTCGGGGTTTTGGGTCTGACGACGTGCAAGAATTCCGGGTTGCAGTGCAACACGGTTTTAAG
TTTCCGTCCCCTCTCGGGGTTTTGGGTCTGACGAC
>NZ_CP009534.1(region:955426-958606)	real
GTTGTTCATCGCATAGATGATTTAGAAAGGACTCATTGTGCTGGAACCATTCTCGATACTGTTGTTCATC
GCATAGATGATTTAGAAAACTTCGTCACGGATCTTTTGTGCTAATAATTTGTTGTTCATCGCATAGATGA
TTTAGAAAAGTGTCTTCACAATCGCACTGTGCCTTGCTTTGTTGTTCATCGCATAGATGATTTAGAAATG
AAGCTAAGCAATTTAAGAAATGGGTTACTTGTTGTTCATCGCATAGATGATTTAGAAATTTTGCAGTAGC
TGCTCCTACAACTCAAGCAAGTTGTTCATCGCATAGATGATTTAGAAATTGTCGCGGGTCGCCCATGTTT
TCAATGGCCTGTTGTTCATCGCATAGATGATTTAGAAAAACTCATACAGCGGGTCCAAGAGCCTATGGTA
GTTGTTCATCGCATAGATGATTTAGAAAACTTCGTCACGGATCTTTTGTGCTAATAATTTGTTGTTCATC
GCATAGATGATTTAGAAAAGTGTCTTCACAATCGCACTGTGCCTTGCTTTGTTGTTCATCGCATAGATGA
TTTAGAAAACAAACCATTTATGATAGTAATGATCCTAAAAGTTGTTCATCGCATAGATGATTTAGAAATG
AAGCTAAGCAATTTAAGAAATGGGTTACTTGTTGTTCATCGCATAGATGATTTAGAAATTTTGCAGTAGC
TGCTCCTACAACTCAAGCAAGTTGTTCATCGCATAGATGATTTAGAAATTGTCGCGGGTCGCCCATGTTT
TCAATGGCCTGTTGTTCATCGCATAGATGATTTAGAAAAACTCATACAGCGGGTCCAAGAGCCTATGGTA
GTTGTTCATCGCATAGATGATTTAGAAAAAGACCAGTTTTGAAGGATATTAACTTTTTATGTTGTTCATC
GCATAGATGATTTAGAAATCGTGCTTGGGTATCACATATTGATGTGACTTGTTGTTCATCGCATAGATGA
TTTAGAAACACTAATCTCTTTGATTTAATTAAGTTTCAACGTTGTTCATCGCATAGATGATTTAGAAAAT
CCGCATCATCAAAAATCGCAAGTGGGTTTGGTTGTTCATCGCATAGATGATTTAGAAAAATAACGACGGT
TGCGCTGTTGCACGTTCAGCGTTGTTCATCGCATAGATGATTTAGAAATTGATGAGAAACTGTTATTGTG
TATGTCTCACGTTGTTCATCGCATAGATGATTTAGAAAACGACAGGTAAATTGGTTGCCATGTGTATTGA
GTTGTTCATCGCATAGATGATTTAGAAATTGTCGCGGGTCGCCCATGTTTTCAATGGCCTGTTGTTCATC
GCATAGATGATTTAGAAAACGGATTACCTACAGGTTTACCAGTTGCATAAGTTGTTCATCGCATAGATGA
TTTAGAAAAAATCCATAAATGAATTTTGCGGTTTATGTTGTTCATCGCATAGATGATTTAGAAATCTTGA
AGGTGAGCCAACAAAAATCCATTTTTGTTGTTCATCGCATAGATGATTTAGAAAAACAATTGCCTGACTG
GTATGAAGAACCAGTAGTTGTTCATCGCATAGATGATTTAGAAAAACAATTGCCTGACTGGTATGAAGAA
CCAGTAGTTGTTCACCATAGATGATTTAGAAAAATAACGACGGTTGCGCTGTTGCACGTTCAGCGTTGTT
CATCGCATAGATGATTTAGAAATTGTAGAAAGCGTATCACTTATTTCTTACGTTGTTCATCGCATAGATG
ATTTAGAAAAATGTACTTTAATTTCCACTCGACACCAGGTAGTTGTTCATCGCATAGATGATTTAGAAAA
ACAATTGCCTGACTGGTATGAAGAACCAGTAGTTGTTCATCGCATAGATGATTTAGAAAAACAATTGCCT
GACTGGTATCAGTAGTTGTTCATCGCATAGATGATTTAGAAAAATGTACTTTAATTTCCACTCGACACCA
GTTCGTTGTTCATCGCATAGATGATTTAGAAACATGACCGAAACAGCCAAAAAGGTTTTATGTAGTTGTT
CATCGCATAGATGATTTAGAAATAAAGGATAGTTAGCTGTAGGCCCTGCGGTTTGTTGTTCATCGCATAG
ATGATTTAGAAATTATAGTTATGTGTGTGATATCGTTAAGCTGCGTTGTTCATCGCATAGATGATTTAGA
AATAGCACAATCCAAACCTCAATAAAAAGTAAGAGTTGTTCATCGCATAGATGATTTAGAAAGAGCCAAT
AAGATCGCGAAGTATGCGGAAATCGTTGTTCATCGCATAGATGATTTAGAAAACAGAGAAAACCCCACAT
GTTCGAGGGACTGCGTTGTTCATCGCATAGATGATTTAGAAAATAATTCCGCCATCCTCGGCTGAGATAT
GGGTGTTGTTCATCGCATAGATGATTTAGAAATGCCGGAGCGGTCTTGTCATTGGCGAACCCGCGTTGTT
CATCGCATAGATGATTTAGAAATATGCGATTTGATAATTAAATTGCGATACTGGGTTGTTCATCGCATAG
ATGATTTAGAAAGAAATAAAAAACACCTGATGAAAACAGTTCACGTTGTTCATCGCATAGATGATTTAGA
AAATAATCACGAATATCACCAGTAAACCAGTGATGTTGTTCATCGCATAGATGATTTAGAAATTATTGGT
CCTGGTCAGTGGAATGGTGATTCTGTTGTTCATCGCATAGATGATTTAGAAATGGGTAAAAGCCGATGGA
TTAATCATCTTTTGGTTGTTCATCGCATAGATGATTTAGAAAATTAACAAGAGTGGAATTTATTGAACTA
TTAAGTTGTTCATCGCATAGATGATTTAGAAAAAAACCAATCAAATAACGGTTATGTGGCGTTCATCGCA
TAGATGATTTAGAAACATAGCGACATATAGTTTTGCCCGGATCTGATGTTGTTCATCGCATAGATAATTT
AGAAATGTTTCGCGTTGAGGTCCGGGTAATCGCCTATGTTGCTCATCCTCCAGATGATTTATAAAGTCTT
GTATCCTGATTTCAAAGATTCAGTTGCTCATTGCATAGATGATTTAGAAAATATCACGCGCCATTGCAAG
TTTTCTACCGATGTTATTCATCGCCCAGATGATTTAGAAATGATCTTTAAGATTAAGCATCCGTTCTGTT
TTTGTTTGTCATCGCCTAGATGATTTAAAAG
>NZ_CP007453.1(region:17328-21913)	real
GTCGCACCCCGTGCGGGTGCGTGAATTGAAACACCAACACATACAGTACGCCTAACGGCAAGTATGGAGT
CGCACCCCGTGCGGGTGCGTGAATTGAAACAAATGTACAATACGCTATGTCCATCAGTATCATCTGTCGC
ACCCCGTGCGGGTGCGTGAATTGAAACGCTATGACAATGCCGACAGCGAAAAATTCCAGCGGTCGCACCC
CGTGCGGGTGCGTGAATTGAAACACCCGCGAGGAAGTTATTACCATGCTGTATAGGGGTCGCACCCCGTG
CGGGTGCGTGAATTGAAACTTTCAAAGCACGCTGGCAAACTATGAGACAGTAGTCGCACCCCGTGCGGGT
GCGTGAATTGAAACATTTACGAGCTGGATAACCCGGCAGACGAATGGGACGTCGCACCCCGTGCGGGTGC
GTGAATTGAAACTATCTGACTGAGCGGGCAAAAGCGAACGGCATCAAGTCGCACCCCGTGCGGGTGCGTG
AATTGAAACCTATGAGTATTCCCAGCGCCGCAACTATGGCTGTGTCGCACCCCGTGCGGGTGCGTGAATT
GAAACAAGCCTTTGCAACCACTGTTATCCAAGGTAATCAGTCGCACCCCGTGCGGGTGCGTGAATTGAAA
CACTAAAGTTTGTAGAGGAATTGCAAAACGGCAACAGTCGCACCCCGTGCGGGTGCGTGAATTGAAACTC
AATAGCTACCCCTGATGATATCACAGACTCGAGTCGCACCCCGTGCGGGTGCGTGAATTGAAACCCTGCA
TTACCGCATCATATTCACGCTGATTATTAGTCGCACCCCGTGCGGGTGCGTGAATTGAAACTATGTGTAC
GAGCCGAAGAAAAGGACTCGATAAGTGGTCGCACCCCGTGCGGGTGCGTGAATTGAAACAAAATAGCTGA
CGTGATAACAGGCGGAAGCGACACTAGTCGCACCCCGTGCGGGTGCGTGAATTGAAACTAGCTGCCCCTT
TGGGACGTGCAATGGCTCGGGCGTCGCACCCCGTGCGGGTGCGTGAATTGAAACTACGTTTACTATGAGG
AAGAGATAAACGGCAAGGTCGCACCCCGTGCGGGTGCGTGAATTGAAACCTAGAGAGCTTGGGCCTTTAT
TATGCAGGTGTGTCGCACCCCGTGCGGGTGCGTGAATTGAAACAAGACGGTAACGAAGATAGCGCTGCCT
GCGGAAAGTCGCACCCCGTGCGGGTGCGTGAATTGAAACACAATCGTATAGACAACCACTCACCACCCTG
TTAAGTCGCACCCCGTGCGGGTGCGTGAATTGAAACCCGTAAAAGTGGTTGTGAGTTCTGTGCCGTATCC
CAGTCGCACCCCGTGCGGGTGCGTGAATTGAAACATTTTCGCCAGCCTCCTCTAAATACTCTTCGGCGTC
GCACCCCGTGCGGGTGCGTGAATTGAAACTTCTGAATGATGCGTAATAATAGTCCCCGGCCATCGAGTCG
CACCCCGTGCGGGTGCGTGAATTGAAACTCATTGCAAAGGGCGGAAAGGATATTCTACCAAGTCGCACCC
CGTGCGGGTGCGTGAATTGAAACTGTCATATCAATGTGCATATGAACAGGGAGTACGTCGCACCCCGTGC
GGGTGCGTGAATTGAAACTTTAATACCAATGAGGCTATTATTCAAAGCAAGAGTCGCACCCCGTGCGGGT
GCGTGAATTGAAACATTAACGAACTGTACCAGGTGGTAATAGGCAGGGGTCGCACCCCGTGCGGGTGCGT
GAATTGAAACATAACCTCATGATCCATGTAGGCGCACAGGTGGGTCGCACCCCGTGCGGGTGCGTGAATT
GAAACCTACTATTTGGAGCGTGTTATTGCAAAGTTCGTCGTCGCACCCCGTGCGGGTGCGTGAATTGAAA
CATGGGATGCCAATACGGTAGCCAAGAAGAACGACAGTCGCACCCCGTGCGGGTGCGTGAATTGAAACCA
GTTACAGTAACCTTTCCAGCAGCAACCTTTAGGTCGCACCCCGTGCGGGTGCGTGAATTGAAACATGGGA
TGCCAATACGGTAGCCAAGAAGAACGACAGTCGCACCCCGTGCGGGTGCGTGAATTGAAACCAGTTACAG
TAACCTTTCCAGCAGCAACCTTTAGGTCGCACCCCGTGCGGGTGCGTGAATTGAAACTCTAAAGCGGCTC
CTGCTGACATAACAATAGATGTCGCACCCCGTGCGGGTGCGTGAATTGAAACTCTAGTAAGTTGATATCA
TTAAGCATGTCTGTAGTCGCACCCCGTGCGGGTGCGTGAATTGAAACCTATTATTTCGTTTGTGTCGTTT
TCCAGGCATAAGGTCGCACCCCGTGCGGGTGCGTGAATTGAAACTTTTTTTGTATGAGTATTTTTTCGTG
ATTTTCAAGTCGCACCCCGTGCGGGTGCGTGAATTGAAACTTCAGGGTTGTTGGCTTTGATGTCACGCTT
GAGTCGCACCCCGTGCGGGTGCGTGAATTGAAACTTTGTTATGTCAGTCCATACATAAGTAAGAAAGAGT
CGCACCCCGTGCGGGTGCGTGAATTGAAACGTTCCAGATGTAACTTCAGGAGGAGTAGGCAGAAGTCGCA
CCCCGTGCGGGTGCGTGAATTGAAACCCACTTGTATCCGGCATAATCAAAACCGCATGGAGTCGCACCCC
GTGCGGGTGCGTGAATTGAAACTTGATGTTCATACCCTTGCCCATGAGGCCACGGGTCGCACCCCGTGCG
GGTGCGTGAATTGAAACAAAATATGGTTGGCTTCGGGGACTATGTATTTGGTCGCACCCCGTGCGGGTGC
GTGAATTGAAACGAATATCATTCCGGATACATTAATAATATAAAGAGTCGCACCCCGTGCGGGTGCGTGA
ATTGAAACGCCGGCGTTGGCCTCATTGTCAAAGCCTCTATGTGGTCGCACCCCGTGCGGGTGCGTGAATT
GAAACTTGAGTGCCTTATCCAAGCCGGAACTGTCGCCCGTCGCACCCCGTGCGGGTGCGTGAATTGAAAC
AAGAACGTAAAAGCGGTAAGGGTAGAAATCCTAAGTCGCACCCCGTGCGGGTGCGTGAATTGAAACGTCA
AGTCTGCGTTTAATAAGTGCGGTGTTGAAGTCGCACCCCGTGCGGGTGCGTGAATTGAAACGTCAAGTCT
GCGTTTAATAAGTGCGGTGTTGAAGTCGCACCCCGTGCGGGTGCGTGAATTGAAACAACAATCCATCGGT
CATAGGTGTAGGCGAGGCGGGGGTCGCACCCCGTGCGGGTGCGTGAATTGAAACTCGCCATACACCCACA
TACACACTCCCTTTACAGTCGCACCCCGTGCGGGTGCGTGAATTGAAACCCAATAAGCTTGTAAGTCTTT
TTATCTCTTTCGTCGCACCCCGTGCGGGTGCGTGAATTGAAACCGCCGCTTGCCGAGATCCCGGCAGGCT
CGCTCGACGTCGCACCCCGTGCGGGTGCGTGAATTGAAACAATGATGGCAGCGGAAACTATACGGAACAG
AAACGTCGCACCCCGTGCAGGTGCGTGAATTGAAACCCATGCAGAGCGTTCCTGTCTATGACCTCGTAAT
GTCGCACCCCGTGCGGGTGCGTGAATTGAAACAAGATGGCCACTACCGATGCAATCTCGGTGGCCTGGTC
GCACCCCGTGCGGGTGCGTGAATTGAAACTAACATGCCTGTCTCGGCCATTCTTTGGAATGAGTCGCACC
CCGTGCGGGTGCGTGAATTGAAACGAGTTTCCTATGTTGTCGTTGGTATAATATCTTTGTCGCACCCCGT
GCGGGTGCGTGAATTGAAACAAAACATAGAAAATATATACATGGTTTCCAGCTAGTCGCACCCCGTGCGG
GTGCGTGAATTGAAACGTCAACTCGTGGGGCTTTGGCGGTGACGACAGTCCGTCGCACCCCGTGCGGGTG
CGTGAATTGAAACTATAATGCTTTGAGTATTGCCCTGATATTGTGTGTCGCACCCCGTGCGGGTGCGTGA
ATTGAAACCATATCCTCGCCACAACAATCACACTTAATTTGTCGCACCCCGTGCGGGTGCGTGAATTGAA
ACACCACTCACTCACCAAAGATGGAGAAGTAAAAGACGTCGCACCCCGTGCGGGTGCGTGAATTGAAACC
AATACACAATTTATTTCTTGTTGGATTTGTCGTCGCACCCCGTGCGGGTGCGTGAATTGAAACACGATAG
AAAGTGCGGACGGCTCAAGGATTTACGTCGCACCCCGTGCGGGTGCGTGAATTGAAACTATACGGCACCG
GGCGTTATAAAGACCTACAGAAAGTCGCACCCCGTGCGGGTGCGTGAATTGAAACGTTTGTCGTCAATTC
CTGTTGTACCCTGCTGTTGGTCGCACCCCGTGCGGGTGCGTGAATTGAAACAGAATGATGTAGGAAACAA
GTATAGTCCAATGGGTCGCACCCCGTGCGGGTGCGTGAATTGAAACCATTGTTCGACTATGTATTCGTTC
ATTTCTTCCGTCGCACCCCGTGCGGGTGCGTGAATTGAAACATATATGACTCTGCCGTTTTTCGCTATGT
CCTTGTCGCACCCCGTGCGGGTGCGTGGATTGAAAC
>NZ_CP010411.1(region:1537290-1541350)	real
GTCGCACCCCTCACGGGGTGCGTGGATTGAAATAGGTTCGAGCTTGACCATTCGCCCAGGTTCACGTGTC
GCACCCCTCACGGGGTGCGTGGATTGAAATCGCGCGTCATGGGACTCGATGACGAAGGGAGAAGTCGCAC
CCCTCACGGGGTGCGTGGATTGAAATCTCGACCAAGATCAGCCCGTCCCTATCGTTGAATTGTCGCACCC
CTCACGGGGTGCGTGGATTGAAATATCGCACGCATGATCAGCAGCCTGCCCCTCAAGGGTCGCACCCCTC
ACGGGGTGCGTGGATTGAAATCACTTGTCCTTGGTCTCTATGGGGTTGCCGCCGCGTCGCACCCCTCACG
GGGTGCGTGGATTGAAATAACGCTTCCTCGACCTGCTGGTCCCACCGTTCGAGTCGCACCCCTCACGGGG
TGCGTGGATTGAAATATTATTTCTGAAGGGATTTTCCCGAAGAAGCGGCGTCGCACCCCTCACGGGGTGC
GTGGATTGAAATCCGTGTGGGGTTGGTGCGGCTCATTTGACGAGGTTGTCGCACCCCTCACGGGGTGCGT
GGATTGAAATCTCAGTAGGAATTCTGGCGTGATCGTCAAGACCGTCGCACCCCTCACGGGGTGCGTGGAT
TGAAATGGCCAATGTGGCCAAGTCCGACGCGGCTTCGGCCAGTCGCACCCCTCACGGGGTGCGTGGATTG
AAATAGGACGTCCCAGCTCTTCGCGTCGGGATCGCTGTAGTCGCACCCCTCACGGGGTGCGTGGATTGAA
ATCCATATCGCAACTGCCTTATCTATGTCAGGCGCGTCGCACCCCTCACGGGGTGCGTGGATTGAAATCC
AAAAATACTATATCATGATGTCCGTAAAAACAAGTCGCACCCCTCACGGGGTGCGTGGATTGAAATTACA
ACATCCTTAACCAGATATTCAAGGCGGCGGTGGGTCGCACCCCTCACGGGGTGCGTGGATTGAAATCATG
TGGCGGAAACACCAACTCCGTCTCCCTCGGTCGCACCCCTCACGGGGTGCGTGGATTGAAATATTGACCC
CACCATGAGTGTGGAACAACGGGTATGCGTCGCACCCCTCACGGGGTGCGTGGATTGAAATATGGACGCG
TACTGCGCCTTCCACAGCATGCAATGTCGCACCCCTCACGGGGTGCGTGGATTGAAATTTCCTGTAGTTC
TTGCCTTTGCCTCTGTTGATCGTCGCACCCCTCACGGGGTGCGTGGATTGAAATATCACTATGTCGCCTA
TGGAGACGCCCGTCACCTCGTCGCACCCCTCACGGGGTGCGTGGATTGAAATTCGCTCTCATCGGTGGTG
GTGGGCTTGGCGGACTGTCGCACCCCTCACGGGGTGCGTGGATTGAAATTTCGATACGCTTCGCCTCCGA
GATGATGTCCCGGGTCGCACCCCTCACGGGGTGCGTGGATTGAAATAACAACGTCGAAAGCATCGAACAG
GTGGAGGCCGGTCGCACCCCTCACGGGGTGCGTGGATTGAAATTCGGCACGATGACGGCGGCCTCCTCAC
CGGCTTCGGTCGCACCCCTCACGGGGTGCGTGGATTGAAATCAAGCGGAGCCATCCCACACCAAGGTGTC
GATCAGTCGCACCCCTCACGGGGTGCGTGGATTGAAATTCGCCAAACGGTTCGGCGGCACCCCCTGGGCA
TGGCGTCGCACCCCTCACGGGGTGCGTGGATTGAAATTTTTTATAAGGCGCAATGCGCAGGAATGAATAA
AAGTCGCACCCCTCACGGGGTGCGTGGATTGAAATCATACCCACCGGCTCGCACAAAACCCATAGGCGAA
CGTCGCACCCCTCACGGGGTGCGTGGATTGAAATCAATCCGAGCGCGCTGCAGGTCATGAAGCATGAGAG
TCGCACCCCTCACGGGGTGCGTGGATTGAAATGCCGTCGCCGTTTTCATGGGCTTATGGCAGTGCGTCGC
ACCCCTCACGGGGTGCGTGGATTGAAATAGGTCATGCAGCATTCTGTTGGCGCTCTCGTATCGTCGCACC
CCTCACGGGGTGCGTGGATTGAAATGATTCCGATTTGGATGATGTGGCGCGCACCATCGTCGCACCCCTC
ACGGGGTGCGTGGATTGAAATTTGATGATGAACCGGCCCCGATCACTCAAGAGAGTCGCACCCCTCACGG
GGTGCGTGGATTGAAATACCTGGCTGAAGGGCGCCGTCACCGGCGACCATCAGTCGCACCCCTCACGGGG
TGCGTGGATTGAAATCTGATGGCCGGACTGACCGACTCCTACCAGTCGCTGGTCGCACCCCTCACGGGGT
GCGTGGATTGAAATCAAAAACTCAACCAGCTCGTCCTGGAAAAATAACGTCGCACCCCTCACGGGGTGCG
TGGATTGAAATACCTACACGGCGTCCGGCGGCGTGATCCGCTGCCGTCGCACCCCTCACGGGGTGCGTGG
ATTGAAATCACGTGAGACGCTATTGCCCGCAACCCGAACGGTCGCACCCCTCACGGGGTGCGTGGATTGA
AATATCGAAAACGCCCACGCCGCAGGCATGAGCGAACGTCGCACCCCTCACGGGGTGCGTGGATTGAAAT
CTGGACGGACGGCGAGGTGCTCATAGACGAGGATCGTCGCACCCCTCACGGGGTGCGTGGATTGAAATAC
GATCCTCGGCAAGCGCAGGACGCTGGCCATCGTCGCACCCCTCACGGGGTGCGTGGATTGAAATCCGCTG
ACCGGCGATACGGCGACGCTCGAGAGGGTCGCACCCCTCACGGGGTGCGTGGATTGAAATGACGTATTCG
CGTAGAAGAACCGGGCCTCGGCCTCCGTCGCACCCCTCACGGGGTGCGTGGATTGAAATGTCGGCTGTCA
GATACACGTGGCGTCGACGCTGTGTCGCACCCCTCACGGGGTGCGTGGATTGAAATCAGTACGTGAAATG
AGACATTGCCATAAGATTCGCGTCGCACCCCTCACGGGGTGCGTGGATTGAAATGGAGTTGATGATGATG
TTGTGGCCTATTTGGAGGTCGCACCCCTCACGGGGTGCGTGGATTGAAATATTGTCCTCATAGGAGGGTG
TACGAACTACGGTAGTCGCACCCCTCACGGGGTGCGTGGATTGAAATCAGAAGGTTTCGGCCTGCTCCCC
TCATCACCGGATGTCGCACCCCTCACGGGGTGCGTGGATTGAAATTCCATGGTGGAGGTATTGCGCGCCG
AGGCCGCGTCGCACCCCTCACGGGGTGCGTGGATTGAAATGAATGCAACCATCGACAAGACCGGCAAACT
CACGTCGCACCCCTCACGGGGTGCGTGGATTGAAATCTTCGAATGGAGAACGTGTTGGCCGATGAAGCGT
GTCGCACCCCTTACGGGGTGCGTGGATTGAAATATGTCCGCAAACTGCATGGTCTGCTGGTTGCCGAGAG
TCGCACCCCTCACGGGGTGCGTGGATTGAAATAACCAATTATACGAGTCCGCGCGGAAAAAATTCGACGT
CGCACCCCTCACGGGGTGCGTGGATTGAAATCGTTCGTTCGTGGACGAATGGGGCGGGTTGAAAGTCGCA
CCCCTCACGGGGTGCGTGGATTGAAATAACGACATCGACTACCAAATCGGCATCATGCTCGGTCGCACCC
CTCACGGGGCGCGTGGATTGAAATACGGTGCGCACGTCCGTGGGGTCGCCGTTCTGATAGTCGCACCCCT
CACGGGGCGCGTGGATTGAAATTGGAACTGTACGCCGACCCGACAAGCAAATACCATGTCGCACCCCTCA
CGGGGTGCGTGGATTGAAATGGCATGACGTGCCAGCCACATTCGCGGCGGATGGTCGCACTCCACTGGGG
TGCGTGGATTGAAATCTGAAAGGCGACAGCCTGTACATAGCCGGCGAAGTCGCACTCCACTGGGGTGCGT
GGATTGAAATCTGAAAGGCGACAGCCTGTACATAGCCGGCGAAGTCGCACCCCACTGGGGTGCGTGGATT
GAAATTGCACCGCACTGGGGTTATCGAATGGTAACGCATGTCGCACCTCACTGGGGTGCGTGGATTGAAA
T
>NZ_CP012590.1(region:690926-691626)	real
GAGCAATCCCCGCTCGCGCAGGGTTTACAGAGCCGCCACTGCACCGGCTCCAAGGACGACAGGATCATCC
CCGCTCGCGCGGGGTTTACACGACGCCCCGGCGATCGCGCCGGGGCTGTGCAGGATCATCCCCGCTCGCG
CGGGGTTTACGGGTCGGGTACGGTCCCGATCCGGGCGGCCGCGGGATCATCCCCGCTCGCGCGGGGTTTA
CGACTTCTTCTTCAAGTCGACGCCCAACTACTACGGATCATCCCCGCTCGCGCGGGGTTTACCGGTGGAC
GTGGACCATAGGAGGGTGATGAGATGGATCATCCCCGCTCGCGCGGGGTTTACTCGATGCGGTGTCCCGC
CTTCACCCCGGAGGCGGGATCATCCCCGCTCGCGCGGGGTTTACGTGTTGCCCCAGATCCGCTTGACGGC
CCCGTCCGGATCATCCCCGCTCGCGCGGGGTTTACGGCTTGGACGTACGGTCCAGCAGCACCGTGCCATG
GATCATCCCCGCTCGCGCGGGGTTTACTCGGTGAGGTTGGGGAAGACCAGGTGCGACTTGGGATCATCCC
CGCTCGCGCGGGGTTTACCGGGTGTACACGCCCAGGAAGGAACCGGTACGGGGATCATCCCCGCTCGCGC
GGGGTTTACTCAATGGCCGCCGTCAGAGCTTCGCGGACCTGGTGGATCATCCCCGCTCGCGCGGGGTTTA
C
>NZ_CP007252.1(region:2950540-2951117)	real
GTGTTTATCCCCGCTGACGCGGGGAACACTATTTATAAGCGTGTCATCTATGCAACCCAACCGGTTTATC
CCCGCTGGCGCGGGGAACACACCTGCCCGACCCAATAAGGAGGCCCTCGTGACGGTTTATCCCCGCTGGC
GCGGGGAACACGGCCGCTGGTCAAATTCCCAATCTGAGCAATCCGGTTTATCCCCGCTGGCGCGGGGAAC
ACATAGCCCCGGCAGCGATAGCTAAACCAGTTCCCGGTTTATCCCCGCTGGCGCGGGGAACACGCCTCAA
AATCTCTCGGTGAGATGTAAGCGTCCGGTTTATCCCCGCTGGCGCGGGGAACACACCAGTGGTCAGCGGC
GGATGAATTTGCCCTGCGGTTTATCCCCGCTGGCGCGGGGAACACGAGAATGCTCATGCGCGTGAGCGCC
ATATATTCGGTTTATCCCCGCTGGCGCGGGGAACACCATGGCAATTTTACGGCGGACGTGCTCGCTCTCG
GTTTATCCCCGCTGGCGCGGGGAACACAGGCGGACCGAAAAACCGTTTTCAGCCAACGTCGGTTTATCCC
CGCTGGCGCGGGGAACAC
>NC_014222.1(region:539822-541857)	real
CTTTCAATCCTTGTTTTAATGGATTATGCATTGTGACAATATCTTTTTTATGATATAGAAACTCTTGATA
TTGAGTTTCAATCCTTGTTTTAATGGATTATGCATTGTGACGGATATGACGTTTAAAAAGACGGACGGCA
CTATATCGTTGTTTCAATCCTTGTTTTAATGGATTATGCATTGTGACTACTACTAATTTCGGGAAATATA
CGCATATTGGAGAGTTTCAATCCTTGTTTTAATGGATTATGCATTGTGACTACAACTACCAGAAACACCA
AATATCGAAACAAATTCGAGTTTCAATCCTTGTTTTAATGGATTATGCATTGTGACTTTATAGCTCCTGG
AGCATCAGGGGGTTTAGATATTAGTTTCAATCCTTGTTTTAATGGATTATGCATTGTGACTATAAAACAC
AATGGGCAACGGATAATTGTTGAAGAACGTTTCAATCCTTGTTTTAATGGATTATGCATTGTGACAGTTC
AACACCTCATAATCGACATCAATTTGTTGATTATGTTTCAATCCTTGTTTTAATGGATTATGCATTGTGA
CGGGGGGATTAGCACAGCACAGTTTGAATGTATTAGCGTTTCAATCCTTGTTTTAATGGATTATGCATTG
TGACGAAAATAATGGTGGAAGATATTCACGTTATCTTAGAGTTTCAATCCTTGTTTTAATGGATTATGCA
TTGTGACTTCTAAACTATCGCAGTTTAGAAGCAAGGGCTGTCGGTTTCAATCCTTGTTTTAATGGATTAT
GCATTGTGACAAGATGCGTATATTCCCTTAAATATATGCATTGTAGGTTTCAATCCTTGTTTTAATGGAT
TATGCATTGTGACAGTGTAGTATACGATATTACAAAACAATTTAGTGAGTTTCAATCCTTGTTTTAATGG
ATTATGCATTGTGACTAAAAAGGTGGTAAAATGGACATAAGCGAATTAATGAAGTGTTTCAATCCTTGTT
TTAATGGATTATGCATTGTGACTTGAAAACAGTTTCAGATTATGATTTCAGACAGTAGTTTCAATCCTTG
TTTTAATGGATTATGCATTGTGACCTGAACGATTCAATTGATGAAGAATCTTCTCAAAAATGTTTCAATC
CTTGTTTTAATGGATTATGCATTGTGACAGATTATATGAAAAATCCCACGCCAAAAGAATCGATAATGTT
TCAATCCTTGTTTTAATGGATTATGCATTGTGACTTGAGCTATATCCTCAAACTAATAATGAGGTATATG
CGTTTCAATCCTTGTTTTAATGGATTATGCATTGTGACAATGAAGTACAAACATTTACATTATTCTAAAA
AAGGTGATGTTTCAATCCTTGTTTTAATGGATTATGCATTGTGACAGACCAACCCCTTAGACGGGGAAAA
TCGCCAAAACCTCGTTTCAATCCTTGTTTTAATGGATTATGCATTGTGACTTTTCTAATATGAAGAAATC
AAAATATGTATTCTTGTTTCAATCCTTGTTTTAATGGATTATGCATTGTGACTGGATATTCCAGATTGGA
TTACCAGACAAATATGTTTCAATCCTTGTTTTAATGGATTATGCATTGTGACTGACCCCCAGTGGTTGGG
GGAAAAACATTATAGCGAATGTTTCAATCCTTGTTTTAATGGATTATGCATTGTGACATAATGCAATATC
TTTATTGATAGACACAAGTTTCGAGTTTCAATCCTTGTTTTAATGGATTATGCATTGTGACAATTGAATG
AACTTTTCTAAGGGGGAGGTTAGTAAGTTTCAATCCTTGTTTTAATGGATTATGCATTGTGACAATGCAG
TTCCATTTATTGCGTCAGTCAAAGGTTCTAAGTTTCAATCCTTGTTTTAATGGATTATGCATTGTGACCA
ATGTATACAATAATGGATGGGCAACCGGTGGAAGTTTCAATCCTTGTTTTAATGGATTATGCATTGTGAC
AAAGATATTGAAAGACGTGCAAACGTTAGAAATTCAAATGTTTCAATCCTTGTTTTAATGGATTATGCAT
TGTGAC
>NZ_AP017308.1(region:2221361-2222417)	real
CTTTCGCGCCTGCTAATCCCGGCAACGGGACTGAAACTGCATTCGAGCAGATGGGCAACGAATTCTTGAA
TTCTTTCGCGCCTGCTAATCCCGGCAACGGGACTGAAACCTAAGATACGTGAAATCTTGAACACACACTG
TGTTACTTTCGCGCCTGCTAATCCCGGCAACGGGACTGAAACCGATGTCAATACTCTAGGCGGTTATCTC
GCTAATTCTTTCGCGCCTGCTAATCCCGGCAACGGGACTGAAACCATTAATCGAACCGTCAACGGGTCTC
GAAGGAATGACTTTCGCGCCTGCTAATCCCGGCAACGGGACTGAAACCTTTTAATGATGGTGACGGATTA
GTTAGAAACGGAAACGTACTAAACTTTCGCGCCTGCTAATCCCGGCAACGGGACTGAAACCAATCGAATG
AAAATTATTTTTCTTCAAGTTCGCTGCTTTCGCGCCTGCTAATCCCGGCAACGGGACTGAAACTTACTGG
TTGTGTACATGTCAGATATGCGGCAAACTTTCGCGCCTGCTAATCCCGGCAACGGGACTGAAACATCGAT
TATTTCCTGATAACGTTGTTTACACTAGCACTTTCGCGCCTGCTAATCCCGGCAACGGGACTGAAACACT
AGAGCAAAACTGGACAAGGCGAAACGAGATCTTTCGCGCCTGCTAATCCCGGCAACGGGACTGAAACATA
TGGGACGTTACCCCAATGACAACGGAGACTCAACTTTCGCGCCTGCTAATCCCGGCAACGGGACTGAAAC
CAGGGATGAATGAATCACTTTCGATTTCAGCGTTGACTTTCGCGCCTGCTAATCCCGGCAACGGGACTGA
AACAGATTCTTCTGTCCCGTATTCGCAACCATAGAAACTCTTTCGCGCCTGCTAATCCCGGCAACGGGAC
TGAAACATAAAAATGCACCCGTTTGTCTTGAGAGTTGCGAAATTTCGCGCCTGCTAATCCCGGCAACGGG
ACTGAAACTCTTGTTTGTATCCGATTCTTTGGAAGCTCGACTTTCGCGCCTGCTAATCCCGGCAACGGGA
CTGAAAC
>NZ_CP015364.1(region:3297773-3299836)	real
GTTGTTCATCGCATAGATGATTTAGAAAAATCCAAAGGTGGGCGGGTCTTATCTTTAATAGTTGTTCATC
GCATAGATGATTTAGAAAACTGAGGAAGGGAAGGATATCATGCGCGAGGCGTTGTTCATCGCATAGATGA
TTTAGAAAATAAAAGAATTGCTCTTGGCTTTTATTACGCTGTTGTTCATCGCATAGATGATTTAGAAAAA
TACCTCTAGCCAAGGCGGTTGGAGTGCCCCGTTGTTCATCGCATAGATGATTTAGAAAACGACAGGTAAA
TTGGTTGCCATGTGTATTGAGTTGTTCATCGCATAGATGATTTAGAAAAATTGTAGAAAGCGTATCACTT
ATTTGCTTATGTTGTTCATCGCATAGATGATTTAGAAAACGGATTACCTACAGGTTTACCAGTTGCATAA
GTTGTTCATCGCATAGATGATTTAGAAATCTTGAAGGTGAGCCAACAAAAATCCATTTTTGTTGTTCATC
GCATAGATGATTTAGAAAGTTTAAATCCATAAATGAATTTTGCGGTTTTTGTTGTTCATCGCATAGATGA
TTTAGAAAAACAATTGCCTGACTGGTATGAAGAACCAGTAGTTGTTCATCGCATAGATGATTTAGAAAAA
CAATTGCCTGACTGGTATGAAGAACCAGTAGTTGTTCATCGCATAGATGATTTAGAAAAATGTACTTTAA
TTTCCACTCGACACCAGTTCGTTGTTCATCGCATAGATGATTTAGAAACATGACCGAAACAGCCAAAAAG
GTTTTATGTAGTTGTTCATCGCATAGATGATTTAGAAATAAAGGATAGTTAGCTGTAGGCCCTGCGGTTT
GTTGTTCATCGCATAGATGATTTAGAAATTATAGTTATGTGTGTGATATCGTTAAGCTGCGTTGTTCATC
GCATAGATGATTTAGAAATAGCACAATCCAAACCTCAATAAAAAGTAAGAGTTGTTCATCGCATAGATGA
TTTAGAAAGAGCCAATAAGATCGCGAAGTATGCGGAAATCGTTGTTCATCGCATAGATGATTTAGAAAAC
AGAGAAAACCCCACATGTTCGAGGGACTGCGTTGTTCATCGCATAGATGATTTAGAAAATAATTCCGCCA
TCCTCGGCTGAGATATGGGTGTTGTTCATCGCATAGATGATTTAGAAATGCCGGAGCGGTCTTGTCATTG
GCGAACCCGCGTTGTTCATCGCATAGATGATTTAGAAATATGCGATTTGATAATTAAATTGCGATACTGG
GTTGTTCATCGCATAGATGATTTAGAAAGAAATAAAAAACACCTGATGAAAACAGTTCACGTTGTTCATC
GCATAGATGATTTAGAAAATAATCACGAATATCACCAGTAAACCAGTGATGTTGTTCATCGCATAGATGA
TTTAGAAATTATTGGTCCTGGTCAGTGGAATGGTGATTCTGTTGTTCATCGCATAGATGATTTAGAAATG
GGTAAAAGCCGATGGATTAATCATCTTTTGGTTGTTCATCGCATAGATGATTTAGAAAATTAACAAGAGT
GGAATTTATTGAACTATTAAGTTGTTCATCGCATAGATGATTTAGAAATCTGGGTTCTTTTCGCGTGTAT
GGGATACTTGGTTGTTCATCGCATAGATGATTTAGAAATGTAAAGTCATTCGTAATAACCGTTATACGGC
GTTGTTCATCGCATAGATGATTTAGAAAAAAACCAATCAAATAACGGTTATGTGGCCACAGTTGTTCATC
GCATAGATGATTTAGAAACATAGCGACATATAGTTTTGCCCGGATCTGATGTTGTTCATCGCATAGATAA
TTTAGAAATGTTTCGCGTTGAGGTCCGGGTAATCGCCTATGTTGCTCATCCTCCAGATGATTTATAAAGT
CTTGTATCCTGATTTCAAAGATTCAGTTGCTCATTGCATAGATGATTTAGAAAATATCACGCGCCATTGC
AAGTTTTCTACCGATGTTATTCATCGCCCAGATGATTTAGAAATGATCTTTAAGATTAAGCATCCGTTCT
GTTTTTGTTTGTCATCGCCTAGATGATTTAAAAG
>NC_014222.1(region:339765-342408)	real
TTTATTTTCCTTGTTTTAATGGATTATGCACTGTGACTGCTACGTCTAATTTAATATTCTTTTCTGTAGA
CATGTTTCAATCCTTGTTTTAATGGATTATGCACTGTGACACTTGCAGTATTAATCTGTCTAGGTTTCGA
AAAACCAGTTTCAATCCTTGTTTTAATGGATTATGCACTGTGACCCTGTTGCCGTCCGTATTCTCCCAAT
TTAACAGATTGTTTCAATCCTTGTTTTAATGGATTATGCACTGTGACTTAAATACGGACTTTGCGGGGGT
TATATACAATATAGGTTTCAATCCTTGTTTTAATGGATTATGCACTGTGACCATGTCTACTAAACCCCAC
TCTCTTTCAGTATCTGAGTTTCAATCCTTGTTTTAATGGATTATGCACTGTGACTGATGGAGAAGTGACA
GGATCTTCCTTCGAAGCATGTTTCAATCCTTGTTTTAATGGATTATGCACTGTGACTTATACAAGATTTG
CGGTGAAATTGAAATATTAATAACGTTTCAATCCTTGTTTTAATGGATTATGCACTGTGACTTTTAAATT
ATCTAAAAGTATTTCAGCTTGTTCCTTGCTGTTTCAATCCTTGTTTTAATGGATTATGCACTGTGACTAC
AGACATTGCTAAAAAAATATATCATTGTGATAATAGGTTTCAATCCTTGTTTTAATGGATTATGCACTGT
GACTTTTAACAACAAAAATGTTGTTAGTATCATTTAATTAGTTTCAATCCTTGTTTTAATGGATTATGCA
CTGTGACAAACCATCTGAAGAGTTGCCAAATCATATATATATACAATCGTTTCAATCCTTGTTTTAATGG
ATTATGCACTGTGACATAGTAATCAGCAAAAAGCTAAAGAATTGGAGAATATATGTTTCAATCCTTGTTT
TAATGGATTATGCACTGTGACTGATGTACTTAGCTTGCTTTTCTGAGACTCTTATCTGCAGTTTCAATCC
TTGTTTTAATGGATTATGCACTGTGACAAAATTGTATTCAATTGTACAAAGAAATTTAGTAGGTTTCAAT
CCTTGTTTTAATGGATTATGCACTGTGACATGTGTATGTACCTAATCGATTAAGAGATGAACGTTTCAAT
CCTTGTTTTAATGGATTATGCACTGTGACAAAATCTTGTGGAATGACTATTGATGATATTGCAGAGTTTC
AATCCTTGTTTTAATGGATTATGCACTGTGACTATCATATTGATTGTATGCTGATGTATAATCAATATTA
CGTTTCAATCCTTGTTTTAATGGATTATGCACTGTGACTTTATCATACCCCCATACTTTTAACAAATAGG
GTGTGTTTCAATCCTTGTTTTAATGGATTATGCACTGTGACTTGTACGAGGCTCGTTAGTATCGGCTATA
ATGTTAGTTTCAATCCTTGTTTTAATGGATTATGCACTGTGACTAAAATAATAAAATATATTTCATAATA
CATTAACAAATTTTGTTTCAATCCTTGTTTTAATGGATTATGCACTGTGACCACAAGATAACAGTACAAA
ATTTAACGATAGTTTATTAAGTTTCAATCCTTGTTTTAATGGATTATGCACTGTGACATTTTATCCTCTT
AGGTATATTGGGAATAGATATATGTTTCAATCCTTGTTTTAATGGATTATGCACTGTGACTAAATATTTA
TTTAATTATTTAATAGAAATATTTATAGTTTCAATCCTTGTTTTAATGGATTATGCACTGTGACTGACCT
TTTTAGATGAATAGTATTACAAAACAATAATTATGTTTCAATCCTTGTTTTAATGGATTATGCACTGTGA
CTTTTTTTCTAAAAGGACAGTTCAAAAAATTCTATGATAGTTTCAATCCTTGTTTTAATGGATTATGCAC
TGTGACAAAAAGGTCATATAGGATATATTGATGAATCTATATATTGTTTCAATCCTTGTTTTAATGGATT
ATGCACTGTGACATTCATATAATATAATTAGTTGAAAAACTAAATATTGAAGTTTCAATCCTTGTTTTAA
TGGATTATGCACTGTGACTCTTCTGTAAATCGTCTAACCGCGTGCTTACAGACGATGGTTTCAGTTTCAA
TCCTTGTTTTAATGGATTATGCACTGTGACACAGATGACGAACCGTACGGACACGGTGCAAAAAGTGCAA
GTTTCAATCCTTGTTTTAATGGATTATGCACTGTGACTTTATTTTATTATGTTGTTTTTAAGTCAACATA
AGTTTCAATCCTTGTTTTAATGGATTATGCACTGTGACTAAATGGCGTAAAACTATTCATATAAAAGATA
TTTAGTTTCAATCCTTGTTTTAATGGATTATGCACTGTGACGTTCAGGTTTACCCCTTAACCCATCAATT
ACTTGTCGGTTTCAATCCTTGTTTTAATGGATTATGCACTGTGACCCATATTGTACAAGAACAAAGTTAT
TATCAAGAAGAGTTTCAATCCTTGTTTTAATGGATTATGCACTGTGACTAGTGTCGCTATCGGTGCCAGT
ACACTTATTGCCAGGTTTCAATCCTTGTTTTAATGGATTATGCACTGTGACTATTGATATGTTTGAACCA
CATATCAACGAATTATGGTTTCAATCCTTGTTTTAATGGATTATGCACTGTGAC
>NC_016593.1(region:394989-398429)	real
GTTTTTATCGTACCTATGAGGGATTGAAACTTGTTGCCCCTCCCCGAACACTTCCTCAACCTGCTCCAAG
TTTTTATCGTACCTATGAGGGATTGAAACCTCCGCGTAATTCGCTGTCTGTTTGCGTTTGCGCCGGGTTT
TTATCGTACCTATGAGGGATTGAAACAATCCTCCGTGATGTTTCCATAGCGAACGGTCTTGCTGTTTTTA
TCGTACCTATGAGGGATTGAAACTTTCATTCATCATTCTACGTACTTAGACGACGAAAAGGTTTTTATCG
TACCTATGAGGGATTGAAACACATGGGCAGTCGGCAACGCGGTGACACGAAAAGACGTTTTTATCGTACC
TATGAGGGATTGAAACCAACAAAGAGTCCGACGACGATACGCTTGAGATCATCGTGTTTTTATCGTACCT
ATGAGGGATTGAAACCTTTTTGCAACGTCCGGGACCGCAAAAACGATAGGTGTTTTTATCGTACCTATGA
GGGATTGAAACGCAATACCTTTGAATCCAACCTTGCTGGATAAAGGTTTTTATCGTACCTATGAGGGATT
GAAACTTTGGTCCATGATCGAAAAGATAATAAACGGCGCCGACTGTTTTTATCGTACCTATGAGGGATTG
AAACTTCGTTGGATGACGTCGAGATTGTCACGGTTCCGTCGTTTTTATCGTACCTATGAGGGATTGAAAC
GGTTCTTGTGACAGAATGCCAACTTGTACAGCGGCATTGTTTTTATCGTACCTATGAGGGATTGAAACGC
AGCGCCGGTTGTCGAGGTGTACCTTGCGATTGAGTTTTTATCGTACCTATGAGGGATTGAAACCGGCGAC
AACGGGAAACGAATCATTACGGACATAATCCGTTTTTATCGTACCTATGAGGGATTGAAACCACTTGTAG
AGCTAGAAGGTTCCCTTCGGAATACGATGGTTTTTATCGTACCTATGAGGGATTGAAACGATTGGTGAAC
TCCGGTCTTACCGCGGTGATGCTCCGTTTTTATCGTACCTATGAGGGATTGAAACGTTGGTATCTGCGAA
GTGGTCGCGTATCCAACGTCGTTTTTATCGTACCTATGAGGGATTGAAACCCGTGGCAACCGTGGTACAT
GGAACTATTCGGAAATAGTTTTTATCGTACCTATGAGGGATTGAAACAACTGGTGGCAGGAGCAAATATT
TCTCTTACTCCAGACGTTTTTATCGTACCTATGAGGGATTGAAACTGCACCAAAATAGACCTGGCGATGA
CGCTAAGGAAGTTTTTATCGTACCTATGAGGGATTGAAACTTGAATCCCGTTGATTATGTACAACGCCAA
GTGCTGAAAAGTTTTTATCGTACCTATGAGGGATTGAAACCAAGCATTGGAGGGAAAAGAATGATCTACA
TCTTGCGTTTTTATCGTACCTATGAGGGATTGAAACTCGCTGAAACAGCTGACTCGGTACAGTGAAGCCG
AGTTTTTATCGTACCTATGAGGGATTGAAACACACAACGGTACGGACATATCAGCTGACGCCGGAGCGTT
TTTATCGTACCTATGAGGGATTGAAACTCCACGCTTGTAGTGAAAACAACAGCCGGAACTACGTTTTTAT
CGTACCTATGAGGGATTGAAACGCCGAGGCCGAGGCGAAAGCGTTGGTGAAACTATTGCCCAGTTTTTAT
CGTACCTATGAGGGATTGAAACGCATCTCGTTCCGGATGCGTGTCAGCACATTCAGCACATGTTTTTATC
GTACCTATGAGGGATTGAAACAGGCTCGCTATGGCTACGACAACATCAGTGGAATACGTTTTTATCGTAC
CTATGAGGGATTGAAACTTATATCATCATTTGGTGATTTGTAAACATCTTTTCGTTTTTATCGTACCTAT
GAGGGATTGAAACCAATCTCAAAAACTCGGTTGCGATCATCGAGCGATGTTTTTATCGTACCTATGAGGG
ATTGAAACCGTTTCCCAGCTCGAAAAAGTGGCGCAGAAGCAACAAAGTTTTTATCGTACCTATGAGGGAT
TGAAACCTATTTCCCCAAGCGTGTGCTGGCACGCTGCAAGCATAGTTTTTATCGTACCTATGAGGGATTG
AAACCATTCGATATATGGACGACGTCATTGTACTGCACGAAAGTTTTTATCGTACCTATGAGGGATTGAA
ACACCAAACAACTCAACCAATTTTTTAAAACTAATTCCCGTTTTTATCGTACCTATGAGGGATTGAAACA
CCGTCTACCCATTCAACAAGAAAGGCTGTTTTTCTGTTTTTATCGTACCTATGAGGGATTGAAACTAAGC
GTCTGTCAATGTTTCTTGACGTTCGCTTTCGTTTTTATCGTACCTATGAGGGATTGAAACTCTATGAAAC
CCTTCGTACCGAAGAGAAACAGCGGTACTAGTTTTTATCGTACCTATGAGGGATTGAAACTGATCGCTCT
GGCCGCAGTTAACTTATTAAATTTATCGAGTTTTTATCGTACCTATGAGGGATTGAAACTGAAAATCAGC
AGATATTGCAAAAGCTCGAGGAAGTTTTTATCGTACCTATGAGGGATTGAAACCCTCAACCACTTTAAGT
GTCTTTTTGAGGTCGCCCCGTTTTTATCGTACCTATGAGGGATTGAAACCGGGTTTTGTTGGTTCCGGAA
AGTCGTACAATGCTACACGTTTTTATCGTACCTATGAGGGATTGAAACAAATTTTTCAATATCCCCCTAA
TATAGCTCCATCTCCGGTTTTTATCGTACCTATGAGGGATTGAAACAAGATATTGCGATCAACGAGGCGG
TCGAACTGGATAAGGTTTTTATCGTACCTATGAGGGATTGAAACACGGACGAGATGCCCGTAAACAAACC
TGTTTTGGCTTTCAGTTTTTATCGTACCTATGAGGGATTGAAACTCTTGTCCGGCTTCGAAGCCGAAAAC
CAGCCAAGATTCGTTTTTATCGTACCTATGAGGGATTGAAACTCCTTTCAAATTTTGGTCAAAGACACAG
ACCAAATGTTTTTATCGTACCTATGAGGGATTGAAACGTGACAAACGGGCTTGCAAGTAAGAAACTAGCG
ATTGTTTTTATCGTACCTATGAGGGATTGAAACTCTCTAGAAATAGAGGTGAAGGAAATTGCAAAACGTG
TTTTTATCGTACCTATGAGGGATTGAAACGCTCGAGATTTTCGATATGGTCAATCAAGTTCATGTTTTTA
TCGTACCTATGAGGGATTGAAACACCTTTAGCTCCTTCGCTGTGTCTCGGAAATTTGTCGTTTTTATCGT
ACCTATGAGGGATTGAAACCCGTTTGACCTTTATAATATTTTGGCTGTTATCAATGGTTTTTATCGTACC
TACGAGGGATTGAAACCGGAGTCGGCCGCTTTCTCCACGCGTTTCCGCCCAGTTTTTGTCGCGCCTATAA
GAGGCGAAACC
>NC_004605.1(region:1461551-1461689)	real
GTGAACTGCCGAATAGGTAGCTGATAATGAGATACCACAAGCTCAAGCAGATGCTAACAGGTGAACTGCC
GAATAGGTAGCTGATAATAGTCGGTCAACTGAGAATACGTTGTTGCCAAGTGAACTGCCGCATAGGTAG
>NZ_CP012590.1(region:693112-704380)	real
GGATCATCCCCGCTCGCGCGGGGTTTACCGACGGTATCCTCTCCGTCCTCGGTCCGGCCGAGGATCATCC
CCGCTCGCGCGGGGTTTACGCGATCGTCCTGGCCGGCGGCGCCGTCCTGGCGGGATCATCCCCGCTCGCG
CGGGGTTTACCCACGACCGCACCGCACCACGACGACGTCCACGGGATCATCCCCGCTCGCGCGGGGTTTA
CCCGACCTGTGGGGCCCCGACAAGCCCGCGATCCTGGATCATCCCCGCTCGCGCGGGGTTTACCGACGGT
ATCCTCTCCGTCCTCGGTCCGGCCGAGGATCATCCCCGCTCGCGCGGGGTTTACAGCGGATCATCGCTGA
GATGCAGGCGCAGGGCAGGATCATCCCCGCTCGCGCGGGGTTTACACGTAGTCGATCAGGGCGGCCAGGC
CGGCCCGGGGATCATCCCCGCTCGCGCGGGGTTTACGCCTTGCTGAGCTTCCGGAAACTGACTGCGGTGG
GGATCATCCCCGCTCGCGCGGGGTTTACAGAAGAACTTGTCCGATCTCGCGCCCGGGGCGCGGATCATCC
CCGCTCGCGCGGGGTTTACACCTGCACCTCGACGGCCGCCGCATTGATCGGCGGATCATCCCCGCTCGCG
CGGGGTTTACCTGATCACGTCCAGCACCGCCTGCAGGCGGTCCGGATCATCCCCGCTCGCGCGGGGTTTA
CGACGCGGGCTGCTCGTAGAGCAGATCCTCCCGGGGATCATCCCCGCTCGCGCGGGGTTTACCGGCCGAG
GAGCCCGCGCCGGACCATCGGCGGAGGATCATCCCCGCTCGCGCGGGGTTTACCCACTATGGCCCTGGCC
TGGGCCGCCCGCATCCTGGATCATCCCCGCTCGCGCGGGGTTTACCCCGGATATTTGTCCGAAGGGGCGG
AGGACGAGGGATCATCCCCGCTCGCGCGGGGTTTACGGGCGGACAGACCCGGGCGGGGCTCCTCGATCAG
GATCATCCCCGCTCGCGCGGGGTTTACTGCTGGCTTGCGAGGAAACGATCGGCGTCGTGAGGATCATCTC
CGCTCGCGCGGGGTTTACACAAGGAATGGGAATGTCACGCAGAAGGAAGAGGGATCATCCCCGCTCGCGC
GGGGTTTACGCGCCACCATGAGCGGCGCCGAATTCACCGCCCGGATCATCCCCGCTCGCGCGGGGTTTAC
TGCGCGGCCTTGAGCGCCTCGGCATTCTTCGCCGGATCATCCCCGCTCGCGCGGGGTTTACGAGGGAAGT
GCGCGGGGATGATAAGTGCGGTTAGGATCATCCCCGCTCGCGCGGGGTTTACGCCCACGCGGGCATGGTG
CCCGTGGCCGCCGGGGGATCATCCCCGCTCGCGCGGGGTTTACGTCGCCAAGGAGGCGGCAACGTCGACG
TCGACCAGGATCATCCCCGCTCGCGCGGGGTTTACTACAAAACCGAGATGCGCGCCACGACCACATTCGG
ATCATCCCCGCTCGCGCGGGGTTTACACAGCCCGGCGCCGGCTACAGGCCCGGCGACAAGGATCATCCCC
GCTCGCGCGGGGTTTACCCGGGGTTTTATGCGAATGACGAGGTCATCGCGGGATCATCCCCGCTCGCGCG
GGGTTTACCTACGCTGAGTGTGGCCGAGTAGTGAGGGAGGTGGGATCATCCCCGCTCGCGCGGGGTTTAC
AATACGGTGCCCGCCTGCGACTCAACGGAATTGGGATCATCCCCGCTCGCGCGGGGTTTACCTACGCTGA
GTGTGGCCGAGTAGTGAGGGAGGTGGGATCATCCCCGCTCGCGCGGGGTTTACTTTCCCTTGACCTAGCC
CCGCCCACGGGGTACCGGGATCATCCCCGCTCGCGCGGGGTTTACACCGTGCGGACGCCCCGTCGAGGAT
CATTCAGAGGATCATCCCCGCTCGCGCGGGGTTTACTACGGGGAGTGCTGCGAGTGCTGCGGAACCGAGG
GATCATCCCCGCTCGCGCGGGGTTTACAACCACCAGCGCTTCCACAGCGGCTTCTTCGCCGGATCATCCC
CGCTCGCGCGGGGTTTACAACGCCCTCTTCAGTGGCAGACGCATCGGAGCCGGATCATCCCCGCTCGCGC
GGGGTTTACGCCGCGAAAGTCGGCATCCCCGCGGGATTATAAGGATCATCCCCGCTCGCGCGGGGTTTAC
CGCGTCGAGCACGTGCGGGCAGGTGCGGGCAGGGGATCATCCCCGCTCGCGCGGGGTTTACGAGACCCAC
ACGACCGGCCCTTTCAGCGACCAAGGATCATCCCCGCTCGCGCGGGGTTTACGGTGGCGAGTCGTTGGGC
GGCGGCTTTGTAGGCGGATCATCCCCGCTCGCGCGGGGTTTACTCTGGCGCCGGAAGGAGCACATCGGCA
ATATGGAGGATCATCCCCGCTCGCGCGGGGTTTACGTCGCGTCGGCCTGGAAATGCGCCGTGATGACCGG
ATCATCCCCGCTCGCGCGGGGTTTACAAAACACGGGCCGTCAATTCCGAGGCGCCCCAGGGATCATCCCC
GCTCGCGCGGGGTTTACCGGCGCCGCCTAAGGCGCCGGTTCTCGGTGCGCGGATCATCCCCGCTCGCGCG
GGGTTTACACAGTCCTGTCTGAGGCTCAGCGGCTTGCCGGCGGATCATCCCCGCTCGCGCGGGGTTTACG
GTACTGTGGAGGGGCAGGAGCCCGACGTGCAGGGATCATCCCCGCTCGCGCGGGGTTTACCATGGTCGCG
GATACTCTCATCGAGACGCGGGCGGATCATCCCCGCTCGCGCGGGGTTTACTCGATCGCGTATCAGTATC
AGGCTGCGGATTGGGGATCATCCCCGCTCGCGCGGGGTTTACAAGTTCGCGTGCTACCCGTATGCTGCGA
TCGAAGGATCATCCCCGCTCGCGCGGGGTTTACCCATGAACGTCAATTCTGGCGAGGAGAAGCACGGGAT
CATCCCCGCTCGCGCGGGGTTTACGCCCCACTGCGAGCGGGCCAGCGTGGGCGGCGTGGATCATCCCCGC
TCGCGCGGGGTTTACTTTTGTGGTGGGGGCGGCCGCCCGGAGAGCTGCGGATCATCCCCGCTCGCGCGGG
GTTTACTCAAGCCGAGTCTTTCGGACGCCGTCGAGCGCGGGATCATCCCCGCTCGCGCGGGGTTTACTTA
AATGGCGTAATATGCCGCCCGGGATTGACGGGATCATCCCCGCTCGCGCGGGGTTTACCGGCTCGCGGGC
GCAGCGGCGTCGCGCTCGACGGGATCATCCCCGCTCGCGCGGGGTTTACCCGAAATTGCGCCACGTGTCC
CCGCCGTAGATGGGATCATCCCCGCTCGCGCGGGGTTTACGCGAGTACGCGAAAACACTGCCCAATGCGG
ATAGGATCATCCCCGCTCGCGCGGGGTTTACGCGGCGGTCCGCAGGCGGGTTCCTTCTCCCCCGGGATCA
TCCCCGCTCGCGCGGGGTTTACTCCTGGTCGCCTGCTGGGGCAAGGACGCGGCCGGGATCATCCCCGCTC
GCGCGGGGTTTACTCAGCAGCTGCTGCTCGGCGTCGGAGAAGCTCAGGATCATCCCCGCTCGCGCGGGGT
TTACCGTCGCCGCCCTCGACCTGGACACCCGGCTCCTGGATCATCCCCGCTCGCGCGGGGTTTACCTCGC
GGGCGACGAACTGTCCGAGCGCCCGCCGTGGATCATCCCCGCTCGCGCGGGATTTACTCCCCATGATCCG
AAATCTGGAGACCAACGGCGGGATCATCCCCGCTCGCGCGGGGTTTACAACTCGCTCCGGAAACCAGCAG
CGCGATATGAAGGATCATCCCCGCTCGCGCGGGGTTTACCTACTGCGTGGTGACCGGCGAGGTCGACCAC
ACGGGATCATCCCCGCTCGCGCGGGGTTTACGGGGCGATCTCCGGCTTTCCGGCGAGACCCCTCAGGATC
ATCCCCGCTCGCGCGGGGTTTACTTTGCGTGAGGTGAATGCTGAGTGCGGGTATCAGGGATCATCCCCGC
TCGCGCGGGGTTTACGGGTGGGTGGCGGACCTGGACCTGACGGCCCCGGGATCATCCCCGCTCGCGCGGG
GTTTACGCGGACTCGTAGGGCGTCGCCCAGAGCGGGAGAGGATCATCCCCGCTCGCGCGGGGTTTACTCG
CCCGGGCGCGATTATCTTGAGGGCGAGATCGGATCATCCCCGCTCGCGCGGGGTTTACCCAGTCCGACGC
CACCGGCGATAACGCGACCGCGGATCATCCCCGCTCGCGCGGGGTTTACCCAGTCCGACGCCACCGGCGA
TAACGCGACCGCGGATCATCCCCGCTCGCGCGGGGTTTACGCTCGGTCGACATCGTCCAGGATGGAGCGG
AGGGGATCATCCCCGCTCGCGCGGGGTTTACTAATGAACCCCAAGACCTACATCCCCATGCCGAGGATCA
TCCCCGCTCGCGCGGGGTTTACGGGCCGGTGATCCGCAGGGCGGCGTCGATGAGGGGATCATCCCCGCTC
GCGCGGGGTTTACTCAAGGCGCAGGTCCGGATGGTCTCGCCACGGCGGATCATCCCCGCTCGCGCGGGGT
TTACTCGACGTCGCCGAAGCGCGTACTGCTAGCGCGCGGATCATCCCCGCTCGCGCGGGGTTTACGACGT
CGAGCGCTACGCCGCCGCGATCCGCCGCCGGATCATCCCCGCTCGCGCGGGGTTTACCCGGCCATGTCCT
CATCGCCACACCGGAGGGCAGGATCATCCCCGCTCGCGCGGGGTTTACCCGCTGCCCGCGAGCGCCGCGC
CCCCATGGTGGGGATCATCCCCGCTCGCGCGGGGTTTACGCTCTCACCAGGGAGGTGTGCCGCTCCCAGG
CCGGATCATCCCCGCTCGCGCGGGGTTTACCGGCCCGCGAGATCCTTACTCGGGCGGAGGGCCGGATCAT
CCCCGCTCGCGCGGGGTTTACCACAGCGCATCATCGCCATCACAGTGCCCGGACGGATCATCCCCGCTCG
CGCGGGGTTTACGGTGTACTGAGTGTTGCGCAGTGGGCCATGATGGGATCATCCCCGCTCGCGCGGGGTT
TACATGGTGCCCGAGTCGGCGATTTTCAAGGACGTTGGATCATCCCCGCTCGCGCGGGGTTTACCCATGC
GGGTCAAGGGAGAGAACAAGATCGTCTGGATCATCCCCGCTCGCGCGGGGTTTACCTCTTGGTTCAGTCG
GTGGGTCGGTGGGTGACGGGATCATCCCCGCTCGCGCGGGGTTTACACGTTCTTCTCGAATTTCAAGGCC
CACTGCCTGTGGATCATCCCCGCTCGCGCGGGGTTTACCCTCGGCGTCGCGGGCGCGCAGCCAGGCGGCC
AGGATCATCCCCGCTCGCGCGGGGTTTACGCCCAGAGCGGCAGATTCATGAGCACACTGTCAGGATCATC
CCCGCTCGCGCGGGGTTTACGGCGGCGTGGGCGAGCAGGGCGTTCAGGGTGGGGGATCATCCCCACTCGC
GCGGGGTTTACGTTGCGCAAGGCCATCACCATGTGTATGGTCCGGGATCATCCCCGCTCGCGCGGGGTTT
ACTTCAGGGTCAAGTGCCCTGATATGCAGTCGCTGGGATCATCCCCGCTCGCGCGGGGTTTACATGATGG
TGGTCACGCCGGTGACGGGCCGCCCGGGATCATCCCCGCTCGCGCGGGGTTTACCCGGCACCGCCGGCAG
CGGCAAGAGCGTGGGCGGGATCATCCCCGCTCGCGCGGGGTTTACCCGGCACCGCCGGCAGCGGCAAGAG
CGTGGGCGGGATCATCCCCGCTCGCGCGGGGTTTACCACGCTTGATGGCCGGGTAGACGTTGGCGGGGGG
ATCATCCCCGCTCGCGCGGGGTTTACGTCGCCGTTGGCGGCGCGCGCCCCCGGCCGCGCGGATCATCCCC
GCTCGCGCGGGGTTTACGCTTCCGGGATATCATCGCCGATGGGCACAATAGGATCATCCCCGCTCGCGCG
GGGTTTACGCGGCTGTGGTCCTGGCGGTTTGCTGCGCCCTGGGATCATCCCCGCTCGCGCGGGGTTTACC
CGGCGCCTACCGGTACCGGGTCACCGTCTCCAGGATCATCCCCGCTCGCGCGGGGTTTACTGACGTTGGT
GTTCATGGTGTCCTCCGTGGACAGGATCATCCCCGCTCGCGCGGGGTTTACGGTCCAGTGGTAGCGCCCA
TTGGAGGTGAGCCACGGATCATCCCCGCTCGCGCGGGGTTTACCCCTCGCCGCCCGATACTCCCGCGACG
GCGGGGGGATCATCCCCGCTCGCGCGGGGTTTACACGGCGCACCGGACGCGGACGGCGGATGAGACCGGA
TCATCCCCGCTCGCGCGGGGTTTACAGAATTATTACCCCGTGACTGTGAATGAGGATAGGATCATCCCCG
CTCGCGCGGGGTTTACGCACCGAGGACCGGACTCTTCGGGGCCGTCGGGGGATCATCCCCGCTCGCGCGG
GGTTTACACTCTCTACGGCGTCATGGAGGCTATCCACGAGGGATCATCCCCGCTCGCGCGGGGTTTACTC
CACCTCGAAGTTCTCTGAGGCCTTCGCGAGGGGATCATCCCCGCTCGCGCGGGGTTTACGTTTTTCACTG
ACCAGACAGAGCCGTCGCAGAAGGATCATCCCCGCTCGCGCGGGGTTTACCAGGTATTATTCCGGGGCCG
CCGATGGTGGGCGGGATCATCCCCGCTCGCGCGGGGTTTACGAGTGCTTGCCCATTATTTAAGGAATATT
CCTTGGATCATCCCCGCTCGCGCGGGGTTTACCTCGCAGGATGAGCGGGTGAGCATGATGAACGCGGATC
ATCCCCGCTCGCGCGGGGTTTACGCCGACTCATACGGTGTGGCCCACAGCGGCAGAGGATCATCCCCGCT
CGCGCGGGGTTTACGCCGTGTTTTATTTTGACGCGGATTATGACCGTGGATCATCCCCGCTCGCGCGGGG
TTTACCCATCCGACCTCCAACGATTCCTCGAAGGACCCGGATCATCCCCGCTCGCGCGGGGTTTACCAAC
GGTCTGGCCGTGTTTTATTTTGACGCGGAGGATCATCCCCGCTCGCGCGGGGTTTACACCTCTCCCGCCC
TGAAATCGCGCGAGACGCCCGGATCATCCCCGCTCGCGCGGGGTTTACATTCAGATTGCGGTGCAGACCG
TGGTCGCCTGGGGATCATCCCCGCTCGCGCGGGGTTTACGGAATACTATGAGAAGGACGAGTACGACGAC
GGGGATCATCCCCGCTCGCGCGGGGTTTACGTGGTGGCGATGTTGGCGGCGGCCCAGGCGCGCGGATCAT
CCCCGCTCGCGCGGGGTTTACCGGACAGGGCGAGCGCCCCGCCCCCGTCGGGACGGATCATCCCCGCTCG
CGCGGGGTTTACGCGATCTTCAAGCGCGGCAATATCGTGCACGGGGGATCATCCCCGCTCGCGCGGGGTT
TACATCCAAACCGTGGTGATGGTGGTGGTCGCCTGGGGATCATCCCCGCTCGCGCGGGGTTTACGTCGCC
GGTGTAGGTGGCGTCGCCGGTATCGAAGGATCATCCCCGCTCGCGCGGGGTTTACCCCAGGCCCCGCGGC
ACTCCCTTCAGGGCGTGGGGATCATCCCCGCTCGCGCGGGGTTTACCGCCCCATCCGGTAGGCGGTCACC
GCCCTCGTAGGATCATCCCCGCTCGCGCGGGGTTTACGCTTGAGTTTCCATTCGCATCCGGTGAAAAGGC
GGATCATCCCCGCTCGCGCGGGGTTTACCGTCAGAATCGATTCTGTGCACGTTCTGACCCAGGATCATCC
CCGCTCGCGCGGGGTTTACTGGTTGTGTTCTCATCACCTCTGTGGTGATGGCGGATCATCCCCGCTCGCG
CGGGGTTTACTACCGCTCCGGACACGCTCTCCCTGGGCATCGGGGATCATCCCCGCTCGCGCGGGGTTTA
CGTCGGCACCTAAGATTTATCCGCATACTCGGCCGGGATCATCCCCGCTCGCGCGGGGTTTACCTATGGC
CACGATCGGCCAGATACCGCAGATCGGGATCATCCCCGCTCGCGCGGGGTTTACCCTGCGATGATGGAGG
TCATGTGTGACTGGGAGGGATCATCCCCGCTCGCGCGGGGTTTACGCTACCTCCTCAACGGACATTCCTG
CAAGCGAAGGATCATCCCCGCTCGCGCGGGGTTTACTCCCGCCGGTCGTCAATGACGGCGGGGCGGCGCG
GATCATCCCCGCTCGCGCGGGGTTTACCGGGAAGGCCTCCAGGAGGGCGTCTCGCGCGATGGATCATCCC
CGCTCGCGCGGGGTTTACAAGCGCATCTCGGCGGGGATCGCCGCCACCCGAGGATCATCCCCGCTCGCGC
GGGGTTTACCAGATGGGGATGCAGTCGCGTCCGGATATGGTCGGATCATCCCCGCTCGCGCGGGGTTTAC
ATCGTGCGTGGAATTGGCGCTGCCGGTATCGAAGGATCATCCCCGCTCGCGCGGGGTTTACACGTTGTAC
AGAGTCGTGCTGGAAACTCGCTGGGGATCATCCCCGCTCGCGCGGGGTTTACTGCCGATGGTGGAACGGC
GGCGGCCACATAGAAGGATCATCCCCGCTCGCGCGGGGTTTACCATCATTGCCGAGGCGGGAGGTGATGT
GGACGAGGATCATCCCCGCTCGCGCGGGGTTTACAGGGATGAGGATGGTGTGATCTCGGATCTCCCGGGA
TCATCCCCGCTCGCGCGGGGTTTACGTCACATCTGCCCCATTCGTCACACCAGTAACAGGATCATCCCCG
CTCGCGCGGGGTTTACTTTCAGGATCGAACGGGTTTTGGGGCTATCGAAGGATCATCCCCGCTCGCGCGG
GGTTTACCAGTTTCCATTGGTCGGCGGCCAGGATAAAGGCGGATCATCCCCGCTCGCGCGGGGTTTACAT
CTCGGATCTCCCGTACGGCGATCCTCGCGACGGATCATCCCCGCTCGCGCGGGGTTTACGTCAGTAAATC
GGGCTCCAATTTAATTCTACACGGATCATCCCCGCTCGCGCGGGGTTTACCTCGCGTACTCATGCTCGCC
AACGCCGTGAGCAGGATCATCCCCGCTCGCGCGGGGTTTACGCCGACGTCGCCCACGAGTACCCGCGCCA
CAATGGATCATCCCCGCTCGCGCGGGGTTTACCCTACACCGGCGACCTCCTACCCGCACTCGCAGGGATC
ATCCCCGCTCGCGCGGGGTTTACTCTGGCTGACCACGGCCACAGGGTGATGCTGCGGGATCATCCCCGCT
CGCGCGGGGTTTACATGACTGTGGCGCAGATGGCGAAGGCTTTCGAGGGATCATCCCCGCTCGCGCGGGG
TTTACCTGATAGCACCGCACCGCTTATCCACCTTCACGGGATCATCCCCGCTCGCGCGGGGTTTACGCTC
ATACATCCTGAGGGATGAGGATGGGTGTAGGATCATCCCCGCTCGCGCGGGGTTTACCCTCAAATAATGG
GCAAGCATTCTCTTGACAAAGGATCATCCCCGCTCGCGCGGGGTTTACAGTACGTCGCGCCCGGGACCAC
GCAGATCACGCGGATCATCCCCGCTCGCGCGGGGTTTACCCAGCCCCACACCCACAGGCGAGCACTGGCA
AAGGATCATCCCCGCTCGCGCGGGGTTTACCACTGTGGCCGAGGGATTGGACATGGGGTCGGAGGATCAT
CCCCGCTCGCGCGGGGTTTACCCCGCGATGATGATCAAGACGGGACGGATGAGCGGATCATCCCCGCTCG
CGCGGGGTTTACGCCATCAACAACGCTGACAACGGCGTCCTCATCGGATCATCCCCGCTCGCGCGGGGTT
TACCTGGGCGTCGGCCGGCGGCAGCGGGAGCGCGGGGGATCATCCCCGCTCGCGCGGGGTTTACATCCTT
ACCTCCTGCTCCGTTCGGTTCTTCCTCGGATCATCCCCGCTCGCGCGGGGTTTACGAGATGGATCTGCTG
CGGGGAGTGATGAGCTTCGGATCATCCCCGCTCGCGCGGGGTTTACGCGACTGGCTGGCCCGCGCCGAGG
CCCTGCGCGGGATCATCCCCGCTCGCGCGGGGTTTACTATCAGCGCACGATATCACCTTCGAGCGCCCAC
GGATCATCCCCGCTCGCGCGGGGTTTACGGCGTCGGTCACGCACCCAAATTAACCGATCGGGGATCATCC
CCGCTCGCGCGGGGTTTACGTCATGAAGAATGCCATTGAGAAGGGCGAGGAGGGATCATCCCCGCTCGCG
CGGGGTTTACGGGTCGCCCCGGACTCCCAGCGCGCCACCGTGAGGATCATCCCCGCTCGCGCGGGGTTTA
CCCATCTGACCTTCAGCGATTCCTCGAGGGAGACGGATCATCCCCGCTCGCGCGGGGTTTACCTTTCTGT
GCGGTTTCAGTCGAGTCCGGCGAGGGGATCATCCCCGCTCGCGCGGGGTTTACATGAGGGCGGCGATGCG
CGCCCGGTCGGCGCGCGGATCATCCCCGCTCGCGCGGGGTTTACGGCGATCCGGTCGAGTCCGCCACGGT
GACGGGCGGATCATCCCCGCTCGCGCGGGGTTTACGTCCCTCCGCCCATCGCCCCCGCTAGGACCACGGG
GATCATCCCCGCTCGCGCGGGGTTTACGGGGCGGTCCCTTACCGGTCCGGAGCGGCCTGGGGATCATCCC
CGCTCGCGCGGGGTTTACCCGCGGGACTAGTTTACCGCCCCAGTGTTGATCGGATCATCCCCGCTCGCGC
GGGGTTTACCTGGGAATCGGACAATGGACGCAGGGCCGCGCAGGATCATCCCCGCTCGCGCGGGGTTTAC
TGGGTTTGGTCGGACGGCTGAGGAGGTGTTGTCGGATCATCCCCGCTCGCGCGGGGTTTACCCTTGAGCT
CCTCGAGAAGGTGCGCGCGGCGGTGGATCATCCCCGCTCGCGCGGGGTTTACACCGAGTGCGGGCACAAG
TACGGCATCACGGGGGGATCATCCCCGCTCGCGCGGGGTTTACAAGATTTCATTAACGATTTCAAGGCGA
AGATCATGGATCATCCCCGCTCGCGCGGGGTTTACATATTGATTTCGCGGGAGACCTCGTGCATTGGAGG
ATCATCCCCGCTCGCGCGGGGTTTACTCGATCTCATCGAGGTGCTGCCCGCCGAGATGGGGATCATCCCC
GCTCGCGCGGGGTTTACACTCACTCCACCTGGGGCCTTACGACTCTGAGCGGATCATCCCCGCTCGCGCG
GGGTTTACGTCACGTCGACCCGACCGGCGGCGATCACGGGGGGATCATCCCCGCTCGCGCGGGGTTTAC
>NC_018143.2(region:3119195-3120549)	real
GTTTCCGTCCCCTCTCGGGGTTTTGGGTCTGACGACTCGGGCACGGCCGAAACACCGCGCGAAGGGCGGT
TCAAGTTTCCGTCCCCTCTCGTGGTTTTGGGTCTGACGACTGGGAGGATGTCACTCGGACATAGCTGTCA
TCGGCGGTGTGTTTCCGTCCCCTCTCGGGGTTTTGGGTCTGAGGACATGGAGCAGTAGCGTGGCTGTGGT
GTGGCGGGCGATATGCGTTTCCGTCCCCTCTCGGGGTTTTGGGTCTGACGACTGCTGCACCTCCCGCACC
CGGTGCGATTCTGCGTCCAGTTTCCGTCCCCTCTCGGGGTTTTGGGTCCGACGACCCCGATAGTCGCGCT
CGTCCATGTCCCACCATGAGGGTTTCCGTCCCCTCTCGGGGTTTTGGGTCTGACGACTACCTGATAGAAG
CCGGAAAGCTCCGTGCCGTCAGGTTTCCGTCCCCTCTCGGGGTTTTGGGTCTGACGACAGGGCACTGGAC
CTGTATGAGGCACAGATGGCGTACTAGTTTCCGTCCCCTCTCGGGGTTTTGGGTCTGACGACCCGGATCG
GTTACCCACGCCGATTTACTGGCCATCGTCGGGTTTCCGTCCCCTCTCGGGGTTTTGGGTCTGACGACAC
TTGCGCGCACAACGCATCCGCCATCCACGGGGCGTTTCCGTCCCCTCTCGGGGTTTTGGGTCTGACGACC
TGAAAGGGGGACTGTGGACGAGTTCGCGCTCAAAATGTTTCCGTCCCCTCTCGGGGTTTTGGGTCTGACG
ACTTGAACACGCCGATACCTATTTGGTCGGGAGTGATAAAGTTTCCGTCCCCTCTCGGGGTTTTGGGTCT
GACGACCGGACTTGATCGACGCGAACCTGTCTGACGCGAACCTGTTTCCGTCCCCTCTCGGGGTTTTGGG
TCTGACGACGGCTGGAAAAGGGCGCGGGGCAACCGCATCGTCAAGAGTTTCCGTCCCCTCTCGGGGTTTT
GGGTCTGACGACGCGTTGTGGTCGTGTCGTGGAGCCTGTATTTCGCTGGTTTCCGTCCCCTCTCGGGGTT
TTGGGTCTGACGACCATTAGTTGGTGTTGTGATCGCTAAACGCCGGGGCAGTTTCCGTCCCCTCTCGGGG
TTTTGGGTCTGACGACCTATCCGCGGGAAGAGATCACGAATCCGGCGTCGAAGGGTTTCCGTCCCCTCTC
GGGGTTTTGGGTCTGACGACATGCTGAGCTGAGGCGCCGGATGATGGTGGTGCTGAAGGTTTCCGTCCCC
TCTCGGGGTTTTGGGTCTGACGACTGACAGGGTGCGGTGGTCGCTGATCGGCTCCCCGAGTTTCCGTCCC
CTCTCGGGGTGAACCGCCCCGGTGA
>NZ_CP014284.1(region:151322-152075)	real
ATTTCAATCCAGGCACCTTTTGATTTGCGACCTACAGCAATTAATACACTCATGGTTTTCTTAGACTTCC
ATCCACGCACCTATTTAAGGTGCGACTATAGAGCGTTGCAGATAAATATAAACTCGAGGTAATTTCAATC
CAGGCACCTATCAAGGTGCGACCTTCATCACGCATTAAGTCATCAAGCGTTTTTTCATTTCAATCCACGC
ACCTATATAAGGTGCGACGTTAGTGAAGTCGGCTTGTACACCGATTGGCATATTTCAATCCACACACCTA
TATGAGGTGTGACATTTATCTGCAACGACATCGATAATATCTAAACTATTTCAATTCACGCACCTATTTA
AGGTGCGACCTCTCACCTCATTTAATAGTTTGATAAACTTGTCCATTTCAATCCACACACCTATATGAGG
TGCGACTCATGACGGCAGAGATCATGTGTGATAACTGGTCATTTCAATCCACGCACCTATATTAGGTGCA
ACGTAAAGCAGGTAACCGATGTTGGGTTAGCAACATATTTCAATCCACGCACCTATTTAAGGTGCGACTT
AGATGTTAGACCATTCATAAGTGACGCCCAGCATTTCAATCCACACACCTATATAAGGTACGACTGGTCT
AACATCTAAAGCCATTAATAACTCCTAATTTCAATCCACGCACCTATATAAGGTGCGACATAGGCGATAA
AGTAGTGATGCATACATGCGGAATTTCAATCCACGCACCTATATAAGGTGCGAC
>NC_009776.1(region:915468-915892)	real
GTGGAGTCTCAAGAGAGAATGGAAAGGTACTAATGCCGTATTACCAAATCTAAACGATAGGCGAGATGTG
GAGTCTCAAGAGAGAATGGAAAGTGTACTTGTGCTACTGATGAAGAAGATGGGGTGAGAGCGTGGAGTCT
CAAGAGAGAATGGAAAGAACAGGGTCAGTATCTTCGGCAGGAACGTGTCCGTCACCTTCTGTGGAGTCTC
AAGAGAGGATGGAAAGATCACCCGCCGGCCAGGCGGCACCTTCTTCCTAGCTCTTTTGTAGAGTCTCAAA
AGAGGATAGAAAGTGGTAAAATCATTCCGGTGGGAATAGAAATTCGGGAAGTGGAGTCTCAAAAGAGGAT
AGAAAGAAGACTAGTTTTATTATATCGTCTACGTCTATTCTTAACACTTGTAGAGTCTCAAGAGAGAATA
GGAAG
>NC_009776.1(region:290618-290976)	real
GTGGAGTCTCAAGAGAGGATAGAAAGGCTCATCTTCGTGATTTGACAAACTATGGTCAAGTCGAGTAGAG
TCTCAAAAGAGGATAGAAAGTTCTCTAGCTTTACGATGTTTGAGAAGCTGAGGTAGTTGTCGTGTGGAGT
CTCAAAAGAGGATAGAAAGGCATTAATTTCTATGTAATATTCCTCGTTATTCTCCTTGGTGGAGACTCAA
GAGAGGATAGAAAGAACAACATCACCTTAAGCAACTTGTCTATATCATCCTGTGGAGTCTCAAGAGAGGA
TAGAAAGTTAGTAATTATTGTGACACTCTTTGTTTCAGGGTCTTTTATGAAGAGTAGAGTCTCAAAAGAG
GATAGAAAG
>NC_009776.1(region:1057228-1057458)	real
ATCTTTCCAATCTCCCTTGAGACTCTACAGGAGGCGGTGAACAAGATAGAGGAGGTCCTCGACAACTACT
CCTTTCCATTCTCTCTTGAGACTCCACCAGGGTTAATGCGGTTTATCAACGGCGGGGGTAGGCGTGACCT
TTCTATCCTCTCTTGAGACTCCACACGAAGAACAATTGGTACTTTATAAATGAGAGACTGAAGACCTTTC
TATCCTCTCTTGAGACTCCAC
>NC_009776.1(region:413553-414303)	real
CTTCCTATCCTCTTTTGAGACTCCACGGGTGAAAAAAGAGTACGTAACGTGACGGCGATGGCAGCTTTCT
ATCCTCTTTTGAGACCCCACATAGAGGGGCCAGCGATCCTCCCGGCCGAAGTGAATGGAATCTACTTTCT
ATCTTCTTTTGAGACTCCACAGATGTACAAAAATATACATATTCCACTGCGACGATATGACCTTTCTATC
CTCTTTTGAGACTCCACAAACCCTAGAACAAATAAAAAGAGCCTTACAAGAAGTTCTCTTTCTATTCTCT
TTTGAGACTCCACGGCAGGGTCTACTCTCCTGAGGAACTTGAGGAGCTGCTGAGCTTTCTATTCTCTTTT
GAGACTCCACTTCATCATACCGCAGGAGGCGTTCTCGCTAGTGCACTTTCCATTCTCTCTTGAGACTCCA
CAGCTTCTCGACGTTGACGAAGTTCAGTATCGCGCGTACTTTCCATTCTCTCTTGAGACTCCACCGCATG
CGGAGGAGGAGTGGTCATAAGAAGCGAAGATGGTAACTTTCCATTCTCTCTTGAGACTTCACGCCTTCGA
TGTTAAACTTCCATTCCCTTTGATGACACTTTCCATTCTCTCTTGAGACTTCACTGAAGGGGGTTCTCGG
GTTAGCTGAACTCTTGATATCGTACTCTTTCCATTCTCTCTTGAGACTTCACATGGAAAGATAATACTGA
GACCGACATGGGATTTCTGGTGTTACTTTCCATTCTCTCTTGAGACTTCAC
>NC_009776.1(region:952490-952852)	real
GTGGAGTCTCAAGAGAGGATAGAAAGTGTTAAACCTAGTTCTAGCTCTCGACACAATTATGTTTTGTGGA
GTCTCAAGAGAGGATAGAAAGGATATCGCCGATTTACGGGAGGGAAGGAGAATTCCTAGTGGAGTCTCAA
GAGAGGATAGAAAGGTGAGGTGAAGGTACTGCCTGTTGGCGGAGGCCATCAGCATGTCCTGTGGAGTCTC
AAGAGAGGATAGAAAGTTGACGTTATATACTGTACAGAGGTGTTTAGCATGAGCTTCACGTGGAGTCTCA
AGAGAGAATGGAAAGTGATCAACGAGAATGTACAAAAGAGCATATAACTGTTCTAAAGTGGAGTTTCAGG
AAAGAATGGAAAG
>NC_016593.1(region:2064940-2065907)	real
GCTTCAGTCCCCCACAGGTACGATAAAAACGTATTCCTGTACCACGTGATTTAACTGTTGAACAGATGTT
TCAATCCCTCATAGGTACGATAAAAACGGCGTCGGCGCGTATTTTTGGCCATTGATCGCTATAGTTTCAA
TCCCTCATAGGTACGATAAAAACCAAATTGGATCGGCTTGTACGGTCTGTCGGTGACTTGGAGTTTCAAT
CCCTCATAGGTACGATAAAAACTGCAATATACCGAGCCGATGAAAGTATGGAGTTGGGTTTCAATCCCTC
ATAGGTACGATAAAAACGAAAATATATTTCAGTCCCAAACCGTCACACTCAAGTTTCAATCCCTCATAGG
TACGATAAAAACGATTAATAGGCTCGGCATTTTCAGGCAATTGGCCTTGGTTTCAATCCCTCATAGGTAC
GATAAAAACAGTAAGCGGCCAAGTGGAAAGGGTTTTCGCCCTAGAGTTTCAATCCCTCATAGGTACGATA
AAAACGTACATCGAAGTCGACTCAATGGAACGCATCTTCTGTTTCAATCCCTCATAGGTACGATAAAAAC
CAACTAAAAGAATGGGAACGTTATTTTTCATTTACGGTTTCAATCCCTCATAGGTACGATAAAAACGGTG
TAAAAAGGGAATGAATCCCGATGAAAATGTAATTTGTTTCAATCCCTCATAGGTACGATAAAAACGGTGT
AAAAAGGGAATGAATCCCGATGAAAATGTAATTTGTTTCAATCCCTCATAGGTACGATAAAAACACAAGC
ATGAAAGCATCGAAATTCAAAAGAAACTTCGTAGTTTCAATCCCTCATAGGTACGATAAAAACTTATACG
ACTTACAACGTTTAGCTGGATTTGACGTGTTTCAATCCCTCATAGGTACGATAAAAACTGTGCCGCCGTC
TGAGCCAACGTGCCGGCGCGCCACGCTTGTTTCAATCCCTCATAGGTACGATAAAAAC
>NZ_CP016352.1(region:844652-844862)	real
GATCCTCTCTACCTATACGGCAGTTCACATCGTGGTTGCTCTTGAAGAAGATTATGAACAATTATCAGCT
ACCTTTGCGGCAGTTCACTCTACTCTACGGTTTCTTGCTCTTGCCTCATCATTATCAGCTACCTATGCGG
CAGTTCACTTTGCTATCTCTGGGATGATTGAATTACCTAAATTATCAGCTACCTATGCGGCAGTTCACTA
T
>NZ_CP012590.1(region:672136-673023)	real
CTTGACCCGGGCTCGCGCGGGGTTTACTCCCGAATATTCTCACGCACCAAAGCCGCCCGCGGATCATCCC
CGCTCGCGCGGGGTTTACGAGGCCGCTTGGACGGACATGGCGGCCGAGGAAGGATCATCCCCGCTCGCGC
GGGGTTTACGGACCCCGTGTCTGGCGCGTCCTTCTGGCGGCGGGATCATCCCCGCTCGCGCGGGGTTTAC
CCTGGGTGGGCGCCCCGCACCGGCGTCGGGAACGGATCATCCCCGCTCGCGCGGGGTTTACCTCCGTGGC
GCACCAGGTCGTCGTCCCCGCTCAGGATCATCCCCGCTCGCGCGGGGTTTACGCTCGCGGCTCATGGCCT
CGCTGGCCGTCTGCGGGATCATCCCCGCTCGCGCGGGGTTTACCGGGCCAATCGAAGACGAGGGGGATTG
AAAGCAGGATCATCCCCGCTCGCGCGGGGTTTACATGGCGCGCGAATCGTCGAGGCCGACGGGACCAGGA
TCATCCCCGCTCGCGCGGGGTTTACTCGTGCGGGCGTGCGCAACGTCCGCCCAGTGTCGGATCATCCCCG
CTCGCGCGGGGTTTACGCCCGCGCCGGCGACGGATTCAAGGTCCACTCCTCCACCGCGGGGAATCGCGCC
CGCGCGGGGTTTACTCCCCGACGACCCCGGCCGCATCTGGGAGGTCACGGGGAATCGCGCCCGCGCGGGG
TTTACTTCCAAATACTTCACCGCCTCATAGCGGAATGACGGGGAATCGCGCCCGCGCGGGGTTTACCGGC
CGTAATATTGAGATCACGGCCATGACGTACGGGGAATCGCGCCCGCGCGGGGTTTACCCGGAAGGAACAT
ATCGGCAATATGGATTACGGCGGGGAATCGCGCCCGCGCGGGGTTTAC
>NZ_CP007252.1(region:2967269-2968030)	real
ACGGCTATCCTTGTTGGCGCGGGGAACACGGCTACACGCAAAAATTCCAGTCGTTGGCGCACGGTTTATC
CCCGCTGGCGCGGGGAACACCCGATTAAGATCCGCAGTCTGCATCAGTAACTCGGTTTATCCCCGCTGGC
GAGGGGAACACCGATTCTACGGCAACAGGCCAGGCTGCGACCGCGGTTTATCCCCGCTGGCGCGGGGAAC
ACATCAAACATGGAAACCCCTTTAATGAGAGCAACGGTTTATCCCCGCTGGCGCGGGGAACACTCAGGAA
CGCGCGGCGGAAGAGCTTGGTGTTTGCGGTTTATCCCCGCTGGCGCGGGGAACACGCTGCCTTTCCCGGA
GTTCCGGCCCCTAAATTGGGTTTATCCCCGCTGGCGCGGGGAACACTCATGCGCTATAAAAATCAGACTG
TCACATGCCGGTTTATCCCCGCTGGCGCGGGGAACACTGATTATTGACGACAACAGCACAGACCGGCAGC
AGTTTATCCCCGCTGGCGCGGGGAACACAATAATCGGCAATTTGTCCTGGACAGGCACGGCAGTTTATCC
CCGCTGGCGCGGGGAACACAATAATCGGCAATTTGTCCTGGACAGGCACGGCAGTTTATCCCCGCTGGCG
CGGGGAACACAATAATCGGCAATTTGTCCTGGACAGGCACGGCAGTTTATCCCCGCTGGCGCGGGGAACA
CGAATCTGGAGGCCAACAGCGCGGCGAAATCCTCAGTTTATCCCCGCTGGCGCGGGGAACAC
>NC_009776.1(region:89012-89369)	real
CTTTTCATCCTCTTTTGAGACTCCACAGGTACCACCCGGTCGATCGATGAGAGGAGGCGTGGCAGCCTTT
CTATCCTCTCTTGAGACTCCACGCTGTACCAATACTGGGGCGCGTTGTGTGTGCCACACGAACCCTTTCT
ATCCTCTCTTGAGACTCCACTCTGCACCTCCCTCACGTCCTCGTAGACGTGGTCGACTTTCTATCCTCTC
TTGAGACTCCACAAAAAGGTATTCGCGATGAGCGTGGGAGCCGAGATCATCTTTCTATCCTCTCTTGAGA
CTCCACGGTTCTACAAGCGAGAGACTCACCTGGTACTACATTACCTTGTTAGCTTTCTATCCTCTCTTGA
GACTCCAC
>NC_009776.1(region:260379-261007)	real
CTTTCCATCCTCTCTTGAGACTCTACTGTACTACCAGTTCGATCCCAAGAGATTGGAAATAAAGACGTCT
TTCTATCCTCTTTTGAGACTCTACCAATATCTCCTGCATAATTGTGCCACCGCTTAGTCACCTTTCTATC
CTCTCTTGAGACTCCACGGCCTGGGATCTATTCAGGGCCCTGAAAGAGGGAAGGCCGATCTTTCTATCCT
CTCTTGAGACTCCACAGAGGCAAGAAGTACGCGGAGCTAGGGGCGCTGGCGGGCGTCTTTCTATCCTCTC
TTGAGACTCCGCCCCACCCCTCGCCAAGAGGAACTGCTCAGGAAGTGGTTGGGCTTTCTATCCTCTCTTG
AGACTCCGCGGCAGCCGACGATAACCCCGGAGAGGTCGCCCCGATGATCCTTTCTATCCTCTTTTGAGAC
TCCACTGCCTGGAGAGCTTGGCAAGGGGAGTGCCGTGCTTGGCAGGCTTTCTATCCTCTTTTGAGACTCC
ACGAACGATAGGAAAGTGATTTATGTTTCGACTGAGCAAACAATCTTTCTATCCTCTTTTGAGACTCCAC
ATGAATATATAGTAAAGCTCGCGAGGCTACTCGACTACCTCGTCTTTCTATCCTCTTTTGAGACTCCAC
>NC_009776.1(region:557086-557649)	real
GTGGAGTCTCAAAAGAGGATAGAAAGTCCTTCTCCTCCCCTACCGGCAGCCCTTCTACCTTCTCCTCCTG
TAGAGTCTCAAGAGAGGATAGAAAGAAGAGTAAGTGGTACGGGTTGGTCCTATTCAACTACATTAACCTG
TAGAGTCTCAAGAGAGGATAGAAAGGCGTTGTAGAAGAAGGGGTGGATGGCGATAGGCAGCTTGAGGTGG
AGTCTCAAAAGAGGATAGAAAGCATTCGGTGTAGAGGCGCACCTTCCTCTCTTCCATCTCCAACACCCGT
GAAGTCTCAAAAGAGGATAGAAAGATGCCTAGTCAAGTTCTTCTAATTAGAAGAGCACGATCGTGGAGTC
TCAAGAGAGAATAGAAAGTCCAGTTCGCGTTTCAACCAAGAAGGAAAGAACACCGTGGAGTCTCAAGATA
GAATGGAAAGAGAAGAACAAGCTTGTGGAAGCGATACCAGCGTTCGTGGCGTGGAGTCTCAAGAGAGAAT
AGAAAGCGGAGGTGAACTAAAATGCCTAGTAGTTAAAGCTGATCATGGGTGGAGTCTCAAGAGAGAATGG
AAAG
>NC_008021.1(region:863243-863525)	real
ACGGTAAAGATGGTCTTCCAGGCAAGGACGGCCAAAACGGTAAAGATGGTCTCCCAGGTAAAGACGGTAA
GGACGGCCAAGATGGCAAAGATGGTCTTCCAGGTAAAGACGGTAAAGATGGCCTCCCAGGTAAAGACGGC
AAGGACGGCCAAAACGGCAAGGACGGCCAAAACGGCAAAGATGGTCTCCCAGGTAAAGACGGCCAAAACG
GTAAAGATGGTCTCCCAGGTAAAGACGGTAAGGACGGCCAAGATGGCAAAGATGGTCTTCCAGGTAAAGA
CGG
>NC_008023.1(region:823843-824295)	real
AGGTCCAGCTGGCAAGGACGGCCAAGATGGTAAAGATGGTCTTCCAGGCAAGGACGGCCAAAACGGTAAA
GATGGTCTTCCAGGCAAGGACGGCCAAAACGGTAAAGATGGTCTCCCAGGTAAAGACGGTAAGGACGGCC
AAGATGGCAAAGATGGTCTTCCAGGTAAAGACGGTAAAGATGGTCTTCCAGGCAAGGACGGCCAAAACGG
TAAAGATGGTCTCCCAGGTAAAGACGGTAAGGACGGCCAAGATGGCAAAGATGGTCTTCCAGGTAAAGAC
GGTAAAGATGGCCTCCCAGGTAAAGACGGCAAGGACGGCCAAAACGGCAAGGACGGCCAAAACGGCAAAG
ATGGTCTCCCAGGTAAAGACGGCCAAAACGGTAAAGATGGTCTCCCAGGTAAAGACGGTAAGGACGGCCA
AGATGGCAAAGATGGTCTTCCAGGTAAAGACGG
>NZ_CP008926.1(region:1786020-1786234)	real
GGTCCAGCCGGCAAGGACGGCCAAAACGGTAAAGATGGTCTCCCAGGTAAAGACGGCAAGGACGGCCAAG
ACGGCCAAGACGGCCAAGATGGTCTCCCAGGTAAAGACGGCAAGGACGGCCAAGATGGTAAAGATGGTCT
TCCAGGTAAAGACGGTAAGGACGGCCAAGATGGTAAAGATGGTCTTCCAGGTAAAGATGGTAAGGACGGC
CAAGA
>NZ_CP009612.1(region:820972-821280)	real
AGGTCCAGCTGGCAAGGACGGCCAAGATGGTAAAGATGGTCTTCCAGGCAAGGACGGCCAAAACGGTAAA
GATGGTCTCCCAGGTAAAGACGGTAAGGACGGCCAAGATGGCAAAGATGGTCTTCCAGGTAAAGACGGTA
AAGATGGCCTCCCAGGTAAAGACGGCAAGGACGGCCAAAACGGCAAGGACGGCCAAAACGGCAAAGATGG
TCTCCCAGGTAAAGACGGCCAAAACGGTAAAGATGGTCTCCCAGGTAAAGACGGTAAGGACGGCCAAGAT
GGCAAAGATGGTCTTCCAGGTAAAGACGG
>NC_015557.1(region:1088763-1092095)	real
GTTTCTAATTAACCGTGTGGAGTTGAAAGACTTATGCAAAAGTATCTATTACATTAGAACTATCAAACGT
TTCTAATTAACCGTGTGGAGTTGAAAGCCTGACAAAAATGAGAGCATAACACTTCCTACTTTTGCAAGTT
TCTAATTAACCGTGTGGAGTTGAAAGTTATCACACGTGCAAGTGTTTTGTGTTTTGATATGAGTTTCTAA
TTAACCGTGTGGAGTTGAAAGTTGTCTCGTAACATTAAAATTCGTTGGAGTTGTATGTTTCTAATTAACC
GTGTGGAGTTGAAAGTCTTCAAAGCATACGTCAATAGTCTGCCAGCTTTGAGAGTTTCTAATTAACCGTG
TGGAGTTGAAAGCTAAATTTTGAAAGTGTGGAGGATATGAAATCTTTTTGTTTCTAATTAACCGTGTGGA
GTTGAAAGATTTCTTGAGATAATTTGATGATAGAAATATTTTTCTGTTTCTAATTAACCGTGTGGAGTTG
AAAGGTTAAAGAATCGTTTGAAAAACAGCAAATAGCAGAAGTTTCTAATTAACCGTGTGGAGTTGAAAGA
TCTCCTACAGCACTCCATTGATAATATGTTATTTGTTTCTAATTAACCGTGTGGAGTTGAAAGTTTGCAG
TTAGCTTCTTCAATAGATTGATGTTTATAGTTTCTAATTAACCGTGTGGAGTTGAAAGTTACAAGTTTGT
AAAACATCTCTTAAAAGCTTGTTTGTTTCTAATTAACCGTGTGGAGTTGAAAGTCGCACAGCTAAACAGC
AACAGACTACTTGCTAAAATAGTTTCTAATTAACCGTGTGGAGTTGAAAGAACTCAACATCATGCAAATC
TGGGACTGCTTCTTTTTGCGTTTCTAATTAACCGTGTGGAGTTGAAAGCCAAAATATACTTGATAAAAAC
GATAAACAAGCACATTCGGTTTCTAATTAACCGTGTGGAGTTGAAAGTTATCTCATCTTTTTGTAGGTAT
CTCAATACTCCTTGGTTTCTAATTAACCGTGTGGAGTTGAAAGTTTTTTAGCATCACTTTTTAACGATGC
ATTAGGTTTAAGTTTCTAATTAACCGTGTGGAGTTGAAAGTTGTTGGATAAGTGATTTTTACTTTGTACT
TCATGGGTTTCTAATTAACCGTGTGGAGTTGAAAGGAAGCTGTCAATCTAAACACTACTTTGTAATTATT
TGGTTTCTAATTAACCGTGTGGAGTTGAAAGTTTTGCATCAAGCGTATCAGGAACCAAAACTTTCGCGTT
TCTAATTAACCGTGTGGAGTTGAAAGGCACTTGCAAGTGCCACTTTGCGAGCCAATGCGAATAGAGTTTC
TAATTAACCGTGTGGAGTTGAAAGTTTAAAATGGCGGAAAGTTCTTGCGATCTGTCTAGTGTTTCTAATT
AACCGTGTGGAGTTGAAAGATTAGAGCTTTGTCTTTTTTCAAGAAAGACTCTATTCGTTTCTAATTAACC
GTGTGGAGTTGAAAGTTCCTTGGCGCTCTTTCTACTCTTGATATCACAGAAGTTTCTAATTAACCGTGTG
GAGTTGAAAGTTTAGAAGAGCTTCAAGATTAAGTTGCTTTTCCATCTGTTTCTAATTAACCGTGTGGAGT
TGAAAGAAATAGCAGCCCAGCTCCAACCCCACTGTCTTTCAGGTTTCTAATTAACCGTGTGGAGTTGAAA
GATGTCAACATGTATTGGTCAAAAGCTGAAGGAAGGCGTTTCTAATTAACCGTGTGGAGTTGAAAGTGAG
CCATATTCTCAGAGATTGGCTGGTGTAATAGCAGTTTCTAATTAACCGTGTGGAGTTGAAAGGACGGTGT
GCGTGGTCTTACGGGGGATGTCATTTTAGTTTCTAATTAACCGTGTGGAGTTGAAAGGACAAAGACTTGA
TTGAAGATTTGCACTCAGTCAAAAAGTTTCTAATTAACCGTGTGGAGTTGAAAGCGTTGAGTTGTGAGTA
TCACTTTGATATTTTGCATGAGTTTCTAATTAACCGTGTGGAGTTGAAAGTATTCTATTTGCAATCTCTT
CAGGCTTGAGGGCTCTGTTTCTAATTAACCGTGTGGAGTTGAAAGCTTAATCACTTCAAGCCGCAGATGT
GTATCTCCTTGGTTTCTAATTAACCGTGTGGAGTTGAAAGTAGAGCATTTGCACTCATAGATGCTCCAGT
AGGACTGTTTCTAATTAACCGTGTGGAGTTGAAAGTAAGTTTTTGCTTAAAACTTCTTCTAAAGAAGCTG
CAGTTTCTAATTAACCGTGTGGAGTTGAAAGAACACAGACGCAAACCTTTTAAACGCAAACGGTGTAGTT
TCTAATTAACCGTGTGGAGTTGAAAGACGTTTTTCACACGACCTAACGCATCTATGTGTTTCATCTGAGT
TTCTAATTAACCGTGTGGAGTTGAAAGACAATTGCTGAAAAAGTGGACGATGACAAGAAGAAGAGTTTCT
AATTAACCGTGTGGAGTTGAAAGGAAGTAAACAAAGCTCTGTTGCTTCTGGCGGCTTCTGTTTCTAATTA
ACCGTGTGGAGTTGAAAGCTACCAATCGCATCTACGCCTATCACCTTCCAACCAGTTTCTAATTAACCGT
GTGGAGTTGAAAGTTGATTACAAACATTATCAACGCACTTGTAAAACAAAGTTTCTAATTAACCGTGTGG
AGTTGAAAGGAGTAAGCGTTTTTTTAACAGAATGGAGGTCTTCTATGTTTCTAATTAACCGTGTGGAGTT
GAAAGTAGAGCATTTGCATTAATAGATGCTCCTGTGGGACTTGTTTCTAATTAACCGTGTGGAGTTGAAA
GGCGTTTGAAAATAGTATTTCTTTTGTGTAAAAATAGGGTTTCTAATTAACCGTGTGGAGTTGAAAGTTT
AAAATGGCGGAAAGTTCTTGCGATCTGTCTAGTGTTTCTAATTAACCGTGTGGAGTTGAAAGATTAGAGC
TTTGTCTTTTTTCAAGAAAGACTCTATTCGTTTCTAATTAACCGTGTGGAGTTGAAAGATATGATACTTT
TAGCACTTGCCCGAGCCAGTAGCTAATGGGTTTCTAATTAACCGTGTGGAGTTGAAAGATTACTGAAAAA
TTGCAACAATTATTAAACTACATGGTTTCTAATTAACCGTGTGGAGTTGAAAGCTTCTAAGGTTTGATGT
AGTCTTTCAATCATTTGAGGCAGTTTCTAATTAACCGTGTGGAGTTGAAAGAGCATCGGGGCGTTTATAA
ATACCGATGCAAAAACTGTTTCTAATTAACCGTGTGGAGTTGAAAGACAACAAGCGTTTGATAAACGTTA
GCGGGAGTTGTTGAGTTTCTAATTAACCGTGTGGAGTTGAAAG
>NC_006361.1(region:4459384-4460995)	real
GGGATTATCCCCGCGCGCGGGGAGCACCTATCGCACAGCACCCATAGGTTGTTGTCGTCGGACTCATCCC
CGCATGCGCGGGGAGCACGGCGGGGGCGGGGGTGGCGGCGGCGGTACCGGGGGCTCATCCCCGCATGCGC
GGGAGCACCGCTTCCCCGACGACGGCGGCGCCCGTTCGCGGGCTCATCCCCGCATGCGCGGGGAGCACTC
GACCTGGCGGCGCTGGACCTCATCCCAGTACGGCTCATCCCCGCATGCGCGGGGAGCACCTGGTCACCGC
AGTCGCGCCGTTGATCCCGCTGGGCTCATCCCCGCATGCGCGGGGAGCACGGGCTGTCGCCGATGTCAGG
GCCGTCAGCGGTGGGCTCATCCCCGCGTGCGCGGGGAGCACAAGACCGCGGCCACCCAGGGCAAGTTCAT
GCTGGCCTCATCCCCGCGTGCGCGGGGAGCACCTACCGCCGAAACGATTCGATCCAAATAGATGTGGCTC
ATCCCCGCGTGCGCGGGGAGCACTCGGGTGGTTCATCTCGTTCGTCGCCGTCCCCGGGCTCATCCCCGCG
TGCGCGGGGAGCACCTCGGCGGCGGGCTGATCGCGATGATCTTGTCGGGCTCATCCCCGCGTGCGCGGGG
AGCACGCCTGGCTGGATGAGCAGCTGGGTCGGCAACGGGGCTCATCCCCGCGTGCGCGGGGAGCACTCGC
CCATCACCGTCGCGAACCGGATCAAGAAGGGCTCATCCCCGCGTGCGTGGAGAGCACACCGTGATGGTCG
TAGCCGTCTCGGCGGCGCTGGGCTCATCCCCGCGTGCGCGGGGAGCACGGGCGCGGACCCGGCCCACGAC
CACCTCGTCGGGGCTCATCCCCGCGTGCGCGGGGAGCACGCGGAAGCGACCGCGGAATTTCCGACCTCAA
GGGGCTCATCCCCGCGTGCGCGGGGAGCACGAGCTGGTGGAGGTGATGCGGGAACGGCTGCCGGGCTCAT
CCCCGCGTGCGCGGGGAGCACGGACGGCACAACGCAGCCAGGTTCGACAGCCGGGGCTCATCCCCGCGTG
CGCGGGGAGCACAGCTGTCGGAGCCGAAGGTGTGCGAGGGCGGCGGGCTCATCCCCGCGTGCGCGGGGAG
CACGAAGAATGGCTGAGCGAGCACGAGGTAGCCGACGGCTCATCCCCGCGTGCGCGGGGAGCACTCGCGG
GCCGATTCGTAGTACGACTAAATAGCCGACTCATCCCCGCGTGCGCGGGGAGCACGGGGAGCAGGCGCAG
CAGTGCGGTTGGGCCGCGGGCTCATCCCCGCGTGCGCGGGGAGCACTTGGTGGTTCTCGGGAGTGCGCGT
CACTGCCTCGGGCTCATCCCCGCGTGCGCGGGGAGCACCATGCGCTCGATCTGCTTGACGGACATTACAA
GGGCTCATCCCCGCGTGCGCGGGGAGCACCGCACGGTGTACCGCCGCGCCTGAGTGGCTGGGGGCTCATC
CCCGCGTGCGCGGGGAGCACTAGCGGATCATGTCCGACTCCTTTGGATAGAGGGGCTCATCCCCGCGTGC
GCGGGGAGCACCCCACGGGAATGTCCTCGCCCTGCGGCAGCCTGGGCTCATCCCCGCGTGCGCGGGGAGC
AC
>NC_015587.1(region:1088875-1092207)	real
GTTTCTAATTAACCGTGTGGAGTTGAAAGACTTATGCAAAAGTATCTATTACATTAGAACTATCAAACGT
TTCTAATTAACCGTGTGGAGTTGAAAGCCTGACAAAAATGAGAGCATAACACTTCCTACTTTTGCAAGTT
TCTAATTAACCGTGTGGAGTTGAAAGTTATCACACGTGCAAGTGTTTTGTGTTTTGATATGAGTTTCTAA
TTAACCGTGTGGAGTTGAAAGTTGTCTCGTAACATTAAAATTCGTTGGAGTTGTATGTTTCTAATTAACC
GTGTGGAGTTGAAAGTCTTCAAAGCATACGTCAATAGTCTGCCAGCTTTGAGAGTTTCTAATTAACCGTG
TGGAGTTGAAAGCTAAATTTTGAAAGTGTGGAGGATATGAAATCTTTTTGTTTCTAATTAACCGTGTGGA
GTTGAAAGATTTCTTGAGATAATTTGATGATAGAAATATTTTTCTGTTTCTAATTAACCGTGTGGAGTTG
AAAGGTTAAAGAATCGTTTGAAAAACAGCAAATAGCAGAAGTTTCTAATTAACCGTGTGGAGTTGAAAGA
TCTCCTACAGCACTCCATTGATAATATGTTATTTGTTTCTAATTAACCGTGTGGAGTTGAAAGTTTGCAG
TTAGCTTCTTCAATAGATTGATGTTTATAGTTTCTAATTAACCGTGTGGAGTTGAAAGTTACAAGTTTGT
AAAACATCTCTTAAAAGCTTGTTTGTTTCTAATTAACCGTGTGGAGTTGAAAGTCGCACAGCTAAACAGC
AACAGACTACTTGCTAAAATAGTTTCTAATTAACCGTGTGGAGTTGAAAGAACTCAACATCATGCAAATC
TGGGACTGCTTCTTTTTGCGTTTCTAATTAACCGTGTGGAGTTGAAAGCCAAAATATACTTGATAAAAAC
GATAAACAAGCACATTCGGTTTCTAATTAACCGTGTGGAGTTGAAAGTTATCTCATCTTTTTGTAGGTAT
CTCAATACTCCTTGGTTTCTAATTAACCGTGTGGAGTTGAAAGTTTTTTAGCATCACTTTTTAACGATGC
ATTAGGTTTAAGTTTCTAATTAACCGTGTGGAGTTGAAAGTTGTTGGATAAGTGATTTTTACTTTGTACT
TCATGGGTTTCTAATTAACCGTGTGGAGTTGAAAGGAAGCTGTCAATCTAAACACTACTTTGTAATTATT
TGGTTTCTAATTAACCGTGTGGAGTTGAAAGTTTTGCATCAAGCGTATCAGGAACCAAAACTTTCGCGTT
TCTAATTAACCGTGTGGAGTTGAAAGGCACTTGCAAGTGCCACTTTGCGAGCCAATGCGAATAGAGTTTC
TAATTAACCGTGTGGAGTTGAAAGTTTAAAATGGCGGAAAGTTCTTGCGATCTGTCTAGTGTTTCTAATT
AACCGTGTGGAGTTGAAAGATTAGAGCTTTGTCTTTTTTCAAGAAAGACTCTATTCGTTTCTAATTAACC
GTGTGGAGTTGAAAGTTCCTTGGCGCTCTTTCTACTCTTGATATCACAGAAGTTTCTAATTAACCGTGTG
GAGTTGAAAGTTTAGAAGAGCTTCAAGATTAAGTTGCTTTTCCATCTGTTTCTAATTAACCGTGTGGAGT
TGAAAGAAATAGCAGCCCAGCTCCAACCCCACTGTCTTTCAGGTTTCTAATTAACCGTGTGGAGTTGAAA
GATGTCAACATGTATTGGTCAAAAGCTGAAGGAAGGCGTTTCTAATTAACCGTGTGGAGTTGAAAGTGAG
CCATATTCTCAGAGATTGGCTGGTGTAATAGCAGTTTCTAATTAACCGTGTGGAGTTGAAAGGACGGTGT
GCGTGGTCTTACGGGGGATGTCATTTTAGTTTCTAATTAACCGTGTGGAGTTGAAAGGACAAAGACTTGA
TTGAAGATTTGCACTCAGTCAAAAAGTTTCTAATTAACCGTGTGGAGTTGAAAGCGTTGAGTTGTGAGTA
TCACTTTGATATTTTGCATGAGTTTCTAATTAACCGTGTGGAGTTGAAAGTATTCTATTTGCAATCTCTT
CAGGCTTGAGGGCTCTGTTTCTAATTAACCGTGTGGAGTTGAAAGCTTAATCACTTCAAGCCGCAGATGT
GTATCTCCTTGGTTTCTAATTAACCGTGTGGAGTTGAAAGTAGAGCATTTGCACTCATAGATGCTCCAGT
AGGACTGTTTCTAATTAACCGTGTGGAGTTGAAAGTAAGTTTTTGCTTAAAACTTCTTCTAAAGAAGCTG
CAGTTTCTAATTAACCGTGTGGAGTTGAAAGAACACAGACGCAAACCTTTTAAACGCAAACGGTGTAGTT
TCTAATTAACCGTGTGGAGTTGAAAGACGTTTTTCACACGACCTAACGCATCTATGTGTTTCATCTGAGT
TTCTAATTAACCGTGTGGAGTTGAAAGACAATTGCTGAAAAAGTGGACGATGACAAGAAGAAGAGTTTCT
AATTAACCGTGTGGAGTTGAAAGGAAGTAAACAAAGCTCTGTTGCTTCTGGCGGCTTCTGTTTCTAATTA
ACCGTGTGGAGTTGAAAGCTACCAATCGCATCTACGCCTATCACCTTCCAACCAGTTTCTAATTAACCGT
GTGGAGTTGAAAGTTGATTACAAACATTATCAACGCACTTGTAAAACAAAGTTTCTAATTAACCGTGTGG
AGTTGAAAGGAGTAAGCGTTTTTTTAACAGAATGGAGGTCTTCTATGTTTCTAATTAACCGTGTGGAGTT
GAAAGTAGAGCATTTGCATTAATAGATGCTCCTGTGGGACTTGTTTCTAATTAACCGTGTGGAGTTGAAA
GGCGTTTGAAAATAGTATTTCTTTTGTGTAAAAATAGGGTTTCTAATTAACCGTGTGGAGTTGAAAGTTT
AAAATGGCGGAAAGTTCTTGCGATCTGTCTAGTGTTTCTAATTAACCGTGTGGAGTTGAAAGATTAGAGC
TTTGTCTTTTTTCAAGAAAGACTCTATTCGTTTCTAATTAACCGTGTGGAGTTGAAAGATATGATACTTT
TAGCACTTGCCCGAGCCAGTAGCTAATGGGTTTCTAATTAACCGTGTGGAGTTGAAAGATTACTGAAAAA
TTGCAACAATTATTAAACTACATGGTTTCTAATTAACCGTGTGGAGTTGAAAGCTTCTAAGGTTTGATGT
AGTCTTTCAATCATTTGAGGCAGTTTCTAATTAACCGTGTGGAGTTGAAAGAGCATCGGGGCGTTTATAA
ATACCGATGCAAAAACTGTTTCTAATTAACCGTGTGGAGTTGAAAGACAACAAGCGTTTGATAAACGTTA
GCGGGAGTTGTTGAGTTTCTAATTAACCGTGTGGAGTTGAAAG
>NC_020411.1(region:1088952-1092284)	real
GTTTCTAATTAACCGTGTGGAGTTGAAAGACTTATGCAAAAGTATCTATTACATTAGAACTATCAAACGT
TTCTAATTAACCGTGTGGAGTTGAAAGCCTGACAAAAATGAGAGCATAACACTTCCTACTTTTGCAAGTT
TCTAATTAACCGTGTGGAGTTGAAAGTTATCACACGTGCAAGTGTTTTGTGTTTTGATATGAGTTTCTAA
TTAACCGTGTGGAGTTGAAAGTTGTCTCGTAACATTAAAATTCGTTGGAGTTGTATGTTTCTAATTAACC
GTGTGGAGTTGAAAGTCTTCAAAGCATACGTCAATAGTCTGCCAGCTTTGAGAGTTTCTAATTAACCGTG
TGGAGTTGAAAGCTAAATTTTGAAAGTGTGGAGGATATGAAATCTTTTTGTTTCTAATTAACCGTGTGGA
GTTGAAAGATTTCTTGAGATAATTTGATGATAGAAATATTTTTCTGTTTCTAATTAACCGTGTGGAGTTG
AAAGGTTAAAGAATCGTTTGAAAAACAGCAAATAGCAGAAGTTTCTAATTAACCGTGTGGAGTTGAAAGA
TCTCCTACAGCACTCCATTGATAATATGTTATTTGTTTCTAATTAACCGTGTGGAGTTGAAAGTTTGCAG
TTAGCTTCTTCAATAGATTGATGTTTATAGTTTCTAATTAACCGTGTGGAGTTGAAAGTTACAAGTTTGT
AAAACATCTCTTAAAAGCTTGTTTGTTTCTAATTAACCGTGTGGAGTTGAAAGTCGCACAGCTAAACAGC
AACAGACTACTTGCTAAAATAGTTTCTAATTAACCGTGTGGAGTTGAAAGAACTCAACATCATGCAAATC
TGGGACTGCTTCTTTTTGCGTTTCTAATTAACCGTGTGGAGTTGAAAGCCAAAATATACTTGATAAAAAC
GATAAACAAGCACATTCGGTTTCTAATTAACCGTGTGGAGTTGAAAGTTATCTCATCTTTTTGTAGGTAT
CTCAATACTCCTTGGTTTCTAATTAACCGTGTGGAGTTGAAAGTTTTTTAGCATCACTTTTTAACGATGC
ATTAGGTTTAAGTTTCTAATTAACCGTGTGGAGTTGAAAGTTGTTGGATAAGTGATTTTTACTTTGTACT
TCATGGGTTTCTAATTAACCGTGTGGAGTTGAAAGGAAGCTGTCAATCTAAACACTACTTTGTAATTATT
TGGTTTCTAATTAACCGTGTGGAGTTGAAAGTTTTGCATCAAGCGTATCAGGAACCAAAACTTTCGCGTT
TCTAATTAACCGTGTGGAGTTGAAAGGCACTTGCAAGTGCCACTTTGCGAGCCAATGCGAATAGAGTTTC
TAATTAACCGTGTGGAGTTGAAAGTTTAAAATGGCGGAAAGTTCTTGCGATCTGTCTAGTGTTTCTAATT
AACCGTGTGGAGTTGAAAGATTAGAGCTTTGTCTTTTTTCAAGAAAGACTCTATTCGTTTCTAATTAACC
GTGTGGAGTTGAAAGTTCCTTGGCGCTCTTTCTACTCTTGATATCACAGAAGTTTCTAATTAACCGTGTG
GAGTTGAAAGTTTAGAAGAGCTTCAAGATTAAGTTGCTTTTCCATCTGTTTCTAATTAACCGTGTGGAGT
TGAAAGAAATAGCAGCCCAGCTCCAACCCCACTGTCTTTCAGGTTTCTAATTAACCGTGTGGAGTTGAAA
GATGTCAACATGTATTGGTCAAAAGCTGAAGGAAGGCGTTTCTAATTAACCGTGTGGAGTTGAAAGTGAG
CCATATTCTCAGAGATTGGCTGGTGTAATAGCAGTTTCTAATTAACCGTGTGGAGTTGAAAGGACGGTGT
GCGTGGTCTTACGGGGGATGTCATTTTAGTTTCTAATTAACCGTGTGGAGTTGAAAGGACAAAGACTTGA
TTGAAGATTTGCACTCAGTCAAAAAGTTTCTAATTAACCGTGTGGAGTTGAAAGCGTTGAGTTGTGAGTA
TCACTTTGATATTTTGCATGAGTTTCTAATTAACCGTGTGGAGTTGAAAGTATTCTATTTGCAATCTCTT
CAGGCTTGAGGGCTCTGTTTCTAATTAACCGTGTGGAGTTGAAAGCTTAATCACTTCAAGCCGCAGATGT
GTATCTCCTTGGTTTCTAATTAACCGTGTGGAGTTGAAAGTAGAGCATTTGCACTCATAGATGCTCCAGT
AGGACTGTTTCTAATTAACCGTGTGGAGTTGAAAGTAAGTTTTTGCTTAAAACTTCTTCTAAAGAAGCTG
CAGTTTCTAATTAACCGTGTGGAGTTGAAAGAACACAGACGCAAACCTTTTAAACGCAAACGGTGTAGTT
TCTAATTAACCGTGTGGAGTTGAAAGACGTTTTTCACACGACCTAACGCATCTATGTGTTTCATCTGAGT
TTCTAATTAACCGTGTGGAGTTGAAAGACAATTGCTGAAAAAGTGGACGATGACAAGAAGAAGAGTTTCT
AATTAACCGTGTGGAGTTGAAAGGAAGTAAACAAAGCTCTGTTGCTTCTGGCGGCTTCTGTTTCTAATTA
ACCGTGTGGAGTTGAAAGCTACCAATCGCATCTACGCCTATCACCTTCCAACCAGTTTCTAATTAACCGT
GTGGAGTTGAAAGTTGATTACAAACATTATCAACGCACTTGTAAAACAAAGTTTCTAATTAACCGTGTGG
AGTTGAAAGGAGTAAGCGTTTTTTTAACAGAATGGAGGTCTTCTATGTTTCTAATTAACCGTGTGGAGTT
GAAAGTAGAGCATTTGCATTAATAGATGCTCCTGTGGGACTTGTTTCTAATTAACCGTGTGGAGTTGAAA
GGCGTTTGAAAATAGTATTTCTTTTGTGTAAAAATAGGGTTTCTAATTAACCGTGTGGAGTTGAAAGTTT
AAAATGGCGGAAAGTTCTTGCGATCTGTCTAGTGTTTCTAATTAACCGTGTGGAGTTGAAAGATTAGAGC
TTTGTCTTTTTTCAAGAAAGACTCTATTCGTTTCTAATTAACCGTGTGGAGTTGAAAGATATGATACTTT
TAGCACTTGCCCGAGCCAGTAGCTAATGGGTTTCTAATTAACCGTGTGGAGTTGAAAGATTACTGAAAAA
TTGCAACAATTATTAAACTACATGGTTTCTAATTAACCGTGTGGAGTTGAAAGCTTCTAAGGTTTGATGT
AGTCTTTCAATCATTTGAGGCAGTTTCTAATTAACCGTGTGGAGTTGAAAGAGCATCGGGGCGTTTATAA
ATACCGATGCAAAAACTGTTTCTAATTAACCGTGTGGAGTTGAAAGACAACAAGCGTTTGATAAACGTTA
GCGGGAGTTGTTGAGTTTCTAATTAACCGTGTGGAGTTGAAAG
>NC_020814.1(region:1088919-1092251)	real
GTTTCTAATTAACCGTGTGGAGTTGAAAGACTTATGCAAAAGTATCTATTACATTAGAACTATCAAACGT
TTCTAATTAACCGTGTGGAGTTGAAAGCCTGACAAAAATGAGAGCATAACACTTCCTACTTTTGCAAGTT
TCTAATTAACCGTGTGGAGTTGAAAGTTATCACACGTGCAAGTGTTTTGTGTTTTGATATGAGTTTCTAA
TTAACCGTGTGGAGTTGAAAGTTGTCTCGTAACATTAAAATTCGTTGGAGTTGTATGTTTCTAATTAACC
GTGTGGAGTTGAAAGTCTTCAAAGCATACGTCAATAGTCTGCCAGCTTTGAGAGTTTCTAATTAACCGTG
TGGAGTTGAAAGCTAAATTTTGAAAGTGTGGAGGATATGAAATCTTTTTGTTTCTAATTAACCGTGTGGA
GTTGAAAGATTTCTTGAGATAATTTGATGATAGAAATATTTTTCTGTTTCTAATTAACCGTGTGGAGTTG
AAAGGTTAAAGAATCGTTTGAAAAACAGCAAATAGCAGAAGTTTCTAATTAACCGTGTGGAGTTGAAAGA
TCTCCTACAGCACTCCATTGATAATATGTTATTTGTTTCTAATTAACCGTGTGGAGTTGAAAGTTTGCAG
TTAGCTTCTTCAATAGATTGATGTTTATAGTTTCTAATTAACCGTGTGGAGTTGAAAGTTACAAGTTTGT
AAAACATCTCTTAAAAGCTTGTTTGTTTCTAATTAACCGTGTGGAGTTGAAAGTCGCACAGCTAAACAGC
AACAGACTACTTGCTAAAATAGTTTCTAATTAACCGTGTGGAGTTGAAAGAACTCAACATCATGCAAATC
TGGGACTGCTTCTTTTTGCGTTTCTAATTAACCGTGTGGAGTTGAAAGCCAAAATATACTTGATAAAAAC
GATAAACAAGCACATTCGGTTTCTAATTAACCGTGTGGAGTTGAAAGTTATCTCATCTTTTTGTAGGTAT
CTCAATACTCCTTGGTTTCTAATTAACCGTGTGGAGTTGAAAGTTTTTTAGCATCACTTTTTAACGATGC
ATTAGGTTTAAGTTTCTAATTAACCGTGTGGAGTTGAAAGTTGTTGGATAAGTGATTTTTACTTTGTACT
TCATGGGTTTCTAATTAACCGTGTGGAGTTGAAAGGAAGCTGTCAATCTAAACACTACTTTGTAATTATT
TGGTTTCTAATTAACCGTGTGGAGTTGAAAGTTTTGCATCAAGCGTATCAGGAACCAAAACTTTCGCGTT
TCTAATTAACCGTGTGGAGTTGAAAGGCACTTGCAAGTGCCACTTTGCGAGCCAATGCGAATAGAGTTTC
TAATTAACCGTGTGGAGTTGAAAGTTTAAAATGGCGGAAAGTTCTTGCGATCTGTCTAGTGTTTCTAATT
AACCGTGTGGAGTTGAAAGATTAGAGCTTTGTCTTTTTTCAAGAAAGACTCTATTCGTTTCTAATTAACC
GTGTGGAGTTGAAAGTTCCTTGGCGCTCTTTCTACTCTTGATATCACAGAAGTTTCTAATTAACCGTGTG
GAGTTGAAAGTTTAGAAGAGCTTCAAGATTAAGTTGCTTTTCCATCTGTTTCTAATTAACCGTGTGGAGT
TGAAAGAAATAGCAGCCCAGCTCCAACCCCACTGTCTTTCAGGTTTCTAATTAACCGTGTGGAGTTGAAA
GATGTCAACATGTATTGGTCAAAAGCTGAAGGAAGGCGTTTCTAATTAACCGTGTGGAGTTGAAAGTGAG
CCATATTCTCAGAGATTGGCTGGTGTAATAGCAGTTTCTAATTAACCGTGTGGAGTTGAAAGGACGGTGT
GCGTGGTCTTACGGGGGATGTCATTTTAGTTTCTAATTAACCGTGTGGAGTTGAAAGGACAAAGACTTGA
TTGAAGATTTGCACTCAGTCAAAAAGTTTCTAATTAACCGTGTGGAGTTGAAAGCGTTGAGTTGTGAGTA
TCACTTTGATATTTTGCATGAGTTTCTAATTAACCGTGTGGAGTTGAAAGTATTCTATTTGCAATCTCTT
CAGGCTTGAGGGCTCTGTTTCTAATTAACCGTGTGGAGTTGAAAGCTTAATCACTTCAAGCCGCAGATGT
GTATCTCCTTGGTTTCTAATTAACCGTGTGGAGTTGAAAGTAGAGCATTTGCACTCATAGATGCTCCAGT
AGGACTGTTTCTAATTAACCGTGTGGAGTTGAAAGTAAGTTTTTGCTTAAAACTTCTTCTAAAGAAGCTG
CAGTTTCTAATTAACCGTGTGGAGTTGAAAGAACACAGACGCAAACCTTTTAAACGCAAACGGTGTAGTT
TCTAATTAACCGTGTGGAGTTGAAAGACGTTTTTCACACGACCTAACGCATCTATGTGTTTCATCTGAGT
TTCTAATTAACCGTGTGGAGTTGAAAGACAATTGCTGAAAAAGTGGACGATGACAAGAAGAAGAGTTTCT
AATTAACCGTGTGGAGTTGAAAGGAAGTAAACAAAGCTCTGTTGCTTCTGGCGGCTTCTGTTTCTAATTA
ACCGTGTGGAGTTGAAAGCTACCAATCGCATCTACGCCTATCACCTTCCAACCAGTTTCTAATTAACCGT
GTGGAGTTGAAAGTTGATTACAAACATTATCAACGCACTTGTAAAACAAAGTTTCTAATTAACCGTGTGG
AGTTGAAAGGAGTAAGCGTTTTTTTAACAGAATGGAGGTCTTCTATGTTTCTAATTAACCGTGTGGAGTT
GAAAGTAGAGCATTTGCATTAATAGATGCTCCTGTGGGACTTGTTTCTAATTAACCGTGTGGAGTTGAAA
GGCGTTTGAAAATAGTATTTCTTTTGTGTAAAAATAGGGTTTCTAATTAACCGTGTGGAGTTGAAAGTTT
AAAATGGCGGAAAGTTCTTGCGATCTGTCTAGTGTTTCTAATTAACCGTGTGGAGTTGAAAGATTAGAGC
TTTGTCTTTTTTCAAGAAAGACTCTATTCGTTTCTAATTAACCGTGTGGAGTTGAAAGATATGATACTTT
TAGCACTTGCCCGAGCCAGTAGCTAATGGGTTTCTAATTAACCGTGTGGAGTTGAAAGATTACTGAAAAA
TTGCAACAATTATTAAACTACATGGTTTCTAATTAACCGTGTGGAGTTGAAAGCTTCTAAGGTTTGATGT
AGTCTTTCAATCATTTGAGGCAGTTTCTAATTAACCGTGTGGAGTTGAAAGAGCATCGGGGCGTTTATAA
ATACCGATGCAAAAACTGTTTCTAATTAACCGTGTGGAGTTGAAAGACAACAAGCGTTTGATAAACGTTA
GCGGGAGTTGTTGAGTTTCTAATTAACCGTGTGGAGTTGAAAG
>NC_007164.1(region:773366-777054)	real
AGGCTAATCCCCGCTGGCGCGGGGAGCACCAGGAACAAGCCTTCTTCCACTGGGACCTGGACGGCTCATC
CCCGCTGGCGCGGGGAGCACTGTGTGAACCTACATAACGGCAACCGGATCGACGGCTCATCCCCGCTGGC
GCGGGGAGCACTCATGGCACTCTCTGACACTGAACAGCGCGAACGGCTCATCCCCGCTGGCGCGGGGAGC
ACCTGACACTGGCCACCCCGCCGCACTCAAACACCGGCTCATCCCCGCTGGCGCGGGGAGCACAGCATCG
TTGTGCGTCTGATTCATGAACCCTCCGGCTCATCCCCGCTGGCGCGGGGAGCACCCAGAATTCCCAGAAG
CCACAGCCTTCTGGTACGGCTCATCCCCGCTGGCGCGGGGAGCACATCTTGCCGATGGACTCCTTAAAGC
TTTTAGCCGGCTCATCCCCGCTGGCGCGGGGAGCACTTCTATCTCGTCTCCGAACCCGTTCGTCGTCACG
GCTCATCCCCGCTGGCGCGGGGAGCACATCTTGCCGATGGACTCCTTAAAGCTTTTAGCCGGCTCATCCC
CGCTGGCGCGGGGAGCACGCCTTAGTGACAGATGTCAAGCTAGTGAACCACGGCTCATCCCCGCTGGCGC
GGGGAGCACATCACCCAGAGCGTGCCGGGCGACCGCCGATGAGGCTCATCCCCGCTGGCGCGGGGAGCAC
CGCACCCGTTTTTGATTGGATTGGTGAAAAGGCGGCTCATCCCCGCTGGCGCGGGGAGCACTCACCATCA
ACGGCGGTAACGGCTCGAAGATTCGGCTCATCCCCGCTGGCGCGGGGAGCACGCTGTACTTCGCGCGCTC
TCGGGCTAAACGGGCGGCTCATCCCCGCTGGCGCGGGGAGCACGAACACATCGCCAAGGGTGGCCGCGAC
GCCGCGGGCTCATCCCCGCTGGCGCGGGGAGCACACCCCACCCCCGCCGTTTTGGTTCTCCCTCGGCGGC
TCATCCCCGCTGGCGCGGGGAGCACGCAGCCATAACAGTCTGCGCAGCAGCGGCAAGCGGCTCATCCCCG
CTGGCGCGGGGAGCACGGATGCAGCCCACGTTGATATTGATACGGGCACGGCTCATCCCCGCTGGCGCGG
GGAGCACTCGAAGTCTGGTCCAGCGTTGCAGCAGTTCGGCGGCTCATCCCCGCTGGCGCGGGGAGCACGT
CTCAATCGCCTTAGTGTTAGCATCGGAAATCGGCTCATCCCCGCTGGCGCGGGGAGCACGGCGTGCCGGG
CGACCGCCGATGATTCATCCGCGGCTCATCCCCGCTGGCGCGGGGAGCACGTCGACGGATCCCGCCGATA
CGCAGAGTGGAACGGCTCATCCCCGCTGGCGCGGGGAGCACTCGCACTAGGTGTGCTGGTCACTATCGGA
GGAAGGCTCATCCCCGCTGGCGCGGGGAGCACTCAAGCAGAATCTTCTGCATTGCTAAGCTCCTCGGCTC
ATCCCCGCTGGCGCGGGGAGCACCGCCGCCGCAATTCCCCCGGTGGTGTTGAGTCGGGCTCATCCCCGCT
GGCGCGGGGAGCACAGGTTCAACGCGGTCTGCGCCGCAGTCTGCGCCGGCTCATCCCCGCTGGCGCGGGG
AGCACCTACCCATAGCCTGGAAAGCTTCACCGATCAGCGGCTCATCCCCGCTGGCGCGGGGAGCACCGGT
CAGACAGCAACGCGGGAATCTTATCGCCCGGCTCATCCCCGCTGGCGCGGGGAGCACTTTAATCTCGCCA
TCGTGGCCGCGAGCTATTACGGCTCATCCCCGCTGGCGCGGGGAGCACTCTTCCTTGACGTTCTCGTTGC
CTGCGATCAGCGGCTCATCCCCGCTGGCGCGGGGAGCACGCGCGCAGCATAGCGCAGCGGGCGGGTCCAG
GCGGCTCATCCCCGCTGGCGCGGGGAGCACAGCGCAGCCGTAGACATGGCATCCCAGATCGGCGGCTCAT
CCCCGCTGGCGCGGGGAGCACCCAGGCAGAATCTCGCACACCACCGGCGCATCCGGCTCATCCCCGCTGG
CGCGGGGAGCACTGACAGACCTGACTAGCCCCACCGTGGGAGAGCGGCTCATCCCCGCTGGCGCGGGGAG
CACTCGTTCGCAGCATGCCAGGCGGTATCCCAATCAGGCTCATCCCCGCTGGCGCGGGGAGCACTTATAG
GTTGCCGGGTTCTGCCAGTCAGTAGCCGGCTCATCCCCGCTGGCGCGGGGAGCACGGAGTTCGCGTCTGA
TGCTATGGCTGGCCTGTCGGCTCATCCCCGCTGGCGCGGGGAGCACAGGACAGTATCAGCCAGGTCTGGC
GAATGTCCCGGCTCATCCCCGCTGGCGCGGGGAGCACACACCATACCCGAGGCCGCCGAAATACTACGGA
GGCTCATCCCCGCTGGCGCGGGGAGCACCGTAGCCGATCACCGGGTGTACCTTTGGGCGACGGCTCATCC
CCGCTGGCGCGGGGAGCACATCCCAAATCCACTTAACGAAATTACCGAAAGCGGCTCATCCCCGCTGGCG
CGGGGAGCACCGGTCTGGAGGAGTCCGCAGGCCTGCTGGGTGCGGCTCATCCCCGCTGGCGCGGGGAGCA
CCGGGCGTACCTTTGGGCGACTTGGAAAGACGACGGCTCATCCCCGCTGGCGCGGGGAGCACTCAGACAG
GTCTTTCTGCTGATCTTCATACTTCGGCTCATCCCCGCTGGCGCGGGGAGCACACCATGTTCGGCACTCT
GAAGGTTGTGCGTGACGGCTCATCCCCGCTGGCGCGGGGAGCACCGCGTTGCTTTACCCAACGTCTCCGC
CAGGTGCGGCTCATCCCCGCTGGCGCGGGGAGCACAGAACAGCCTCTGCGACCTCGGGCGGCATTGCCGG
CTCATCCCCGCTGGCGCGGGGAGCACAGACCCTTGATTGTCTCCTCGAGCGGGGTGACCGGCTCATCCCC
GCTGGCGCGGGGAGCACTAGGACATCAGCCCCGTCAGCTTCACAACGGACGGCTCATCCCCGCTGGCGCG
GGGAGCACCTCTGCCTCTACAGGCTCCGCCTCTACAGTTTCGGCTCATCCCCGCTGGCGCGGGGAGCACG
GGCGGTTTTGGCCGGTGGGTGCCGGGCGTGGAGGCTCATCCCCGCTGGCGCGGGGAGCACGGCACACCCC
CTTTAACCTGCAAAAACAAGGTTGGCTCATCCCCGCTGGCGCGGGGAGCACTAGTGCAGCCTGCAGCCCG
GACGGGATCGGCACGGCTCATCCCCGCTGGCGCGGGGAGCACTGCAGAATCCGCGGGCGATCTTGAGCGA
GACGCGGCTCATCCCCGCTGGCGCGGGGAGCACCGAGTGGATTGGTCAGTCTGTTCTCAGGTCTGCGGCT
CATCCCCGCTGGCGCGGGGAGCACCACCCACAGAGGAAGAATGGCACAACCTACAACGGCTCATCCCCGC
TGGCGCGGGGAGCACACAACAAAGACGCACAACAAAACCTCGTCGGCAGGCTCATCCCCGCTGGCGCGGG
GAGCACACCTGCGGACTCCTCCAGCCCGAAACCGAATTGGGCTCATCCCCGCTGGCGCGGGGAGCACGTG
ACTGGATTGTGGTCGGGGCTCGTCGGCTTCGGCTCATCCCCGCTGGCGCGGGGAGCACTGCTTCACAACC
GCGCGAGACTCCACCAGGGCCGGCTCATCCCCGCTGGCGCGGGGAGCAC
>NZ_CP015152.1(region:14352-14715)	real
AAGTCGTACCTCTTGTAGGTACGTGGATTGAAATCATTGGCGGTAGTTCATAAGTAACAACAAATGGATG
TCGCACCTCTAGTAGGTGCGTGGATTGAAATATGATATTCAAAGAGCCTGAACAAGTGGAATCGAGTCGC
ACCTTATATAGGTGCGTGGATTGAAATATAATTGAATATGAGCTGCCGCCGATGGAAGGGACGTCGCACC
TTATATAGGTGTGTAGATTGAAATATGGAAATGGAACGTTCTTACGGATCAAAAGAAGTCGCACCTTATA
TGGGTGCGTGGATTGAAATATGTAGCTGGTATTAATGCTTTGTGAAAAACAAGTCGCACCTTATATAGGT
GCATGGATTGAAAT
>NZ_CP007253.1(region:2954512-2955089)	real
GTGTTTATCCCCGCTGACGCGGGGAACACTATTTATAAGCGTGTCATCTATGCAACCCAACCGGTTTATC
CCCGCTGGCGCGGGGAACACACCTGCCCGACCCAATAAGGAGGCCCTCGTGACGGTTTATCCCCGCTGGC
GCGGGGAACACGGCCGCTGGTCAAATTCCCAATCTGAGCAATCCGGTTTATCCCCGCTGGCGCGGGGAAC
ACATAGCCCCGGCAGCGATAGCTAAACCAGTTCCCGGTTTATCCCCGCTGGCGCGGGGAACACGCCTCAA
AATCTCTCGGTGAGATGTAAGCGTCCGGTTTATCCCCGCTGGCGCGGGGAACACACCAGTGGTCAGCGGC
GGATGAATTTGCCCTGCGGTTTATCCCCGCTGGCGCGGGGAACACGAGAATGCTCATGCGCGTGAGCGCC
ATATATTCGGTTTATCCCCGCTGGCGCGGGGAACACCATGGCAATTTTACGGCGGACGTGCTCGCTCTCG
GTTTATCCCCGCTGGCGCGGGGAACACAGGCGGACCGAAAAACCGTTTTCAGCCAACGTCGGTTTATCCC
CGCTGGCGCGGGGAACAC
>NC_020210.1(region:339640-340735)	real
GTTTTTATCGTACCTATGAGGGATTGAAACGGTTGTGGCTCGTTTGATCAATGAATAAGATATAAAAAGT
TTTTATCGTACCTATGAGGGATTGAAACCCAATCATTGCATATAGGCCTTTTTCTTGGAATAGCGTTTTT
ATCGTACCTATGAGGGATTGAAACAAAGCTAAGTATACCGCGTCTTTAACATTTTTTATTTTTGTTTTTA
TCGTACCTATGAGGGATTGAAACACAGCTTTCATTTTCATTTAGCAACAACTCCTTGTGTTTTTATCGTA
CCTATGAGGGATTGAAACGCAAGAAAATGATTGAATACAAATCGACAGCACCCAAAGGTTTTTATCGTAC
CTATGAGGGATTGAAACAATTGACAATCATCTTTATTCATTCCTCCATTCATGTTTTTATCGTACCTATG
AGGGATTGAAACTGTGCTTACTTTTAATTCCCTTTCTGAGTTAAACCACGTTTTTATCGTACCTATGAGG
GATTGAAACATGAACAAAAGCGGTAAATAACGCTGTTTCTTCGTAGTTTTTATCGTACCTATGAGGGATT
GAAACTGTTCCGGTTGATATTTTTCCTGCGCCCGTCTTTCGTTTTTATCGTACCTATGAGGGATTGAAAC
CAAGAAACCAAAGCGCTCGCTCCGAAACGAACGGGTGTTTTTATCGTACCTATGAGGGATTGAAACACCT
GATAATCGTTAGTTGACGGGTTCATCGCTGCCATCGTTTTTATCGTACCTATGAGGGATTGAAACTCCAT
CCGATGAAGATGAATGTTGCGAAAGTTTTGGAGTTTTTATCGTACCTATGAGGGATTGAAACCGTGAGCA
AACGTTTGAGGTGGTTGAGTGTGCAAGTTTTTATCGTACCTATGAGGGATTGAAACCAGCAACGATTGGG
ATTATGCAACGCGAGCGCAGGTTTTTATCGTACCTATGAGGGATTGAAACACGGCAAACCCTAGCGCTCC
GCCAATCGCAGTGGCCGCCGTTTTTATCGTACCTATGAGGGATTGAAACGCAGAAAATGCCTTTTCCACT
TCCGCCAACACTCTTTGTTTTTATCGTACCTATGAGGGATTAAAAC
>NC_015169.1(region:197312-198572)	real
CTATGGCGTTGTATCCAGCCCGAAGGCCGGGTGCAACCTGCTGACCAGCGGCGAGGCGCTGACCCCGCAG
GAAAGTTTCAATCCTCACCCAGCCCGAAGGCCGGGTGCAACGGTTTTGTGCGGGCCTATTCGCCAAGCAT
CATTCATGTTTCAATCCTCACCCAGCCCGAAGGCCGGGTGCAACACGCTGATTCCAGGCACAGATAAGGT
CTACATCCCTGTTTCAATCCTCACCCAGCCCGAAGGCCGGGTGCAACAAGATGGTCTGATATATAAAGGA
TTTTAGAGAAGGTGTTTCAATCCTCACCCAGCCCGAAGGCCGGGTGCAACGACAGCGAGAGTCTTCCGGC
CGCCCCCGTACGGCCGGTTTCAATCCTCACCCAGCCCGAAGGCCGGGTGCAACGCGGGCGAAGAGCAGGC
CGACCAGCTCTACAACGTTTCAATCCTCACCCAGCCCGAAGGCCGGGTGCAACCGCCGCAGGGGCAGAAG
AAGGAGCATGTACCCAGTTTCAATCCTCACCCAGCCCGAAGGCCGGGTGCAACGCCCGTGTCTGGCTCAG
GCGGCGGCGCAGCACTTCGGTTTCAATCCTCACCCAGCCCGAAGGCCGGGTGCAACGCGGATTTTTCCGC
CGACCTGCTGAAACTGAAAAACGTTTCAATCCTCACCCAGCCCGAAGGCCGGGTGCAACCAGACCCGCGC
CAGCAGCGCCGCCAGCGCGGCCGCGTTTCAATCCTCACCCAGCCCGAAGGCCGGGTGCAACTTCAAGAGT
GAGGCGGCTGGCCCAACGAGGCATGTTTCAATCCTCACCCAGCCCGAAGGCCGGGTGCAACTTTGACGTA
CGGCTTGCCGGTGGGCACCGCCAGGTTTCAATCCTCACCCAGCCCGAAGGCCGGGTGCAACCAAGATTGA
GAGCGCACGCATAGAAAACCCGTTTAGTTTCAATCCTCACCCAGCCCGAAGGCCGGGTGCAACGCTATTC
ATTCAGCCCGAAGTGAGGTTTGACTCGTGTTTCAATCCTCACCCAGCCCGAAGGCCGGGTGCAACATCAC
CGGCAGGGCGGGCGGGGCGGCCGCAGAGCGGTTTCAATCCTCACCCAGCCCGAAGGCCGGGTGCAACCGG
CCCGGAGTGCTGCCACATGCTGATCGCGGAGGTTTCAATCCTCACCCAGCCCGAAGGCCGGGTGCAACGT
AGGTGAGGGTGTACTCACGCTCGAACACCTTTTTGTTTCAATCCTCACCCAGCCCGAAGGCCGGGTGCAA
C
>NC_012590.1(region:992985-998928)	real
GTGCTCCCCGCGTAAGCGGGGATGAGCCGTTGGGGATACGCCCACCGTGCTCACGGCTCAGGTGCTCCCC
GCGTAAGCGGGGATGAGCCCGTTACGCACAACTGCGCCTAGTGGGGCGAAAGGTGCTCCCCGCGTAAGCG
GGGATGAGCCGAATCGTAGTGTTGGCCTTGACCTGCGTGTCCTGTGCTCCCCGCGTAAGCGGGGATGAGC
CCTCATCGCGAGGTAATCAACCGCTCGAGATGTGGTGCTCCCCGCGTAAGCGGGGATGAGCCCCGCTCGA
GATGTGGCGAAAGCGTCATCCAACGGTGCTCCCCGCGTAAGCGGGGATGAGCCGACAGTCGGCGGCACAC
TGAGCGAGAAGCGGACGTGCTCCCCGCGTAAGCGGGGATGAGCCCCGTACTATCCCATTGCTCAGCTCAC
CGGGCCGGTGCTCCCCGCGTAAGCGGGGATGAGCCCTCTTGATACTGATTAGCGGATAGACCTACGGCGT
GCTCCCCGCGTAAGCGGGGATGAGCCGGCCCTAAAGGCGCAGTAGAACCGGGCGAAGTGGTGCTCCCCGC
GTAAGCGGGGATGAGCCCCCACCGCCATTAGGTCATTGCGTATCAATTGGGTGCTCCCCGCGTAAGCGGG
GATGAGCCCACGTTTCCCTCGCTGTCGAGTTGCCACATCTCGTGCTCCCCGCGTAAGCGGGGATGAGCCC
TCTGCTGATGCGATGGCCGCTCTTGATGAGGCGTGCTCCCCGCGTAAGCGGGGATGAGCCCCCGTCCGGG
TACGTATTAACTCTCGTGGTGGCGTGCTCCCCGCGTAAGCGGGGATGAGCCGGCACTTCACGCGCTGTCC
GATATCCCTGTCCGGTGCTCCCCGCGTAAGCGGGGATGAGCCCCAGCATGTCGACGGGATAGTCGCCGGA
CGGTAGTGCTCCCCGCGTAAGCGGGGATGAGCCCCTATGGGAATCTCGACGCCCATTAGAGACCGAGTGC
TCCCCGCGTAAGCGGGGATGAGCCGTCAGCGTCCTGGTCGATGGTGAAGCCTTCGTCGTGCTCCCCGCGT
AAGCGGGGATGAGCCCCAACTGTATGACGCAGTGGTAGAAGGAGTGTAGTGCTCCCCGCGTAAGCGGGGA
TGAGCCCCACCTGGAGGAAACCAACTAATGGCAGGCGAAGTGCTCCCCGCGTAAGCGGGGATGAGCCCCT
ACAGCCGCACAATCCGCGCAGCCCTCAAAAGTGCTCCCCGCGTAAGCGGGGATGAGCCCATGGGTAACGG
CTGGGGAAACCTCCGTAACTCGTGCTCCCCGCGTAAGCGGGGATGAGCCCCCACTAGGGAGGGGCGCGCA
TTCCCCCAATCAGTGCTCCCCGCGTAAGCGGGGATGAGCCCTACCGGCTCACCGCCCTAGACCGGAAATA
CCAGTGCTCCCCGCGTAAGCGGGGATGAGCCCGACTCCGATACCGCGTGGCACGCCGCAAACCAGTGCTC
CCCGCGTAAGCGGGGATGAGCCCATGCTCCGCGTGACGGCGCTTGGCTCCCCGGAGTGCTCCCCGCGTAA
GCGGGGATGAGCCCTCCCAGAAGCCACCCACCAACACATCACCGTCGTGCTCCCCGCGTAAGCGGGGATG
AGCCCTCTCCGAGCTCGCCGGCATGCGCAAAGCGGAGGTGCTCCCCGCGTAAGCGGGGATGAGCCCGGTT
GACCTCCTTCCTGGCAGCGAGGTTGTGCGTGCTCCCCGCGTAAGCGGGGATGAGCCGTGATGAATTCATA
TCCTTTCTGGCCTGAGTGCGTGCTCCCCGCGTAAGCGGGGATGAGCCGTCTCTACCGACACTGTGCGCAA
TGATGTGAAAGTGCTCCCCGCGTAAGCGGGGATGAGCCCACCAGGCAGAAGTAGACCGCCTTTGGGCTTC
AGTGCTCCCCGCGTAAGCGGGGATGAGCCCCTGGCGCTCGGTGTCGCCGGTGACGTTAAACGGTGCTCCC
CGCGTAAGCGGGGATGAGCCGGAGCAGGCCAAGAAGGAATACGACTCCCTATCGTGCTCCCCGCGTAAGC
GGGGATGAGCCCCACTAATGCCTAACTTTGCAATGCCCAACGTCGTGCTCCCCGCGTAAGCGGGGATGAG
CCGGGTATTGGTTCACTGGTTCGCGCTCTCGTTCAGTGCTCCCCGCGTAAGCGGGGATGAGCCCCGCAAA
CTTTTAATTACGCACCCCGGTTACGCGTGCTCCCCGCGTAAGCGGGGATGAGCCCTGTCCGGTTCGTATT
TGATGATTGTTACCCAAGTGCTCCCCGCGTAAGCGGGGATGAGCCCCCTAGTCGAAATGGTGGCCCGCAC
CATGGACAGTGCTCCCCGCGTAAGCGGGGATGAGCCGTCGCGGGATGTGCGCCGCGAAGTGAACACACTG
TGCTCCCCGCGTAAGCGGGGATGAGCCCGAAGGCGCATGGCTGGCGGCCAAGGGCTTCAAGTGCTCCCCG
CGTAAGCGGGGATGAGCCGGCGAAATCCTCGACTGGATGCAAGACCACGGTGTGCTCCCCGCGTAAGCGG
GGATGAGCCCCTATTCGGCGGGTGCACTGCTGCCCGCGTCAGGTGCTCCCCGCGTAAGCGGGGATGAGCC
CCCGCCCCCGTGCCTGGTGAAATCCGCATCACCGTGCTCCCCGCGTAAGCGGGGATGAGCCCCATATCGG
GGATGGGAACCACCCCAGCGCTGAGTGCTCCCCGCGTAAGCGGGGATGAGCCGTTCTGAAAATGATCATG
CTGTAGCTGCATCGGGTGCTCCCCGCGTAAGCGGGGATGAGCCCCGCCGGCCACTTTCCAGAATCAGGGT
GCCGTAGTGCTCCCCGCGTAAGCGGGGATGAGCCCGGGATAGGCTTACCGGCCTCGTCAAAATCCTGGTG
CTCCCCGCGTAAGCGGGGATGAGCCCAATCATGGCGTGGGGAAAATCAATCCTCACTAGTGCTCCCCGCG
TAAGCGGGGATGAGCCGGGGTACGGGTTCTGCTGGGTGCCTTGCGCGATGTGCTCCCCGCGTAAGCGGGG
ATGAGCCCCCCACCACGGCGGGATAGGCGCGGCCTCACCTGTGCTCCCCGCGTAAGCGGGGATGAGCCCA
CGTCCAACCCGTTTATTGATTTCACTGACAAGTGCTCCCCGCGTAAGCGGGGATGAGCCCCTCATTCAGG
ATGCGCTCACTACGGGAACGCTGTGCTCCCCGCGTAAGCGGGGATGAGCCCACGAAAAGGATGACATGAA
CACCCCAAACCAGGTGCTCCCCGCGTAAGCGGGGATGAGCCCGTCGCCGGATAGTCCGACCCCGTTTGGT
GAGAGTGCTCCCCGCGTAAGCGGGGATGAGCCCTCACCGGCACCAACGATAAAACCGGCGAGACAGTGCT
CCCCGCGTAAGCGGGGATGAGCCGAAATCGCAGGTCGTACCGGCTCGCCAAATCTGGTGCTCCCCGCGTA
AGCGGGGATGAGCCCTAGATTTGCTCAGTCAGCTTGACAGGGCGGGTGTGCTCCCCGCGTAAGCGGGGAT
GAGCCCCACGCGCAGACCTCCGATGGTCTGCGGGGTAAGTGCTCCCCGCGTAAGCGGGGATGAGCCCCAC
GATGCGCTCGGATGGTTCAAGGGCATCCAGTGCTCCCCGCGTAAGCGGGGATGAGCCGACCACGAAGCGT
TCTCGGGTGCTGCTTCTAGGGTGCTCCCCGCGTAAGCGGGGATGAGCCGACCACCATTGTGCTAGGCGCT
GGCTTTATTGGGTGCTCCCCGCGTAAGCGGGGATGAGCCCCCCTGGTTCTCCGACTCACTGACCATCACC
GAGTGCTCCCCGCGTAAGCGGGGGTGAGCCCAGGAGCGATAGTTGCTTCTGACCAGCTTGCTGGTGCTCC
CCGCGTAAGCGGGGATGAGCCCTCGTTGGAGAACCTGAGACCAGCGCACCGCTCGTGCTCCCCGCGTAAG
CGGGGATGAGCCGTCTCCACCCCGGAACTGGACGAGGTACGGGGCGTGCTCCCCGCGTAAGCGGGGATGA
GCCGCTTCATGTATGCCTCGAGCCGGGCGATGATGTGTGCTCCCCGCGTAAGCGGGGATGAGCCCCTAGG
CGTCTCGCAAGGCGACCTGGTAGGCACGTGCTCCCCGCGTAAGCGGGGATGAGCCGCGAAAGCCCTTGCC
TAGTCCGAGGTCGTCAGTGTGCTCCCCGCGTAAGCGGGGATGAGCCCTCGCTGACGCGCGCTTTGACATC
TTTCGGGGAGTGCTCCCCGCGTAAGCGGGGATGAGCCCGGCCCAAGCTTCGTCATCATGTACTGGCGGAG
GTGCTCCCCGCGTAAGCGGGGATGAGCCCGGGGTGGGACTGTCCGGCGACGTTTCACTAGCGTGCTCCCC
GCGTAAGCGGGGATGAGCCGTCCTAGCCAAAGCTGGCCTACTCGCTGATGACGTGCTCCCCGCGTAAGCG
GGGATGAGCCCTGGATCCCAGGGGCCTATCGGTAAGACTGGCCGTGCTCTCCGCGTAAGCGGGGATGAGC
CCATTCCCAGTCGCTTAGCCTTCGCCCGGAAGTCGTGCTCCCCGCGTAAGCGGGGATGAGCCCTGTCCAA
AATGGGAGGAGAATTCTCTCAGCTGGTGCTCCCCGCGTAAGCGGGGATGAGCCGTCGGAACGATGGGGAC
TGATACGAAACCAGCAGTGCTCCCCGCGTAAGCGGGGATGAGCCCGCCCCGTCAACCACAAGCTCAAACG
TCAACGTGTGCTCCCCGCGTAAGCGGGGATGAGCCGTGAAGGTAAATCGTCGCGCACGCTGGGGTATCGT
GCTCCCCGCGTAAGCGGGGATGAGCCCCTGGCAGAGCATAATGACCTACCCCGCCCCGAGTGCTCCCCGC
GTAAGCGGGGATGAGCCGTACAGGCAGTATGCGGCGGCTACACGAGCGCCGTGCTCCCCGCGTAAGCGGG
GATGAGCCCCCAATCGGCAAAATCTCTCAACCAATCAATGGGTGCTCCCCGCGTAAGCGGGGATGAGCCC
ACTCGCCGTGTTATCGCCCGCGACGTGCGGGAGTGCTCCCCGCGTAAGCGGGGATGAGCCCTGGATTGCC
GATAAAGCCAAGGGCATCTGGTCGTGCTCCCCGCGTAAGCGGGGATGAGCCCCATTGGGGAGGAATCATG
AACGATTTTGAGCGGTGCTCCCCGCGTAAGCGGGGATGAGCCCCACAATGGGGCAAGCGGAAAGTGTTCA
GTATCGTGCTCCCCGCGTAAGCGGGGATGAGCCGTGAATACGGCCTTCGCGCCGTCCCATACCATCGTGC
TCCCCGCGTAAGCGGGGATGAGCCCGCCCTTGGTGACATTGGTGTACGCATCAAAGAGTGCTCCCCGCGT
AAGCGGGGATGAGCCCTTCACTCGGCCGATGTCGGCGGGGACCGTGACGTGCTCCCCGCGTAAGCGGGGA
TGAGCCCCAGGTCCGTCGGGAGGAACTTCTCGGGCTTCAGTGCTCCCCGCGTAAGCGGGGATGAGCCCAC
CACCATCTTCACCTGGAAAGAGAAACGCAAGTGCTCCCCGCGTAAGCGGGGATGAGCCCCAGCCCGAGTA
CTCCTGTGCAAACGTCTTCATGTGCTCCCCGCGTAAGCGGGGATGAGCCGCCTAACCGCCGCGGGGGTGG
TCTAAATGACTGGTGCTCCCCGCGTAAGCGGGGATGAGCCCCCCAACCTTCTGATCCGTAGAGAGAAGGT
AAGTGCTCCCCGCGTAAGCGGGGATGAGCCCAAGGAAAACATCCGCGCTGTCATTGGCAGGCTGTGCTCC
CCGCGTAAGCGGGGATGAGCCCCAACAATTGAAAGCCCTAGGCAACGGTGTCGTGTGCTCCTCGCGTAAG
CGGGGATGAGCCGAACGAGCACAGTACAGGGGGACATGGTGCGAAGTGCTCCCCGCGTAAACGGGGATGA
GCCCTCCGGTATCCACTGGTCGGTGTATTTGGAGCGGTGCTTCCCGCGTAAGTAGGTATGAATC
>NC_019701.1(region:2213433-2214421)	real
GTTGCACCTGGCCTTCGGGCTGGGTGAGGATTGGAACTTTATGGCTTCCAGATCGATTGCGATAGGTCTA
AGGTTGCACCTGGCCTTCGGGCTGGGTGAGGATTGGAACAGAAATCCTAATGTGGTGCTTAATTCCGAAG
TTTTGACGTTGCACCTGGCCTTCGGGCTGGGTGAGGATTGGAACTTTATGGCTTCCAGATCGATTGCGAT
AGGTCTAAGGTTGCACCTGGCCTTCGGGCTGGGTGAGGATTGGAACCAGCCAATCAGACTTTCTTCGAGA
GCTTGTACCCAGTTGCACCTGGCCTTCGGGCTGGGTGAGGATTGGAACAAGTATTGAGGGTGGGATCACG
TTAACATTTCGCATGTTGCACCTGGCCTTCGGGCTGGGTGAGGATTGGAACAAGTATTGAGGGTGGGATC
ACGTTAACATTTCGCATGTTGCACCTGGCCTTCGGGCTGGGTGAGGATTGGAACAGTCTGGGAAACGTCA
AAAGTGGCTACACCTCTAAAGTTGCACCTGGCCTTCGGGCTGGGTGAGGATTGGAACCTTTCGAATCGGT
TTCTTTCGCTATCAAACGAATAGGGTTGCACCTGGCCTTCGGGCTGGGTGAGGATTGGAACTAATTTACC
ACTGGCTATCCACTGGTTACCCATCAGAGTTGCACCTGGCCTTCGGGCTGGGTGAGGATTGGAACATCAT
CAGATACATCGTGGCTACACTTAGGCGATCGCGTTGCACCTGGCCTTCGGGCTGGGTGAGGATTGGAACG
GTCTATGTCCATGCAATAGATGGTTTGCTAGACGTTGCACCTGGCCTTCGGGCTGGGTGAGGATTGGAAC
ACCGATTAAAACCGGAAGTGGCCGATTTGATCCGTACTGTTGCACCTGGCCTTCGGGCTGGGTGAGGATT
GGAACAGGATCAAATCTCAATACTATCCAGCCTATTTAAGATGTTGCACCTGGCCTTCGGGCTGGGTGAG
GATTGGAAC
>NC_020089.1(region:3118581-3121030)	real
GTTTCCGTCCCCTCTCGGGGTTTTGGGTCTGACGACTCGGGCACGGCCGAAACACCGCGCGAAGGGCGGT
TCAAGTTTCCGTCCCCTCTCGTGGTTTTGGGTCTGACGACTGGGAGGATGTCACTCGGACATAGCTGTCA
TCGGCGGTGTGTTTCCGTCCCCTCTCGGGGTTTTGGGTCTGAGGACATGGAGCAGTAGCGTGGCTGTGGT
GTGGCGGGCGATATGCGTTTCCGTCCCCTCTCGGGGTTTTGGGTCTGACGACTGCTGCACCTCCCGCACC
CGGTGCGATTCTGCGTCCAGTTTCCGTCCCCTCTCGGGGTTTTGGGTCCGACGACCCCGATAGTCGCGCT
CGTCCATGTCCCACCATGAGGGTTTCCGTCCCCTCTCGGGGTTTTGGGTCTGACGACTACCTGATAGAAG
CCGGAAAGCTCCGTGCCGTCAGGTTTCCGTCCCCTCTCGGGGTTTTGGGTCTGACGACAGGGCACTGGAC
CTGTATGAGGCACAGATGGCGTACTAGTTTCCGTCCCCTCTCGGGGTTTTGGGTCTGACGACCCGGATCG
GTTACCCACGCCGATTTACTGGCCATCGTCGGGTTTCCGTCCCCTCTCGGGGTTTTGGGTCTGACGACAC
TTGCGCGCACAACGCATCCGCCATCCACGGGGCGTTTCCGTCCCCTCTCGGGGTTTTGGGTCTGACGACC
TGAAAGGGGGACTGTGGACGAGTTCGCGCTCAAAATGTTTCCGTCCCCTCTCGGGGTTTTGGGTCTGACG
ACTTGAACACGCCGATACCTATTTGGTCGGGAGTGATAAAGTTTCCGTCCCCTCTCGGGGTTTTGGGTCT
GACGACTGACAGGGTGCGGTGGTCGCTGATCGGCTCCCCGAGTTTCCGTCCCCTCTCGGGGTTTTGGGTC
TGACGACACGGACGAGCTGGACCGCATCAGCGATGCTGAGCTGAGGGTTTCCGTCCCCTCTCGGGGTTTT
GGGTCTGACGACTTGTCTCAATCGTGCCGTCTGCGGTGACACGCTCCAAGTTTCCGTCCCCTCTCGGGGT
TTTGGGTCTGACGACTCGACGATTGGGACATCGACATCGACGCGATCGTCGACGAGTTTCCGTCCTCTCT
CGGGGTTTTGGGTCTGACGACGTGATCTTCTCTCCTGGCGAGGTCAAGGAAATCGATGTGGAGTTTCCGT
CCCCTCTCGGGGTTTTGGGTCTGACGACCACCAGGATCAGCGCCAAGCCAGTTAGCGCAATCCAGTTTCC
GTCCCCTCTCGGGGTTTTGGGTCTGACGACCTCCCGGACCATCTGCAGCTCGCCCGGGTCCATGCGGTTT
CCGTCCCCTCTCGGGGTTTTGGGTCTGACGACCGGAGTCATCCGCGCGGGCCGGCGCGATTGTTGCCGGG
TTTCCGTCCCCTCTCGGGGTTTTGGGTCTGACGACTGGCGATTTACGACGCTGACGGGAACTCGTGCGAA
TGTTTCCGTCCCCTCTCGGGGTTTTGGGTCTGATCCGCGAAATTCACTGCGCGTTATTCAAGGTTTCCGT
CCCCTCTCGGGGTTTTGGGTCTGACGACCCGAGCCGACCATCCGCATCACACCGAAAGGGTTGGCGCAAG
TTTCCGTCCCCTCTCGGGGTTTTGGGTCTGACGACACGTGGGGAGAGGGAATGGCAATGATGGTCGACGA
AGTTTCCGTCCCCTCTCGGGGTTTTGGGTCTGACGACCTCGGACAGCATCTCCCCGGGCGGGCAGCAGAT
ATCCCATGTTTCCGTCCCCTCTCGGGGTTTTGGGTCTGACGACCGACCCGTGGCCGCCAGGTTGCCGCCG
CCGTTGCTCACCTGGTTTCCGTCCCCTCTCGGGGTTTTGGGTCTGACGACCCGGAAGTCAACTAGAGCGG
GTGTCGAACGCTGCCCGGTTTCCGTCCCCTCTCGGGGTTTTGGGTCTGACGACATGCGAATCCGCTGTCA
GCACATGGGATTCCGAGTGTTTCCGTCCCCTCTCGGGGTTTTGGGTCTGACGACCTAGGCGGCCCCGGCG
AGGCTGGGGGCGGTTTCACGCGTTTCCGTCCCCTCTCGGGGTTTTGGGTCTGACGACCAGCGCAGACGGC
AGCCCCGAGTACTCGCTCTCCTCAGGTTTCCGTCCCCTCTCGGGGTTTTGGGTCTGACGACAGGCTGAAA
TTGAAGCCGGAAATGACGACGCATTGGTGTTTCCGTCCCCTCTCGGGGTTTTGGGTCTGACGACCTAAGC
CCGCTAATCCCGCACAAGTGGTCAGAAAAGTTTCCGTCCCCTCTCGGGGTTTTGGGTCTGACGACCTGAT
GATTGGTCGGCGTATGACGTGCTACTGAGGTGTTGTTTCCGTCCCCTCTCGGGGTTTTGGGTCTGACGAC
TAGAAGGCGATCACTGGAAGCACGGCGCTTGCGAGTTTCCGTCCCCTCTCGGGGTTTTGGGTCTGACGAC
>NZ_CP005286.1(region:2447905-2457449)	real
AGCTCATCCCCGCTGACGCGGGGAGCACCCTTGGTCCACGCGAACAAAAAGCCCCGGCCTAGGCTCATCC
CCGCTGACGCGGGGAGCACGGGCGATTATTGGAGAAGCCGTTGATTAGTTTCGGCGCATCCCCGCTGACG
CGGGGAGCACTTGACCATTGACGGACTGCCGCCGGACTCGACGGGCTCATCCCCGCTGACGCGGGGAGCA
CGCGATTTTATCCCTGGCGCGCACGAGCTGGACGGGCTCATCCCCGCTGACGCGGGGAGCACTTTTCGGC
GTTCGCAGTGTAGGTATTCACAGGCGGCTCATCCCCGCTGACGCGGGGAGCACAAGACCGTCTACACCGA
CGGCATCAAGCCGGTGGGCTCATCCCCGCTGACGCGGGGAGCACTGGCGGGACATGCCGGCCGCCTCGGC
GATCTGCGGCTCATCCCCGCTGACGCGGGGAGCACCCGCACCGCCAGGACTGGCATCTCCTGGAACCCGG
CTCATCCCCGCTGACGCGGGGAGCACGATTTGGTTGGAGTCGATGATTTCGGGCACATCGGCTCATCCCC
GCTGACGCGGGGAGCACCACGTGCACTGGGGCACCCACAGCGCACTGCGGGGCTCATCCCCGCTGACGCG
GGGAGCACGAGGGTGTCGGCTGCGGACTGGGCGTCCATGAGGGCTCATCCCCGCTGACGCGGGGAGCACC
TGGCGGTCAAGGCGCGGATTGTGAAGTCCGCGGGCTCATCCCCGCTGACGCGGGGAGCACATCGCCACCG
TCGCAGCATTCCTCATCAACCGCGGCTCATCCCCGCTGACGCGGGGAGCACATCACCTACACCGTGACGG
TGGCGTAGTGGTGGGGCTCATCCCCGCTGACGCGGGGAGCACCTTGACTGCTCTAAGTCAGAGGATGCGA
CCGCGGGCTCATCCCCGCTGACGCGGGGAGCACATCACCTACACCGTGACGGTGGCGTAGTGGTGGGGCT
CATCCCCGCTGACGCGGGGAGCACCTTGACTGCTCTAAGTCAGAGGATGCGACCGCGGGCTCATCCCCGC
TGACGCGGGGAGCACGCTGCGACGGTCAGGACGTGAACGGCGATCTAGGGCTCATCCCCGCTGACGCGGG
GAGCACCGGAAGAAGGCTGCTGACAGGCTATTGAAGCCCGGCTCATCCCCGCTGACGCGGGGAGCACAAG
CCGAAGGGCTCCGAGGATTCGGAGTGGATGGGCTCATCCCCGCTGACGCGGGGAGCACCCGATAGCAGCC
ACCGACGTATCGCCCAGGTACGGCTCATCCCCGCTGACGCGGGGAGCACGACCCACCTACGGCAGCACTG
ATCATGTGGCGGGGCTCATCCCCGCTGACGCGGGGAGCACGAGCACCCCACTGGACAGGTCGATCCCGTA
GTGGGCTCATCCCCGCTGACGCGGGGAGCACTCCGCGTCCTCGCCTGCGGGCGGGGGTGTGATCGGCTCA
TCCCCGCTGACGCGGGGAGCACTTTCGTCCGGCCTGCCGGGTGGCGTCACGTCGGGGCTCATCCCCGCTG
ACGCGGGGAGCACCCGATAGCAGCCACCGACGTATCGCCCAGGTACGGCTCATCCCCGCTGACGCGGGGA
GCACGCCTTCCGCACGTCACGGCCCTCAGCCAGCGTCGGCTCATCCCCGCTGACGCGGGGAGCACCTGGT
CCTGGGCTCGGGGGGTTGGTGCCCTATGGGCTCATCCCCGCTGACGCGGGGAGCACTTCGGTGTCGTCTG
TCCTGTTTCCTGGGCAGACGGCTCATCCCCGCTGACGCGGGGAGCACCCTACCGCTAGCCACCCCCATAC
GGGGGCATGAGGCTCATCCCCGCTGACGCGGGGAGCACTTCGTCTTGGTAATCCGCCCATCATCCACCCA
CGGCTCATCCCCGCTGACGCGGGGAGCACCCTACCGCTAGCCACCCCCATACGGGGGCATGAGGCTCATC
CCCGCTGACGCGGGGAGCACTTCGTCTTGGTAATCCGCCCATCATCCACCCACGGCTCATCCCCGCTGAC
GCGGGGAGCACACCTCGGGGGGGGTCATAGGGTGTGCCGTCGGGGGGCTCATCCCCGCTGACGCGGGGAG
CACCGGCGCCACTGTGAGTCATAGCCACGGGCGCGGGGCTCATCCCCGCTGACGCGGGGAGCACGCGCCA
CCGGGCCCGGGCCGGGGGACTCGGTGGGGCTCATCCCCGCTGACGCGGGGAGCACGCTTGTTCCCGGTTG
AGTACGCGCCGCCGCCGGGGCTCATCCCCGCTGACGCGGGGAGCACCAGCACCTCGGGGCCAGGAGAACC
CGGGGGTTCGGCTCATCCCCGCTGACGCGGGGAGCACTCCCCCTACGGCGGTGGTGGCGAGGATATGCCG
GGCTCATCCCCGCTGACGCGGGGAGCACGTCCGTGATGGGCGTGCGGCGTGGCTTTGCGGGGGCTCATCC
CCGCTGACGCGGGGAGCACTGCCCAGCGTGTTCTCGGTGGTGTGGACGATGAGGCTCATCCCCGCTGACG
CGGGGAGCACTTTGATGTGCAGATCAAAGTGCCGAAGCGCCGGGGCTCATCCCCGCTGACGCGGGGAGCA
CGACACCGGACAGGTGACGGACATGTACTACATGGGCTCATCCCCGCTGACGCGGGGAGCACCCAGTCGG
TGATGAAGCGACGGACTGGGACATCGGCTCATCCCCGCTGACGCGGGGAGCACCGCACGCCGGTATCCGT
CCCGTCGACCCACCAGGGCTCATCCCCGCTGACGCGGGGAGCACCCGGTGAGCATGTTCAGGGTGCCCAC
GTTCGGGGGCTCATCCCCGCTGACGCGGGGAGCACCTAAATCGGGTTGCCGGCAGCGTCGTAGAACGGGG
CTCATCCCCGCTGACGCGGGGAGCACCGTGACCCCGCCGGCAAGCCCCGCTCCAAGACCGGCTCATCCCC
GCTGACGCGGGGAGCACCTGGTCCTGGGCTCGGGGGGTTGGTGCCCTACGGGCTCATCCCCGCTGACGCG
GGGAGCACTCGAATCTGAAGGGCGCGCGTCCGTGGGTGCACGGCTCATCCCCGCTGACGCGGGGAGCACG
AAATGTTCCCGTTCGATCAGTTTAAGGCTCTGGGCTCATCCCCGCTGACGCGGGGAGCACAGAGGCTGAA
TCGTCGACCTCGTGGTGTTGTTGGGCTCATCCCCGCTGACGCGGGGAGCACCTGTGTGGTGTGCAGGGAT
GCGTGCCCGAGGTGGGCTCATCCCCGCTGACGCGGGGAGCACTGCAAAAAGAGCAGTGGGATCTGGTCGC
GCAGCGGCTCATCCCCGCTGACGCGGGGAGCACCTCGCGAGCTGACGGACCGCATCAAGATCGCGGGGCT
CATCCCCGCTGACGCGGGGAGCACCGGGGAAACCGTGTCCGGCGTTTCCGTGTCCGGGGCTCATCCCCGC
TGACGCGGGGAGCACATCGTCTCCAGCTTCGCCTGCATCTCCTTGTCCGGCTCATCCCCGCTGACGCGGG
GAGCACGACCACGCTTCCTTCTGCTGCGGGTACATGGCCGGCTCATCCCCGCTGACGCGGGGAGCACGAG
GTCTCCCCGTTCTCGAGGGCAGCGGTGTTGGGCTCATCCCCGCTGACGCGGGGAGCACAAGGCGTGGGAC
GCCATGGACAGCGAGGGTCGGGGCTCATCCCCGCTGACGCGGGGAGCACATCCCCCCGGATTCTTGTTTA
GGTGCCGTAATCGGCTCATCCCCGCTGACGCGGGGAGCACTTGGAAGGCCAAATTGATACTGGTCTGCAA
TTCGGCTCATCCCCGCTGACGCGGGGAGCACCCAACCATTCGAGAAGTGCGAGCGGCTTGACCGGGCTCA
TCCCCGCTGACGCGGGGAGCACTTTTCTGCTCGTACACGGACATGGACAGGGCACGGCTCATCCCCGCTG
ACGCGGGGAGCACGTCTCCGGGGTGACACCCATCGTGCGGACCAGCGGCTCATCCCCGCTGACGCGGGGA
GCACGTAGTCGCGGGCGTTCTGCAGCCGGACTACCCGGGCTCATCCCCGCTGACGCGGGGAGCACGCACC
CGGGGGTTTCGCCTTGAAAAGCCTTGCCGGCTCATCCCCGCTGACGCGGGGAGCACACGTGGACGCGGGC
ACAGTGCGCGCGCGCGACCGGCTCATCCCCGCTGACGCGGGGAGCACTCCATCGGAGGCACCGTCGTCAG
CGACGGGCAGGGCTCATCCCCGCTGACGCGGGGAGCACAGCACATCACCCGACGAGGTACGGCGGACCAC
CGGCTCATCCCCGCTGACGCGGGGAGCACCTCGCTGAACGTGAGGCGAAGACCGATGATGAGGGCTCATC
CCCGCTGACGCGGGGAGCACTCGGCGGTGGCCTCGGCGGGCTGCTCCTTGGCCGGCTCATCCCCGCTGAC
GCGGGGAGCACGTGTCCGGCACGCGCTACTCCTCCGACGCCGACGGCTCATCCCCGCTGACGCGGGGAGC
ACCAGCGGGTCGGCGCAGAGTATGTTCTACGGCTGGGCTCATCCCCGCTGACGCGGGGAGCACAGACGCA
CATTCCCGTCAGTCAGCGCCGAGCAGGGCTCATCCCCGCTGACGCGGGGAGCACGGGGCATCCCCGGCAT
CCGCGCCGGCGTTCGCCGGCTCATCCCCGCTGACGCGGGGAGCACGTGCCGGAGACAGGCCCGGTGACCC
TCGCTGAGGGCTCATCCCCGCTGACGCGGGGAGCACGCCGCAGCTATGGCTGCGGAGGCGGCGAATGAGG
GCTCATCCCCGCTGACGCGGGGAGCACGAGGCTAGTGAGCATTACGCCTTCCGGCCGTTCGGCTCATCCC
CGCTGACGCGGGGAGCACAACATCGATCTGCTCGGTTCCGATCCGGAGAAGGGCTCATCCCCGCTGACGC
GGGGAGCACTCCGATACTGCGCGGCGCTGACTGACGGGAATGGGCTCATCCCCGCTGACGCGGGGAGCAC
TGGGCTGATGCAGGCCGGTCTGTCCAGACACGGGGCTCATCCCCGCTGACGCGGGGAGCACTTAACACTG
GCGGTAACCATCGCGATAGTGCTGGGCTCATCCCCGCTGACGCGGGGAGCACGATACGTCACAGGTGACG
AACATGAGAAACATGGGCTCATCCCCGCTGACGCGGGGAGCACACGACGATGGACCTCGGCAACCGTATC
GGGGCGGGCTCATCCCCGCTGACGCGGGGAGCACGCGATGGTCAAGGACCTCGATCACATTGTGCTGGGC
TCATCCCCGCTGACGCGGGGAGCACCCGGCTAAGGCTGGTGACGGCCAGACCACCGCGGGCTCATCCCCG
CTGACGCGGGGAGCACCGATGATGAACCTCCGTACCAGCGTGCACGAGGGGCTCATCCCCGCTGACGCGG
GGAGCACGGTTACCTCTCCCCGGACGGCGTCGCGATCAACGGCTCATCCCCGCTGACGCGGGGAGCACTC
GACACCGATGGACCGCTGGTTGATATCCCAGGGCTCATCCCCGCTGACGCGGGGAGCACCAGGGTGCCGA
ACCTGACTCAATCGGACATTAAGGCTCATCCCCGCTGACGCGGGGAGCACCACGGACGCGGGTACCTCGG
AGACGGCGAACAGGGCTCATCCCCGCTGACGCGGGGAGCACCACGGCAACGTGGGCGGAGGCCGTGGCAG
GCGGGGCTCATCCCCGCTGACGCGGGGAGCACGACACCGACGGCGACAGGGGCACGTCACCGGTGGGCTC
ATCCCCGCTGACGCGGGGAGCACCTCGTCGCTGTCGAGCCCGTGGCCACCGAGTTGGGCTCATCCCCGCT
GACGCGGGGAGCACAGGGGACCTATCAGGCCAGTGACCATGGACGCGGGCTCATCCCCGCTGACGCGGGG
AGCACAAGGTGTCGCTGATTAATAAGGGGCATGATTTCGGCTCATCCCCGCTGACGCGGGGAGCACATTG
TTGTTGATAGCGAGCACCCGGAATTGTCGGGCTCATCCCCGCTGACGCGGGGAGCACGTCGACGGTGGCG
ACATGCTCATTCGGCACGGGGGCTCATCCCCGCTGACGCGGGGAGCACGATGTTGAGCAGCAGTCTAAGC
CCAATGATGAGGGCTCATCCCCGCTGACGCGGGGAGCACGTCAACCTTGCTCGGTTGCGTGCCGTAGGGT
TGGGCTCATCCCCGCTGACGCGGGGAGCACATCACTCAGTCCGACCACTCCGTGACGCTTCAGGGCTCAT
CCCCGCTGACGCGGGGAGCACAGCAGCACGGATCGTCGCCACCACGAAGGCGGGGGCTCATCCCCGCTGA
CGCGGGGAGCACCCCGTAATCTTGTGTAGAGACATGTCGGCCTCGGGCTCATCCCCGCTGACGCGGGGAG
CACCGGTGAGGTATCCGACCTCTTTCCCTGCCATACGGCTCATCCCCGCTGACGCGGGGAGCACTGCCGG
AATCGCAGTGGCCAAACCTGTCGAACGGGCTCATCCCCGCTGACGCGGGGAGCACTGGGACATGACATAG
AACGCATGCCCGCCACTGGGCTCATCCCCGCTGACGCGGGGAGCACACGCCACCCAATCCCACCAGTGGC
TAGGCCAGAGGCTCATCCCCGCTGACGCGGGGAGCACTTGGCCCCGTTGATATACGTGTCATAGGAACCG
GGCTCATCCCCGCTGACGCGGGGAGCACTGTTCCCAGGTGGCGATCGCCGACGCCGCTGAGGGCTCATCC
CCGCTGACGCGGGGAGCACCGGCCCCAACACAACGGCAAAGGCCGGGTGTGCGGCTCATCCCCGCTGACG
CGGGGAGCACTAGTCATGCGGCTTGTATTTCATCCAGGATTCCGGCTCATCCCCGCTGACGCGGGGAGCA
CTCCAGTGGTGGGATAGTCGTCAGGCCCGAGCAGGGCTCATCCCCGCTGACGCGGGGAGCACTGCGCGGA
CGCGGGCCGGGTCTGCCACACCTCGGGCTCATCCCCGCTGACGCGGGGAGCACGTCATGCGCCCACATTC
CGACGCAATCGGCCTGGGCTCATCCCCGCTGACGCGGGGAGCACCGCACTATCGCCAGCCTGCTGGACAA
CGGCCAGGGCTCATCCCCGCTGACGCGGGGAGCACGCTGGTGTGGGATAGGCCCATGCCTTCTTTGAGGG
CTCATCCCCGCTGACGCGGGGAGCACCCCGCGTAGTCCGTGACCACAGCAACAATCTCCGGCTCATCCCC
GCTGACGCGGGGAGCACGGGTGCCCTTCGGGTTAGCCATTCTGGTTGTCCGGCTCATCCCCGCTGACGCG
GGGAGCACGACAGTAATTATGAGCGCGCCGAAGTACATTAGGGCTCATCCCCGCTGACGCGGGGAGCACC
GAGGTCACAGCCGTAGAAGTGGTGGAAGTCAGGGCTCATCCCCGCTGACGCGGGGAGCACTGCTCCGCGC
ACAGTGTGAACACCGAGTCCTTGGGCTCATCCCCGCTGACGCGGGGAGCACGTGACTACTGGCTTAACGA
ATCCACGATGGAGCGGCTCATCCCCGCTGACGCGGGGAGCACGCCACCTGGGGGACGGGCACGGCCGTGA
TGAGCGGCTCATCCCCGCTGACGCGGGGAGCACCATGACCTACGGCTCCAGCCTGACCCGAGAGCCGGCT
CATCCCCGCTGACGCGGGGAGCACTCCTGGACCTGGACGGGTCCTACGCCCCGCTCAGGCTCATCCCCGC
TGACGCGGGGAGCACTCCTGGTGGTGGAGAATCTGGACGGCACCCCGAGGCTCATCCCCGCTGACGCGGG
GAGCACCTGCAGCACGGCGGGCCGGGCACGGGTGAGGTGGGCTCATCCCCGCTGACGCGGGGAGCACCCC
ATCGACCGGCCGGCCGCGTCCGTCGCCTTCGGCTCATCCCCGCTGACGCGGGGAGCACAGGGAGGGGTCA
TTCGACAGGGAGAGCATGGAGGGCTCATCCCCGCTGACGCGGGGAGCACGGGGTGGATGAAACACAGTGG
GTGCTGGGGGCGGGCTCATCCCCGCTGACGCGGGGAGCACTCTGCACGACATCGCGACGACGATGACGAC
TGAGGCTCATCCCCGCTGACGCGGGGAGCACGTCAGGTTCACCGTGTGGCCGCCTGCCCTGCGCGGCTCA
TCCCCGCTGACGCGGGGAGCACGCCTCAACGAGGTTGAGGGGATGAAGGCCAACCGGCTCATCCCCGCTG
ACGCGGGGAGCACGAGGCGGCGCAGCGTGAGCGGGATAAGCAGCGGGGCTCATCCCCGCTGACGCGGGGA
GCACTGACGCAGCTCCTCCACCTCGAGGGCCATGTCCGGCTCATCCCCGCTGACGCGGGGAGCACTCGTG
GGCTGTTGCAGCAGCCTCACCCACTACAGGCTCATCCCCGCTGACGCGGGGAGCACCAGGTCGGTATCCG
CATCCGTCGGGAGGATCATGGCTCATCCCCGCTGACGCGGGGAGCACGGCGGATACCGTTTTCACCGACC
TGGATGGTGCGGCTCATCCCCGCTGACGCGGGGAGCACCAGAAGTCGCACGCTGACTTCGTCGCCCGCTT
CGGCTCATCCCCGCTGACGCGGGGAGCACGACAGTGAGCTGGCGGACAGTCTGCAGGAGTGGGGCTCATC
CCCGCTGACGCGGGGAGCACAATTGCTCTCCGTCGCCCCACCTGCCCGCCCCGGGCTCATCCCCGCTGAC
GCGGGGAGCACGGGGGGCGTGGAGGTGTGCGCCTCGGGCGGTGAGGCTCATCCCCGCTGACGCGGGGAGC
ACAACGCCTCCCAGAAGCGCCTCCTCGGGGACCTCGGCTCATCCCCGCTGACGCGGGGAGCACCTCAACC
CCGAGTTCGCCAGCTGGATGATGGGGGGCTCATCCCCGCTGACGCGGGGAGCACGGTTCCACCCCGCCGA
CAAGAACACGTAGGTTCGGCTCATCCCCGCTGACGCGGGGAGCACACGGGGATGGAGAGCTGGCGGGTGT
TGATGGCCGGCTCATCCCCGCTGACGCGGGGAGCACGGATCTGGCGGTCATGCTGCTTCTCCGTTCAGGG
GCTCATCCCCGCTGACGCGGGGAGCACGCGGTCTGCTCGGCGGGGGTCAGCCAGGTGTGCGGCTCATCCC
CGCTGACGCGGGGAGCACCTCGAACGCTGACCTCACGAACTCCCTGAACGCGGCTCATCCCCGCTGACGC
GGGGAGCACGACAGACAGCCCGGCGCGGTCGTCGTGAAGTCCGGCTCATCCCCGCTGACGCGGGGAGCAC
AAGCGCCGCGGCACGACTAACCCCGGCGACCAGGGCTCATCCCCGCTGACGCGGGGAGCACAACACCAGC
AAGGGGGTGAGCAGGTTTGACCCGGGCTCATCCCCGCTGACGCGGGGAGCACAACGACCCGCCGACCACG
GCGCAGAAGGACCGCGGCTCATCCCCGCTGACGCGGGGAGCACGGGACAGCGGGCCACTGGCTGCTGACC
ACCCACGGCTCATCCCCGCTGACGCGGGGAGCACCGGAGATCCAGAAGATCCTCGGATACCAGTTGCGGC
TCATCCCCGCTGACGCGGGGAGCAC
>NZ_CP005286.1(region:2442024-2445289)	real
GGCTCATCCCCGCTGACGCGGGGAGCACTTCTCCCGCGCCGCGTCGAGCTCCTCCAGCGCCGGCTCATCC
CCGCTGACGCGGGGAGCACGCAGCCGCACCGCCAACAACAGCGGCGAGGGGCGGCTCATCCCCGCTGACG
CGGGGAGCACTGGATGCCGTTCCCGGGCCGATGCCTGCCCCGGGGCTCATCCCCGCTGACGCGGGGAGCA
CGCCACTGTGAAGCCAGTCGCGACCGCCGCCATCGGCTCATCCCCGCTGACGCGGGGAGCACCGTTTCGG
GAATGAGCGCGAGACGCCGGGGGCGGGCTCATCCCCGCTGACGCGGGGAGCACGCATGTGTTCCATGAGG
CACCCGAGGGGCCTGGGGCTCATCCCCGCTGACGCGGGGAGCACGTGGAAATCGACAACGCCGAAGGCCT
ACTCGCCGGCTCATCCCCGCTGACGCGGGGAGCACACGTCGGTAATCCCCCCGGATTCCTTTTTGATTGG
GCTCATCCCCGCTGACGCGGGGAGCACGCGGATGCGGTAGGACTTTCCGAGTCGTAGGTGGGCTCATCCC
CGCTGACGCGGGGAGCACGGCCGACCGCGATTGCCACCGCAGCCGCATCCCGGCTCATCCCCGCTGACGC
GGGGAGCACGCGACCCAGCGGCCACGCTTCTCCGGCGGCTCCGGCTCATCCCCGCTGACGCGGGGAGCAC
TCGCGCAGGTATTGCGCGTTCCCGGCCCCCCACGGCTCATCCCCGCTGACGCGGGGAGCACCGGTCCCAG
CACCCCCGACAACCTCGCCACCGCGGCTCATCCCCGCTGACGCGGGGAGCACCTGTGGGAGCAGTACCCG
GAGCTGAGGCCGGAGGGCTCATCCCCGCTGACGCGGGGAGCACCCGAGTAATTAAGGAGTACTGATATGC
CTACAAGGCTCATCCCCGCTGACGCGGGGAGCACATGAGGGGAAATAATGGCGTATACAAAGACCGCGGC
TCATCCCCGCTGACGCGGGGAGCACGGCAAGGAGATCAAGCTGACCGCCCCCGCGGACGGCTCATCCCCG
CTGACGCGGGGAGCACCGTCCGAGGCGGCGCTGGACCTCGGTCGCTCGCGGCTCATCCCCGCTGACGCGG
GGAGCACTTGGTACATGGGGAGGATGCCCCCACTCCCGCGGGCTCATCCCCGCTGACGCGGGGAGCACAG
CCGACGCCAACGGCACCCTCACCATCGAGGGGGCTCATCCCCGCTGACGCGGGGAGCACATCAAGCAGTC
CGTGAAAAACGTGGACGAAGTTGGCTCATCCCCGCTGACGCGGGGAGCACACTAACCGGGAAGTCCGGGA
GGGTACGTCTGCGGGCTCATCCCCGCTGACGCGGGGAGCACATCCAGCCCTACAACGACCACGCTGTTGC
GACGGGCTCATCCCCGCTGACGCGGGGAGCACTGCTGTGGCTGCAGCAGGACGCCGCTCAGATCGGGCTC
ATCCCCGCTGACGCGGGGAGCACAGGATGTCGATGACGGGGCGGGTGTTGGCTCGGGGCTCATCCCCGCT
GACGCGGGGAGCACCATGGTGCAAACGCTGACACAGGCTCACGCCGACGGCTCATCCCCGCTGACGCGGG
GAGCACGCCTCCGCGTCCAGCTGCATCAGAGCCTCCGAGGGCTCATCCCCGCTGACGCGGGGAGCACCGG
ACGATGCGCACGACTCACCGCCGGGTCCTGGGCTCATCCCCGCTGACGCGGGGAGCACCAACCCCCGCAG
AGATTGACTACGAGGCCGTAGGGCTCATCCCCGCTGACGCGGGGAGCACCTTGTGAAGCGTGCTGAGCGT
CGCCAGGGCCAGGGCTCATCCCCGCTGACGCGGGGAGCACCGACTTTCAATCGGTAGTAACAGTGTGATA
CTGGGCTCATCCCCGCTGACGCGGGGAGCACTTTTCCAGTCCGTCTCCGATAGCGCGACAGAGCGGCTCA
TCCCCGCTGACGCGGGGAGCACAGCGTCGGCGGGCGGCGGCGGAGGAGAAGCGGCGGCTCATCCCCGCTG
ACGCGGGGAGCACCGCGGACCCCGCTGATATAGCGCTCGTGGATGGGGCTCATCCCCGCTGACGCGGGGA
GCACCTGGAGTCGTCGGCGGGGCGTCGCCTCGGGATTATGGCTCATCCCCGCTGACGCGGGGAGCACGCC
GGGGTGTGCTCGTCACACACCCCATAGGGGGGCTCATCCCCGCTGACGCGGGGAGCACGGGTTGAGGACA
TACTCCGGCTCCATCGCCGTCGGCTCATCCCCGCTGACGCGGGGAGCACTCTACGCGCGCCCGGCTGTGA
AGTCGAAGGCTGGGCTCATCCCCGCTGACGCGGGGAGCACTAGCCACGCGCAACAACACGCAGCGCAACC
ACCGGCTCATCCCCGCTGACGCGGGGAGCACGACATGACACCATCAACCAGCCTGGGGACGGTGGGCTCA
TCCCCGCTGACGCGGGGAGCACGCGGCTTGGTCAGAGGGTCCGGCAGGTGCCGGGGGCTCATCCCCGCTG
ACGCGGGGAGCACCGGGACATGGCCGGCCGCCAACGATCCCGCAGCGGCTCATCCCCGCTGACGCGGGGA
GCACTCGTGGCTGTCGACGTCGATGCCGGCCAGCAGGGGCTCATCCCCGCTGACGCGGGGAGCACCCGGT
CGGCCACCTGAAGGGGGATCTGCTGACGGGCTCATCCCCGCTGACGCGGGGAGCACCGCCGGAAGCATGA
TCCGCTGCCGGCCTACCAGGGCTCATCCCCGCTGACGCGGGGAGCACTTCCTCGACCCCGAGGGGTATAT
CGACGACGCCGGCTCATCCCCGCTGACGCGGGGAGCACTGAGGTCACGGAGCAGGGTGTCACGTCGGGTG
AGGCTCATCCCCGCTGACGCGGGGAGCACCCGCTAGTTTCAGACACTTCGATAGCCTGACACGGCTCATC
CCCGCTGACGCGGGGAGCACCCAGTTTTCGCGGGGTTGGACTGAGGTGGCGCGGGCTCATCCCCGCTGAC
GCGGGGAGCACCCGGCCTCGATCCACTCATAAATGGTGGACTTCGGCTCATCCCCGCTGACGCGGGGAGC
ACGCCTTGTGGATGAGCAGGCCGCGGCGGGTGCGCGGCTCATCCCCGCTGACGCGGGGAGCACCAGCGCC
CCGGAATCCACCCGGTCCGCCGCCGCTGGCTCATCCCCGCTGACGCGGGGAGCACGTGTGCGAGGAGTGC
GAGGGCGACATCCTCGAGGGCTCATCCCCGCTGACGCGGGGAGCAC
>NC_020210.1(region:2027564-2028329)	real
GTTTCAATCACTGATGGGGACGATAAAAGCCTGAAACAGTCCGATTGGAACGGTACGAGTGAGTAGTTTC
AATCCCTCATAGGTACGATAAAAACCTGGGTAACTGGTCAAATTCCAGTGGAAGGTCACTAGTTTCAATC
CCTCATAGGTACGATAAAAACCGGAGAGAAATATGGTCCTCTGTTGGATAAACATTGTTTCAATCCCTCA
TAGATACGATAAAAACCATCGTTATATAATGAGTGTTGGTTATTGTCGCATGTTTCAATCCCTCATAGGT
ACGATAAAAACCTATTGGCGAAAGAAAGTGACATATTTCCTCAATCAAATGATTGTTTCAATCCCTCATA
GGTACGATAAAAACGTAATACTTTTTCAAAGGATTGCGAAGGATTGCCTTGTTTCAATCCCTCATAGGTA
CGATAAAAACTCGTCTTGCCGGTCTTTTGCTCTTTAACGACGATGGTTTCAATCCCTCATAGGTACGATA
AAAACTATGCCTGATATTGTGCTTGCCGATGAAGTGCAGTTTTGTTTCAATCCCTCATAGGTACGATAAA
AACGTTCTCCCGTTCCCACTGGGCAAGCGCGGCAACGAACGGTTTCAATCCCTCATAGGTACGATAAAAA
CATGCTGGTAGGGCAACAAAATATGCCCAATATATTGCGTTTCAATCCCTCATAGGTACGATAAAAACTG
AAAAAATATCGTAATGAAACCTGCAAAATGTGCCGTGTTTCAATCCCTCATAGGTACGATAAAAAC
>NZ_CP005286.1(region:2440550-2440699)	real
GGCTCATCCCCGCTGACGCGGGGAGCACGGGTCCGGAGCCTGCCCGACATCCGCCCCCGGGGGCTCATCC
CCGCTGACGCGGGGAGCACCCGGCCAGACCAGAGCCTTCGAACGTGCACTGGGGCTCATCCCCGCTGACG
CGGGGAGCAC
>NZ_CP010827.1(region:2029847-2033839)	real
GCCTCATCCCCGCTTACGCGGGGAGCACTCCACAAGCTTCAGGCCGGGGTACGCGTGCCCGGGCTCATCC
CCGCTTACGCGGGGAGCACCATTCCAGTGAGTCCGCGCCCTCGAGGTCATCGGGCTCATCCCCGCTTACG
CGGGGAGCACGCCTTCTTATCGACAGCCGAGTCTACGTAACCCGGCTCATCCCCGCTTACGCGGGGAGCA
CAGCAAAGTGGGCTGGTACCCCTCAAACGCCACGGGCTCATCCCCGCTTACGCGGGGAGCACGGTGGCCC
TTATGGTGGTCATACTGCCGGAACCGGCTCATCCCCGCTTACGCGGGGAGCACTATGTCAGCGCCGTTCG
TTCCCTCCCAACCACGGGCTCATCCCCGCTTACGCGGGGAGCACAGCGCCCTTCCTTCCTATCGGGCTCG
ATAACCGGGCTCATCCCCGCTTACGCGGGGAGCACCTGTACACTTTTCGCCCGTTGTACCAGGCTTCCGG
CTCATCCCCGCTTACGCGGGGAGCACTCTGTACCCGCGAGGACATGATAGCTAGATTTGGGCTCATCCCC
GCTTACGCGGGGAGCACTCCAGTTCCCGGTCGATGGCATCAACCGCCGAGGGCTCATCCCCGCTTACGCG
GGGAGCACCTGTACACTTTTCGCCCGTTGTACCAGGCTTCCGGCTCATCCCCGCTTACGCGGGGAGCACT
CTGTACCCGCGAGGACATGATAGCTAGATTTGGGCTCATCCCCGCTTACGCGGGGAGCACTCCAGTTCCC
GGTCGATGGCATCAACCGCCGAGGGCTCATCCCCGCTTACGCGGGGAGCACCCCGACGCCGGTACGCTCC
TCAAGTCTGCCCTGGGCTCATCCCCGCTTACGCGGGGAGCACGCTCGTGGTCTTGGATTACGCAAAACAC
CCAGCGGCTCATCCCCGCTTACGCGGGGAGCACCCCATCTCGGTATTGAGCGCGGCCTGAGCAATCGGCT
CATCCCCGCTTACGCGGGGAGCACGTGGTGGGCTCAGCGCCCAGGCGCTCACCATCCGGCTCATCCCCGC
TTACGCGGGGAGCACGGTGGCTTCGGTCAGGTAGGTTTCTTCGTCGCGGGCTCATCCCCGCTTACGCGGG
GAGCACGGTTCCCTTGGTGACTAGTTCTCCTTCTCGCCAGGCTCATCCCCGCTTACGCGGGGAGCACCGG
TCCCTACCCAATGACGTGACACCTCACCAGGGCTCATCCCCGCTTACGCGGGGAGCACGACTCCCTAAAG
TCCTCTACGTTGTTAGTGCGGGGCTCATCCCCGCTTACGCGGGGAGCACGGAGTCGCCGTTAGTCACCTT
CCGCAGCCATTGGGCTCATCCCCGCTTACGCGGGGAGCACTAACCGACGAGAGTGTCGCGGTACGACTCG
AGGGGCTCATCCCCGCTTACGCGGGGAGCACAGCCTGACACCAGGGCATCACCAGACGGTGGTGGGCTCA
TCCCCGCTTACGCGGGGAGCACCACACCCGATGAACTACGCGCCGGAGCTAAGGGGGCTCATCCCCGCTT
ACGCGGGGAGCACCCAGGTCATAGCGGGTTGCAACGCGGATCGCGGGGCTCATCCCCGCTTACGCGGGGA
GCACCCGGTAAATTTGAGGTTGTTTCAGCATGGTTGGGGCTCATCCCCGCTTACGCGGGGAGCACATGGT
GTGGATGGTCGCGCCCAGGCTGCGGTAGGGCTCATCCCCGCTTACGCGGGGAGCACTTTTCCTTTCTGCT
GGGCTCTCTGCCTTACATCGGCTCATCCCCGCTTACGCGGGGAGCACTTGAACGCTGTCGCCATGCCCGA
CAGTGTGCGGGGCTCATCCCCGCTTACGCGGGGAGCACTCGCAGGGTGTCGTCTGCGTCGCTGGAGTCGA
GGGCTCATCCCCGCTTACGCGGGGAGCACGGCAGAGGAGTTCGAGTATGGGCGCGCCATGGGGGCTCATC
CCCGCTTACGCGGGGAGCACGCCGTAGTCAGCGCATACTGATTCACGTCATACGGCTCATCCCCGCTTAC
GCGGGGAGCACTCAACCTACGTCCCCTATGACTGGTGCTATTTGGGCTCATCCCCGCTTACGCGGGGAGC
ACGGTATTCGTAAAGCGTGGAATGCCGTCGGAAAAGGCTCATCCCCGCTTACGCGGGGAGCACTCCGCAA
TATCCTCGCGGACTTCCGCCAACTTCGGCTCATCCCCGCTTACGCGGGGAGCACGCGGTGTCGGCTAGGG
AGGCCTCTCATTCTGCGGGCTCATCCCCGCTTACGCGGGGAGCACCACAGCGTGAGCTTGAGGTTTTAGC
GGCTGACGGGCTCATCCCCGCTTACGCGGGGAGCACCCTACTCAGTTGGCGGCGGCTGACCCCCAGACGG
GCTCATCCCCGCTTACGCGGGGAGCACGGCCTTCTGGCCTTGGTCGTCTGGTGCCGAATGGGCTCATCCC
CGCTTACGCGGGGAGCACTGGCTGGTTCTCGGTCTGAGTAAGCACGTAGAGGGCTCATCCCCGCTTACGC
GGGGAGCACGCAAACATCACCACAGGGACAAACGGGACAAAGGGCTCATCCCCGCTTACGCGGGGAGCAC
AACCGCGACGCCACCTTCCCCGCACGCCTCAGCGGCTCATCCCCGCTTACGCGGGGAGCACGTCGAGATG
GTGTGGGACGGCGCGCAGGCGGTGGGCTCATCCCCGCTTACGCGGGGAGCACGAAGCATGATCCGCCGCT
GCCGTACATGCGTTGGGCTCATCCCCGCTTACGCGGGGAGCACCACTTGAAGCTCTTTCTGCCGCAATCG
CTGATGGGCTCATCCCCGCTTACGCGGGGAGCACAAATATTGCCCTTAACAGTAGCCATCAAAAACCGGC
TCATCCCCGCTTACGCGGGGAGCACAGCACGATGAGGCAGGAGATGATGATTAATAAGGGCTCATCCCCG
CTTACGCGGGGAGCACCTCGGAGGCCTCATCGGCTTTATCCTCCACGCCGGCTCATCCCCGCTTACGCGG
GGAGCACGGTGCCGTGCGACATTCCGATGGCCATCTGGTCGGCTCATCCCCGCTTACGCGGGGAGCACGG
CTACGGCGGTGCGTAGTGTCTCGATTTGGAGGGCTCATCCCCGCTTACGCGGGGAGCACGTTAGTGGGTG
CTGGTTAGAGTTTCTTCCAGCCGGCTCATCCCCGCTTACGCGGGGAGCACGCCCTGCTGTGGCACTGCAT
GCCTGCAACCCCCGGCTCATCCCCGCTTACGCGGGGAGCACCTTGGCCTCGTCGATGGTGAGGGGTTCGA
GCGGGGCTCATCCCCGCTTACGCGGGGAGCACTTCCCGACCCTTGGTGCTCTCGACTTCCACATGGGCTC
ATCCCCGCTTACGCGGGGAGCACTGGGCAGCGATGACATAAGTGCCCTTCGGCACCGGCTCATCCCCGCT
TACGCGGGGAGCACTGTGTTCTTTGAGACGGATATTGGGCCTAGTGGGGCTCATCCCCGCTTACGCGGGG
AGCACTTCTTCCTCCGATGGTTCCTCTTCTGGTGCCGGGGCTCATCCCCGCTTACGCGGGGAGCACGTGA
CGGCAAGGTCTTCGGCCTGTTCACCAACGGGCTCATCCCCGCTTACGCGGGGAGCACATGTGCTGAAGGT
TGCGCGTCTCCCCCCGGATGGGCTCATCCCCGCTTACGCGGGGAGCACTGCGCGTCGTGGATTTGCTTGC
GAGTTGGTGTGGGCTCATCCCCGCTTACGCGGGGAGCACCCACCCCCCACGGGGGTTAGGCGGTGAGGTA
GGGGCTCATCCCCGCTTACGCGGGGAGCACTTTAAGCGTGGCCGTGGGCCTGGCAAGAACGCGGGCTCAT
CCCCGCTTACGCGGGGAGCACATGTCACGAGTCATTGCGCCAGCGAACGCAATCGGCTCATCCCCGCTTA
CGCGGGGAGCACTATTCGGAATGAGTATGGCTAGAATCCGCCTTCGGCTCATCCCCGCTTACGCGGGGAG
CAC
>NZ_CP007253.1(region:2971241-2972002)	real
ACGGCTATCCTTGTTGGCGCGGGGAACACGGCTACACGCAAAAATTCCAGTCGTTGGCGCACGGTTTATC
CCCGCTGGCGCGGGGAACACCCGATTAAGATCCGCAGTCTGCATCAGTAACTCGGTTTATCCCCGCTGGC
GAGGGGAACACCGATTCTACGGCAACAGGCCAGGCTGCGACCGCGGTTTATCCCCGCTGGCGCGGGGAAC
ACATCAAACATGGAAACCCCTTTAATGAGAGCAACGGTTTATCCCCGCTGGCGCGGGGAACACTCAGGAA
CGCGCGGCGGAAGAGCTTGGTGTTTGCGGTTTATCCCCGCTGGCGCGGGGAACACGCTGCCTTTCCCGGA
GTTCCGGCCCCTAAATTGGGTTTATCCCCGCTGGCGCGGGGAACACTCATGCGCTATAAAAATCAGACTG
TCACATGCCGGTTTATCCCCGCTGGCGCGGGGAACACTGATTATTGACGACAACAGCACAGACCGGCAGC
AGTTTATCCCCGCTGGCGCGGGGAACACAATAATCGGCAATTTGTCCTGGACAGGCACGGCAGTTTATCC
CCGCTGGCGCGGGGAACACAATAATCGGCAATTTGTCCTGGACAGGCACGGCAGTTTATCCCCGCTGGCG
CGGGGAACACAATAATCGGCAATTTGTCCTGGACAGGCACGGCAGTTTATCCCCGCTGGCGCGGGGAACA
CGAATCTGGAGGCCAACAGCGCGGCGAAATCCTCAGTTTATCCCCGCTGGCGCGGGGAACAC
>NC_005140.1(region:1691478-1691649)	real
GTTTCAGACATGCCCGGTTTAGACGGGATTAAGACCTAATACACCGCACCACTTCTTAAACTATCAACAA
AGGTTTCAGACATGCCCGGTTTAGACGGGATTAAGACACTGCAAGAGTCACCAATAGTTTTATAGGTTTC
GGTTTCAGACATGCCCGGTTTAGACGGGATAA
>NC_007333.1(region:3258517-3258658)	real
CCCGCATGCGCGGGGAGCACTCGACACCGATCGTGCCGCCGGCACGCTGACGCGGTCCATCCCCGCATGC
GCGGGGAGCACCGAGCCGAGGCGATGCGTTCTCGCACCGAGCCGGGTCCATCCCCGCATGCGCGGGGAGC
AC
>NC_020210.1(region:327656-328085)	real
GTTTTTATCGTACCTATGAGGGATTGAAACTATCTCCCTTTTCTCTTTCTTGTAAAGCTAAATCAGCGTT
TTTATCGTACCTATGAGGGATTGAAACATACAAGAAGACCTAAGGTAGAATGACCAGAATGGAAGTTTTT
ATCGTACCTATGAGGGATTGAAACATTTTTGATTCTAGTATTTCAGAGACGATGGAAGCAATGTTTTTAT
CGTACCTATGAGGGATTGAAACATTTCTTCGCCGCGTTCCCAAAGGATTCGATAATATGTTTTTATCGTA
CCTATGAGGGATTGAAACTCAGGAGCCTCATTTTCATATCGGGGAACTGGATCAAGTTTTTATCGTACCT
ATGAGGGATTGAAACCGAAAAAAGGCAGTTCTCTGCCGTATAACAACAGCGTTTTTATCGTACCTACAAG
GGATGAGACC
>NZ_AP017308.1(region:2341404-2342462)	real
CTTTCGCACCTACTAATCCCGGCAACGGGACTGAAACTTTCGATCGGGTCGTAGTGCGAACACTTGCCCT
CGATCGCTTTCGCACCTACTAATCCCGGCAACGGGACTGAAACCTTTGTTCCTTGGACTTGCCCGATGAC
TGCAAAAATCTTTCGCACCTACTAATCCCGGCAACGGGACTGAAACAATTCCTTGAGATGCTGGATGATT
GGAGGCATGATCTTTCGCACCTACTAATCCCGGCAACGGGACTGAAACCCTCAACGAGTTCAGACAGATA
GGATAACGCCATCTTTCGCACCTACTAATCCCGGCAACGGGACTGAAACCCGAAAAAGTCCGAAGTGAAC
TGATTATTGCTCCAGCTTTCGCACCTACTAATCCCGGCAACGGGACTGAAACGATCCGCACTGGCGCGAA
GCTTGCAATAACTCGCCTTTCGCACCTACTAATCCCGGCAACGGGACTGAAACCGATCGCTCGGATGCTG
ATGAAGTGACCGTTCTGATCTTTCGCACCTACTAATCCCGGCAACGGGACTGAAACGAATACTTGCCCAC
TCGTAGGAAACTTTCTCTAGCTTTCGCACCTACTAATCCCGGCAACGGGACTGAAACTTCATTGTGTTAG
TCAGTTTCGACACCGATACATCAGGTCTTTCGCACCTACTAATCCCGGCAACGGGACTGAAACTGGCAAT
GTTTGAGGTGGAACTGATTCCCGTAGATGCTTTCGCACCTACTAATCCCGGCAACGGGACTGAAACAGCG
CTCCGATGTCAGCTGGCAGAATTCCAAAGAATGCCTTTCGCACCTACTAATCCCGGCAACGGGACTGAAA
CTAATAACGAACTCTGGACAAGTGAAGAAGCGAGTCTTTCGCACCTACTAATCCCGGCAACGGGACTGAA
ACGCGAAATCATTTCCCCTAGTTACTGTAAGCTTCGTGCTTTCGCACCTACTAATCCCGGCAACGGGACT
GAAACATATTCTTGCCGTCGCTGCCCGACTTTGCGATCGACACTTTCGCACCTACTAATCTTGCCAGGGA
TTATACTTC
>NZ_CP015152.1(region:6703-7389)	real
GTCGCACCTCATATAGGTGCGTGGATTGAAATACAAGATACGAGAATTTAATGACGTCACCCACATGTCG
CACCTCATATAGGTGCGTGGATTGAAATTATTGTTACACCTTAGAGTATCCGAGTAAAAAAGTCGCACCT
CATATAGGTGCGTGGATTGAAATACAATGGGAAGTGTTAGGTTATGCACGTTTTAAAGTCGCACCTCATA
TAGGTGCGTGAATTGAAAATGAAGATAGTAGAAGAAATCAAAAAAAGTGTATGTCGCACCTTAAATAGGT
GTGTGAATTGAAATTTTGTTGCTCCAGTCGTTATGATCGTCTTTGCAGTCGCACTTTATATAGGTGCGTG
GATTGAAATTAGGAGTTATTAATGGCTTTAGATGTTAGACCAGTCGCACCTTATATAGGTGTGAGGATGA
AATTACCTCGGGTTTATATTTATCTGGAATGCCCATAGTCGCACCCTATATAGGTGCGTGGATTGAAATT
TTGCAACTAGCTCAATTGTTTTTTCCGTTTTCAGTCGCACCTCATATAGGTGCATGGATTGAAATTACCT
CGGGTTTATATTTATCTGGAACGCTCATAGTCGGCACCTAAAATAGGTGTGTGGATTGAAATATAATATC
ACAATTTTGACAAAATTCAGTCATGATTGCACCTCATATAGGTGCTTGGATTGAAAA
>NC_005140.1(region:1694586-1695317)	real
GTTTCAGACATGCCCGGTTTAGACGGGATTAAGACAAAACCACAAGGTTTTCGTAGCCGTTTTGTAGCCG
TTTCAGACATGCCCGGTTTAGACGGGATTAAGACATGCACCTTTTGCATTTAAGATGGTTTCCTGCTGTT
TCAGACATGCCCGGTTTAGACGGGATTAAGACATCAAAGGCTTTACCCTTGATGCATCCTTCAACATGTT
TCAGACATGCCCGGTTTAGACGGGATTAAGACTCTAGTAACCAACGACGCAACATGCTTCGAGCATTGTT
TCAGACATGCCCGGTTTAGACGGGATTAAGACTCGTTATGCTGGTTGCTGTTCAGCTCTAATAATGTTTC
AGACATGCCCGGTTTAGACGGGATTAAGACACCAGCCTCGCAGTAGCGATTCTTTAATCTGGTTGGTTTC
AGACATGCCCGGTTTAGACGGGATTAAGACAACTCTTTATCATCCATGTAAACAGCAAATGCAGTTGGTT
TCAGACATGCCCGGTTTAGACGGGATTAAGACTATGATCTGTACGATGACCTTGTCCAAAAACATGTTTC
AGACATGCCCGGTTTAGACGGGATTAAGACACGTTTAGAAAACGAAATCTATTTTTGTTCACCTCAAGTT
TCAGACATGCCCGGTTTAGACGGGATTAAGACGCTAAAAACTTTAATCAAATTGGTAAACATTTCCAGTT
TCAGACATGCCCGGTTTCTGCTTAGCAAAAGA
>NC_020245.2(region:3042281-3043708)	real
GTTTCCGTCCCCTCTCGGGGTTTTGGGTCTGACGACACTTGCGCGCACAACGCATCCGCCATCCACGGGG
CGTTTCCGTCCCCTCTCGGGGTTTTGGGTCTGACGACCTGAAAGGGGGACTGTGGACGAGTTCGCGCTCA
AAATGTTTCCGTCCCCTCTCGGGGTTTTGGGTCTGACGACGCGAGAATAAGATTGTCAGGCTGGTGCTGC
GTTTCCGTGTTTCCGTCCCCTCTCGGGGTTTTGGGTCTGACGACCCGCTGGGGGCAGGCCCAGGTGGGAC
GGTTCCTCGCGTTTCCGTCCCCTCTCGGGGTTTTGGGTCTGACGACCCGCTGGGGGCAGGCCCAGGTGGG
ACGGTTCCTCGCGTTTCCGTCCCCTCTCGGGGTTTTGGGTCTGACGACTTCGGGAGCATGCCGCAGCTGC
GGATGTGGTGCTGGATTTCGAGTTTACGTCCCCTCTCGGGGTTTTGGGTCTGACGACACGTTGGAAGCGT
TTCGAGCGTACGGACTTTCCGGATGCAGGTTTCCGTCCCCTCTCGGGGTTTTGGGTCTGACGACAGGCGC
TTCGACGGTGTGGGCGAGGTGACTTCGCAAAGGTTTCCGTCCCCTCTCGGGGTTTTGGGTCTGACGACTG
CGTCAAGTGCGGCACCGCCGTCATGTCGGTGTCGAGTTTCCGTCCCCTCTCGGGGTTTTGGGTCTGACGA
CTGCGTCAAGTGCGGCACCGCCGTCATGTCGGTGTCGAGTTTCCGTCCCCTCTCGGGGTTTTGGGTCTGA
CGACTTGAACACGCCGATACCTATTTGGTCGGGAGTGATAAAGTTTCCGTCCCCTCTCGGGGTTTTGGGT
CTGACGACTGACAGGGTGCGGTGGTCGCTGATCGGCTCCCCGAGTTTCCGTCCCCTCTCGGGGTTTTGGG
TCTGACGACCGGACTTGATCGACGCGAACCTGTCTGACGCGAACCTGTTTCCGTCCCCTCTCGGGGTTTT
GGGTCTGACGACGGCTGGAAAAGGGCGCGGGGCAACCGCATCGTCAAGAGTTTCCGTCCCCTCTCGGGGT
TTTGGGTCTGACGACGCGTTGTGGTCGTGTCGTGGAGCCTGTATTTCGCTGGTTTCCGTCCCCTCTCGGG
GTTTTGGGTCTGACGACCATTAGTTGGTGTTGTGATCGCTAAACGCCGGGGCAGTTTCCGTCCCCTCTCG
GGGTTTTGGGTCTGACGACCTATCCGCGGGAAGAGATCACGAATCCGGCGTCGAAGGGTTTCCGTCCCCT
CTCGGGGTTTTGGGTCTGACGACATGCTGAGCTGAGGCGCCGGATGATGGTGGTGCTGAAGGTTTCCGTC
CCCTCTCGGGGTTTTGGGTCTGACGACTGACAGGGTGCGGTGGTCGCTGATCGGCTCCCCGAGTTTCCGT
CCCCTCTCGGGGTGAACCGCCCCGGTGA
>NC_019701.1(region:2206597-2212373)	real
GTTGCACCTGGCCTTCGGGCTGGGTGAGGATTGGAACCCACATATTTGATGGCGGATTGTGATCTTCACG
CGGTTGCACCTGGCCTTCGGGCTGGGTGAGGATTGGAACACCGAGGACGACATTTTGGAGTTGTGCCGAA
GTGAGGTTGCACCTGGCCTTCGGGCTGGGTGAGGATTGGAACTGGCGATCGAGCGGTAGATAGTCTGGGC
ACAGCCACGGTTGCACCTGGCCTTCGGGCTGGGTGAGGATTGGAACAATCACCCAGAGGAGGCGATCGCC
AGCTTCGGGCGCGAGGTTGCACCTGGCCTTCGGGCTGGGTGAGGATTGGAACCTCCGGTGGGCAATCGGT
TGTTACTTGTGGCTCAATTGGTTGCACCTGGCCTTCGGGCTGGGTGAGGATTGGAACGAATCTGTTGTCT
GGTGATTCATCGTCACCGGTTGCACCTGGCCTTCGGGCTGGGTGAGGATTGGAACTAACCTTGCCATACG
AGGATTAATCAAAGCTATGTGAGTTGCACCTGGCCTTCGGGCTGGGTGAGGATTGGAACATCGAGCGAGC
CAAACAATTTGCGCTGAACTTCCAAGTTGCACCTGGCCTTCGGGCTGGGTGAGGATTGGAACAATTCCCG
TCCCTGGTATTTATCGAAATATTGGCTGTTGCACCTGGCCTTCGGGCTGGGTGAGGATTGGAACTAGTCA
TCATCGGCTTAAGCAATGCAGCGATCGCCGTTGCACCTGGCCTTCGGGCTGGGTGAGGATTGGAACGTTG
GCGATCGCACCTGGTAAAACCTGATCTGGCGGTTGCACCTGGCCTTCGGGCTGGGTGAGGATTGGAACAA
TCACCCAGAGGAGGCGATCGCCAGCTTCGGGCGTTGCACCTGGCCTTCGGGCTGGGTGAGGATTGGAACA
CCTGAGCAGCAATTATCTTTGGTTGGCGATACCGTTGCACCTGGCCTTCGGGCTGGGTGAGGATTGGAAC
TCTGTACAGTTCGTGGGCGATGTTACCTATGTTGTTGCACCTGGCCTTCGGGCTGGGTGAGGATTGGAAC
AATAAACTGCCTGACGGTGTGAAGAAAAATGTAGGTGGTTGCACCTGGCCTTCGGGCTGGGTGAGGATTG
GAACATGGGCTGCCACTGTTAAGACTACGTGGGCTGAGTACAACTCAAGTTGCACCTGGCCTTCGGGCTG
GGTGAGGATTGGAACGATAATAGAGAAATCCAAAAATTACCTATTGGCGTTGCACCTGGCCTTCGGGCTG
GGTGAGGATTGGAACTCGGTCAGGTCATCGAACTTGATTTTGGTCAGCGTTGCACCTGGCCTTCGGGCTG
GGTGAGGATTGGAACACAGTAATGAGAGCCTTTGACAGGGCGATTGCCGTTGCACCTGGCCTTCGGGCTG
GGTGAGGATTGGAACTAAATATCCAGCGGCTAAAGGCAATGCCGCCAATAGTTGCACCTGGCCTTCGGGC
TGGGTGAGGATTGGAACAGTTTGACGAGAATTACCCGCAGTGCTTGTTAGGTTGCACCTGGCCTTCGGGC
TGGGTGAGGATTGGAACAACTTTCATACCCTTCACCTCATTTACTACACGCCGTGTTGCACCTGGCCTTC
GGGCTGGGTGAGGATTGGAACACCTACGCATCAACGCCACCACTGGCAACAGCAACGGTTGCACCTGGCC
TTCGGGCTGGGTGAGGATTGGAACATCTATGCCCCATCTAGCTTGCGATTGCTACATCTGGTTGCACCTG
GCCTTCGGGCTGGGTGAGGATTGGAACTTTTCGTTTGCCACTTTAGTTAGTTTTGGCGATCGGGTTGCAC
CTGGCCTTCGGGCTGGGTGAGGATTGGAACCAATCGCCCAATATATACTGTGGCCAGAAGCCAAGGTTGC
ACCTGGCCTTCGGGCTGGGTGAGGATTGGAACATTGTCACCATGTCGGCGCAGGCATCGCCAACATGTTG
CACCTGGCCTTCGGGCTGGGTGAGGATTGGAACGGTGTAATCACCACTGACGAAATTATTGTTAGTTAAA
GTTGCACCTGGCCTTCGGGCTGGGTGAGGATTGGAACAGGTTCAGTTTGGTTCTGCCGGGATTGGGAAGC
CGATCGCAGGTTGCACCTGGCCTTCGGGCTGGGTGAGGATTGGAACCTATGCAACTCTTCTGATGCTTCA
TATCTAGCGATGTTGCACCTGGCCTTCGGGCTGGGTGAGGATTGGAACAAGGAATTTTGCTCAAGCTCAC
CCCGAATCAACATTGTTGCACCTGGCCTTCGGGCTGGGTGAGGATTGGAACTTCTATAACGAATTGAGGC
GGTGGGAGCCTCTCAATGTTGCACCTGGCCTTCGGGCTGGGTGAGGATTGGAACATGTGCTGCCCTACTT
GCAGTCTGAGGCAACGGCGGTTGCACCTGGCCTTCGGGCTGGGTGAGGATTGGAACTGGACTCAGGCCAA
CTCATGTTTATTGTGTATATGGTTGCACCTGGCCTTCGGGCTGGGTGAGGATTGGAACCTTTAACTCGCA
TTAGGGCGATCTCTTGCGAATCGGTTGCACCTGGCCTTCGGGCTGGGTGAGGATTGGAACATTCAAACTG
GCCTCTGATCTGTGTAGGTTGGCAGGTTGCACCTGGCCTTCGGGCTGGGTGAGGATTGGAACGCTGATTA
GCCATTTGCGACCAGCGGTTTTGTGTCAGGTTGCACCTGGCCTTCGGGCTGGGTGAGGATTGGAACAGGG
AAATAACGACATGGCAGTTATTGATATTGAGGTTGCACCTGGCCTTCGGGCTGGGTGAGGATTGGAACTG
GTATGACTGGCGGCATCCCACTATGCGCCGATGTTGCACCTGGCCTTCGGGCTGGGTGAGGATTGGAACA
CTCCATAAACTTTATAGACATATTTCAAAGCAAGGTTGCACCTGGCCTTCGGGCTGGGTGAGGATTGGAA
CACTGCAACGCGACGCTAATGGAAACAAGCAGCTAGCGTTGCACCTGGCCTTCGGGCTGGGTGAGGATTG
GAACGATCTCTGGAACAAGAAGGTTCTTGTATGTTGAAGGTTGCACCTGGCCTTCGGGCTGGGTGAGGAT
TGGAACGATCGCCAGATCTTGAGAACCAGCCGAAGTCGCGGGTTGCACCTGGCCTTCGGGCTGGGTGAGG
ATTGGAACGTTTAGGATCTGTTGGGCAAACTGCTGTCTTGTCTGGTTGCACCTGGCCTTCGGGCTGGGTG
AGGATTGGAACCCAGAGGTGCGCAATTATGCCTAGTTGTTATTTGTGGTTGCACCTGGCCTTCGGGCTGG
GTGAGGATTGGAACTTGTCCCCGAATAAGCTTTAAAATCTAGCGTCTCTAGTTGCACCTGGCCTTCGGGC
TGGGTGAGGATTGGAACATTTCGGTCACTGTTTCGAGGACTTGCTGTCGAATGTTGCACCTGGCCTTCGG
GCTGGGTGAGGATTGGAACCCTTAGTGATCCAAATACTTGCCACTTTCTGGTGGGTTGCACCTGGCCTTC
GGGCTGGGTGAGGATTGGAACAGCCATCCTAAGTCTTGCAAGTGCCTGGGTTTAAGGTTGCACCTGGCCT
TCGGGCTGGGTGAGGATTGGAACACTCGCCAGCCGCTTTGCTAATATTATCACCGCCTCAGTTGCACCTG
GCCTTCGGGCTGGGTGAGGATTGGAACATCTCCTCCTCCTGGGCTTGATCAGCCTGCGCAGGTTGCACCT
GGCCTTCGGGCTGGGTGAGGATTGGAACGCGCTGTGTTTAACGCAAATGTGTTGCGCGATCCAGTTGCAC
CTGGCCTTCGGGCTGGGTGAGGATTGGAACATCTTTATTGTTGCTGTATGGTGGGTTGCCATATGTTGCA
CCTGGCCTTCGGGCTGGGTGAGGATTGGAACATGATGAATGCTTTTTCGTGCGCATCTCGCGTTACATTG
TTGCACCTGGCCTTCGGGCTGGGTGAGGATTGGAACTGATTGGAGTAGGGCTGTTCTTACGGCCTCGAAT
GTTGCACCTGGCCTTCGGGCTGGGTGAGGATTGGAACTATTTGATGGTATGCAGGTTTGTCGTTTTTGAA
TAAGTTGCACCTGGCCTTCGGGCTGGGTGAGGATTGGAACAAAAGAACCAAGGCAGGCCGCCTGTGACCT
GCACCGTTGCACCTGGCCTTCGGGCTGGGTGAGGATTGGAACAAGAGATCGGCTTTAGCGAACAAGTCGA
GGTGATCGAAAGTTGCACCTGGCCTTCGGGCTGGGTGAGGATTGGAACAGGGCGATATGTTTGCCAGGAT
CGTGCAAGACGCTGTTGCACCTGGCCTTCGGGCTGGGTGAGGATTGGAACAACCAGGGCATTGCAATCTC
AACTATTAGATATTGACGTTGCACCTGGCCTTCGGGCTGGGTGAGGATTGGAACAACTGGGTAGCCGTCA
AATGTTTCATAGGTCAACGTTGCACCTGGCCTTCGGGCTGGGTGAGGATTGGAACGACGATATTATTCAT
TTGTTGACCTCGACCTCTATGTTGCACCTGGCCTTCGGGCTGGGTGAGGATTGGAACTCGATCTCTTAGT
GCTAGCCCCGTCTCACCTTCTAGGTTGCACCTGGCCTTCGGGCTGGGTGAGGATTGGAACCCATGTGTTC
TTTACCAATGCCAAGACCATCGCAGGTTGCACCTGGCCTTCGGGCTGGGTGAGGATTGGAACAGGCACTC
CCAGATTCAACCAACCCGCTGCAACATTGTTGCACCTGGCCTTCGGGCTGGGTGAGGATTGGAACAACTT
TCATACCCTTCACCTCATTTACTACACGCCGTGTTGCACCTGGCCTTCGGGCTGGGTGAGGATTGGAACC
CAGTAGGGGCGCTCAGTCAATTCAATAAAACCGAGTTGCACCTGGCCTTCGGGCTGGGTGAGGATTGGAA
CGGGCAGGGATAGCTGTTATAATCAGAGCGTCAACAGTTGCACCTGGCCTTCGGGCTGGGTGAGGATTGG
AACAGCCACACAGCCCAGGGTTAGCTCCACTGCGGTCGTTGCACCTGGCCTTCGGGCTGGGTGAGGATTG
GAACGATCCCACTTCTTTACGCTAACTGGGATCTATTGTTGTTGCACCTGGCCTTCGGGCTGGGTGAGGA
TTGGAACCAGGGATATTAACTACAACATCCACCCGCACCGCGTTGCACCTGGCCTTCGGGCTGGGTGAGG
ATTGGAACAAAGATAAACCTGGCGAGCGTTTTTTTGTGTCTTGGTAGTTGCACCTGGCCTTCGGGCTGGG
TGAGGATTGGAACAAGTTTGTCATTTTATTGCTGGCACAATTGTCAAAAGGTTGCACCTGGCCTTCGGGC
TGGGTGAGGATTGGAACATCGTTGCCTCTAGCTCAGTTAGTTTGCTCATCGGTTGCACCTGGCCTTCGGG
CTGGGTGAGGATTGGAACTGTCTTAACAACCTGGTGAAACACAAAGTTGTTGGTGTTGCACCTGGCCTTC
GGGCTGGGTGAGGATTGGAACTTTAACTCTTTTAATTTGTTCTCTCTCCTCTGTGGGGTTGCACCTGGCC
TTCGGGCTGGGTGAGGATTGGAACAGCCCTTTCCCTGCCAACAAATTATCTCTGTTGTCAATGTTGCACC
TGGCCTTCGGGCTGGGTGAGGATTGGAACTTCTTTTGATTCGATCTGCAAGCCGCGTAAGCCTCGATAGG
TTGCACCTGGCCTTCGGGCTGGGTGAGGATTGGAACAGACCCAGCGATCGCATCCGCGCGATTGTCCCAA
GTTGCACCTGGCCTTCGGGCTGGGTGAGGATTGGAAC
>NZ_CP007254.1(region:2950779-2951356)	real
GTGTTTATCCCCGCTGACGCGGGGAACACTATTTATAAGCGTGTCATCTATGCAACCCAACCGGTTTATC
CCCGCTGGCGCGGGGAACACACCTGCCCGACCCAATAAGGAGGCCCTCGTGACGGTTTATCCCCGCTGGC
GCGGGGAACACGGCCGCTGGTCAAATTCCCAATCTGAGCAATCCGGTTTATCCCCGCTGGCGCGGGGAAC
ACATAGCCCCGGCAGCGATAGCTAAACCAGTTCCCGGTTTATCCCCGCTGGCGCGGGGAACACGCCTCAA
AATCTCTCGGTGAGATGTAAGCGTCCGGTTTATCCCCGCTGGCGCGGGGAACACACCAGTGGTCAGCGGC
GGATGAATTTGCCCTGCGGTTTATCCCCGCTGGCGCGGGGAACACGAGAATGCTCATGCGCGTGAGCGCC
ATATATTCGGTTTATCCCCGCTGGCGCGGGGAACACCATGGCAATTTTACGGCGGACGTGCTCGCTCTCG
GTTTATCCCCGCTGGCGCGGGGAACACAGGCGGACCGAAAAACCGTTTTCAGCCAACGTCGGTTTATCCC
CGCTGGCGCGGGGAACAC
>NC_007333.1(region:1601338-1601603)	real
GTGCTCCCCGCGCATGCGGGGATGGTCCCCCCGCACTACTCCCCGCAAACCAACGGCCTCCGTGCTCCCC
GCGCATGCGGGGATGGTCCTTCAGTGGGGCGTTCCAGAACCCGCCTGGGGTCGTGCTTCCCGCGTATGCG
GGGATGGTCCCTCGGTAGGGAGACCGGTGCAGCAGTTCCCTGTGCTCCCCGCGCAGGCGGGAGTGTGATT
CGTCAACGGCCTCGTCCTCACCGAAAACCGACGTGCTTCCCGCGCATGCGGGGGTG
>NC_021355.1(region:134105-150352)	real
ATTTCAATCCCATAATGGTCTTATTTTAATAAGCAAGAAATGATTAATTACGACGTTATAGACGATTTCA
ATCCCATAATGGTCTTATTTTAATTTATAGAGAATGTTGAAGAGTATGTGCGAGAATTTTAATTTCAATC
CCATAATGGTCTTATTTTAATAATTAAATCATATGCTTTTAGCCTCTTTAACTCTATATTTCAATCCCAT
AATGGTCTTATTTTAATAAGTAACTTATCATCTATATCTGCTTTATAATTAGAATTTCAATCCCATAATG
GTCTTATTTTAATTAAACCGTACTGGTATCAACGGTAGGGTATTGACCAAATTTCAATCCCATAATGGTC
TTATTTTAATATTGAAAGGAAAAAAATTATAATTCTCCTTTCTCATTATTTCAATCCCATAATGGTCTTA
TTTTAATATATACTCTACTATACAATATTAAATTGTAGTTTGATTTCAATCCCATAATGGTCTTATTTTA
ATTTATTCGAATGTTGATATTGAAAATCTTCGATTAGTATTTCAATCCCATAATGGTCTTATTTTAATTT
TGATTCAGTTATATGTAGTTTTGGTGATTTAGGATTTCAATCCCATAATGGTCTTATTTTAATATGGAGT
CCGAGGAATTCACACCACTTTTTGGTGAAATTTCAATCCCATAATGGTCTTATTTTAATAATATTAAGCA
TATTGATATTAAGAGACTATAACAAGATTTCAATCCCATAATGGTCTTATTTTAATCTTTAAACCGTTTT
TTAAAATAAATAGGATGGAAAATTTCAATCCCATAATGGTCTTATTTTAATCAGGAACTCATCAACACTA
TTCAGATTATGATAATATTTCAATCCCATAATGGTCTTATTTTAATATTATATAATACTTTTAATTTAGC
ATTTGTCCCTGTTAATTTCAATCCCATAATGGTCTTATTTTAATTAAATCTATTTCTAATAGGGATACTG
AAATATCAATATTTCAATCCCATAATGGTCTTATTTTAATGATATTAACCTTAAATATAATGATGAGAAT
AACAAAATTTCAATCCCATAATGGTCTTATTTTAATATAAATATCTAAGCTCCTAAATCGAAAGGTATAG
CAAATTTCAATCCCATAATGGTCTTATTTTAATGATATTGGATTGTTGAAAATCCAAACCTTTATATACT
AATTTCAATCCCATAATGGTCTTATTTTAATACTATAATGGTTCAAATATGGTTAATCCTTTAAGTAATT
TCAATCCCATAATGGTCTTATTTTAATTCACTATATCATTTTCACGGTTTAGGGGTATGTTTGAATTTCA
ATCCCATAATGGTCTTATTTTAATTCAATTAACGGCAACAACTATATTACAGTTGATGGTATTTCAATCC
CATAATGGTCTTATTTTAATTCAATTAACGGCAACAACTATATTACAGTTGATGGTATTTCAATCCCATA
ATGGTCTTATTTTAATGATATGATCCACCTTGAAATTGTTTGTATTAATTGATTTCAATCCCATAATAGT
CTTATTTTAATTGTTCGTTGTCTTCTTCATGTTTTCAGATTTCACAAATTTCAATCCCATAATGGTCTTA
TTTTAATGAGAGGAAATCAACACTCCAATCATTATGCTTGATAATATTTCAATCCCATAATGGTCTTATT
TTAATTTAAAAGGGTTGCAAGGATACTTCGTAACACTGCATATTTCAATCCCATAATGGTCTTATTTTAA
TTTAATATAAGTATTGATGAGGTTCTTGATAGTGAATATTTCAATCCCATAATGGTCTTATTTTAATAAA
AATGATAAAGTGGAAATGAATTTTGAAATTAAAGATTTCAATCCCATAATGGTCTTATTTTAATTTTATC
TTTTTTTGTTCATCTTACCAAATTCGCGGTTATTTCAATCCCATAATGGTCTTATTTTAATCCATCATTC
TCGGGGTATCCTTTACGAAGATAATACTATTTCAATCCCATAATGGTCTTATTTTAATTTCTTTTTCAAG
CTCTTTAATTTTCTTTTCCATTTCTATTTCAATCCCATAATGGTCTTATTTTAATTAATATAGGCGGCGA
CCTTATAGACTGTATTATTTAATTTCAATCCCATAATGGTCTTATTTTAATCTTTATATACTATGCATTA
CAATGTATTATTGTAGTATTTCAATCCCATAATGGTCTTATTTTAATTCGGTTGTGCCTCTCGGTCGGTG
GGTTGTGTCGCTATTTCAATCCCATAATGGTCTTATTTTAATTAAATCATTATTATAGTAGTGTTCATAT
GGTATATAAATTTCAATCCCATAATGGTCTTATTTTAATCAGAAAGTGGAAAATGGAACTTGAATTATAA
TATGATTTCAATCCCATAATGGTCTTATTTTAATATGTTTGATGGTATATCTTTAAGGTTACATTTAAGC
AATTTCAATCCCATAATGGTCTTATTTTAATTATTAAAGTTATATATTCCAGTTTCTATTGTAATACATT
TCAATCCCATAATGGTCTTATTTTAATTTTATGATTTTATTATCTTTAATTTCATCGTATTGTTATTTCA
ATCCCATAATGGTCTTATTTTAATGGCATTGAAAGATAAGGGGCATAGTGTTAAGAGTGTATTTCAATCC
CATAATGGTCTTATTTTAATATTCTTTAACTTTAACTCTTCTGAAAGGTTTAAAAATTTCAATCCCATAA
TGGTCTTATTTTAATCAGAGGCTACTGTGAATATCCTGTTTGAGAATTTTAATTTCAATCCCATAATGGT
CTTATTTTAATAAAGAGATCAATAGAATTTTTAATAAATATATAATAATTTCAATCCCATAATGGTCTTA
TTTTAATAGTTACTTAGATTATGTAAGGATAAAGGTTTTAAAGATTTCAATCCCATAATGGTCTTATTTT
AATTAAAAAAATTGAAACAGCTGGAACAAACCAAATTAATTTCAATCCCATAATGGTCTTATTTTAATGA
ACCAAACACTAATTACAGTAAAAAATTTTTGTATATTTCAATCCCATAATGGTCTTATTTTAATTACTAT
TTATAAAAAAAGTATTACTCGAAGATCTTGATTTCAATCCCATAATGGTCTTATTTTAATCTTATAATAT
ATTTCGTGAAATGAAATTTTTATAAATTTCAATCCCATAATGGTCTTATTTTAATAGGTTTTACCATTAC
GCATAGTCCACAATGTATGGTAATTTCAATCCCATAATGGTCTTATTTTAATGTATTGCTCCACAGTGTT
CGCATACTTGTTCTGCGATTTCAATCCCATAATGGTCTTATTTTAATATGGTGATAAAATGAAAACACAA
TACAGAATGGAAAATTTCAATCCCATAATGGTCTTATTTTAATGGATTAAACAGTAATTCCAAAAAAGCA
AAATACAGTATTTCAATCCTATAATGGTCTTATTTTAATTTATACACCACCACAAATAGATAATGATATA
TTAGATTTCAATCCCATAATGGTCTTATTTTAATTCATAAAGGTATATCCTACATCTATGGTTAAACGGT
ATTTCAATCCCATAATGGTCTTATTTTAATTCTTTCCCAAGCGGCAGGACCTGCATTCGAAAGGTTATTT
CAATCCCATAATGGTCTTATTTTAATCATTCTATTTAATTCCTCTTCACTTGGAATATAATTATTTTAAT
CCCATAATGGTCTTATTTTAATTAAAAAAGGATTATTAACAACTATAAAGCTGTATTACATTTCAATTCC
ATAATGGTCTTATTTTAATGATGAGGATTATAATACCATTATTGAACCGTTACTTAATTTCAATCCCATA
ATGGTCTTATTTTAATCTTTTTATTTCATCCACTTTTAAACATACTCCTGCATTTCAATCCCATAATGGT
CTTATTTTAATTTTGTTTAATTATTTAATACTTATTTTATAGGTTGTATTTCAATCCCATAATGGTCTTA
TTTTAATTCCAGACTTCATTTTTGCATAGGGCAACTCTTTAATCATTTCAATCCCATAATGGTCTTATTT
TAATTAGTTTTTACCATCTCTTGGTTCAAATACACTAATCTCATTTCAATCCCATAATGGTCTTATTTTA
ATATACACAGGGTAAAAGCAGTGAACAGGAATTGGTCATTTCAATCCCATAATGGTCTTATTTTAATACA
CCACAGTACTAATAGAGACAGGGGTAGCAGCTGCATTTCAATCCCATAATGGTCTTATTTTAATTAGTGA
GGGTAAATTGGATATTAAATGTAAGGACCTATTTCAATCCCATAATGGTCTTATTTTAATTCTTTGATAA
TCTTATCGCATTATATGTTTCCTGATATTTCAATCCCATAATGGTCTTATTTTAATTATCATTATTGCTT
TCGGAGTGCAACCTTCAAAGGTATTTCAATCCCATAATGGTCTTATTTTAATGGAAGAAAACCGAAAGAA
AAAATAGATGTTAAAATAGATTTCAATCCCATAATGGTCTTATTTTAATGTGAAGTTGCCTGGGACAAGT
TTTGGCAGGCAATTAAATTTCAATCCCATAATGGTCTTATTTTAATAAGAGAAATTCCTTAAACACATCA
TGGATGAAATCGTATTTCAATCCCATAATGGTCTTATTTTAATAATCGATGAGTTAGTGCAAAATGATGA
GTTTTCAAATTTCAATCCCATAATGGTCTTATTTTAATAAGCTTGAAGATTTTTCCCTAATGTGTGATAA
TTGTAGATTTCAATCCCATAATGGTCTTATTTTAATATTTCCTCAGCAGAATAATCCTTGAATATATTTT
CAATTTCAATCCCATAATGGTCTTATTTTAATCGGCGGCCGCTACCTTAGGATATGATGCTAGTCTTATT
TCAATCCCATAATGGTCTTATTTTAATCTCCTATTATTTTTTTGAATTCGGATTCTGTTATTGTATTTCA
ATCCCATAATGGTCTTATTTTAATAAATGTAAAAAGAAGATACTTCAACAGAAACCTCATATTTCAATCC
CATAATGGTCTTATTTTAATTGAATGAAAATAAGTAATATGAAAGAATTGAATGATATTTCAATCCCATA
ATGGTCTTATTTTAATGTGGATATGGAGCAATTATCATATGATGTTGAATGATTTCAATCCCATAATGGT
CTTATTTTAATCAGGTAGAAGCACAACCAATAATACTAATTATCATACATTTCAATCCCATAATGGTCTT
ATTTTAATTGTAAACTCCATTAACTCAGGTGCTTTTTTACCCCAATTTCAATCCCATAATGGTCTTATTT
TAATACTACAATACACCTGTCTGTTATGTGTCTTGTTAAAATTTCAATCCCATAATGGTCTTATTTTAAT
TCCTTTTTCAATGTATAGTATCCATCATCGTCAGGTATTTCAATCCCATAATGGTCTTATTTTAATTTAA
AGACCTCTTTATTATCGAGGCGAGGCTTGTATATTTCAATCCCATAATGGTCTTATTTTAATTATTATAT
GGAAAGAATATTGTTGAGGATATGAAAGAATTTCAATCCCATAATGGTCTTATTTTAATAGCAATACAAT
CTATTGCTTTTTGGAGAAGTTCCTTATTTCAATCCCATAATGGTCTTATTTTAATACGTTGGGAATTTCC
AGCCGGTTTTGATTGAGTACATTTCAATCCCATAATGGTCTTATTTTAATTTACAGATAATTTAAAACCT
CTAAGACTTAATTCTTATTTCAATCCCATAATGGTCTTATTTTAATAAAAAATAAGAAATGAATATTTAA
TTGATTTTCAATATTTCAATCCCATAATGGTCTTATTTTAATAGGGGGTATTGAATACCTTAAACAACAA
ATATTAAAATTTCAATCCCATAATGGTCTTATTTTAATCTCAAAGAATTATATTATAATGATAAGGATAT
GGTATTTCAATCCCATAATGGTCTTATTTTAATCTCAAAGAATTATATTATAATGATAAGGATATGGTAT
TTCAATCCCATAATGGTCTTATTTTAATTCTATTTCTTTTATGATACTTGTTAAAGCTTCATCATTTCAA
TCCCATAATGGTCTTATTTTAATACTGCAATATGGAGTTTTATGGGATTATTAGAAGAATTTCAATCCCA
TAATGGTCTTATTTTAATTTGATATTTTCAGAACTTGAAAAACTATTAATCATATTTCAATCCCATAATG
GTCTTATTTTAATAAAAAAGGATTCTTAACAATTATAAAATTGTATTACATTTCAATCCCATAATGGTCT
TATTTTAATTTTTCAATAACAATAATTCCAATACTGAAATATATAATTTCAATCCCATAATGGTCTTATT
TTAATTTCTATTATGTGTTTGAAGTTCCATATGTTATAATATTTCAATCCCATAATGGTCTTATTTTAAT
CGGTTAAATTTTCCTTAGGTAATGCTTCACATTCTAAATTTCAATCCCATAATGGTCTTATTTTAATTAG
TGCCGTTAATCTAATTCCAAGAGCCAAATATATTAAATTTCAATCCCATAATGGTCTTATTTTAATCAAC
AAAATAAACAAAGTTTTAGGAGCATTATTTGAATTTCAATCCCATAATGGTCTTATTTTAATGAGTTCCA
AAAAACCATTGAAGAAATTTTCCAAAATAATTTCAATCCCATAATGGTCTTATTTTAATTCTGACCAACT
GCAGGAATTCCATCTGACCAACTGCATTTCAATCCCATAATGGTCTTATTTTAATAAAATGGTCCTGCTG
CTTAAGGTCTAATATATCCATTTCAATCCCATAATGGTCTTATTTTAATTTTCTGCATAGTCTGTTAAAT
CATCTAATATTATAAATTTCAATCCCATAATGGTCTTATTTTAATATTTATATGAACATAATTCTTATCC
AAACCCATTGGATTTCAATCCCATAATGGTCTTATTTTAATAGCTCTGACCACTACCACTTACAAAAAAG
ATTGCATATTTCAATCCCATAATGGTCTTATTTTAATATGTTGATGAGATTGCTAAAAAAGCATTTGATT
CAATTTCAATCCCATAATGGTCTTATTTTAATAAGGAAACAGAATAAAAGAATGGAGGTATTAAAGTAAT
TTCAATCCCATAATGGTCTTATTTTAATATAGACACAGGTGTTTATACTTCTGGTACTGTTATATTTCAA
TCCCATAATGGTCTTATTTTAATATTTTATAAATTTTTTCTTGTATTCGCTGCAGTATTATTTCAATCCC
ATAATGGTCTTATTTTAATAATAGCATATAACATACTATTATATAGCAACCTGCAAGCACATTTCAATCC
CATAATGGTATTATTTTAATCAGCAAATAGAAAAATCATATATTTTTCTTGTTGTATTTCAATCCCATAA
TGGTCTTATTTTAATCTGAATTCGAGGATATGGTCATACAATGTATTGTAATTTCAATCCCATAATGGTC
TTATTTTAATTTATCCCCTGCAGATTACCAGTTCCAGATTGGTAACATTTCAATCCCATAATGGTCTTAT
TTTAATTTTCACGTAACATTAATAATATCATATCTGAACATTCATTTCAATCCCATAATGGTCTTATTTT
AATCAAATCCATTGATGAGCAATACAATTGAAGTATCTTAATTTCAATCCCATAATGGTCTTATTTTAAT
TGGTATGATTCAGAGTCTGCAACATCTGTGGATCAGTATTTCAATCCCATAATGGTCTTATTTTAATATT
TGAATCCGTACTTGTCTGCTTCTCAATAATCATATTTCAATCCCATAATGGTCTTATTTTAATATAGAAA
GTGAAAAATAGGAAACTCATATAATATAAATTTCAATCCCATAATGGTCTTATTTTAATTCCTATCAGAG
TAACGACCCGTTTATCATAATCAAATTTCAATCCCATAATGGTCTTATTTTAATAGTTATAATTCTGCTA
CCTGTTATTTTCAAATATATTATTTCAATCCCATAATGGTCTTATTTTAATTACTTATGAGAGATACTAT
ATTGTAGTTTGTGAGGATTTCAATCCCATAATGGTCTTATTTTAATATTTCCATTGAGATTTCTGAGATT
TTGCTTTGGGATATTTCAATCCCATAATGGTCTTATTTTAATCTTTGGGATTGGAGAGATGATGGATACG
ATGATGAGATTTCAATCCCATAATGGTCTTATTTTAATTTCTCCATTACTCAAATCCAATTGCACAACAC
CATATTTCAATCCCATAATGGTCTTATTTTAATCTTGAAGATTTCAGTTTGATGTGTGATAATTGTAGAT
TTCAATCCCATAATGGTCTTATTTTAATTTTATGGTATAATGATAAGTCCGACCGTAATTATCTGTATTT
CAATCCCATAATGGTCTTATTTTAATAACGGGATGGATCTTGGCTTTATCCCTCTAGTACTTAATTTCAA
TCCCATAATGGTCTTATTTTAATAGATGACATTTTATTCATTAAAACAAGTAAATTTAAATTTCAATCCC
ATAATGGTCTTATTTTAATTAAACTAAAAATTATTTTTTTTTGGAGGCATATAGTTAATTTCAATCCCAT
AATGGTCTTATTTTAATCAAATAAAAGACGAGCAAGTCGACGACTTCGAGGAGTATTTCAATCCCATAAT
GGTCTTATTTTAATATCCTTTTTCAATGTGTAGTATCCGTCATCGTCAGGTATTTCAATCCCATAATGGT
CTTATTTTAATATATGATTTTTAAACCATGTTATAACAGGTTAGCTAATTTCAATCCCATAATGGTCTTA
TTTTAATGCTCTACAGCAGGTGGGTCAACAAGCATTAAGTTTATTTCAATCCCATAATGGTCTTATTTTA
ATCTGACCCTATATTCGATTTCTTTGATTATACTGGAAAATTTCAATCCCATAATGGTCTTATTTTAATG
AGGTTTCCGTGCAAACGGCGAATACTATCCAGGTCTATTTCAATCCCATAATGGTCTTATTTTAATCCAT
TGCTCAAAGCAATACTTATACCATTATCCTATTTCAATCCCATAATGGTCTTATTTTAATAAACAACCAG
TTACAAGTTGTATCGTAGGGGTAACAATTTCAATCCCATAATGGTCTTATTTTAATACGTAGAATTTCAA
TAGCTGTACTGAATGAAATCTGATTTCAATCCCATAATGGTCTTATTTTAATGAAAAAGGAGAGCATAAT
CTTATTTCATCAGAGATTTATTTCAATCCCATAATGGTCTTATTTTAATCTACATAATCACCATCACAGG
AAACATTGAAGAAGAATTTCAATCCCATAATGGTCTTATTTTAATATCATCTGTCTTACTCCAATGTTCA
CACCAATTAAAATTTCAATCCCATAATGGTCTTATTTTAATAAGACAAAGTTACTTGCAGATATTCAAAA
GAAATAATTTCAATCCCATAATGGTCTTATTTTAATATGATAGACGCTATTAAAGCGGGTATTACTAGGC
TTATTTCAATCCCATAATGGTCTTATTTTAATTTTATAACGGTGGAGTGTGCGAAAAACGATATTTTAAA
TTTCAATCCCATAATGGTCTTATTTTAATATAACTGGAAATGATTAATTATGTATCTTAATCAGGAATTT
CAATCCCATAATGGTCTTATTTTAATAAGCATCCAATTTATCTTCCTCATACTTCTTAATAAAATTTCAA
TCCCATAATGGTCTTATTTTAATACGACAAATAAGTCATCATCAACAAAATCTACCTTATTTCAATCCCA
TAATGGTCTTATTTTAATATGGGGACGTCGTGTTAGAAACCTTCTAAAAGCAATATTTCAATCCCATAAT
GGTCTTATTTTAATAATGCAGACGGTACAAAACAAGTCCGTACCGATGGCATTTCAATCCCATAATGGTC
TTATTTTAATAACTGGTTCTTGCAGTATTGTTGATGTTACTGCATTAATTTCAATCCCATAATGGTCTTA
TTTTAATGAGGAGGCTATCAGTATATATACTGAGGCTTTAGCTAATTTCAATCCCATAATGGTCTTATTT
TAATCCTGCAAAACAGATACAAGCTTGGCTTAAAAAGCAATTTCAATCCCATAATGGTCTTATTTTAATC
TTTTGTTTATAATTATGTTTTTTGCTCCTAACTTGATTTCAATCCCATAATGGTCTTATTTTAATTGGGA
ATTGGTGTCCTTTTATAAAGAAACTTCTTTCATTTCAATCCCATAATGGTCTTATTTTAATCTTTTTAGT
GAAACCATTACGTAAAGTACTGAAAGCATTTCAATCCCATAATGGTCTTATTTTAATAAGGTCTTCAATA
AGTTCTATCTCGTCATTTGTGTAATTTCAATCCCATAATGGTCTTATTTTAATAAAAAGCAAAAAAAGAG
AATTAAAGATTTTTTAAATCATTTCAATCCCATAATGGTCTTATTTTAATACTCAACTTGGAGATTCTAC
TCAAACAGGTTTCAGATTTCAATCCCATAATGGTCTTATTTTAATCATTAATTCAAACTTAGCATCGGAA
AGAATAGTCTGATTTCAATCCCATAATGGTCTTATTTTAATTGGAGACGGATCTATTATTTATCCAAGCG
TTACCTAATTTCAATCCCATAATGGTCTTATTTTAATGATAATAAAAGTCTTCTTATTCATGATCTTGTG
TAATTTCAATCCCATAATGGTCTTATTTTAATAAAAACAAAAGGATTTTTAACATTAAGTTTTAATCCAT
TTCAATCCCATAATGGTCTTATTTTAATCAAATAGATAAGAAACATATGAAATTTAATTACTCAGATTTC
AATCCCATAATGGTCTTATTTTAATTAAATTTATCCTGTTGTTTTATGTCTGTTATATCGATTTCAATCC
CATAATGGTCTTATTTTAATACGCCGCCTCCTGCCTTGCTATACTTTTTAATATGTATTTCAATCCCATA
ATGGTCTTATTTTAATTGGTAGCGGTGACCATTTTGCTAAAACTGTACATCATCCATTTCAATCCCATAA
TGGTCTTATTTTAATTTTATTTATCACAAAAGTTGACCATACTTTTGAAGGATTTCAATCCCATAATGGT
CTTATTTTAATAAAAATTACTGATAAAACTAAAGCGACCCGTAAATAATTTCAATCCCATAATGGTCTTA
TTTTAATTACCTACAGTGTTCGTTCGGTTTAGTGCCATATGTTAATTTCAATCCCATAATGGTCTTATTT
TAATTTTTTCAAACTCTTTTATGGCCTCCTCTTTACTCCTATTTCAATCCCATAATGGTCTTATTTTAAT
GCGCTAAGTGTAAATTTTTTTTGTGTTGTTGTATTGTATTTCAATCCCATAATGGTCTTATTTTAATAAG
TGCCAGTCTTAATGCTGAGCCAGTTACAAAAACATTTCAATCCCATAATGGTCTTATTTTAATTAGTGAA
TGAGTTAGTTGAATTTACTGGTGAGGAAGGATTTCAATCCCATAATGGTCTTATTTTAATGAAGAAAAAG
AACTCATCACAGAAGAAGAACTTTTAAATTTCAATCCCATAATGGTCTTATTTTAATTCATAAAAACAGT
AATCCAAAATTACAGTAGAAATGATTTCAATCCCATAATGGTCTTATTTTAATCTTTGATGGGGATTTTT
TCCCGCCATAAAGGTTCACCATTTCAATCCCATAATGGTCTTATTTTAATTTTCACCCCCATAACATTAG
TTTAGAAAAGTATTTATTTCAATCCCATAATGGTCTTATTTTAATATACTCAGGTAAAACGAATAGTAAT
GGTACAGTTACATTATTTCAATCCCATAATGGTCTTATTTTAATCTGTATCTGTAAAGGACGATTTAAAT
CCTGTGATAATATTTCAATCCCATAATGGTCTTATTTTAATTTAACCCTTCTTTACTACATTCCTCAATT
ATTACATTTCAATCCCATAATGGTCTTATTTTAATAGTACTCAAACCCTCCAAATTTGTTTTTACCAGAT
TTATTTCAATCCCATAATGGTCTTATTTTAATAAGACTGCACAATAAAAGTATCCCACCTAAAAAAATTT
CAATCCCATAATGGTCTTATTTTAATGGATATTACCCTGTAAAATGTAGCTATGACGGTAACAAATTTCA
ATCCCATAATGGTCTTATTTTAATTATGATTTCAATGAGGATTATGAAAAAAATATAGAAATTTCAATCC
CATAATGGTCTTATTTTAATCTAGAGACTGGTGTAAATCTAGGATTATCCATATTTCAATCCCATAATGG
TCTTATTTTAATTGTTGAAACCCAGTCTGGAGGAAAACATATTTACCTTATTTCAATCCCATAATGGTCT
TATTTTAATGGTATCTTAAATGAGATTATTAAAGAGTATCAATCTAATTTCAATCCCATAATGGTCTTAT
TTTAATTGCGAACTTCTTAAAAGAGAAGGGCAAGATATAATGATTTCAATCCCATAATGGTCTTATTTTA
ATGAGCAAAATTGATAATCTTCTACACGACCTATTACAAATTTCAATCCCATAATGGTCTTATTTTAATT
CAGTACTGTCAGGTAATCTTAGTTGATATGCAAGTATTTCAATCCCATAATGGTCTTATTTTAATGAGCA
GACCGTCATAGTCCTGGTGCAATTGCAAGAATGATTTCAATCCCATAATGGTCTTATTTTAATTGACACT
ACTAATTTCTTTAAAGTAGAAAATATCCGGATTTCAATCCCATAATGGTCTTATTTTAATCAGCTTAACT
GCGATGCCTGCTAATTATGATACTTTATTTCAATCCCATAATGGTCTTATTTTAATGAAGACTAGGTGTA
CATATACAGGCACATAATAACCATTTCAATCCCATAATGGTCTTATTTTAATAACTCATCAATCTGCTCC
TCTAACTCTTTTCTTTTCTATTTCAATCCCATAATGGTCTTATTTTAATTGGAATTTAATCTGTGACGGT
GGACTATAAAAATGTATTTCAATCCCATAATGGTCTTATTTTAATTTGCAGCATAATCATAACCAATTCC
ATGTTAAGAACATTTCAATCCCATAATGGTCTTATTTTAATAGGAGGTACCATTTTTTTGAGTTGTTTTC
AAGGTCATTTCAATCCCATAATGGTCTTATTTTAATTGATAATAAAAGTCTTCTTATTCATGATCTTGTG
TAATTTCAATCCCATAATGGTCTTATTTTAATTCGCATATTTCCTCTTCTTTATCAAACTCTTTCATGAT
TTCAATCCCATAATGGTCTTATTTTAATTGGATCATTAACAATCAATGAGGTAAGGTCAGGTTAATTTCA
ATCCCATAATGGTCTTATTTTAATAGTAATCCACTCCATATGGAGGGTCTGTTAGTAATATTTCAATCCC
ATAATGGTCTTATTTTAATATGATACAGTAAACAATATCTTATATATACACACCCAATTTCAATCCCATA
ATGGTCTTATTTTAATTGTAAGTATACATCAACAGCGACTATGCCAATTCTTATTTCAATCCCATAATGG
TCTTATTTTAATTTTTCACCAACTTGTAATAGCAATTCTCCAGGATTATTTCAATCCCATAATGGTCTTA
TTTTAATCTTTTCCTTTCCTTGATTAACTTTTTACTCTTTTTAATTTCAATCCCATAATGGTCTTATTTT
AATTTACATACCGTAAACAGTCCGTTGAAAATAATGCTCATTTCAATCCCATAATGGTCTTATTTTAATT
CGAACTCCTGAAGATTTTTTTCTTCTTCACTATAATGTTATTTCAATCCCATAATGGTCTTATTTTAATC
AAGTGATACGTTGTAATTTATTACCCATATTTGTATTTCAATCCCATAATGGTCTTATTTTAATCGTTAG
TATCAGTTACTTTGAACTGAATGGTGTAGGATTTCAATCCCATAATGGTCTTATTTTAATTACACCAACA
CTCCGTCTATTTGACTCAATAAATGAATTTCAATCCCATAATGGTCTTATTTTAATACTTCTTGGTGTTG
AAAGGTATAAACACATTGAAGTATTTCAATCCCATAATGGTCTTATTTTAATACCTGCATATCCACTATT
GGCGGTTAAATTAACACCATTTCAATCCCATAATGGTCTTATTTTAATGGTATAAAAGCATAATGCCCAA
TAACCTTACATTCAAATTTCAATCCCATAATGGTCTTATTTTAATATTTTAGGCATTTCTAAGCACCTCC
TTTAATTGATTATTTCAATCCCATAATGGTCTTATTTTAATAATTTTGAGTGCAATATCACAGGAACATA
CAATACATATTTCAATCCCATAATGGTCTTATTTTAATTCCTTTAATGTTTTTTTTATTTAATTGTATGT
TTATATTTCAATCCCATAATGGTCTTATTTTAATGATGAACAACATGACGAAATACTATGTCTAGACTGA
TTTCAATCCCATAATGGTCTTATTTTAATAATACCCTGTTCTCAGTATAAACCATCTCATAATCGAATTT
CAATCCCATAATGGTCTTATTTTAATATTATCACCTGCAGATTACCAGTTCCAAATTGGTAACATTTCAA
TCCCATAATGGTCTTATTTTAATAAAACTTTTCGATATAAACCCTGGAGATCATATAGAAATTTCAATCC
CATAATGGTCTTATTTTAATAAGTTAATGGATAAGAATAAAGGTTAATCCCATTTCATTTCAATCCCATA
ATGGTCTTATTTTAATATACAGTACTGATGATCTTGAAGCAAGAAAAAATTTCATTTCAATCCCATAATG
GTCTTATTTTAATCTTCAGTTAATGTTCCTTCAACTAAACCAAAACTTTATTTCAATCCCATAATGGTCT
TATTTTAATCGGATAATGTTGCAGAATTGTTAACAATCAATATATGCATTTCAATCCCATAATGGTCTTA
TTTTAATGGGTTCTAACTGACCAAGATGTTTTATCTAATCAAGATTTCAATCCCATAATGGTCTTATTTT
AATTTCTACAGAACATGAGAATAATATATAATCAGAAGAATTTCAATCCCATAATGGTCTTATTTTAATT
ACTTGATCCCTTTTTAATTCTTGATACTCTTCAATATTTCAATCCCATAATGGTCTTATTTTAATTTGCT
TTCTTGAAAAACTAAAAAGGTGATTACGAAATTTCAATCCCATAATGGTCTTATTTTAATGAAGGATATG
AAAAAAATTGAAGAATTTGTTACAAATTTCAATCCCATAATGGTCTTATTTTAATTTATAGGGCAGGTTT
GTACGACATTATCAATTACATATTTCAATCCCATAATGGTCTTATTTTAATGTTTTTTTTGTTGTAATAA
TGAAAGTTTGAAAATTTGATTTCAATCCCATAATGGTCTTATTTTAATTGATTAAAGATTTTTTGGAAAA
CGGCAGGATAGTTGAATTTCAATCCCATAATGGTCTTATTTTAATTACTGCATACATTAACCCAACTGCT
ACAGGTAAAGAATTTCAATCCCATAATGGTCTTATTTTAATTGCCTCTTGAGATAACACCTACAATGTTC
GTTCGGTATTTCAATCCCATAATGGTCTTATTTTAATAACATATTTCAAATATGAGGGAACAACATACAA
AAATTTCAATCCCATAATGGTCTTATTTTAATTTCTAGATCATAGATGGCATATGCACACCACCTATTTT
CAAATTTCAATCCCATAATGGTCTTATTTTAATACAGCAGGAACAAAAACTAACACACATGAATTTTAAT
TTCAATCCCATAATGGTCTTATTTTAATTAGGAGGTACCATTTTTTTGAGTTGTTTTCAAGGTCATTTCA
ATCCCATAATGGTCTTATTTTAATTGTATCCATCAGTTAAAAACCCCTTTTTCTTTTCTAATTTCAATCC
CATAATGGTCTTATTTTAATCTTTCTATCCGTTCTGCTTCGGCGGTTCTTTGCCTAATTTCAATCCCATA
ATGGTCTTATTTTAATATTATAATGTCCAATTACAACAACATGATTACTAGAAATTTCAATCCCATAATG
GTCTTATTTTAATAGGATATCCGCCGCCTCATCAAGTGTGAATGATTCGTATTTCAATCCCATAATGGTC
TTATTTTAATAACAACACCGTCGACACAGTGACCATCTCAAGTTACACATTTCAATCCCATAATGGTCTT
ATTTTAAT
>NZ_CP014265.1(region:463459-477912)	real
ATTTCAATCCCAAAATGGTCTTATTTTAATTAATCCTGAAACTATTAATAATCTTGTTGTTTCTTAATTT
CAATCCCAAAATGGTCTTATTTTAATCAGAAAACAAAGTTTATGAAGTAGAAATGAATGCTTAATTTCAA
TCCCAAAATGGTCTTATTTTAATCACCACACCCAACAAAAAAGGTTGTGGAGGAAATTTCAATCCCAAAA
TGGTCTTATTTTAATTTTAATCTTTGTTTTGGAAAACAATTCAAAAAATAATTTCAATCCCAAAATGGTC
TTATTTTAATTTTAAGCTTTAGTCAACCTAATTATGATAGTAGTGAATTTCAATCCCAAAATTGTCTTAT
TTTAATTTGGCAGAATTTCTTATTTGATAAAGCTATTGATGTATTTCAATCCCAAAATGGTCTTATTTTA
ATTTTCATTTAATTTTTCCATATACTTTTCTTTGAATGTATTTCAATCCCAAAATGGTCTTATTTTAATT
ACCAAGAATGATAGGATTGAAGACTAGATGTTAAATTTCAATCCCAAAATGGTCTTATTTTAATCCTTAA
GTCCAATATTGGTATTAACTGTTTGACATTATTTCAATCCCAAAATGGTCTTATTTTAATCACTAGAATG
ATCCACCAAGAAAATTTTGCAAATCTATTTCAATCCCAAAATGGTCTTATTTTAATATGCCTACAGCTAA
TTGGATACATATTCACTCTAGTAAATTTCAATCCCAAAATGGTCTTATTTTAATCAGAACTTTCCTTGAT
AGTGAAACTCGTGATGCACTATTTCAATCTCAAAATGGTCTTATTTTAATATTTATCCTCTGAAGAGTCT
AGATTATTATCTAGCTCATTTCAATCCCAAAATGGTCTTATTTTAATTAGAAATGACAAACAGGTACTGG
GGAATAGTTAGTACATTTCAATCCCAAAATGGTCTTATTTTAATGCAGCTGCACATAGACACAAAGGTGG
ATATGAACAAATTTCAATCCCAAAATGGTCTTATTTTAATTAGCCATTACCATAAACAAGCTAATAAATA
TAGTAGATTTCAATCCCAAAATGGTCTTATTTTAATATAACTACCACTAAAACTTTTAATAGTATCAATG
ATATTTCAATCCCAAAATGGTCTTATTTTAATATTCTTGAATAAATTATATGATAAATATAAGAACTTAT
TTCAATCCCAAAATGGTCTTATTTTAATCATATCCCCATTAAAAGAAGTGTTATCGTAGCTCAATTTCAA
TCCCAAAATGGTCTTATTTTAATTGAGTATTGCTAGCTCTTATTATTCCATTTTTTCTAATTTCAATCCC
AAAATGGTCTTATTTTAATAGAGGAAATAGCTATTATATTTGAAAAATATAATCCATTTCAATCCCAAAA
TGGTCTTATTTTAATGATACTTAAGTCCTCTATACTACCAGCATTCTGTTGATTTCAATCCCAAAATGGT
CTTATTTTAATTAAATATTTAAATGACAATATTCTCAATACTGTTGAATTTCAATCCCAAAATGGTCTTA
TTTTAATGCTTCAGCTGTCGCCGATAAGGGTATAATTGCTAAAATTTCAATCCCAAAATGGTCTTATTTT
AATCTCGTTTATATGTTATTAATAACTCAAATAGTAGTGGATTTCAATCCCAAAATGGTCTTATTTTAAT
AAGTTCACAGAACACAATCAATAACTAGTCCTGGTTAATTTCAATCCCAAAATGGTCTTATTTTAATTAG
ACAATGAGGGTGATCCTATGGGTGTTCATCGTTAATTTCAATCCCAAAATGGTCTTATTTTAATTTAATC
CATGTATCCGCTATTGTTATTAGGTCTATTATTTCAATCCCAAAATGGTCTTATTTTAATCTGAGGAAGG
TAATATGTTAGCAAAGCTAATGACAATATTTCAATCCCAAAATGGTCTTATTTTAATTTTGCAGTGGGTT
GTGCTCATTGTCAAGTAAAAGTATTTCAATCCCAAAATGGTCTTATTTTAATATGACGCAGATTATGTTA
TAATTGACGACCCATATTCATTTCAATCCCAAAATGGTCTTATTTTAATTATTATGCTTACCCACAAAAT
CAATTAACATGTCTTCATTTCAATCCCAAAATGGTCTTATTTTAATTCTTGTATTGCTTGTCTAAAATCA
TAAGGTTCTATCATTTCAATCCCAATGGTCTTATTTTAATGAGTATTAATTTATCAAATTATTCACTAAA
GAAGATATTTCAATCCCAAAATGGTCTTATTTTAATTTTATTAATCCTCCAAATATACTGCTAATTCATA
AACATTTCAATCCCAAAATGGTCTTATTTTAATATGTGGTATGAATTCCCAAAACCCCATCATGTCCTCA
TTTCAATCCCAAAATGGTCTTATTTTAATCAGCAACCTTAGTAGCACTATTAGCCTTAACAGTAACATTT
CAATCCCAAAATGGTCTTATTTTAATACGGACATAATCATCAGCTACAATCTTAGTAAAATAATTTCAAT
CCCAAAATGGTCTTATTTTAATTTTAGCAAGTAACCTTTCTAATTCTTTTTCCTCTTCATTTCAATCCCA
AAATGGTCTTATTTTAATAATTAGAGATTAGTAATGCTGAGGAAACTTTGACTAATTTCAATCCCAAAAT
GGTCTTATTTTAATTAATTTGAAGCATGGGGGTGCTTTATTAACAGATACATTTCAATCCCAAAATGGTC
TTATTTTAATTCTCACAAGTAATTTCTCCTTCTTTAACACTCTTATTTCAATCCCAAAATGGTCTTATTT
TAATCCTGTTTAGCTATAGATTTAACATAGTTTTTAATAACATTTCAATCCCAAAATGGTCTTATTTTAA
TTTTGCATTAGTTGTTATTGTTGAAGTGTTCTTATCATTTCAATCCCAAAATGGTCTTATTTTAATAATA
TACTCATCATTCAACATTATACCCGTATCAACATTTCAATCCCAAAATGGTCTTATTTTAATGAGGAACT
TGAATTTGAGAAGTTGAAAGAAGAAACCATTTCAATCCCAAAATGGTCTTATTTTAATTTTTATGGTTGA
TTCTTTTATGTTTATATTTTTTCTTATTTCAATCCCAAAATGGTCTTATTTTAATTCAAATACGTACTAA
ATATTAGTTATATACATTACCATTTCAATCCCAAAATGGTCTTATTTTAATAAGAAGGAGGGTTATTCTT
TTAAAACTCTTAAATATATTTCAATCCCAAAATGGTCTTATTTTAATCTGAACTAGTACAAGTTGATGAA
TATACTATAAAAAACATAATAAATAATATAAAAAAATTTTAATCTGAACTAGTACAAGTTGATGATTGGA
GCAACTCAAGGATATATTAATAATATTAATAAATTTTAATCTGAACTAGTACAAGTTGATGATAGTCAAT
TTGTACTATTTCAATCCCAAAATGGTCTTATTTTAATATTTATCCAGTATGGTCAAACACTATAAAATAA
TTTTATTTCAATCCCAAAATGGTCTTATTTTAATTGAATATATTGCCTTATGGCCTTTACTTGCAATTAT
ATTTCAATCCCAAAATGGTCTTATTTTAATGTAGTAATCCTCATATTCCTCAAGTCTCTCCTTCAAATTT
CAATCCCAAAATGGTCTTATTTTAATGTCCTCCTCTTCAATTACCCTATCAGCAACAATTACATTTCAAT
CCCAAAATGGTCTTATTTTAATTAGACAGGTTAAGGTGCTGAAGAGACACTTTAAAATATTTCAATCCCA
AAATGGTCTTATTTTAATTATTATTGTCGCAGATACTAATACTAATCACTGTCCTATTTCAATCCCAAAA
TGGTCTTATTTTAATAAAAATATTATTACTATTCTGTGCTAACCTTTTATTATTTCAATCATTGGATTGC
ACCAATAACATTTGAGGCGTTACATATTCTGTGCTAACCTTTTATTATTTCAATCCCAAAATGGTCTTAT
TTTAATGAAGGCTAAACCATCATGTTATTCCTGTTATAAGAATATTTCAATCCCAAAATGGTCTTATTTT
AATATATGATGAGAAATTCAGGAGTTTATTATGAAAAATATTTCAATCCCAAAATGGTCTTATTTTAATT
ACAGCTCTTTTTATAACTTCTACTATGCCATGTTCATTTCAATCCCAAAATGGTCTTATTTTAATTTGTC
TGTAATTGTTAAGATTATTAACTTCATTAACAATTTCAATCCCAAAATGGTCTTATTTTAATTAATGAAA
CCTTTTCAAACCACTCCAATGTACCCGCATTTCAATCCCAAAATGGTCTTATTTTAATTTTTTTTATCTT
GTATCTATAACCCAATCTTCACAACATTTCAATCCCAAAATGGTCTTATTTTAATAATTTGAAGATAACT
CAAAATAGCTTCAACAGCCTATTTCAATCCCAAAATGGTCTTATTTTAATAGAATACAAATAGTACTCCT
TTAAAAAGAGTTGCTAATTTCAATCCCAAAATGGTCTTATTTTAATATGGCTAATCATGTTAAGAAACAG
AACCTTATTAGATTTCAATCCCAAAATGGTCTTATTTTAATCAATTACAATTTTACTCAATAAATAAGCA
ACACTATAATTTCAATCCCAAAATGGTCTTATTTTAATCTGATAAGTACCGTGAGCTTGTTGAAACAATC
AATATATTTCAATCCCAAAATGGTCTTATTTTAATATTCAAAATTTAGCATTGAAAAATTATCAATACTA
TTATTTCAATCCCAAAATGGTCTTATTTTAATTCCCTAATAGTACGTTTATAAGAGTCAACGAATAATAT
TTCAATCCCAAAATGGTCTTATTTTAATCATTTGCATTAGTTGTTATTGTTGAAGTGTTCTTATCATTTC
AATCCCAAAATGGTCTTATTTTAATGTATGTGCCGTGATAAAGAAAGAGTAGTGCAGAAGATATTTCAAT
CCCAAAATGGTCTTATTTTAATTAGCTTTCTTTAAGAGGTAAAACTTCTTTTTAATAATTTCAATCCCAA
AATGGTCTTATTTTAATAAGTAATTCTTTATTACTAATATCATCATCAGCTACATTTCAATCCCAAAATG
GTCTTATTTTAATGAAGGCTAAACCATCATGTCATTCCTGTTATAAGAATATTTCAATCCCAAAATGGTC
TTATTTTAATGGCACCAGCATGGTTACGGTATTTTTTAATTAAGGTTATTTCAATCCCAAAATGGTCTTA
TTTTAATGGCACCAGCATGGTTATGGTATTTTTTAATTAAGGTTATTTCAATCCCAAAATGGTCTTATTT
TAATGAGTTTATTAATGAATTCTATAAATTAGGTTCTCAATTATTTCAATCCCAAAATGGTCTTATTTTA
ATAGGGTCAATATCAATATCATACTTTAATATACCTGTATTTCAATCCCAAAATGGTCTTATTTTAATTA
AGTCATCTGTCATTTCACACCCATACAATCGTTCATTTCAATCCCAAAATGGTCTTATTTTAATCAACAG
CTAGTAATTTGCCTATTGAGCTTGTTACTGCATTTCAATCCCAAAATGGTCTTATTTTAATTTGGTATGG
TAGGAATTAATGATAGGTCTTTACGTATTTCAATCCCAAAATGGTCTTATTTTAATTTTGGTTTGTTCTA
GTTCTTCACGCGGTACTTTTTCATTTCAATCCCAAAATGGTCTTATTTTAATTACTACTCCTCTTACATA
TATTGCTTCTTGTTTTTCATTTCAATCCCAAAATGGTCTTATTTTAATTAGAGCATTATATCCTCCAGCT
AGAGCTGACAAAATTCCATTTCAATCCCAAAATGGTCTTATTTTAATAATAGTAATAATATTTTTGTTGC
TTGTGTAAGTTATGATTTCAATCCCAAAATGGTCTTATTTTAATAAATTAAATTTCTCTTCAACACTTGC
TAAAAAATGATTTCAATCCCAAAATGGTCTTATTTTAATAGTCTCTTTCAAAACATTATTAAAAAAAGTA
GACAAATTTCAATCCCAAAATGGTCTTATTTTAATACGGTGGACTTCGTGAAACAGAGGAGGGCACCTTA
ATTTCAATCCCAAAATGGTCTTATTTTAATAATTATCCACTAATTATTAGTGGAATAAGCATATGCATTT
CAATCCCAAAATGGTCTTATTTTAATTTAAAAGAAATAATTTAAATGAACTTATCACATATCCATTTCAA
TCCCAAAATGGTCTTATTTTAATTTTTAATGCACTAAACATATCGTTAGTCATTATGTTATTTCAATCCC
AAAATGGTCTTATTTTAATAATTAGGTGTACAATAACCTAAAGCATTTGTAGGAATTTCAATCCCAAAAT
GGTCTTATTTTAATTCCTCTTGTAAGTATATTTTCTTTCTTGGTTTTCTGTATTTCAATCCCAAAATGGT
CTTATTTTAATATGATTCCTGCTTTAAACGGTATTAAAGCAGCAACATTTCAATCCCAAAATGGTCTTAT
TTTAATTCCTATAAGGTCTTCTAAACCTTTAAATTCATCTTCAATTTCAATCCCAAAATGGTCTTATTTT
AATGTTAATAGAAGCTTTTTTATGAAGGTAGATGCTCCTATTTCAATCCCAAAATGGTCTTATTTTAATA
CCAAAAAATTCTGTTTGTAATCTGTACTGAAAGTGATTTCAATCCCAAAATGGTCTTATTTTAATTACAT
TACCAAGCAGCTATAGTATTCATCGCACACACATTTCAATCCCAAAATGGTATTATTTTAATATTAAAAA
CACGCTCAATCTTCATATCATAACCCATATTTCAATCCCAAAATGGTCTTATTTTAATAATATTATCACC
AGAATCATCCTTAAACAAGTATTCCATTTCAATCCCAAAATGGTCTTATTTTAATCAAAGAAGAACAATA
CCCTTACATAGATGAAAAAGGAATTTCAATCCCAAAATGGTCTTATTTTAATGAAAGTATTTTTAATATT
ATAATCTACACCATAGGGATTTCAATCCCAAAATGGTCTTATTTTAATATTCACAATATAACCACAAGGA
TACCTCATAGTACTATTTCAATCCCAAAATGGTCTTATTTTAATTAATTGAGTAGTACATTTTATTGTAC
TATTTGATTAATTTCAATCCCAAAATGGTCTTATTTTAATACTGCTTGTGAATATGTTATTTTTCTCCTT
GTTGAAATTTCAATCCCAAAATGGTCTTATTTTAATTATAATGAGGATAATCTTATTGAATCTACTACCA
CATTTCAATCCCAAAATGGTCTTATTTTAATAAAGATAAACAATTATTCCGTACTGGAAACAAGATCATT
TCAATCCCAAAATGGTCTTATTTTAATCCACAATGTTAATGTTTTAACAATAAATGCTATTAAATTTCAA
TCCCAAAATGGTCTTATTTTAATAATACTCATAAGGAATGATAATATTTATATTTTCATTATTTCAATCC
CAAAATGGTCTTATTTTAATAAGAATCTGATTTAGTAGATATAGACTTTTTAAGAGTATTTCAATCCCAA
AATGGTCTTATTTTAATAATATACCAATATCTTGAGCTGTATTGGTAGTTTGTATTTCAATCCCAAAATG
GTCTTATTTTAATCCATGCACATAATATAAATTTTCTGACATAGTTTGAATTTCAATCCCAAAATGGTCT
TATTTTAATTTGAAGAAGATAACTTCAATGGGATAATACAGAATTTCAATCCCAAAATGGTCTTATTTTA
ATATCTACTTCCTCCTAGGACCAATACTCATAAAATAATTTCAATCCCAAAATGGTCTTATTTTAATTTT
AAAAGAGAAATATGATAATATATAAAAAAATTGATTTCAATCCCAAAATGGTCTTATTTTAATAATTATC
ATCATAGAATGATGATTTATTAAATGGTATTTCAATCCCAAAATGGTCTTATTTTAATTTGAAGAAGATA
ACTTCAATGGGATAATACAGAATTTCAATCCCAAAATGGTCTTATTTTAATATCTACTTCCTCCTAGGAC
CAATACTCATAAAATAATTTCAATCCCAAAATGGTCTTATTTTAATTTTAAAAGAGAAATATGATAATAT
ATAAAAAAATTGATTTCAATCCCAAAATGGTCTTATTTTAATAATTATCATCATAGAATGATGATTTATT
AAATGGTATTTCAATCCCAAAATGGTCTTATTTTAATATTTGAACAACTAATTTTTTTTATAGATCCATA
CACCATTTCAATCCCAAAATGGTCTTATTTTAATAAAATGGGATTATTAAATTTTTAAATAAAATTCCTT
AATTTCAATCCCAAAATGGTCTTATTTTAATATAGATATTCTTAAAAAATATGTTCCTATTGAATATATT
TCAATCCCAAAATGGTCTTATTTTAATTAGGAGATAGTGGTATTATGATTAGTAAAGTAAATATATTTCA
ATCCCAAAATGGTCTTATTTTAATTGAAAGATTTTCAATCATTTCATTATTTTTTAACTGATTTCAATCC
CAAAATGGTCTTATTTTAATTTTACTTAAAAAGTGAAATAACAGGAGAAATACTAAAATTTCAATCCCAA
AATGGTCTTATTTTAATCCAGTGACTTCAAGACCTGTTATAATTCTTTTATAATTTCAATCCCAAAATGG
TCTTATTTTAATTGTGCTAAATAAGTTATGAGATGGGGGATTAGATAAATTTCAATCCCAAAATGGTCTT
ATTTTAATAAAGATAAACTATTAAATTCGTCCATCACTTTGTGAATTTCAATCCCAAAATGGTCTTATTT
TAATAAATAAGCAGCATAAAACAATGGAATCAATAGCATATTTCAATCCCAAAATGGTCTTATTTTAATT
AAATCAGTTGTAGTATAAGGAAATAGAATACTCAAATTTCAATCCCAAAATGGTCTTATTTTAATTTGAA
TGCTAAATGTGAAATTGTGAACATTAATATATTTCAATCCCAAAATGGTCTTATTTTAATATGAAAAAGG
ACGGATACATGAATATGATCCGAACTTATTTCAATCCCAAAATGGTCTTATTTTAATTTTTATGAAATGG
GTAAAATTTGAGGTTGAAAAGAAATTTCAATCCCAAAATGGTCTTATTTTAATTTTTGCAGTGATACTAT
TAATTCCTGTATTTATTGAATTTCAATCCCAAAATGGTCTTATTTTAATAAGTTAATTGATGATATTGTT
ATTGAGATTTGTACATTTCAATCCCAAAATGGTCTTATTTTAATTATGGTAGTAAAAAAGAAGGTATGTA
TTTTATATATTATTTCAATCCCAAAATGGTCTTATTTTAATTTTATTTATAATTTTATTTTCCTCCTCTA
TAAATTTTATTTCAATCCCAAAATGGTCTTATTTTAATACTTAGTAATGTTTAAGAGAAAATAAAATGTT
TAAAGAATTTCAATCCCAAAATGGTCTTATTTTAATGCAATACCATTAAGTATTATCAACCTGTCAAATC
CATTTCAATCCCAAAATGGTCTTATTTTAATTCAAGTGCCTTAGTATTTCTACTGATATTTACAAAAATT
TCAATCCCAAAATGGTCTTATTTTAATATGGGTAAAGTATTGAATAATTGTATTAATGATAAGGATTTCA
ATCCCAAAATGGTCTTATTTTAATACACTCTACCACTGTCATGGGAACTCCTGTTGATGAATTTCAATCC
CAAAATGGTCTTATTTTAATTTGGGACTTTTGAGGAAACTATCCTATGTCCAGAACAATTTCAATCCCAA
AATGGTCTTATTTTAATTTGACGAGATCTATCATTGATTTGAATAAGATAGTGAATTTCAATCCCAAAAT
GGTCTTATTTTAATTTTCAAGGGTTTTCCAATCAATAGTTTTACTATATTTCAATCCCAAAATGGTCTTA
TTTTAATGTGCAAACTTGAAAAAGTTGATGAATTCCAAGCAGAATTTCAATCCCAAAATGGTCTTATTTT
AATTGTTCACTAGTTTGGATGAAGCACAAAAAGCAGTACTATTTCAATCCCAAAATGGTCTTATTTTAAT
TTCAAGACAAGACATACTACAAAAAGCACTAGACACATTTCAATCCCAAAATGGTCTTATTTTAATTCGT
AGGGCATAACGCTTGTAATGAGGTGTAAATTAATTTCAATCCCAAAATGGTCTTATTTTAATAATATCAT
ACATTTCTAATAAAACTTTACGATATTCATTTCAATCCCAAAATGGTCTTATTTTAATCTGGTTCACTAA
AAGGGAGAATTATAGAAATTAAAAAATTTCAATCCCAAAATGGTCTTATTTTAATTAATACAGATGCTAT
GATTTCTAATGAGTTTTATCCATTTCAATCCCAAAATGGTCTTATTTTAATTTGTAACACTGCCTATAGT
ATCATCAAGACAATATATATTTCAATCCCAAAATGGTCTTATTTTAATTTATATAGATAATGGAACTCTT
AAATTTAGAATTCTATTTCAATCCCAAAATGGTCTTATTTTAATCTCGTAATGTTACAAGGAACAGTCCG
CACATTAGGATTTCAATCCCAAAATGGTCTTATTTTAATCACAATCATGTAATGTATTATTAGAAGCTGA
AGATGTATTTCAATCCCAAAATGGTCTTATTTTAATTTCAGTATTTACCCTATCTAATTCTAACATTAAA
CTATTTCAATCCCAAAATGGTCTTATTTTAATTAAAGAAAAAACTTTAATATTTTAATGAAAATGTTAAA
TTAATTTCAATCCCAAAATGGTCTTATTTTAATTCAACATACAGAATCGAACCATAGAGTTTAGATTGAT
TTCAATCCCAAAATGGTCTTATTTTAATACGGGTCTACTTACTGTGGCTGCTGTATAGAAGAAGATTTCA
ATCCCAAAATGGTCTTATTTTAATAAAGTTGGAGCAGGAATTAAAGACGCTGCAGTAGCATTTCAATCCC
AAAATGGTCTTATTTTAATAATAAATGCCTTTTTGTTGTTAATATATCCCAACACTATTTCAATCCCAAA
ATGGTCTTATTTTAATTTGAAGTATCACATATAGCATAAAGTTGTGCAGGGTAATTTCAATCCCAAAATG
GTCTTATTTTAATATGATGTTATCTTGAATTCTGCTCAAATTGTTTGGGAATTTCAATCCCAAAATGGTC
TTATTTTAATTATCACATGATACATCTACATGTCCATTATTCTTTAATTTCAATCCCAAAATGGTCTTAT
TTTAATATTAATCCCATCAATTGTTTATAATTATCTTTAACAGGATTTCAATCCCAAAATGGTCTTATTT
TAATGACAATATGAATCTAGTAAATGAATCAAACGAAGTAATTTCAATCCCAAAATGGTCTTATTTTAAT
TTTTTTAGATAAAAAAAGCATTGTGTGGTACAAGCAATTTCAATCCCAAAATGGTCTTATTTTAATAGGC
TTTGTTTATCGGGGACTACAACCCTGATGACTATTTCAATCCCAAAATGGTCTTATTTTAATCCTAAAAA
TAAGTTAATAAAGTTAAGTATTAGCTTTTATTTCAATCCCAAAATGGTCTTATTTTAATCGGAGAGGTTA
TTGAAACCTCCTCTTGCGACGTTGGGATTTCAATCCCAAAATGGTCTTATTTTAATCTAAAAAACCTCCT
TTCAACACAATAAATAATTTCATTTCAATCCCAAAATGGTCTTATTTTAATTATTTTCTCTGCATCTTCA
AGCATTTCTTTTATAACATTTCAATCCCAAAATGGTCTTATTTTAATGGTATCCTTGTGGTTATATTGTG
AATGGTAAAAGGTATTTCAATCCCAAAATGGTCTTATTTTAATAGGAGTATATATTGATGATAGAATGCA
ATCTACTACATTTCAATCCCAAAATGGTCTTATTTTAATCAAGTCCCTACTATTTTCTACAATTTTTCTA
ACTTCATTTCAATCCCAAAATGGTCTTATTTTAATTTCAAAATTAGGTTCTGCTATATCAACTGTAGGTA
AATTTCAATCCCAAAATGGTCTTATTTTAATTCATCGTTATCTTGACTTTAAACAACCTAATCATGTATT
TCAATCCCAAAATGGTCTTATTTTAATAATTCTACCTCTTTTTATTTTCCATCTTGAAATGGCATTTCAA
TCCCAAAATGGTCTTATTTTAATTTTTTTAGATAGTTTCATTGACTATCTAAAAAGTAAATTTCAATCCC
AAAATGGTCTTATTTTAATAAAGTAGCAACGGGGGTTGCTACTTGTTCAAGCACATTTCAATCCCAAAAT
GGTCTTATTTTAATTATCATTATCGTTATTTTTAACATTAATAATATAAACATTTCAATCCCAAAATGGT
CTTATTTTAATGCCACCTATGCGACAACGACTTGTTTGTCGATGTGGATTTCAATCCCAAAATGGTCTTA
TTTTAATAGTAGTATTAGTATTATTTTCTTCTACAGGTGTATTATTTCAATCCCAAAATGGTCTTATTTT
AATAAAAGTAGTAGCGGAGGTTGCTACTTGCTCAGGCGCATTTCAATCCCAAAATGGTCTTATTTTAATC
TATTCATGAAATCTATGAAAGGATACTAAAAGTAAATTTCAATCCCAAAATGGTCTTATTTTAATTAGGC
CCAGTGTACTGTGCGATATACACAGTATCACCATTTCAATCCCAAAATGGTCTTATTTTAATGCGTGGTA
CTTATACTAAAACTGATGGTTCAACTACATTTCAATCCCAAAATGGTCTTATTTTAATCATTGTACACCA
ATACCTAAAAAATAGAGGACTAAGGATTTCAATCCCAAAATGGTCTTATTTTAATTTGTTGAGGATCAAG
ATGAAATTTATAACCTGTTTATATTTCAATCCCAAAATGGTCTTATTTTAATATTAAAAAGACTAGTGTT
ATTCATAGTAATGTTAAAATTTCAATCCCAAAATGGTCTTATTTTAATCCAGTTTTCTTATCATCCTTCA
CATGTTCAAAGTTAATTTCAATCCCAAAATGGTCTTATTTTAATACTAATCAAACTTTTACAAAATGGAG
CATTAACACTATTTCAATCCCAAAATGGTCTTATTTTAATATATTGATAATAAAATAAGGATTATATTAA
ATGATAATTTCAATCCCAAAATGGTCTTATTTTAATAATGTGTCTGTATGTATTAGGTACATAATCATAA
TAATTTCAATCCCAAAATGGTCTTATTTTAATTCTATCAATAATTCTATGCTAGTTTCTGAATTATTATA
TTTCAATCCCAAAATGGTCTTATTTTAATATCTAGTTCTACTTCTAACTCAAAACCCCTGTATAGATTTC
AATCCCAAAATGGTCTTATTTTAATGAAAATGAAACAGATATTATCCGTTTTATAGAAAAAATTTCAATC
CCAAAATGGTCTTATTTTAATGAGGAAGTTATCACAACTTCCTCTTGCGACATTGCCATTTCAATCCCAA
AATGGTCTTATTTTAATTTTTAGTTTTAAACAATACGAATTAAACTTAGATTCATTTCAATCCCAAAATG
GTCTTATTTTAATCTTGCCCAAACAACGACGATTTACTCGTCGATGTAGATTTCAATCCCAAAATGGTCT
TATTTTAATTTGATATCCATAGTCCCTTTCCATAATCTAAACTCTAATTTCAATCCCAAAATGGTCTTAT
TTTAATATAAGCATTAGTTGTTGTATCACTTGTATCTACTAAATTTCAATCCCAAAATGGTCTTATTTTA
ATTAGCAGCCCCCGCTACTACTTTTTCCTGCTACATATATTTCAATCCCAAAATGGTCTTATTTTAATCC
TAAAGAAATTGTTAAAGTGTTAGGTGTTAGTGCTATTTCAATCCCAAAATGGTCTTATTTTAATTTGAAA
CAAGATTATACTGCCTATAATTATTGAGATATTTCAATCCCAAAATGGTCTTATTTTAATGTTGCACTGC
TACAAGGAGGTTTGTGTTATTATAAGATTTCAATCCCAAAATGGTCTTATTTTAATAAGTGAGTGATATT
GATTTATATAATGGTGATTGCTATTTCAATCCCAAAATGGTCTTATTTTAATACCAGACAAGGAAGAAAT
AGAAGTAAATGTAAAACAATTTCAATCCCAAAATGGTCTTATTTTAATTTCAAAACCAAAATAAACCACT
CCTTTTTTTTAGAAATTTCAATCCCAAAATGGTCTTATTTTAATAGGAAAAGTGACTTATATGATAGAAA
TGACAGAATAATTTCAATCCCAAAATGGTCTTATTTTAATCTTGTTCTTCTTTCATGATAAGGGTGTTTT
TGTTGTAATTTCAATCCCAAAATGGTCTTATTTTAATAAAGTTAATTGTACATCCTCTTTTATAGATTTA
CCAAATTTCAATCCCAAAATGGTCTTATTTTAAT
>NC_020210.1(region:2018816-2019578)	real
GGTTCAATCCCTCATAGGTACGATAAAAACACAATAATCAGTTCAAAATCTTCTTCGGTTTGATTGTTTC
AATCCCTCATAGGTACGATAAAAACGGAGGAATTACAACGGCAAGCCGCTTTACTTGCTTTCTGTTTCAA
TCCCTCATAGGTACGATAAAAACAACGGTAGCAACGGAACTCGATATGGCGGTTGTAGCGTTTCAATCCC
TCATAGGTACGATAAAAACATGTCGAGGAAGAGATTAGAACTATTAAAAACGCAAGTTTCAATCCCTCAT
AGGTACGATAAAAACAGAGGTTGGAAAGCCTCGAAATGTATCTGAAAGATATGTTTCAATCCCTCATAGG
TACGATAAAAACACTGCATTTTGTTCTGTCGCTACTGTCTGATTCATAGTTTCAATCCCTCATAGGTACG
ATAAAAACAAATGACGTTATGAAATCACTTGAAAAGCAGGGATTAGCGTTTCAATCCCTCATAGGTACGA
TAAAAACTTGAAGAATTGATCAAGGAGGTGGAATCACGACTAGCAGTTTCAATCCCTCATAGGTACGATA
AAAACGTCTTTTCATCCCTGCTAAAAATAGAACATCGTTAGTTTCAATCCCTCATAGGTACGATAAAAAC
AAAAATATAGATGTCATTCCGCATGACGATGTGTTGTTTCAATCCCTCATAGGTACGATAAAAACGTAAA
AGAAATCGTAAACTGGATGGTCTGTGATAAAGAGTTTCAATCCCTCATAGGTACGATAAAAAC
>NC_013926.1(region:983098-984132)	real
TTTCACAAACCATTCGGTTCTTCTTCTACAGGCTGACATCCAGCACTTTTGGGATTATGCGCAGGGGGTG
TTTCCACACCACATGGTACTTCTTCTACGGGAGCAAGAAGATTATGACGGGAGGATGATAAGGATGTTTC
CACACCACATGGTACTTCTTCTACTCTAAAGCAGAAAATTACAGCAATTCTTGATTCATTGTTTCCACAC
CACATGGTACTTCTTCTACGAAATAAAGAAATACTACGGACTCAAAGGCTACAATAGCCCAGGTTTCCAC
ACCACATGGTACTTCTTCTACACTACGATTTACTCAGGGAATTTATGGGAAATATACGGTTTCCACACCA
CATGGTACTTCTTCTACATAGAATAACAAAATACATATCAAAGCACAAGGAATTAGTTTCCACACCACAT
GGTACTTCTTCTACATAAACGAAAATAGTGAATCTTCATGGGAAGATAGATGTTTCCACACCACATGGTA
CTTCTTCTACTAGATAGACAAATGTTTAATATGTTGTTATCAGATATAATGTTTCCACACCACATGGTAC
TTCTTCTACTAGATAGACAAATGTTTAATATGTTGTTATCAGATATAATGTTTCCACACCACATGGTACT
TCTTCTACGGATATATAACAAAAAAGGATGGCTATAACATATCAGGTTTCCACACCACATGGTACTTCTT
CTACGAATACAGTCTAATAAACAATGTATTAAAAGAGTTTTATCGTTTCCACACCACATGGTACTTCTTC
TACTGGAATGAAAGAGGAAGCGGTTAAAACCGCAATTGAGATTTTGTTTCCACACCACATGGTACTTCTT
CTACAGAATATAATCAGGCGTTAAAAGAATACGAGGATATGGTTTCCACACCACATGGTACTTCTTCTAC
CGTGAGGGACAAGAGAGCGACCGCAAGAGCAATAGGTTTCCACACCACATGGTACTTCTTCTACTAGCGT
GGGCGTATTGGATGAGATATTGAATAGTTTCCACACCACATGGTACTTCTTCTAC
>NC_013510.1(region:3126757-3128005)	real
AGGATCATCCCCGCGTGCACAGGGAGCAGTGGCGGGCCATCTCCGCCACCTCTACCTGCCGGAGATCAGC
CCCGCCTGCGCGGGGAGCAGTTCTTGTACATCGACGTCCCGAGGATCATGTTGGGATCATCCCCGCATAC
GCGGGGAGCAGATCACTACGACGGTGCAGCTGTTCGAGTCGTTGGGATCATCCCGCGTGCACGGGAAGCA
GTCTTCTCCGCGTTCAGTTCCGAGTGGCCGATGGGGATCGTCCCCGCGTACGCGGGGAGCAGTCTTGTTT
GGTGAAGGTGGTGGCGCGGATGCCGGGATCATCCCCGCGTGTGCGGGGAGCCAGGCGGCCATGCTAGTGC
TTATCGGCTACGTGCCGGGTCATCCCCGCGTGCGTGGGGAGCAGTCCCCTGTCTGCCCTCGCGGGGCAGC
TTCGTCGGGATCATCCCCGCGTGCGCGGGGAGCAGCGCCGCCGTCACAAGCCGATTCCCTTCATCGGGGG
ATCATCCCCGCGTGCGCGGGGAGCAGTTTCTTCGGATCGATCTTGCCGACGTTCGGGAGGGATCATCCCC
GCGTGCGCGGGGAGCAGGGCGTGGCCACGACGCGTTTCGGGTTGCAGTGGGGATCATCCCCGCGTGCGCG
GGGAGCAGACGCCCAGAGCCGTGGAGGTCGTGCCCAGCGAGGGATCATCCCCGCGTGCGCGGGGAGCAGA
AGCACCTGACCATCGAAGACCTGGCCGAACGGGGATCATCCCCGCGTGCGCGGGGAGCAGCTCCTCGGCG
CGGGAGGTGAGCCCCCGCAGCAGGGATCATCCCCGCGTGCGCGGGGAGCAGGTGTCGCGGCCGGTGAAAG
CCGCGTCCAGGGTGGGGATCATCCCCGCGTGCGCGGGGAGCAGTGACACGCCAAGCTCACGGCCGTGATC
GCCGAGGGATCATCCCCGCGTGCGCGGGGAGCAGGAGTTCGGTCAGGTCGTCCGCTCGGCCATCGGGGGA
TCATCCCCGCGTGCGCGGGGAGCAGTTGACCACGTCGGCGCGAGCGACCTCCCCTCCGGGATCATCCCCG
CGTGCGCGGGGAGCAGTTGATCTGGCGGGTCTGGGCGTTCAAGTGGCCGGGATCATCCCCGCGTGCGCGG
GGAGCAGCGGATTCTGATGACCGCCATTGAGGACGTCGCGGGATCATCCCCGCGTGCGCGGGGAGCAGCT
GGATCGGCATCCAAATTGCCATCAAGGCAGGGGATCATCCCCGCGTGCGCGGGGAGCAG
>NC_013926.1(region:977721-978279)	real
ACTCCAAAACCACATGGTACTTCTTCTACTTGATAGGATAAAGAGAGAGGGAATAATAACAGAAGTGTTT
CCACACCACATGGTACTTCTTCTACTGATTGAAAATGATATATGTTTGAGGTGAGAAAAATGGTTTCCAC
ACCACATGGTACTTCTTCTACGGAGTTTGGGATGAAATAAATAAAAAAGTGGAGAATAGGTTTCCACACC
ACATGGTACTTCTTCTACGTAATCTACAAAAAGATAAACAATAAATTCGTATTGGTTTCCACACCACATG
GTACTTCTTCTACTGATTGAAAATGATATATGTTTGAGGTGAGAAAAATGGTTTCCACACCACATGGTAC
TTCTTCTACAGATATGGCAAAGGAAATAAGCAAAGTTATTGAAATTGTTTCCACACCACATGGTACTTCT
TCTACCTTAACTGATGAAAACATAGATAAAATCGTTGGAAACGTTTCCACACCACATGGTACTTCTTCTA
CTATCTACAATGAAGATACTGATGAGCTTGTTGCAATTATGTTTCCACACCACATGGTACTTCTTCTAC
>NC_010794.1(region:823733-823969)	real
TGAAGTTTCAAGCCCAGTGCACTGGGATACATCATCAACCCAGGTCCAAACCTAGATGAGCAGAATTATA
TGTTTCAAGCCCAGTGCACTGGGATACATCATCAACAGTATACGAAATAGAATACTTAGGAGAAAAAGTT
TCAAGCCCAGTGCACTGGGATACATCATCAACTTGGAAGAACAGGCGTTTTTACTACAAAAAGTTTCAAG
CCCAGTGCACTGGGATACATCATCAAC
>NC_010794.1(region:819603-819767)	real
AAGCCCAGTGCACTGGGATACATCATCAACAGTACCAGGTGGGGAACCTGACGGCCACGAGTTTCAAGCC
CAGTGCACTGGGATACATCATCAACAGATTGGAGAGTAATAAAGACGGATAAGTTTGGGTTTCAAGCCCA
GTGCACTGGGATACATCATCAACTG
>NC_010794.1(region:826621-827125)	real
AGCCTAGGCTCAGTGCACTGGGATATATTATCAACTCGAGCAACACTCCATTGGTTCGCCTCCGTGGGTT
TCAAGCCCAGTGCACTGGGATATATCATCAACTTCTTGCTCCGGATGAAGAGACCACTTTTTCGGGTTTC
AAGCCCAGTGCACTGGGATACATCATCAACTTTTATCCCTGAGGAAGTGGACTCCGTGGTAGTTTCAAGC
CCAGTGCACTGGGATACATCATCAACAAATATATGACGATGAATGCAAATGCAAATGGGGTTTCAAGCCC
AGTGCACTGGGATACATCATCAACTTTTATAGCCTAGTCCCAACCGGAGCTCTCCGTTTCAAGCCCAGTG
CACTGGGATACATCATCAACAAATATATGACGATGAATGCAAATGCAAATGGGGTTTCAAGCCCAGTGCA
CTGGGATACATCATCAACTTTTATAGCCTAGTCCCAACCGGAGCTCTCCGTTTCAAGCCCAGTGCACTGG
GATACATCATCAACT
>NZ_CP007254.1(region:2967508-2968269)	real
ACGGCTATCCTTGTTGGCGCGGGGAACACGGCTACACGCAAAAATTCCAGTCGTTGGCGCACGGTTTATC
CCCGCTGGCGCGGGGAACACCCGATTAAGATCCGCAGTCTGCATCAGTAACTCGGTTTATCCCCGCTGGC
GAGGGGAACACCGATTCTACGGCAACAGGCCAGGCTGCGACCGCGGTTTATCCCCGCTGGCGCGGGGAAC
ACATCAAACATGGAAACCCCTTTAATGAGAGCAACGGTTTATCCCCGCTGGCGCGGGGAACACTCAGGAA
CGCGCGGCGGAAGAGCTTGGTGTTTGCGGTTTATCCCCGCTGGCGCGGGGAACACGCTGCCTTTCCCGGA
GTTCCGGCCCCTAAATTGGGTTTATCCCCGCTGGCGCGGGGAACACTCATGCGCTATAAAAATCAGACTG
TCACATGCCGGTTTATCCCCGCTGGCGCGGGGAACACTGATTATTGACGACAACAGCACAGACCGGCAGC
AGTTTATCCCCGCTGGCGCGGGGAACACAATAATCGGCAATTTGTCCTGGACAGGCACGGCAGTTTATCC
CCGCTGGCGCGGGGAACACAATAATCGGCAATTTGTCCTGGACAGGCACGGCAGTTTATCCCCGCTGGCG
CGGGGAACACAATAATCGGCAATTTGTCCTGGACAGGCACGGCAGTTTATCCCCGCTGGCGCGGGGAACA
CGAATCTGGAGGCCAACAGCGCGGCGAAATCCTCAGTTTATCCCCGCTGGCGCGGGGAACAC
>NC_010794.1(region:824622-824924)	real
AGCCTAGGCCCAGTGCACTGGGATACATCATCAACCCAACCCGCCCTCCTGGGCAATTCCTGGGAGTTTC
AAGCCCAGTGCACTGGGATACATCATCAACATCTGGAGAAATCTGAAGCGTTAAGCAGGATAAGTTTCAA
GCCCAGTGCACTGGGATATATCATCAACTGAACAGGAAGAAATTACAATTCCCGCAGAAAGTTTCAAGCC
CAGTGCACTGGGATACATCATCAACTGATGCTACAAGGATAATGACACCTCAATTTAGGTTTCAAGCCCA
GTGCACTGGGATATATCATCCAC
>NC_017574.1(region:1127636-1128458)	real
GTGTTCCCCGCGTGGGCGGGGATGAACCGCATATCTACCTGAACGAAACTAAGCGGCTCATGTGTTCCCC
GCGTGGGCGGGGATGAACCGCGCGCCGAGCGTCCGTTCCGCCCGTGGCAACAGTGTTCCCCGCGTGGGCG
GGGATGAACCGCTCGGCGCGCTTGATGGTGCGGCGTCGCGGGAGTGTTCCCCGCGTGGGCGGGGATGAAC
CGGCCAGACCCCACATCGCGAGAATCCCAGCCCCGTGTTCCCCGCGTGGGCGGGGATGAACCGAAATATC
TGAAGCAACTGGGCCTGGGTGCTGCGTGTTCCCCGCGTGGGCGGGGATGAACCGACGATGCGGCCGGGCA
TGGTTCATCGAATGACGTGTTCCCCGCGTGGGCGGGGATGAACCGCCAACAACGAACTGGCTACTGCCAT
TCGTCGGCGTGTTCCCCGCGTGGGCGGGGATGAACCGCTCGCTTTGAACATGTGGGAGAGCGAACGCAGG
TGTTCCCCGCGTGGGCGGGGATGAACCGGCTTCATATTCATCGGCGGGGTGCATGTCTTCGTGTTCCCTG
CGTGGGCGGGGATGAACCGGCGCTGGCGAAGGGTCAGTCGCAGCCGGTCACGTGTTCCCCGCGCGGGCGG
GGATGAACCGCGCCTGAAGCACGGCGGCAATGCGGTGCTGCGGTGTTCTCCGCGTGGGCGGGGATGAACC
GACGGGTTGGGCACCGCTGTATGAACACTGGCTGTGTTCCCCGCGTAGGTGGGGATGAACCGGGTGCGGG
CGAGTTCGCGCTGCCGGGCCTGTCGTATTCCCCGCTCAGGCGGGGATGTGCCG
>NC_015510.1(region:7792545-7795299)	real
GTAGGAGCGTATTCCATTTCAGACGGGGACTGCGACAATTATCTGAATTGATCCAAGATGTACGCCTGGT
AGGAGCGTATTCCATTTCAGACGGGGACTGCGACGACAGACTCCCAGGTTCCAGCCCGTCCCCTCCCTTG
TAGGAGCGTATTCCATTTCAGACGGGGACTGCGACAAAACAATGTTATGAGGTATTAATCCCAGTTTCGT
AGGAGCGTATTCCATTTCAGACGGGGACTGCGACAATAGCCAAGAGCGCAGCTGACAATATGGGGTACGT
AGGAGCGTATTCCATTTCAGACGGGGACTGCGACCATAACAAACATGAGGAGTATCCCGAACGCCCGTAG
GAGCGTATTCCATTTCAGACGGGGACTGCGACAGAAAAGCAAGTAGTAAACTTGTACAACAAAGAGTAGG
AGCGTATTCCATTTCAGACGGGGACTGCGACGAGAAGTAAGGGTCAGACAGTTGCAGTTCTGGCGTAGGA
GCGTATTCCATTTCAGACGGGGACTGCGACTACAAAGTTCTCTGGGATGCTATCCACCTTTTCCAGTAGG
AGCGTATTCCATTTCAGACGGGGACTGCGACAGGATCTTGAAAGAAGGATATAAGCGTTTGAAATGTAGG
AGCGTATTCCATTTCAGACGGGGACTGCGACGTATTAGTAGGAGGATCGACGTTACTTTGCAGAGTAGGA
GCGTATTCCATTTCAGACGGGGACTGCGACCTCAACGGCTGCGCATACCTTGTGCATGTACCAGTAGGAG
CGTATTCCATTTCAGACGGGGACTGCGACCCGGTCATAACCTGAAGTTGCTTTCAGTACAACTTGTAGGA
GCGTATTCCATTTCAGACGGGGACTGCGACACCGCTTTATCGTAGCCAACATCACAGAGTCATCGTAGGA
GCGTATTCCATTTCAGACGGGGACTGCGACCATTTCACACCCAGCCTTACGGCAAAGATGCCGTGTAGGA
GCGTATTCCATTTCAGACGGGGACTGCGACAGCGAAAACTTACCAGTGGCGGCACTTTGGCCATGTAGGA
GCGTATTCCATTTCAGACGGGGACTGCGACGGTACTTTTTGCTCGGTCGTAAACGGCATAGCAAAGTAGG
AGCGTATTCCATTTCAGACGGGGACTGCGACATTACCAGAGGATTGGTGCTGTTGGTTTTTGCCCAGTAG
GAGCGTATTCCATTTCAGACGGGGACTGCGACGCTGTAATACGGATTCTCACCGAAACGTGGGGTGTAGG
AGCGTATTCCATTTCAGACGGGGACTGCGACAATCACTAGCCTTGGCCGTTACTTCACGTCCTCAGGTAG
GAGCGTATTCCATTTCAGACGGGGACTGCGACAGTAAGGTGCGCTTTGGCTCGGACGTAGATTCAATGTA
GGAGCGTATTCCATTTCAGACGGGGACTGCGACATAAATGCTCTCCAAGCCGGGAACCTTTACCTGTAGG
AGCGTATTCCATTTCAGACGGGGACTGCGACGTGAAGTTTGTTAAAGCCATTTTAATTTAGTTTGTAGGA
GCGTATTCCATTTCAGACGGGGACTGCGACACTTTTTCACCTTGGCCAATGAAATTAACCGTTGTAGGAG
CGTATTCCATTTCAGACGGGGACTGCGACGTTGCGTAAACCTGAATTCAGCCTTGGCGGAGTGTAGGAGC
GTATTCCATTTCAGACGGGGACTGCGACACATGATACTTTGTTTAGGTGTGAACAATTAAGGTAGGAGCG
TATTCCATTTCAGACGGGGACTGCGACTAAAATTTTCAGAAGGTGGTTAATTCACCACCTTCGTAGGAGC
GTATTCCATTTCAGACGGGGACTGCGACTATACAGAAGGTTTCATCATTTACAGGTGGATGGTAGGAGCG
TATTCCATTTCAGACGGGGACTGCGACAATATTAATGTGGTCAGTAGCTCGGCTAGCAGCTAGTAGGAGC
GTATTCCATTTCAGACGGGGACTGCGACGAGTCATCCCATCACGATCAATTGCAGCGATGGCGGTAGGAG
CGTATTCCATTTCAGACGGGGACTGCGACAATCGACTAATCGTAATAGTGCGCAACGCGCCAATGTAGGA
GCGTATTCCATTTCAGACGGGGACTGCGACGATAATGTCTGCCCCTTCCGGGGTAACATTGGTGTAGGAG
CGTATTCCATTTCAGACGGGGACTGCGACGATACGCTGAGCGATGAATCCCTTCCATATGCGTGTAGGAG
CGTATTCCATTTCAGACGGGGACTGCGACGAGAATTCGTACTGCCCGAACGCGATTTCGAGGTAGGAGCG
TATTCCATTTCAGACGGGGACTGCGACCATCTCCATCGATTGCAACTTCGCCAAATTAATAGTAGGAGCG
TATTCCATTTCAGACGGGGACTGCGACCATAATTAAGCGCCAGCGGGTTACGGCAAGTAATGTAGGAGCG
TATTCCATTTCAGACGGGGACTGCGACTGTATCCAGTAGTTCTTCGCGTCTTATCTCTGTAGTAGGAGCG
TATTCCATTTCAGACGGGGACTGCGACAATAACGCCATGGACCCCATATGTCAATGCGGGTAGGAGCGTA
TTCCATTTCAGACGGGGACTGCGACGGTAGTATATGCCGTTTGCCACTTGCCCCACTGGGTAGGAGCGTA
TTCCATTTCAGACGGGGACTGCGACGTTTCGGTGAATTTGAAGGCGGCAGGTGTCGCAGGTAGGAGCGTA
TTCCATTTCAAACGGGGACTGCGAC
>NC_020210.1(region:329986-330210)	real
GTTTTTATCGTACCTATGAGGGATTGAAACTCTCGTTTTGTTTACTGTCATGATTTCTTCCATGAGTTTT
TATCGTACCTATGAGGGATTGAAACCAATTAATTTATTTTCTTCTTTTACGCAAGGAAAAACGTTTTTAT
CGTACCTATGAGGGATTGAAACTTTTTGCTTGCGGCGGTCAAGCAAATCTATGATGTTTTTATCGTATCC
ACAAGGAACTGAACC
>NC_020245.2(region:3045031-3047201)	real
CATGCCGGGGCGGTTCAGGGTTTTGGGTCTGACGACTCGCGGCGAGCACGTCTCACCCAGCAGGCGGTGA
GGTTGGGTTTCCGTCCCCTCTCGGGGTTTTGGGTCTGACGACACGGACGAGCTGGACCGCATCAGCGATG
CTGAGCTGAGGGTTTCCGTCCCCTCTCGGGGTTTTGGGTCTGACGACTTGTCTCAATCGTGCCGTCTGCG
GTGACACGCTCCAAGTTTCCGTCCCCTCTCGGGGTTTTGGGTCTGACGACTCGACGATTGGGACATCGAC
ATCGACGCGATCGTCGACGAGTTTCCGTCCTCTCTCGGGGTTTTGGGTCTGACGACGTGATCTTCTCTCC
TGGCGAGGTCAAGGAAATCGATGTGGAGTTTCCGTCCCCTCTCGGGGTTTTGGGTCTGACGACCACCAGG
ATCAGCGCCAAGCCAGTTAGCGCAATCCAGTTTCCGTCCCCTCTCGGGGTTTTGGGTCTGACGACCTCCC
GGACCATCTGCAGCTCGCCCGGGTCCATGCGGTTTCCGTCCCCTCTCGGGGTTTTGGGTCTGACGACCGG
AGTCATCCGCGCGGGCCGGCGCGATTGTTGCCGGGTTTCCGTCCCCTCTCGGGGTTTTGGGTCTGATCCG
CGAAATTCACTGCGCGTTATTCAAGGTTTCCGTCCCCTCTCGGGGTTTTGGGTCTGACGACCCGAGCCGA
CCATCCGCATCACACCGAAAGGGTTGGCGCAAGTTTCCGTCCCCTCTCGGGGTTTTGGGTCTGACGACAC
GTGGGGAGAGGGAATGGCAATGATGGTCGACGAAGTTTCCGTCCCCTCTCGGGGTTTTGGGTCTGACGAC
CTCGGACAGCATCTCCCCGGGCGGGCAGCAGATATCCCATGTTTCCGTCCCCTCTCGGGGTTTTGGGTCT
GACGACCGACCCGTGGCCGCCAGGTTGCCGCCGCCGTTGCTCACCTGGTTTCCGTCCCCTCTCGGGGTTT
TGGGTCTGACGACCCGGAAGTCAACTAGAGCGGGTGTCGAACGCTGCCCGGTTTCCGTCCCCTCTCGGGG
TTTTGGGTCTGACGACCTAGGCGGCCCCGGCGAGGCTGGGGGCGGTTTCACGCGTTTCCGTCCCCTCTCG
GGGTTTTGGGTCTGACGACGCGGAGCTGCGGCGCCGGATGATGGCGTTGCTCAAGAGCAGTTTCCGTCCC
CTCTCGGGGTTTTGGGTCTGACGACTCAAAAACGGGGACGGCATGCTGCATGCCCTAACGTCGTGTTTCC
GTCCCCTCTCGGGGTTTTGGGTCTGACGACCAGCGCAGACGGCAGCCCCGAGTACTCGCTCTCCTCAGGT
TTCCGTCCCCTCTCGGGGTTTTGGGTCTGACGACAGGCTGAAATTGAAGCCGGAAATGACGACGCATTGG
TGTTTCCGTCCCCTCTCGGGGTTTTGGGTCTGACGACCTAAGCCCGCTAATCCCGCACAAGTGGTCAGAA
AAGTTTCCGTCCCCTCTCGGGGTTTTGGGTCTGACGACCTGATGATTGGTCGGCGTATGACGTGCTACTG
AGGTGTTGTTTCCGTCCCCTCTCGGGGTTTTGGGTCTGACGACACCCCTGAGCCACGGCATGTGCACGGC
TCCGTGTTCAAGTTTCCGTCCCCTCTCGGGGTTTTGGGTCTGACGACTCGATGAATGATGCGCGCCAGCG
GTAACGCGTGGGATGTGTTTCCGTCCCCTCTCGGGGTTTTGGGTCTGACGACTCTGAAAATTCGTGGTCA
ACGAATTGTCGTCGAAATGTTTCCGTCCCCTCTCGGGGTTTTGGGTCTGACGACACGGGCCGTGGGGCAC
TTACGGCGACGGCGCACATGTTTCCGTCCCCTCTCGGGGTTTTGGGTCTGACGACCCCCTAGCCACGCCT
GCCGTGCCATGCCGCGCCGCGAGTTTCCGTCCCCTCTCGGGGTTTTGGGTCTGACGACTTGGTCAAAAGC
TGTCGCCCAAGCATGAGGCAAAAAGTTTCCGTCCCCTCTCGGGGTTTTGGGTCTGACGACACGACTAGGG
GAGCGTGATCCAGAGCCGGCGACCCTCTATGGTTTCCGTCCCCTCTCGGGGTTTTGGGTCTGACGACGTG
CAAGAATTCCGGGTTGCAGTGCAACACGGTTTTAAGTTTCCGTCCCCTCTCGGGGTTTTGGGTCTGACGA
C
>NC_010572.1(region:4141681-4142748)	real
GTGGTCCCCGCGCGTGCGGGGGTGTTCCCGTCACCGCCGTCGACATGAGCGACGACCTGACGTGGTCCCC
GCGCGTGCGGGGGTGTTCCCCACCGGTTGGACCGACAGCGCCGGCCGCGCCTGTGGTCCCCGCGCGTGCG
GGGGTGTTCCCACCGGGCAGGACGTCCTGACCCGGGTGCGCGCCGACGTGGTCCCCGCGCGTGCGGGGGT
GTTCCCATCGCCGAGGCCGACACCTACGGGCCCGCCACGTGGTCCCCGCGCGTGCGGGGGTGTTCCGTGC
TTGAGCAGCCCGAGCAACGTTGTCGCCGAGTGGTCCCCGCCCGTGCGGGGGTGTTCCCTCGGGCGGGCGG
AGCGGGCGCGCAGCACCCGGGTGGTCCCCGCGCGTGCGGGGGTGTTCCCCGCGACCTGAACCGCATCCTC
GGATGGCCCGAGTGGTCCCCGCGCGTGCGGGGGTGTTCCCTCTCGCCCCGCCCCGCCGGGCCCCGACCGC
ATGTGGTCCCCGCGCGTGCGGGGGTGTTCCCGGGCGGGGACTGCGTATGGCGGGCCCCCTCCAGTGGTCC
CCGCGCGTGCGGGGGTGTTCCCGGCGCGCAGTCCCATGGCCGCGCCCCTCTAGTGGTCCCCGCGCGTGCG
GGGGTGTTCCCGCGACACCGCCCCTGACCACTGGAACAACACCGTGGTCCCCGCGCGCGCGGGGGTGTTC
CCCCGCCGCCGGTGAGCCAGCCGAGGGGGATCTCGTGGTCCCCGCGCGTGCGGGGGTGTTCCCCGCCGAC
CGACTGCTCAAGGCCCTGCGCGACGGTGGTCCCCGCGCGTGCGGGGGTGTTCCCTCGGCGTGACCGGACC
TCAGATGATGGGGGCCGTGGTCCCCGCGCGTGCGGGGGTGTTCCCTGACGCTGACGCAACGAGCCCAGCA
GCGCCCAGTGGTCCCCGCGCGTGCGGGGGTGTTCCCAACACCCTGTTGTAAGAGGTTGATGTGAGCGAGT
GGTCCCCGCGCGTGCGGGGGTGTTCCCGACGACGAGAGGTCGTGGTCGTAGGCGAGCATGTGGTCCCCGC
GCGTGCGGGGCTTTCCCA
>NZ_CP012939.1(region:2010416-2011299)	real
GTGTTCCCCGCGTGGGCGGGGATGAACCGCGCGCCGAGCGTCCGTTCCGCCCGTGGCAACAGTGTTCCCC
GCGTGGGCGGGGATGAACCGCTCGGCGCGCTTGATGGTGCGGCGTCGCGGGAGTGTTCCCCGCGTGGGCG
GGGATGAACCGGCCAGACCCCACATCGCGAGAATCCCAGCCCCGTGTTCCCCGCGTGGGCGGGGATGAAC
CGAAATATCTGAAGCAACTGGGCCTGGGTGCTGCGTGTTCCCCGCGTGGGCGGGGATGAACCGACGATGC
GGCCGGGCATGGTTCATCGAATGACGTGTTCCCCGCGTGGGCGGGGATGAACCGGTCGGCAAGCTGCCGT
TCGGCGAGGACATGTTGTGTTCCCCGCGTGGGCGGGGATGAACCGAGATCAAACTGTGCCATGCCCTGGG
AGGTTTGGTGTTCCCCGCGTGGGCGGGGATGAACCGCCAACAACGAACTGGCTACTGCCATTCGTCGGCG
TGTTCCCCGCGTGGGCGGGGATGAACCGCTCGCTTTGAACATGTGGGAGAGCGAACGCAGGTGTTCCCCG
CGTGGGCGGGGATGAACCGGCTTCATATTCATCGGCGGGGTGCATGTCTTCGTGTTCCCTGCGTGGGCGG
GGATGAACCGGCGCTGGCGAAGGGTCAGTCGCAGCCGGTCACGTGTTCCCCGCGCGGGCGGGGATGAACC
GCGCCTGAAGCACGGCGGCAATGCGGTGCTGCGGTGTTCTCCGCGTGGGCGGGGATGAACCGACGGGTTG
GGCACCGCTGTATGAACACTGGCTGTGTTCCCCGCGTAGGTGGGGATGAACCGGGTGCGGGCGAGTTCGC
GCTGCCGGGCCTGTCGTATTCCCCGCTCAGGCGGGGATGTGCCG
>NC_022080.4(region:1885394-1885563)	real
GTTTCAGTCCCTCATAGGTACGATAAAAACCAATATGTATGTGCGTGGGATTATGGAAGGAAACGAAGGT
TTCAATCCCTCATAGGTACGATAAAAACTTGCGAATGTCATAAATATAATATTGTCCGTTGTCATTGCTG
GTTTCAATCCCTCATAGGTACGATAAAAAC
>NZ_CP007258.1(region:2966217-2966978)	real
ACGGCTATCCTTGTTGGCGCGGGGAACACGGCTACACGCAAAAATTCCAGTCGTTGGCGCACGGTTTATC
CCCGCTGGCGCGGGGAACACCCGATTAAGATCCGCAGTCTGCATCAGTAACTCGGTTTATCCCCGCTGGC
GAGGGGAACACCGATTCTACGGCAACAGGCCAGGCTGCGACCGCGGTTTATCCCCGCTGGCGCGGGGAAC
ACATCAAACATGGAAACCCCTTTAATGAGAGCAACGGTTTATCCCCGCTGGCGCGGGGAACACTCAGGAA
CGCGCGGCGGAAGAGCTTGGTGTTTGCGGTTTATCCCCGCTGGCGCGGGGAACACGCTGCCTTTCCCGGA
GTTCCGGCCCCTAAATTGGGTTTATCCCCGCTGGCGCGGGGAACACTCATGCGCTATAAAAATCAGACTG
TCACATGCCGGTTTATCCCCGCTGGCGCGGGGAACACTGATTATTGACGACAACAGCACAGACCGGCAGC
AGTTTATCCCCGCTGGCGCGGGGAACACAATAATCGGCAATTTGTCCTGGACAGGCACGGCAGTTTATCC
CCGCTGGCGCGGGGAACACAATAATCGGCAATTTGTCCTGGACAGGCACGGCAGTTTATCCCCGCTGGCG
CGGGGAACACAATAATCGGCAATTTGTCCTGGACAGGCACGGCAGTTTATCCCCGCTGGCGCGGGGAACA
CGAATCTGGAGGCCAACAGCGCGGCGAAATCCTCAGTTTATCCCCGCTGGCGCGGGGAACAC
>NC_014165.1(region:1744835-1748036)	real
GGAATCATCCCCGCGTGCGTGGGGAGCACAGCGGGGTCGGGGACCGTCTCCAAGAGGCGGGGGATCATCC
CCGCGTGCGCGGGGAGCACATGGTGCCGGCCGCCGACGGGATGATCCTGCGGGGGATCATCCCCGCGTGC
GCGGGGAGCACTTCGCCCAGGCCCTCACGCAGAACCCGGGGGCGGGATCATCCCCGCGTGCGCGGGGAGC
ACGGATGAGGCGGCATGATGCCAGGCCACATGGAGGGATCATCCCCGCGTGCGCGGGGAGCACAGGACGG
TGTGGGCGGCCGACCTCGAGGAGGAGGGATCATCCCCGCGTGCGCGGGGAGCACACCCGCCGCCGCTGAG
TAACCGTGATCGCCTGGGGATCATCCCCGCGTGCGCGGGGAGCACGATCAGGAGCACGACCAGCGCGGCG
TAGAACGGGGATCATCCCCGCGTGCGCGGGGAGCACCCCTCTCCGATCACGCGAAGCATGATCTCCGCCG
GATCATCCCCGCGTGCGCGGGGAGCACCCCACGACGAGGGCGCCCGGTGCGCCGGTCGCGGGATCATCCC
CGCGTGCGCGGGGAGTACGTCACGCAGGGTCGAGGTTACGCGTCCGCACGGGGATCATCCCCGCGTGCGC
GGGGAGCACGCATCCAGTCGCAGGCGCAGGGCACGGACAATGGGATCATCCCCGCGTGCGCGGGGAGCAC
GCGTCCTTGTCGTAGTAGGGCCCGATGAACTCGGGATCATCCCCGCGTGCGCGGGGAGCACGACCGGTTC
GAGCGCATGCCCCTCGCCGAGTTGGGATCATCCCCGCGTGCGCGGGGAGCACATCGCCGGCAAGTCATTC
ACCGACCAGTACCTGGGATCATCCCCGCGTGCGCGGGGAGCACGCAGGGGCCTCGGGAAGGGGGTAGGGA
TGGGGGGGATCATCCCCGCGTGCGCGGGGAGCACGCCACTGCCACGGCCGACCGCGAGCTCCCCGTGGGA
TCATCCCCGCGTGCGCGGGGAGCACGTGTGGACGTACAGGAAATCGGTGTACGCGCAGGGATCATCCCCG
CGTGCGCGGGGAGCACTTCGGTGACGCCTGGGTCGAAACCGGCTTGGTGGGATCATCCCCGCGTGCGCGG
GGAGCACAACGTTGCTTGCTGCCACGGCAACAAGCTTGTGGGATCATCCCCGCGTGCGCGGGGAGCACTG
AAACGCACGACCGCCACAGCGCCGCGGGTGGGGGATCATCCCCGCGTGCGCGGGGAGCACATGACCGAGC
GCATCCCGGCCGTCGCCGCCGGGGGATCATCCCCGCGTGCGCGGGGAGCACGTACGACCCGTTGTCGATA
AAGCTGTACCAGCCGGGATCATCCCCGCGTGCGCGGGGAGCACTCGGCGATCTCGTCGGCGACCGCGGCG
GCCTGGGGATCATCCCCGCGTGCGCGGGGAGCACTGACCTGCAGGGAGTCACGGAGAGTATCCATAGGGA
TCATCCCCGCGTGCGCGGGGAGCACGCGTGTCCGCCGCTCACCACAGTGTGAAGCCGGGGATCATCCCCG
CGTGCGCGGGGAGCACCGGTCGCGCACGCTCACCCGGATCGAGTGGCTGGGATCATCCCCGCGTGCGCGG
GGAGCACGTAGCCCATTCGATGTCTGCCGCGGCTAAGCAGGATCATCCCCGCGTGCGCGGGGAGCACAAC
GACGCCAGGCCGTCCGAGCTCCGGACCGTGGGATCATCCCCGCGTGCGCGGGGAGCACCAAGCAGCAGAA
CACTGGCCCTGGTAAGCGCGGGGATCATCCCCGCGTGCGCGGGGAGCACGGGGGTCCATCTACTCGCCAA
CAACAACAACAGGGATCATCCCCGCGTGCGCGGGGAGCACCCTCGACCCGTTCGGAATACATGACAATGT
CCGGGATCATCCCCGCGTGCGCGGGGAGCACTCAACGGCATCAAGGGCATGGTGTCCAAGGCCGGGATCA
TCCCCGCGTGCGCGGGGAGCACAGCGTGTCATGCTGCCCGAATTCGGGGTGCCGGGGATCATCCCCGCGT
GCGCGGGGAGCACCTGACCGGTGCCCGCACCGAGGAGCTTCGGGCGGGATCATCCCCGCGTGCGCGGGGA
GCACCGGAAGACGAGGGCGATGACCCCTTTGATCATGGGATCATCCCCGCGTGCGCGGGGAGCACCTGGA
CAAGATCACGCCGCGAGACGTCCGCTCGGGATCATCCCCGCGTGCGCGGGGAGCACAACGCAGCGATGTA
GGCCGGGTCGAGGGCCGGGGGATCATCCCCGCGTGCGCGGGGAGCACACGCAGTTAGTCACTCAGGCATG
CGAGAGGCCGGGATCATCCCCGCGTGCGCGGGGAGCACACCCCCGACGGGATCACCGCGCGGGTGCTGGA
GGGATCATCCCCGCGTGCGCGGGGAGCACTGTTCGATGACGGGGTGGCCAGGCTCGACCGGGGGATCATC
CCCGCGTGCGCGGGGAGCACGCAGCACGCCCTGGCCCGCCTGCGGGCCGAGGGGGATCATCCCCGCGTGC
GCGGGGAGCACACCGACTGCGGTTCACCGTTGGGCCAGACACCGGGATCATCCCCGCGTGCGCGGGGAGC
ACACAGGTTGATATAGGTCGGCAACCCGCAGGCGGGGATCATCCCCGCGTGCGCGGGGAGCACCGCCGCT
ACTTCCTGGACGGCACTCCTGTCGAGGGATCATCCCCGCGTGCGCGGGGAGCACAGGAGCAGGGCATGCG
GAACATCCCGGTGGACGGGATCATCCCCGCGTGCGCGGGGAGCACGTTTGCTCTATCGCCTGATGATCTC
TATGACGGGGATCATCCCCGCGTGCGCGGGGAGCACACGTACGTCGACCCCCATGCTGGCAAGACGAAGG
GATCATCCCCGCGTGCGCGGGGAGCACAATGTTTTCGGCCCCCTGCAGGACCCGATCCTGGGATCATCCC
CGCGTGCGCGGGGAGCACCACGCGGCGCCCTACCCCCCCGGGGGGGCCGGGGATCATCCCCGCGTGCGCG
GGGAGCACTACCTCTACCGCGACGAGGCCGGCAATGTGCTGGGATCATCCCCGCGTGCGCGGGGAGCACT
GGACGTGTCGCACGCGCGGCATGGCGGGAAATGGGATCATCCCCGCGTGCGCGGGGAGCACTCCATGCGG
CGAAGAAACCGAAGAGACCCCCTGGGATCATCCCCGCGTGCGCGGGGAGCAC
>NZ_CP012943.1(region:968393-971228)	real
CGGCACATCCCCGCCTGAGCGGGGAATACGACAGGCCCGGCAGCGCGAACTCGCCCGCACCCGGTTCATC
CCCACCTACGCGGGGAACACAGCCAGTGTTCATACAGCGGTGCCCAACCCGTCGGTTCATCCCCGCCCAC
GCGGAGAACACCGCAGCACCGCATTGCCGCCGTGCTTCAGGCGCGGTTCATCCCCGCCCGCGCGGGGAAC
ACGTGACCGGCTGCGACTGACCCTTCGCCAGCGCCGGTTCATCCCCGCCCACGCAGGGAACACGAAGACA
TGCACCCCGCCGATGAATATGAAGCCGGTTCATCCCCGCCCACGCGGGGAACACATGAACGTCCCCGGCA
CCTGCACTAGCTGCTGCGGTTCATCCCCGCCCACGCGGGGAACACCATTTTTCACTAGCTGCCCGTATCG
GAAAAGGCGGTTCATCCCCGCCCACGCGGGGAACACCGAGGCTAGAGCTGGTCAGTATCGATCAAGTACG
GTTCATCCCCGCCCACGCGGGGAACACGGGGTATGGATCGCATCGCCTGGATTAGGCGGCGGTTCATCCC
CGCCCACGCGGGGAACACCTGCGTTCGCTCTCCCACATGTTCAAAGCGAGCGGTTCATCCCCGCCCACGC
GGGGAACACATCAGCTCCCGGCCACTCCCCTAATGTCAACACGGTTCATCCCCGCCCACGCGGGGAACAC
GTTGCGAGTGCTGGACGCAGCAAGGTACTCATCGGTTCATCCCCGCCCACGCGGGGAACACCAAACCTCC
CAGGGCATGGCACAGTTTGATCTCGGTTCATCCCCGCCCACGCGGGGAACACAACATGTCCTCGCCGAAC
GGCAGCTTGCCGACCGGTTCATCCCCGCCCACGCGGGGAACACGTCATTCGATGAACCATGCCCGGCCGC
ATCGTCGGTTCATCCCCGCCCACGCGGGGAACACGCAGCACCCAGGCCCAGTTGCTTCAGATATTTCGGT
TCATCCCCGCCCACGCGGGGAACACGGCGCACCAACCCCGCGCCGGTTGGTGATTGGCGGTTCATCCCCG
CCCACGCGGGGAACACGACCACGAGGAAGAGAGCGGCACCAACGAGGACGGTTCATCCCCGCCCACGCGG
GGAACACAGCAGACAGCATGTTCAAAATGCCATTCATGTCGGTTCATCCCCGCCCACGCGGGGAACACGG
TTTGTCGAAACCCTTCTTTGCGATGGTCGACGGTTCATCCCCGCCCACGCGGGGAACACGTTTGACGTTA
GCCGTTCAACCACGTGGTCATCGGTTCATCCCCGCCCACGCGGGGAACACGGGTAGCGCGCCATGTACAG
CGTGCCCGGCAGCGGTTCATCCCCGCCCACGCGGGGAACACCATCTGAGCCATCTTCTGCTGCATGTCCT
GCTCGGTTCATCCCCGCCCACGCGGGGAACACGCCGAGCATCAAGACGCTGCCGGTCGATGGCGCGGTTC
ATCCCCGCCCACGCGGGGAACACGCATCCAACATAGCCTTGTCGTGGCCGGCCCGCGGTTCATCCCCGCC
CACGCGGGGAACACGCCAACTGGGGCGCCTACGGCAAGGGAGCTGGCGGTTCATCCCCGCCCACGCGGGG
AACACGTGAGGGTGGTTCTGGCAGCGGCCTAGGATCACGGTTCATCCCCGCCCACGCGGGGAACACGCCG
CGTCCTTCGAGACCGTGCAGGTCGTGACCGGTTCATCCCCGCCCACGCGGGGAACACAGTTGCGACGAGC
ACCCCAGGCGCCGTACTGGCGGTTCATCCCCGCCCACGCGGGGAACACAGCTGCTTGTGCTCCGGCGTGA
ACACGCCGATCGGTTCATCCCCGCCCACGCGGGGAACACACCATTGGGGAGCAGGGAGGGAACGGTAGGA
CCGGTTCATCCCCGCCCACGCGGGGAACACAGATGTGGACTCTTGCCGATGACGAGGGGAGGCGGTTCAT
CCCCGCCCACGCGGGGAACACGGTAGCCGGTGATCTGCTGTTCAAGGCCGCAGACGGTTCATCCCCGCCC
ACGCGGGGAACACGATATGGGCAATACAGCCACACAACAGCAACCCGGTTCATCCCCGCCCACGCGGGGA
ACACGGGCGCGAGATGCAGTTATTACGCCGCTCCTACGGTTCATCCCCGCCCACGCGGGGAACACGGGGA
TGCATAGAACCGTGGTTTTATCAGAAACGGTTCATCCCCGCCCACGCGGGGAACACGCCAACTGGGGCGC
CTACGGCAAGGGCGCGGGCGGTTCATCCCCGCCCACGCGGGGAACACCCAATAGTTTGGCCGCATCTGCT
GCATATTGGCGGTTCATCCCCGCCCACGCGGGGAACACAGCTTGGCGTTAAGGATAATACCGTGAGATGG
CGGTTCATCCCCGCCCACGCGGGGAACACTTCAGGACCGTAATGGCGCATCTGGTGACCTCCGGTTCATC
CCCGCCCACGCGGGGAACACCAACATCGCCTCAAAGAGACATGGGATTTACGCGGTTCATCCCCGCCCAC
GCGGGGAACACTATAGTGTTGCAGCCGCCATTGGGTGGCGAGTTGGTTCATCCCCGCCCACGCGGGGAAC
ACAGGGCATCCGCAAACTCAGAGGCACGTCGTATCGGTTCATCCCCGCCCACGCGGGGAACACACCCGTC
CCTCGTAGACAACCACGTCAAGAAGCGGTTCATCCCCGCCCACGCGGGGAACACTGCTCACCCAACGTGA
CCGACGAATCATTCGACGGTTCATCCCCGCCCACGCGGGGAACACACCGGCGTCAGGTCCACCACCCTCA
ACGACAGCGGTTCATCCCCGCCCACGCGGGGAACAC
>NZ_CP008903.1(region:2252453-2252618)	real
GTTTTTATCGTACCTATGAGGGATTGAAACTCCAAATCGCGTTTGCAACGGAGGAACTCTTTCACCCACC
GGTTTTTATCGTACCTATGAGGGATTGAAACATACTTTTCTTCACGCTTTTTGCTTTCCCACAAAAGTTT
TTATCGTACCTATGAGGGATTAAAAC
>NC_020559.1(region:3105878-3106794)	real
GTTTCCGTCCCCTCTCGGGGTTTTGGGTCTGACGACTCGGGCACGGCCGAAACACCGCGCGAAGGGCGGT
TCAAGTTTCCGTCCCCTCTCGTGGTTTTGGGTCTGACGACTGGGAGGATGTCACTCGGACATAGCTGTCA
TCGGCGGTGTGTTTCCGTCCCCTCTCGGGGTTTTGGGTCTGAGGACATGGAGCAGTAGCGTGGCTGTGGT
GTGGCGGGCGATATGCGTTTCCGTCCCCTCTCGGGGTTTTGGGTCTGACGACTGCTGCACCTCCCGCACC
CGGTGCGATTCTGCGTCCAGTTTCCGTCCCCTCTCGGGGTTTTGGGTCCGACGACCCCGATAGTCGCGCT
CGTCCATGTCCCACCATGAGGGTTTCCGTCCCCTCTCGGGGTTTTGGGTCTGACGACTACCTGATAGAAG
CCGGAAAGCTCCGTGCCGTCAGGTTTCCGTCCCCTCTCGGGGTTTTGGGTCTGACGACAGGGCACTGGAC
CTGTATGAGGCACAGATGGCGTACTAGTTTCCGTCCCCTCTCGGGGTTTTGGGTCTGACGACCCGGATCG
GTTACCCACGCCGATTTACTGGCCATCGTCGGGTTTCCGTCCCCTCTCGGGGTTTTGGGTCTGACGACAC
TTGCGCGCACAACGCATCCGCCATCCACGGGGCGTTTCCGTCCCCTCTCGGGGTTTTGGGTCTGACGACC
TGAAAGGGGGACTGTGGACGAGTTCGCGCTCAAAATGTTTCCGTCCCCTCTCGGGGTTTTGGGTCTGACG
ACTTGAACACGCCGATACCTATTTGGTCGGGAGTGATAAAGTTTCCGTCCCCTCTCGGGGTTTTGGGTCT
GACGACTGACAGGGTGCGGTGGTCGCTGATCGGCTCCCCGAGTTTCCGTCCCCTCTCGGGGTTTTGGGTC
TGACTGA
>NZ_AP017308.1(region:3479425-3479608)	real
CTTTCGCGACTGCTAATCCCGGCAACGGGACTGAAACGATCCTGAAAAGTTACAGAAACTTTTAACGCTC
GAACTTTCGCGACTGCTAATCCCGGCAACGGGACTGAAACAGTCGAAGCAATTTATATAAGCGGAATCAA
CGCTCTGCTTTCGCGACTGCTAATCCCGGCAACGGGACTGAAAC
>NZ_CP008903.1(region:334500-335329)	real
GCTTTAGTCCCACGCAGGTACGATAAAAACGCATACATTGACAGACAGCTTACAACGGCGTTGAAGTTTC
AATCCCTCATAGGTACGATAAAAACGGTTGAAACGTGAAGCAATCCACGCACACAAGCTTGGTTTCAATC
CCTCATAGGTACGATAAAAACCAACAACTTGCATCTTATCTTTCGGCAAATCCTTGGTTTCAATCCCTCA
TAGGTACGATAAAAACGGTTTTGAATGCGCGCGTTTTGTAATTCGTTTTTTGAGTTTCAATCCCTCATAG
GTACGATAAAAACCCAGAAAGTGTGATGGTGCTTTTTGTTCCATCTGACTTTTGTTTCAATCCCTCGTAG
GTACGATAAAAACAAATTAATTGCCAACTGTCCGCCTTCCTCTACGATGTTTCAATCCCTCATAGGTACG
ATAAAAACCCTCGACGGCGACCGCGTCATCTTGGACTTTGATCAGTTTCAATCCCTCATAGGTACGATAA
AAACAAAGAAAAGAAAGGGAGATGTTTATTATGACTAAAAAACGTTTCAATCCCTCATAGGTACGATAAA
AACCAACACAGATGTACGTGACATTTCACACGGTCTGTAGTTTCAATCCCTCATAGGTACGATAAAAACA
TTTACCAAACTGAATTGGTTTGAGTTGAATGTTGAAAGTTTCAATCCCTCATAGGTACGATAAAAACCGT
CGAGTCCGACGAGCTCGCTAGCCGGCGCGAACGATAGTTTCAATCCCTCATAGGTACGATAAAAACTTGC
TCCTTGTCACACCGCATCGCTCGAGAATGTGTTTCAATCCCTCATAGGTACGATAAAAAC
>NZ_CP006905.1(region:2331404-2332022)	real
GTTTTATCTTAACTATGAGGAATGTAAATTTACCATAAACGTAATTAATACTAATAATGCAATATCGTTT
TATCTTAACTATGAGGAATGTAAATTTATAACAGATAATCCAATTTTACTAATTGGTGTATGTTTTATCT
TAACTATGAGGAATGTAAATTTATAACAGATAATCCAATTTTACTAATTGGTGTATGTTTTATCTTAACT
ATGAGGAATGTAAATTAGCTTAAAGCAAAATAGATTAAATCAAATCTTTGAGTTTTATCTTAACTATGAG
GAATGTAAATATGATTAGATAGCACGTCCTAATCACAAAAGGAATTTGTTTTATCTTAACTATGAGGAAT
GTAAATAAAGTAAAATCTGATTTCATACTATCCATAGTGAAAGGTTTTATCTTAACTATGAGGAATGTAA
ATTAAGGAGTAACACTCCCTATATAATTACCTTCTTTAAGTTTTATCTTAACTATGAGGAATGTAAATAA
GAAAGTTGCTTTTTCAAATATATCTGCAAAATTAGTTTTATCTTAACTATGAGGAATGTAAATAAAAGAG
CTTGCATAAATGTAGCTACTGCTCTAACTGGTTTTATATTAACTATGAGTGAGGTAAAA
>NC_013440.1(region:6642690-6685248)	real
GTTTCCACGACCCAACAGTCGTGGCCTCATTGAAGCCATCCCCTTGCGCTCGGGCGTCGCGCTGAGCCCC
AGGTTTCCACGACCCAACAGTCGTGGCCTCATTGAAGCTCGATCAACCACCTGGCATGCTCGATGTCCTG
AATGGTTTCCACGACCCAACAGTCGTGGCCTCATTGAAGCTTCGCTGACGGCACGATGTGCCACCCCGAG
GTGATGTTTCCACGACCCAACAGTCGTGGCCTCATTGAAGCGCCAGAGCCGCGTTCCGGTCCGCGATCTC
GCGCGCGTTTCCACGACCCAACAGTCGTGGCCTCATTGAAGCGACGCGGCCGTGGCGCGAATCGCCGAGG
AGATGAACGTTTCCACGACCCAACAGTCGTGGCCTCATTGAAGCTGGAGAGCCGCGGGGCTGTTGAGGCG
TCGCGGGCCTGTTTCCACGACCCAACAGTCGTGGCCTCATTGAAGCCGTGAGGCGCGCTCGGGGAGCACC
AACGGCATCACCGTTTCCACGACCCAACAGTCGTGGCCTCATTGAAGCGGGAGCTCTGAGGCCGCGGGGC
TTGCCTCCGAAGTGTTTCCACGACCCAACAGTCGTGGCCTCATTGAAGCAGCCGCACAACTGCCGCAGCA
AGCCACGACACGCCAGTTTCCACGACCCAACAGTCGTGGCCTCATTGAAGCAACTTCCTGCGTGCGCTTC
GGGGAGAGAGGCGCCTCGGGTTTCCACGACCCAACAGTCGTGGCCTCATTGAAGCAACATTACCGAGTTT
CCACAACACAGCGAGAGGTGGGTTTCCACGACCCAACAGTCGTGGCCTCATTGAAGCCGCTTCAATGAGG
CCGCGCTCTGCGCGCGGAAATGGTGTTTCCACGACCCAACAGTCGTGGCCTCATTGAAGCGTCCGATTAT
GTCCCAGCGCGCGAAGATCGTGGCGTTTCCACGACCCAACAGTCGTGGCCTCATTGAAGCGCCGACCCTC
GATGACCCGCCACTCTCGGACGGCGTGTTTCCACGACCCAACAGTCGTGGCCTCATTGAAGCCCTTATTT
TGTCGTCGGCCCAACTGCCGCCCGACAAGTTTCCACGACCCAACAGTCGTGGCCTCATTGAAGCCACAGC
TGCCTGCAAAAACTGCTCCAGTGCCATCCGTTTCCACGACCCAACAGTCGTGGCCTCATTGAAGCACGGT
GGCGCGCACGAAGCTTCTCGCACTCGCATCGTTTCCACGACCCAACAGTCGTGGCCTCATTGAAGCCCGA
CCCCCCGGACAGCGAAACCGCAGCCACAGTTGTTTCCACGACCCAACAGTCGTGGCCTCATTGAAGCCCA
CGTCGCACAGCGTCTTGGGAGAGACGCGCGCATGTTTCCACGACCCAACAGTCGTGGCCTCATTGAAGCG
ACCCCAACGGTAGCCCGCGTACCAAAGCTCTTTACCGTTTCCACGACCCAACAGTCGTGGCCTCATTGAA
GCCCTCCTCGCGGGCCCTCAACACGAGCTCGCACTTGTGTTTCCACGACCCAACAGTCGTGGCCTCATTG
AAGCGCCTGGTTGGCGTCCGTCTGCCTGCGCCTCCATCCCGTTTCCACGACCCAACAGTCGTGGCCTCAT
TGAAGCATCGCAGTTCCTCCAATGTAACAATTGTGCAGCCGGGTTTCCACGACCCAACAGTCGTGGCCTC
ATTGAAGCATTTGCTTCAAGTGCGGATGCGAAATCGATCACAGGTTTCCACGACCCAACAGTCGTGGCCT
CATTGAAGCCTGACCGCTGCTACTGCCTTCATTTCCGCCCTCGTTGCGTTTCCACGACCCAACAGTCGTG
GCCTCATTGAAGCCCATAGCCAAAACCTGCCACCAAGATTTGCCGCGATGTTTCCACGACCCAACAGTCG
TGGCCTCATTGAAGCCTCGATGGGCGCGGCCTTGTGGCGTGGAGATTCGCGTGTTTCCACGACCCAACAG
TCGTGGCCTCATTGAAGCCGCCCTTGTTCGGCATCGACGCGGAGGATCTGGAGATCGTTTCCACGACCCA
ACAGTCGTGGCCTCATTGAAGCCGCACTACATGCGTTTGGGCATTTCGCGACATCACGCGTTTCCACGAC
CCAACAGTCGTGGCCTCATTGAAGCTTGGAGCGCTGCAACTTGTTTGACGCGTCGGGGTCGTTTCCACGA
CCCAACAGTCGTGGCCTCATTGAAGCGTCTCTGGCGGGCGATCGCTCGCGCTGCGGTCAAGCGTTTCCAC
GACCCAACAGTCGTGGCCTCATTGAAGCGTGTGCCGCGGATCGGAGTCGAGGACGATGCCGAGCTTGTTT
CCACGACCCAACAGTCGTGGCCTCATTGAAGCGCTGTTCAGCGATCGGCGCCTGCCTGACGGCGAGTCGT
TTCCACGACCCAACAGTCGTGGCCTCATTGAAGCCAGCAGCTGGGAGGACAGTCGACCAGCGATTCTCGT
TTCCACGACCCAACAGTCGTGGCCTCATTGAAGCGATGACTCCGACGACAGCTGCCGTGCCGCGCTCATG
TTTCCACGACCCAACAGTCGTGGCCTCATTGAAGCCATCATCCAGGGGACGCCGCAGCTCAAGGCGGATG
TTTCCACGACCCAACAGTCGTGGCCTCATTGAAGCGGAACCCGGACAGCATGACGAATTACGCGGCCTCC
TGGTTTCCACGACCCAACAGTCGTGGCCTCATTGAAGCACGTCGAGCAGGGCGTCGCTGCTCACGTCGAC
GAAAGTTTCCACGACCCAACAGTCGTGGCCTCATTGAAGCGTCGAGCAAACTGGGAACCCTGCGGCATTC
AAGGCAGGTTTCCACGACCCAACAGTCGTGGCCTCATTGAAGCCTCTGAGGTGCCCCGGGCGACCAGCGC
CCCATCCTCTCGTTTCCACGACCCAACAGTCGTGGCCTCATTGAAGCGCCGACACGGCAATGGCCATCTG
GGGCGAGACCGTGTTTCCACGACCCAACAGTCGTGGCCTCATTGAAGCCGCTCTCAGCACTGGCGCCGAC
CAGGCGCACCTCCTGTTTCCACGACCCAACAGTCGTGGCCTCATTGAAGCGGTTCTCCAGGTCCTGCACG
TGGTTGAGTAGCCAGGCGGTTTCCACGACCCAACAGTCGTGGCCTCATTGAAGCACGTGCGTTCGGTGAC
GCGGAACTGCGCCACGCCGTGGACGTTTCCACGACCCAACAGTCGTGGCCTCATTGAAGCTTCTGTAGCT
CGATCGCGTCCTCCACCTTCGTCGCGTTTCCACGACCCAACAGTCGTGGCCTCATTGAAGCGGCGTCGAG
GCACTCCACGACGAGGCAGGCCTCGAAGGTTTCCACGACCCAACAGTCGTGGCCTCATTGAAGCGCGGCG
GCCGGCGCGGTGCTCGGTGCTGCGCTCGACCGTTTCCACGACCCAACAGTCGTGGCCTCATTGAAGCCGT
CGCCGTCACACTGATCCCGTCGCCGGCCGGCTCGGTTTCCACGACCCAACAGTCGTGGCCTCATTGAAGC
ATGTCGTACTCGCTGGACCGGTTCTGGTCGCCCGATCCGTTTCCACGACCCAACAGTCGTGGCCTCATTG
AAGCAAGGTGCTCCGGCGCCCAGGCGCGCAAAGAAGCCAGCGCGTTTCCACGACCCAACAGTCGTGGCCT
CATTGAAGCTGAGCGACAAACCCGAGACGTGGATACCCTCTGCTGGTTTCCACGACCCAACAGTCGTGGC
CTCATTGAAGCACCTGGTAGCGCATGGAGCGCGCGATCCCGAGCTGGTTTCCACGACCCAACAGTCGTGG
CCTCATTGAAGCGTAATAGAGATTACATCATGCAGTACCATCGCAGTGGTTTCCACGACCCAACAGTCGT
GGCCTCATTGAAGCTCCGCCTGCCGCTGCTTCAATGAGGCCACGACTGTTGGTTTCCACGACCCAACAGT
CGTGGCCTCATTGAAGCCGGGGCGGCTGGGCCTGTGCGCGGCCGAGCTGGTCAGGTTTCCACGACCCAAC
AGTCGTGGCCTCATTGAAGCAGCAGCCGCCCTAGCCATGTACTGGCGAATTTCCGGAGTTTCCACGACCC
AACAGTCGTGGCCTCATTGAAGCTTTCACTTCGTGCGTTCCGTAAGCAAACATCCTTCGCGTTTCCACGA
CCCAACAGTCGTGGCCTCATTGAAGCGCCGCAATGGCCACTGGTACAGCGTCCGACACCGCGGCGTTTCC
ACGACCCAACAGTCGTGGCCTCATTGAAGCAGAATACAAAGCGCTATGTCCGGGATAGACTTCGCGGTTT
CCACGACCCAACAGTCGTGGCCTCATTGAAGCACCGATCTCGAAGGTCGATTTGACTCGTGCCGATCTAA
GTTTCCACGACCCAACAGTCGTGGCCTCATTGAAGCACCTCTTTGGGGAAACGGCTATAGCGCTGGATAT
GCGGGTTTCCACGACCCAACAGTCGTGGCCTCATTGAAGCTGCCTAATAGGGAAAGGGTAGCCTGTCGAT
TGGGTTTCGTTTCCACGACCCAACAGTCGTGGCCTCATTGAAGCTTCCTTGACCTACACCGACATTGAAC
ACACCTCCAGTTTCCACGACCCAACAGTCGTGGCCTCATTGAAGCTTCGTATGACGACGATCGCTGAGGT
TCGCCAGGCGCGTTTCCACGACCCAACAGTCGTGGCCTCATTGAAGCGCGAAGGCGGACGCGCGCAACCT
AGACCACGACCTGGTTTCCACGACCCAACAGTCGTGGCCTCATTGAAGCGCCGAGCAGTTCGGCGCGTTG
ACGGTAGAGCGCAGGTTTCCACGACCCAACAGTCGTGGCCTCATTGAAGCCACACGTCGGAGACAGTCGA
ACTCGACATCCAGCGCAGTTTCCACGACCCAACAGTCGTGGCCTCATTGAAGCTTCGCGCTGCGCTTGGA
GTTGGACCATTCGCGGCGCAGTTTCCACGACCCAACAGTCGTGGCCTCATTGAAGCGTATTTTCGGAGTA
GCGCTATGACGCCGTCATATGCAGGTTTCCACGACCCAACAGTCGTGGCCTCATTGAAGCGCCACGCTGC
GCGTCGCGCGGCGAGGCGTACGGCCGGTTTCCACGACCCAACAGTCGTGGCCTCATTGAAGCCGAGTTCA
GCGGGACCTTGGTGAGAACCGCGATAACGTTTCCACGACCCAACAGTCGTGGCCTCATTGAAGCTAGTCA
CTGGGCTTCATCGGCGGCACCTCGACGCGGTTTCCACGACCCAACAGTCGTGGCCTCATTGAAGCGCGCC
ACCGCCGCGTGGGCTGTCGCTGGCCATCTCCGTTTCCACGACCCAACAGTCGTGGCCTCATTGAAGCGGA
TCCATACCCCGAGACCTTGATCAGGCCTCGATGTTTCCACGACCCAACAGTCGTGGCCTCATTGAAGCCC
TAGCTTATTGACCGTTGAAGTGCACTGCGCCAGGTTTCCACGACCCAACAGTCGTGGCCTCATTGAAGCA
AAGACAAGAACCTCTCCGCCGATCGAGCGGTAGAAGGTTTCCACGACCCAACAGTCGTGGCCTCATTGAA
GCCGCGAGCCCGGGATGTATACACCCCCAGGCGGTGGTTTCCACGACCCAACAGTCGTGGCCTCATTGAA
GCGGGTGTGATAGAAGCCCGCGGCGCAGGATCGATATCGTTTCCACGACCCAACAGTCGTGGCCTCATTG
AAGCATGTACGTATCCGTCCAAGCGGACCATTTACGCTTGTTTCCACGACCCAACAGTCGTGGCCTCATT
GAAGCATCACCCTAGCTTCGAAGGCCACCGACCAGCGCCGCGGTTTCCACGACCCAACAGTCGTGGCCTC
ATTGAAGCCAGGTAGCGCGGGCGCTGGCGGGCGATCCATAGTGGGTTTCCACGACCCAACAGTCGTGGCC
TCATTGAAGCGTCCTCGGCGTCGATCTCAGCCAACCAGCGCAGGAGGGTTTCCACGACCCAACAGTCGTG
GCCTCATTGAAGCGACACCGAAGGTGGGTCTCGATACCTCAGCGCCCGTGTGGTTTCCACGACCCAACAG
TCGTGGCCTCATTGAAGCCGGATACTGTTTTCCGCGCGCTCGCGCGCTGGTCATGTTTCCACGACCCAAC
AGTCGTGGCCTCATTGAAGCCAGCAAGGGCACGAGCCATCCGCGCACGTGTGCACCCGTTTCCACGACCC
AACAGTCGTGGCCTCATTGAAGCTAATTTGGACACTCGTCTCGAAAGCGCCTTCGACGCGTTTCCACGAC
CCAACAGTCGTGGCCTCATTGAAGCCTGAACAACGCTATTACCGATCGCGGCTGCGGCGTGTTTCCACGA
CCCAACAGTCGTGGCCTCATTGAAGCTACGTCGTCTGCGGCGCGAATCCGCGCCGAGGCCATCGTTTCCA
CGACCCAACAGTCGTGGCCTCATTGAAGCCTCTGCGACACGCCGCTCTCGCGCCGCCGCGCGTCGCGTTT
CCACGACCCAACAGTCGTGGCCTCATTGAAGCAGCAAGGTCATCATTCTCGACCGCGACGTCCGCGCTGG
TTTCCACGACCCAACAGTCGTGGCCTCATTGAAGCGCTCGCAGCGCCAACTCGCTGAAGCTGGCCTCGGC
AGGTTTCCACGACCCAACAGTCGTGGCCTCATTGAAGCTCCACACGGTCGAGATAGCGTGCCGTGAGGCG
CTGGTTTCCACGACCCAACAGTCGTGGCCTCATTGAAGCGACCCATGCTCGAAGACTGCCGCGTGATCAG
GTGTATGTTTCCACGACCCAACAGTCGTGGCCTCATTGAAGCGGCCAAGATGTGGACCTGACGGACACGA
TGGCTTGGGTTTCCACGACCCAACAGTCGTGGCCTCATTGAAGCCCGTGGTGGATCGCAGGATCCGGCAA
CGCCTGGACGGGTTTCCACGACCCAACAGTCGTGGCCTCATTGAAGCTCCGAGGCCGTGGTGGTGACCTC
GCCGGCAGATGAAGTTTCCACGACCCAACAGTCGTGGCCTCATTGAAGCTCAGCGAAGAGGCAGCCACCG
CCCTCAACGCGAAAAGCGTTTCCACGACCCAACAGTCGTGGCCTCATTGAAGCTTCGTCAAGCGAGGATA
CGGCGGGCCGTCGAAGAGGGCGTTTCCACGACCCAACAGTCGTGGCCTCATTGAAGCCATTCAGTCGCAG
GGCGTCCGCAAAGTTCCCGCCGGTTTCCACGACCCAACAGTCGTGGCCTCATTGAAGCCGACGATCCTGA
CGCCGCAGCGGAGGCCGCGGCGAGGTTTCCACGACCCAACAGTCGTGGCCTCATTGAAGCAGCTCGGCGT
GCTTGCGGGCGAGACCGTCGACGACGTTTCCACGACCCAACAGTCGTGGCCTCATTGAAGCTTCGCCGGA
CTTGGAGGTGTTGCAGCCACGTCCGTAGTTTCCACGACCCAACAGTCGTGGCCTCATTGAAGCGACGTCT
ACGTTGCTCGGCACGCCCACAAAGGTTCTGTTTCCACGACCCAACAGTCGTGGCCTCATTGAAGCGAACG
GGAACTGCGTGGGTGGAGTATAGATGACTTCGTTTCCACGACCCAACAGTCGTGGCCTCATTGAAGCTCG
ACCGCGCGATCGCCCCCGCCAACCTGCTCAACGTTTCCACGACCCAACAGTCGTGGCCTCATTGAAGCAC
GAGCTTCTGTAGCTCTGCGCGCGGCATTGCCGAGGGTTTCCACGACCCAACAGTCGTGGCCTCATTGAAG
CGTGATCCGCTGCGTGATGTATCGCGACGGCCCGTACGTTTCCACGACCCAACAGTCGTGGCCTCATTGA
AGCCCAGGTACTTGAGCGCCCCGCGAGGGGCCAATGAGGTTTCCACGACCCAACAGTCGTGGCCTCATTG
AAGCCACCATGCATGAGTTTTCTATTTTGCGCAGTGTCGTTTCCACGACCCAACAGTCGTGGCCTCATTG
AAGCGTAGGTCAGACGCCTGCATGTCCGGCATGTCAGGGAGTTTCCACGACCCAACAGTCGTGGCCTCAT
TGAAGCAGCCGTGTCGAGCGCGCTGTGCTCACGGAGATCAGGGTTTCCACGACCCAACAGTCGTGGCCTC
ATTGAAGCCTGTCGGAGCCCGCCCCGGACGAGACCGCCTCGGGCGTTTCCACGACCCAACAGTCGTGGCC
TCATTGAAGCGAGGCGATATCCGCGGCCTCGGCCGAACCGGCGGCGCGTTTCCACGACCCAACAGTCGTG
GCCTCATTGAAGCCTCGTCGAGGTCCGAGTACTCGGCGTTCATTGCCCGGTTTCCACGACCCAACAGTCG
TGGCCTCATTGAAGCCTCGTTGTCCGGGTGGACGATCTCGCGCTGCGCGATGTTTCCACGACCCAACAGT
CGTGGCCTCATTGAAGCGACGTGTCAGCGACCGCGAAAGCGTCCGCCGGGTCGCGTTTCCACGACCCAAC
AGTCGTGGCCTCATTGAAGCGTACACCTCTGCGGTAGACCAGCACGGATTGAGCCGTTTCCACGACCCAA
CAGTCGTGGCCTCATTGAAGCGGCGGCGACCGGCGACTGGCGTCCACCGCGCCGGACTGTTTCCACGACC
CAACAGTCGTGGCCTCATTGAAGCGTCGTCATCGCCGATCAGGCCGAGGAACCGAGCGGGTTTCCACGAC
CCAACAGTCGTGGCCTCATTGAAGCGTTTACCCGGCCGTCGGGTAGCGGTAAACTCTGGCGGTTTCCACG
ACCCAACAGTCGTGGCCTCATTGAAGCTTATTACGCAGAGGTCGAGGCGACCGGCGGTGGCACAGTTTCC
ACGACCCAACAGTCGTGGCCTCATTGAAGCCTACCCTCTATAGGAGATTCTCATGACACCACTCGAGTTT
CCACGACCCAACAGTCGTGGCCTCATTGAAGCTAAGCGCAGTCGCGTGAGCGTGGCGCCCAGTGGCGGGT
TGTTTCCACGACCCAACAGTCGTGGCCTCATTGAAGCGTATAAAGACCCCAGCACCGGCAACACGACGTA
CTACGTTTCCACGACCCAACAGTCGTGGCCTCATTGAAGCGTGCTGACGAAGCGCCCGGAACGGATGAAG
CAGTGTTTCCACGACCCAACAGTCGTGGCCTCATTGAAGCCAGAGACGGGCCTGGACACCTGGCACTGTC
GACTAGTTTCCACGACCCAACAGTCGTGGCCTCATTGAAGCGTCCGGCGAAAAACCTAGATTCTTCGCCG
CGACCGCGCGTTTCCACGACCCAACAGTCGTGGCCTCATTGAAGCACATGGGCTGTCGCGCGATCGATGC
CGGATCGCGAACGTTTCCACGACCCAACAGTCGTGGCCTCATTGAAGCCTTATGCGCCCGTTGACGACCC
CATGGGCTTGGTCGAGTTTCCACGACCCAACAGTCGTGGCCTCATTGAAGCCGCTCCTCACCGGAGCGCC
GACCCCCCTGCCGATCGACGAGTTTCCACGACCCAACAGTCGTGGCCTCATTGAAGCCGTGCCTGTGCTC
GCCGTCGGTAAGAAGGCCGCAGGTTTCCACGACCCAACAGTCGTGGCCTCATTGAAGCCAGGGCGCCATG
TTCGCACGCCGCTGTCATCGCGAGAGTTTCCACGACCCAACAGTCGTGGCCTCATTGAAGCTTCGCGGTC
GGATTGGTCGTCGGCTGATCGTCGGGGTTTCCACGACCCAACAGTCGTGGCCTCATTGAAGCCCGCCAGC
GCGTCACGCGTCATGCGTGCGGCCGAGCGAGTTTCCACGACCCAACAGTCGTGGCCTCATTGAAGCGCGC
TGTACCCGGACATTTCCGCCAGCGCGTCACGCGTTTCCACGACCCAACAGTCGTGGCCTCATTGAAGCTG
CGAGCGCGCCGAGTTGGCGCTACCGGCCCAGTTGTTTCCACGACCCAACAGTCGTGGCCTCATTGAAGCG
CGTGTCCACGTCTATCAGCTCGGCCACGCAAGCCTGTTTCCACGACCCAACAGTCGTGGCCTCATTGAAG
CATTTTTCCACGATTTCCTTCCACTATGGATATCACGTTTCCACGACCCAACAGTCGTGGCCTCATTGAA
GCCTCCGGCCGCTGGCGCTGGCGCAGAAGCTGGGCGCATGGCGTTTCCACGACCCAACAGTCGTGGCCTC
ATTGAAGCGCGACCGCATCTGGGGGAGAGCGTGCGCGTCAACGTGACGTTTCCACGACCCAACAGTCGTG
GCCTCATTGAAGCCGCGAGCTGTCGCGATCGTCGCGCCGACGTCCTCGGTTTCCACGACCCAACAGTCGT
GGCCTCATTGAAGCAATCAGGACCTGCTCGCCCTGGCGATGTTCCCGAACGCGTTTCCACGACCCAACAG
TCGTGGCCTCATTGAAGCGCCTCCATGGTCCTGCCCGCTGGCACAATGCCGACGGTTTCCACGACCCAAC
AGTCGTGGCCTCATTGAAGCGTGCAGAGTGGCTCGTCCCCCGCATGGTACGGGTGTTTCCACGACCCAAC
AGTCGTGGCCTCATTGAAGCGCGCGGAGAATGAACCCGCGGCCGATGTGATGGCGAGTTTCCACGACCCA
ACAGTCGTGGCCTCATTGAAGCCGGGGCGCGTAGGGCTGCGTCCAACATGACCCCATAAGTTTCCACGAC
CCAACAGTCGTGGCCTCATTGAAGCATGTCCCCGAGGTCTTGCTCGGACGTCGATATCCTTGTTTCCACG
ACCCAACAGTCGTGGCCTCATTGAAGCGCCGAGGAGTCACGGGCCCGGGAGGAGATGCGCGCGTTTCCAC
GACCCAACAGTCGTGGCCTCATTGAAGCGCGTGCTCGAGCCCGACTACCTCGACGAGTCTCGGCGTTTCC
ACGACCCAACAGTCGTGGCCTCATTGAAGCCAATAACAACTACCGCGTGCTGTCGTGGGACAGGGCGGTT
TCCACGACCCAACAGTCGTGGCCTCATTGAAGCCTTGTCGGGTGGCACTGGAGCCGCCCACTAACCCAGG
GTTTCCACGACCCAACAGTCGTGGCCTCATTGAAGCGGTTCGGACCTCGGAAACGCAACGCCGCAGACGT
TGGTTTCCACGACCCAACAGTCGTGGCCTCATTGAAGCGTGGGCGGCTCCAGTGCCGCCCGACACAGAGG
ACTCTGTTTCCACGACCCAACAGTCGTGGCCTCATTGAAGCGCGCGCAACCCGCAGATTGCTGGCGACCC
GCCGCTGCGTTTCCACGACCCAACAGTCGTGGCCTCATTGAAGCCATATCCATCTTAGGCAGACGCTGTC
CGTCGAGGAAGTTTCCACGACCCAACAGTCGTGGCCTCATTGAAGCGCGTCCACCGCGACCCACGACGCG
CCCAGGCCGAGCGTTTCCACGACCCAACAGTCGTGGCCTCATTGAAGCATCTCGAGCCCCTCAACGGCCA
CCCCCGACCACGTGTACGTTTCCACGACCCAACAGTCGTGGCCTCATTGAAGCCCACTCTTCGCGTGCGG
CAAAGGCCACGTCATTCAGCGCCGTTTCCACGACCCAACAGTCGTGGCCTCATTGAAGCCGGCGGCCTCC
CCCTGCGCGGCTGGTGGCGATGTCCGTTTCCACGACCCAACAGTCGTGGCCTCATTGAAGCCAGCGCATG
TTGCGTCTCATGGACCTCGAGCACAAATTGTTTCCACGACCCAACAGTCGTGGCCTCATTGAAGCAGCAG
AATCGTTGCTGGGCCGATGGCTCGTGCGCCGAGTTTCCACGACCCAACAGTCGTGGCCTCATTGAAGCGC
AGCGTGCAGCCCTACCTGCGCACGCAGGAGGAGGGTTTCCACGACCCAACAGTCGTGGCCTCATTGAAGC
GTCCAGATGTCCGAATTCTCCATGATTTCTCTCCGTTGTTTCCACGACCCAACAGTCGTGGCCTCATTGA
AGCTATTTTTGCTGGACGTTGTTCCGCTGTGCGTATACGGTTTCCACGACCCAACAGTCGTGGCCTCATT
GAAGCCCTCAAGCCATTGCATGCGCGACTCGAGTGATCCGTGTTTCCACGACCCAACAGTCGTGGCCTCA
TTGAAGCATGTCGAGCGCAAGAAGTCCGTCCAGTCGCTCGGAGTTTCCACGACCCAACAGTCGTGGCCTC
ATTGAAGCTTGGCGCCGCCCTCTTGAGACCGCTGAACGGGCCCAGGTTTCCACGACCCAACAGTCGTGGC
CTCATTGAAGCCAGATACTGCTGGTCGCCGCGCGTGTCGTCGATTTCGAGTTTCCACGACCCAACAGTCG
TGGCCTCATTGAAGCAGACGGACTTTGGAGGCTGATCGTGGTAGACGCATGTTTCCACGACCCAACAGTC
GTGGCCTCATTGAAGCTCAAGAGGGCGGCGCCAAGAAGGAGCGAGCGATGGATGTTTCCACGACCCAACA
GTCGTGGCCTCATTGAAGCGCTGCGTGTGCGCGAGCACCGCAGCACGCTGGAAATCGTTTCCACGACCCA
ACAGTCGTGGCCTCATTGAAGCTGGGTGAGCCGCACGACAATCTCGCCGCTATGGCTGGTTTCCACGACC
CAACAGTCGTGGCCTCATTGAAGCCAATCAGCTCTTTATTGGCCCTTGCCCACTCCGTTATAGTTTCCAC
GACCCAACAGTCGTGGCCTCATTGAAGCCCGGTCAAGGGCGTCGCGCAGAGCGAGCGAGCGCGTGTTTCC
ACGACCCAACAGTCGTGGCCTCATTGAAGCGACGAACAACTCGACCGCGGCCGTGACCCTGTCCGGGGTT
TCCACGACCCAACAGTCGTGGCCTCATTGAAGCTGTGTTTCCCGCCGATACCCCGCAATGGCGGGTGCGT
TTCCACGACCCAACAGTCGTGGCCTCATTGAAGCAGGCATGGGACGTCGAGAACGACCGCGTGCGCGAGT
TTCCACGACCCAACAGTCGTGGCCTCATTGAAGCTTCACGGCTGCTCACAGGCACGGTCCCGCCTCTCTG
CGTTTCCACGACCCAACAGTCGTGGCCTCATTGAAGCCGGGTCATGGCCGCGGCCTGATACTCGGCCGTC
AGCGTTTCCACGACCCAACAGTCGTGGCCTCATTGAAGCACCTCGCCTTCGCACATCCACGCCAGCCACG
CGCAGTGTTTCCACGACCCAACAGTCGTGGCCTCATTGAAGCGCGCAGCTCGACAACCAGTGAGGAGCGC
ATGAGCGGTTTCCACGACCCAACAGTCGTGGCCTCATTGAAGCACGCTCAGCGAGGCGAACCTGCTGAGC
GTGCTGGTCGTTTCCACGACCCAACAGTCGTGGCCTCATTGAAGCATCAACGTGTTGCGCACTCACGTAG
CTGCTCTGTCACCGGGCGTTTCCACGACCCAACAGTCGTGGCCTCATTGAAGCCGCCTACGAGTGTTCTG
CGCGAGCACCGCCGACTGGCGTTTCCACGACCCAACAGTCGTGGCCTCATTGAAGCCCCCGGGCGGGATG
GCCACGGAGAACGAGTCGCCAAGTTTCCACGACCCAACAGTCGTGGCCTCATTGAAGCGCGCATCCGCTC
CAGGGGTTGAACGTGTAGCCGGGCTCGTTTCCACGACCCAACAGTCGTGGCCTCATTGAAGCGCGCTCGT
CGCCGAGCACTTCGACGGACGCGTCGAAGTTTCCACGACCCAACAGTCGTGGCCTCATTGAAGCGTCTAC
ACGTCGCGCGCCGTTGTGAAGCTGCTCGCCAGTTTCCACGACCCAACAGTCGTGGCCTCATTGAAGCTTG
TTGTGAGCCCGGACGCCCGCGCAGTCACCCGCGTTTCCACGACCCAACAGTCGTGGCCTCATTGAAGCTA
GCTGCTTGCGCCGTCCTTCGAGCCTGGCACTGAGGTCGTTTCCACGACCCAACAGTCGTGGCCTCATTGA
AGCGATCGACCCGGGCGACCCCGCGCTCGCCGACATCGACAGCGAGTTTCCACGACCCAACAGTCGTGGC
CTCATTGAAGCGCCCTGCCTTGGACGCGCCAGTCGAGGAGCCCCTGTGTTTCCACGACCCAACAGTCGTG
GCCTCATTGAAGCCGCACGGGGGCGCCCGAAGTACTCCGAGAGCACGAGTTTCCACGACCCAACAGTCGT
GGCCTCATTGAAGCGCCCGGCTGCCGGCTAGGCCGAGGCCGCTCACGAGTTTCCACGACCCAACAGTCGT
GGCCTCATTGAAGCCCAGAAGAAGTGCACGATCTCGGCATCGGTAGCCAGGTTTCCACGACCCAACAGTC
GTGGCCTCATTGAAGCGCTTCGATCGCACCCACGGTCGCCACTTCCCCGGCGGTTTCCACGACCCAACAG
TCGTGGCCTCATTGAAGCGGGCCGCGACGCCCGTGGGTGGGGGCAGGGAGTCCAGGTTTCCACGACCCAA
CAGTCGTGGCCTCATTGAAGCACCCATGGCGGCGTCGGCCGCGGCGATGGCCACTTGCGTTTCCACGACC
CAACAGTCGTGGCCTCATTGAAGCGACGCTGCTGCCGTTGTCATCGAGATCAGCGCGGAGGGCGTTTCCA
CGACCCAACAGTCGTGGCCTCATTGAAGCACTCGGACCGGGGGGCTGAATTCCAGCAGCGATTTGTTTCC
ACGACCCAACAGTCGTGGCCTCATTGAAGCAGCCGGCGGGTGCGGTCGCGCAAGAACATCAAGGCGGGTT
TCCACGACCCAACAGTCGTGGCCTCATTGAAGCGGCGCAACCCATCCCCGAGAATCGTCTCGAGTTCCCT
CGTTTCCACGACCCAACAGTCGTGGCCTCATTGAAGCCTGTTGTACGAAAACTGGGACGCCATCAGCGCC
AAGTTGTTTCCACGACCCAACAGTCGTGGCCTCATTGAAGCACGGCCTGGGCAGTGTAGCGCGTAGCAGA
AGCTGCCCCGTTTCCACGACCCAACAGTCGTGGCCTCATTGAAGCGCGGTCGGCTCGCCCACTAATTCGG
TGAGCGCAGGGCGTTTCCACGACCCAACAGTCGTGGCCTCATTGAAGCTACCCGCTATCGATTGCCAACA
CGGCGACCTGAAACTCGTTTCCACGACCCAACAGTCGTGGCCTCATTGAAGCGATTCGTCCATCAGATGC
TCCGCAGCGACGTTTGCCGTTTCCACGACCCAACAGTCGTGGCCTCATTGAAGCTCGCCAACAAATCATT
GACCGCCGCCAGATTTTTGCGTTTCCACGACCCAACAGTCGTGGCCTCATTGAAGCGCGAAATCGACAGA
GAAGTCGATGCGTCAGATGTCGTTTCCACGACCCAACAGTCGTGGCCTCATTGAAGCACGAACAAAGAAA
CGACTGGAAGACAAAGTTAACTGATATTGTTTCCACGACCCAACAGTCGTGGCCTCATTGAAGCGGTGGA
TCCTTGCCCGTTCGAGGCAGGTGGTGAGGTTTCCACGACCCAACAGTCGTGGCCTCATTGAAGCTACAGA
ATCACTTGTGTCTCCGAGCGAGAACGCGTTGTTTCCACGACCCAACAGTCGTGGCCTCATTGAAGCCGCT
CACCAATGTGTCGTTAGACTGGCCAAGCTGCGCGTTTCCACGACCCAACAGTCGTGGCCTCATTGAAGCA
CTTTCCGGCGCCCGCCGCTCTCTTGCCCGTAGATGCGTTTCCACGACCCAACAGTCGTGGCCTCATTGAA
GCGGCGACCTCGGCGTGCTGGCTGGCGCTCAGGCGCCGGTTTCCACGACCCAACAGTCGTGGCCTCATTG
AAGCACCGCGGGCCAGACTGGCGCACTGGGACGCAGACCGCGCGTTTCCACGACCCAACAGTCGTGGCCT
CATTGAAGCCATTGGGTTAACGTCAAGGCCGTTAGGCATTACCGAATGTTTCCACGACCCAACAGTCGTG
GCCTCATTGAAGCGCCGTCAGTCGCGGGCAGGTTCTGCGCCGCATGCGCCGTTTCCACGACCCAACAGTC
GTGGCCTCATTGAAGCGATTCGCCGTCGATTTCAAACTCGGAGAGCGTCTCGTTTCCACGACCCAACAGT
CGTGGCCTCATTGAAGCAACACTTACGAGAGCGCCCGCATCTTCTAAGCCCCGTTTCCACGACCCAACAG
TCGTGGCCTCATTGAAGCCGCATTCTTGGCGCAGTTCACATACTTGGCGCAGTTGGTTTCCACGACCCAA
CAGTCGTGGCCTCATTGAAGCCAGAGATCGCGAGCGAGTGCTTGCGAGTGTTGAAACGTTTCCACGACCC
AACAGTCGTGGCCTCATTGAAGCTCTTTCCATGAAAGCGATTCCAAGCTGCGGGATCAAGTTTCCACGAC
CCAACAGTCGTGGCCTCATTGAAGCGCAAGACAGCTTGATCGCGGGGGAGGATCTTCGACAGGTTTCCAC
GACCCAACAGTCGTGGCCTCATTGAAGCCGCGCAGACTACGACATCCGGACAAAGCCCGGAATCGTTTCC
ACGACCCAACAGTCGTGGCCTCATTGAAGCCCATTCAGCGCTTGGCTGAGCAGCTCGCCCCCGAGAGTTT
CCACGACCCAACAGTCGTGGCCTCATTGAAGCAAGCAAGGTGGGAGCTTTGGCATCCGTGGTTTGGGCGG
TTTCCACGACCCAACAGTCGTGGCCTCATTGAAGCAATCCGCCAGGCCGCCCGCGTGCCACCAAATATGC
TTGTTTCCACGACCCAACAGTCGTGGCCTCATTGAAGCACTGTGTCCGCGGTGCTGAGCCCTTCGCGAAT
CGTTGGTTTCCACGACCCAACAGTCGTGGCCTCATTGAAGCATTCCGGCGAGCGCCGCGCCCGCTCGGAC
GCGGCCGGTTTCCACGACCCAACAGTCGTGGCCTCATTGAAGCGCCTACCGCAGACGCGGCTGAACGCCG
CGGAAAGGCAGGTTTCCACGACCCAACAGTCGTGGCCTCATTGAAGCATCTGGTGTTCGGTCTCGGCGGT
GCATGCTCCGAGGTTTCCACGACCCAACAGTCGTGGCCTCATTGAAGCCAAATCGGAGTTCCATGATGGA
GTGGGCTGAGGTTGGTTTCCACGACCCAACAGTCGTGGCCTCATTGAAGCAATCATACTGGTTGATAAAG
GCACCCCCTCTCGCGGTTTCCACGACCCAACAGTCGTGGCCTCATTGAAGCGCGGCTGTGCACGAGGACG
GCGGCACAGCCGTGCGCGTTTCCACGACCCAACAGTCGTGGCCTCATTGAAGCTTGCGAGCGAACAGGTC
GTGGACCACCTCGGAGACGTTTCCACGACCCAACAGTCGTGGCCTCATTGAAGCACCACGGTCTTGCTGG
TGTAGAGCACGGTCTCATCGTTTCCACGACCCAACAGTCGTGGCCTCATTGAAGCGACGAATGTAAGTGT
GAAGCAACTGCGCATGGCGCTGTTTCCACGACCCAACAGTCGTGGCCTCATTGAAGCCGGGAGATCCTCG
ACCAGCTCGGCGAGTCGAGGCTGTTTCCACGACCCAACAGTCGTGGCCTCATTGAAGCCGTCACGGAACG
CTTCGGCGTGTCTGCCGGCATGCTTGTTTCCACGACCCAACAGTCGTGGCCTCATTGAAGCATCCTCGTT
AAGCACGCGCTAGGCCAGCGCAAACAGTTTCCACGACCCAACAGTCGTGGCCTCATTGAAGCGATCGGGC
GCTACTGCTTTGATCGCGTTGATCACGTTAGTTTCCACGACCCAACAGTCGTGGCCTCATTGAAGCTCCA
GTAATACGCGCCAAAGTGTGGGATTGGTTCACTTGTTTCCACGACCCAACAGTCGTGGCCTCATTGAAGC
TAGACCCAAAGGATGGAGACTGGTTCTGCGAGCGCGGTTTCCACGACCCAACAGTCGTGGCCTCATTGAA
GCTCCAGCTCGCGCATGCCGAGCCGCATTTCCCTCGCCGTTTCCACGACCCAACAGTCGTGGCCTCATTG
AAGCGCGACGGTTCGACGACGTGGAGCGACGTGACCGCCGAGGAGTTTCCACGACCCAACAGTCGTGGCC
TCATTGAAGCGACCTGGCGTCCGAACTGTACGGCGACGTGGTGGAGTTTCCACGACCCAACAGTCGTGGC
CTCATTGAAGCTTCAATCACCAGGCCAGGGATCATGCTGGCCGAGCGTTTCCACGACCCAACAGTCGTGG
CCTCATTGAAGCTTCTCGACCAGGCCGGCAAAATGCGCGGCCTGCTGGTTTCCACGACCCAACAGTCGTG
GCCTCATTGAAGCCGCGGCGTCATCGCCAGCGACATTTCGCATGCTGACGAGGTTTCCACGACCCAACAG
TCGTGGCCTCATTGAAGCGCCAAGACGTTGCCTTGCCAGTTGGTATAGGTCGCGTTTCCACGACCCAACA
GTCGTGGCCTCATTGAAGCTACAAATTCCGTGCCTTTCATCCCGACAGCTTCGAGTTTCCACGACCCAAC
AGTCGTGGCCTCATTGAAGCTAATAAGCATCTGCGAAAACAGCTAATTACCGCGTTGTTTCCACGACCCA
ACAGTCGTGGCCTCATTGAAGCCAACACAAGGGGGGGGGCTTTTGATTTTCGGCCTTGTTTCCACGACCC
AACAGTCGTGGCCTCATTGAAGCGAAAAGCCCTTGTTGAGCAACGAAACCCAGACCTTAGTTTCCACGAC
CCAACAGTCGTGGCCTCATTGAAGCGCAGCGCAAAGGGCCGAACAAGACGCCGATGATCAAGTTTCCACG
ACCCAACAGTCGTGGCCTCATTGAAGCTCAATATAGATGTTTGAAAATCGTGTTGGGCACGGGTTTCCAC
GACCCAACAGTCGTGGCCTCATTGAAGCTCCTTTGCGAAGAACGTGGATACGCCCTCTTTGCCGTTTCCA
CGACCCAACAGTCGTGGCCTCATTGAAGCTCACCCACCTCGGAGCGGGCGGCCTCCAAGGCCGCGTTTCC
ACGACCCAACAGTCGTGGCCTCATTGAAGCGTGTATTCTCCGGCTACTGCGCTCGAGTTCCCGCTGTTTC
CACGACCCAACAGTCGTGGCCTCATTGAAGCAAACTCGGCAACGCCAGCGAGCGCGGTGAGTTGGATGTT
TCCACGACCCAACAGTCGTGGCCTCATTGAAGCAACAAGGTGTCGGATCTCACCTACGCCCTGATCGGGT
TTCCACGACCCAACAGTCGTGGCCTCATTGAAGCCAGGCTGCGTCGCTCCTGGGTGAGCCGCACGACAGT
TTCCACGACCCAACAGTCGTGGCCTCATTGAAGCGGTTGCCTGGACACCGTGCCCTAACGGGCGCCAAAG
GTTTCCACGACCCAACAGTCGTGGCCTCATTGAAGCGGCGAGCGGTATTCGAATTTGCTGGAGTCGATGG
GGGTTTCCACGACCCAACAGTCGTGGCCTCATTGAAGCACCGTAGGGTGCCGATTTCTGCGCCCGCCCGT
ACGACGTTTCCACGACCCAACAGTCGTGGCCTCATTGAAGCTGAGGGTGCCGAACTTGACAGCCGCAGGA
AAACGCGTTTCCACGACCCAACAGTCGTGGCCTCATTGAAGCCGATCATAAGATCGATCAAAGACCCGTC
GCATAGGAGTTTCCACGACCCAACAGTCGTGGCCTCATTGAAGCCAAACAGTTAATGCCACTGGGCCGCA
CGCTTCTGGCGTTTCCACGACCCAACAGTCGTGGCCTCATTGAAGCTCAGCGAACCGTTCGACGCTATTT
AATACAAGTAGACGTTTCCACGACCCAACAGTCGTGGCCTCATTGAAGCATCAAGCTAAAAGCTCCGAGG
GCAGTAAAAGAGTCTATGTTTCCACGACCCAACAGTCGTGGCCTCATTGAAGCCGCGCTTACGTGCGTGA
ACTTGACGCGCGTGAACGGGTTTCCACGACCCAACAGTCGTGGCCTCATTGAAGCTGGATATCGCCCCGG
GGATGCGCCCCGCGAAGTGCGTTTCCACGACCCAACAGTCGTGGCCTCATTGAAGCATCCACACCGACGG
CAAAAGTCGGCCTCAGGTCGCGTTTCCACGACCCAACAGTCGTGGCCTCATTGAAGCGGGCGACCACCGG
CCGGCGGCTTTCGCGCGTCGTGCGTTTCCACGACCCAACAGTCGTGGCCTCATTGAAGCGTGCCGACGGG
GGCCGGGTGAGCTGGCAAACGCGACTGGTTTCCACGACCCAACAGTCGTGGCCTCATTGAAGCACGGCGC
TGAATTCCGTAGCTGCCCCGACGTCTGCTGGGTTTCCACGACCCAACAGTCGTGGCCTCATTGAAGCTCG
CCAACAAATCATTGACCGCCGCCAGATTTTTGCGTTTCCACGACCCAACAGTCGTGGCCTCATTGAAGCA
GCTTGCGCGCCGCGCAGAGGAGGCAGCGCGAATATGTTGTTTCCACGACCCAACAGTCGTGGCCTCATTG
AAGCAGCGCCTGCCGCGCTGCGTACGGCACCCCCTTGTCGGGTTTCCACGACCCAACAGTCGTGGCCTCA
TTGAAGCGCGGCCGCCCTGTGGCGCTTGACGGACTGCTGTGGCTGTTTCCACGACCCAACAGTCGTGGCC
TCATTGAAGCTGTTTCGCTCCCGCGGTATCCTCGCAAAATGTCGGGTTTCCACGACCCAACAGTCGTGGC
CTCATTGAAGCCGGTGCTCGCGCACACGCAGCGAAAAAACCAGGTTGTTTCCACGACCCAACAGTCGTGG
CCTCATTGAAGCGATGCCGTGCCGACGGGTGACCTGCGGCGCGATGAGTTTCCACGACCCAACAGTCGTG
GCCTCATTGAAGCCCGAGCCGACGCGAGCAACGCGAACGTAGGAACCGCGGTTTCCACGACCCAACAGTC
GTGGCCTCATTGAAGCGAGGCAGAACAGGGATAACAGCGGCCGCAACGTCGCGTTTCCACGACCCAACAG
TCGTGGCCTCATTGAAGCGAACAGGCCATCCACTGTGCCACCCGGAGAATCAAGTTTCCACGACCCAACA
GTCGTGGCCTCATTGAAGCTCGGCGCCCCAATTCGTGCGCTTCGCGCTCGTACGGGGGTTTCCACGACCC
AACAGTCGTGGCCTCATTGAAGCCCACGCCCGTACCTTGCCGCGGCGCTCTCGGGCTGTGTTTCCACGAC
CCAACAGTCGTGGCCTCATTGAAGCCCGACGGCTACCCTGCGGCACCTGCGGCGATTCGGTGGTTTCCAC
GACCCAACAGTCGTGGCCTCATTGAAGCTTGGTGGTGACGTGCGCTGTCGACGTGCAGGCTCGCGTTTCC
ACGACCCAACAGTCGTGGCCTCATTGAAGCTGAGCGGCGCCCTCGGGGTAGCCCACGAGGTCGCTGTTTC
CACGACCCAACAGTCGTGGCCTCATTGAAGCCTGGCGATTGGGCGAATCGCGGCCGAAGCATGGGGCGTT
TCCACGACCCAACAGTCGTGGCCTCATTGAAGCCATACGTCCGAGACGGTCGAACTCGACATCCTGCGCG
CGTTTCCACGACCCAACAGTCGTGGCCTCATTGAAGCAAGACAGCCATCGCTATTGAGGCTACCTTGATT
GCAGTTTCCACGACCCAACAGTCGTGGCCTCATTGAAGCCGCAGACGCCGTGTCCGAAATAATCGCTGCC
AGCCGTTTCCACGACCCAACAGTCGTGGCCTCATTGAAGCGACCGTCTCGGACGTATGGAAGTTGCGGCG
TGGAGTGTTTCCACGACCCAACAGTCGTGGCCTCATTGAAGCGCTGCGTGTGCGCGAGCACCGCAGCACG
CTGGAAATCAGTTTCCACGACCCAACAGTCGTGGCCTCATTGAAGCGCTGTGGGGCTGCCCGGACTGCTC
CGGCGAACCGCGTTTCCACGACCCAACAGTCGTGGCCTCATTGAAGCTATCGCAAGTTCGATCGGGTCGC
CCTCTGTTCCTGCGGTTTCCACGACCCAACAGTCGTGGCCTCATTGAAGCAAGTTTTCCGCGAATGTCTC
CCTTCACGCGAGTGACGTTTCCACGACCCAACAGTCGTGGCCTCATTGAAGCGCAAAACGCGCCGGAGTG
AGCCGCCAGGCCGTCAGGTTTCCACGACCCAACAGTCGTGGCCTCATTGAAGCCCCGCCACTGAGCGCGC
TGCGCTGCTCTCCCTGATGGTTTCCACGACCCAACAGTCGTGGCCTCATTGAAGCCACTCGGCGCCGTCG
ACGCGCCAGCCCTCCTGCATGTTTCCACGACCCAACAGTCGTGGCCTCATTGAAGCGGCCGAGGTGACCC
GAAAGAATCGAGAGGAGATCGAGGTTTCCACGACCCAACAGTCGTGGCCTCATTGAAGCGAGCCGCGCTG
TGCGGAACCTGCCTGCTGCAGGAGTGTTTCCACGACCCAACAGTCGTGGCCTCATTGAAGCCGTGATTCG
CGACCAATATACGTCGCGCAAGAAATTGTTTCCACGACCCAACAGTCGTGGCCTCATTGAAGCTGTCGGT
GGCAACCCCGTGTTACCCCCTGACAGATAGTTTCCACGACCCAACAGTCGTGGCCTCATTGAAGCGTAGA
TGTGCTGACACTACTGGTAGTTGTATCAGTGTTTCCACGACCCAACAGTCGTGGCCTCATTGAAGCCTGG
GGTAGTCGCCGAGGGCCGGGAATCGATCCCGTGGTTTCCACGACCCAACAGTCGTGGCCTCATTGAAGCA
CGCGGCGCAGTTCGCGTTTCGACTCTAGGAGCAGGGTTTCCACGACCCAACAGTCGTGGCCTCATTGAAG
CGTTGTTGTCTCGAGGATGAAGTCCGTGGCCTGCGGTTGTTTCCACGACCCAACAGTCGTGGCCTCATTG
AAGCTCTGTGAGCCCCCGCTTGAGCGCGCGCATCTCGTGAGTTTCCACGACCCAACAGTCGTGGCCTCAT
TGAAGCAGGCCTGAATCGCAATGCAGCGCTATCACTAAGTGAGTTTCCACGACCCAACAGTCGTGGCCTC
ATTGAAGTACCGCAAAAACAATAATAAAAATTGACAGCGATGGAGTTTCCACGACCCAACAGTCGTGGCC
TCATTGAAGCGCATCATCTAGCACTACGTAAATCGCTGGCGTATCGTTTCCACGACCCAACAGTCGTGGC
CTCATTGAAGCATATCGAATGGACGAATCGCGAGGCTCGACTTACGGTTTCCACGACCCAACAGTCGTGG
CCTCATTGAAGCTTCCCCGCGCGAACCTGTTCAACGGCCAGGTTACGTGTTTCCACGACCCAACAGTCGT
GGCCTCATTGAAGCGTACGCAAATGGAAGTTGCGATGAGCACCTCTTTCGAGTTTCCACGACCCAACAGT
CGTGGCCTCATTGAAGCCAGTCAGTACTATTACCTTTAGCCAGTCGCTCGGCCAGTTTCCACGACCCAAC
AGTCGTGGCCTCATTGAAGCAGCGCACTGACTGCGCGCGCGGTCTCACCATTCTTGGAGTTTCCACGACC
CAACAGTCGTGGCCTCATTGAAGCCGCTCCTGTACCTGCGCTACAGCTTCCGCACGTAGTGTTTCCACGA
CCCAACAGTCGTGGCCTCATTGAAGCAGCCCCCCGGTCCGAGTGAACGCCGCTCCGACGTGTTTCCACGA
CCCAACAGTCGTGGCCTCATTGAAGCCAGCGACTGCACACCGTCCGCGCCGGTGTTGAGCAGGTTTCCAC
GACCCAACAGTCGTGGCCTCATTGAAGCCGCTCAAGAGCGACCTGCAGGCACTGTATGATGCTGGTTTCC
ACGACCCAACAGTCGTGGCCTCATTGAAGCAGTGGGCGCGCCGAGCGGGCAATCACGCCCCTTTAGTTTC
CACGACCCAACAGTCGTGGCCTCATTGAAGCCGGGACAGCCCGTGACCTGTCGCGTAGGCGCCGGCGGGT
TTCCACGACCCAACAGTCGTGGCCTCATTGAAGCGCCCCATGACATGGCGCGAAGAACTCGGCCGCGTGC
AGGTTTCCACGACCCAACAGTCGTGGCCTCATTGAAGCAGCGCTGCTGGCGGGCCCATGCACGAACTGCC
GCGGGTTTCCACGACCCAACAGTCGTGGCCTCATTGAAGCCGCCGCGTTGTTGATGCCGTCCTGCCCGTC
GAGATTGGTTTCCACGACCCAACAGTCGTGGCCTCATTGAAGCGTCGCCTCCGCGGACGTGGCTGTGCTC
GCGCGAGGGTTGTTTCCACGACCCAACAGTCGTGGCCTCATTGAAGCTCATGACCCCTCTCGACCTCGTA
CACACGTCCGTAGTTTCCACGACCCAACAGTCGTGGCCTCATTGAAGCCACGCCGATCACGGCAACATCG
GGACGGGGGCGGCTCGTTTCCACGACCCAACAGTCGTGGCCTCATTGAAGCCTGAGGTTGCCCGCGCGAT
GATCCGAGTCTCGTACGGTTTCCACGACCCAACAGTCGTGGCCTCATTGAAGCGCCTTGGCGGCGATTGC
CGCGCCATCGTCTCCGACGACGTTTCCACGACCCAACAGTCGTGGCCTCATTGAAGCACCTGAAGTTTCG
CGTCAGGCACTCAGCACCTTCACGTTTCCACGACCCAACAGTCGTGGCCTCATTGAAGCCGCCTGTCGAC
GAGTTCGCAGCCGAGGTCGCTGCTGTCGTTTCCACGACCCAACAGTCGTGGCCTCATTGAAGCAGCGCAC
GGCCCTCGGCGGCGAGCTGGGCGGGGGTGTTTCCACGACCCAACAGTCGTGGCCTCATTGAAGCGTCGCC
GTCGTGCTGCTCGATGCTCGCGATGACGAACCGTTTCCACGACCCAACAGTCGTGGCCTCATTGAAGCTT
GGTCACCGGCTGAGTACTTCGCGGTTCTTTCCGTGTTTCCACGACCCAACAGTCGTGGCCTCATTGAAGC
TTCAACACGGATACTTTCAGGGAACGCGTACGCTGGTTTCCACGACCCAACAGTCGTGGCCTCATTGAAG
CCAGCGGCATCTACCATGTTAGCAAACGCAACAAGCTGTTTCCACGACCCAACAGTCGTGGCCTCATTGA
AGCGTCACTGTATCGCCATCGGCAAAGAGACGGATAACGGGTTTCCACGACCCAACAGTCGTGGCCTCAT
TGAAGCCTGTACGGAGGCCGCGGCTCGGGTAAAAGCTATTTGTTTCCACGACCCAACAGTCGTGGCCTCA
TTGAAGCGTCCAGTTCGTGTTTCTGCATTATGCAACTCCAATCAGTTTCCACGACCCAACAGTCGTGGCC
TCATTGAAGCGCCGCGGTCTTTGACGAATCCGCAACCGCGTAATCATCGTTTCCACGACCCAACAGTCGT
GGCCTCATTGAAGCACTCCTGAACGAATCCAGGCATTCACCGATTTGGTGAGTGTTTCCACGACCCAACA
GTCGTGGCCTCATTGAAGCCGCCCGTAGCGGCGCACACAGCCGAGTAGCGCTATCGAGGTTTCCACGACC
CAACAGTCGTGGCCTCATTGAAGCCCCTTGCGCCGCTTCACCATGGCGGCCGCATGCGCGTGTTTCCACG
ACCCAACAGTCGTGGCCTCATTGAAGCGACGCCGCGTGCGCGCTCGAGGTGCGGCCGGACCTGGGTTTCC
ACGACCCAACAGTCGTGGCCTCATTGAAGCGTCTCTACGGACATCGGAACCCAGTTCCACAGGTTGTTTC
CACGACCCAACAGTCGTGGCCTCATTGAAGCGACCTGCGCAGGGAGGTCAAGAGGGAGCACGAGGCGTTT
CCACGACCCAACAGTCGTGGCCTCATTGAAGCCCTGGGGCCCGATCGGGCAGGACGGGGCGCCGTGCCGG
TTTCCACGACCCAACAGTCGTGGCCTCATTGAAGCTGCTCTGCGGCGGCTGGGACGGCTGCTCAGACAAG
AGTTTCCACGACCCAACAGTCGTGGCCTCATTGAAGCTCGCCCCGGTCGAGGGCGTCACCCGGCTCGGTC
TTGTTTCCACGACCCAACAGTCGTGGCCTCATTGAAGCGTGCGTCTGGATGCGCATGGGAGGTGTTGCTC
GCGGTGTTTCCACGACCCAACAGTCGTGGCCTCATTGAAGCCTCCACGGGTCCGCCGACCCGTCCGCGGG
CAGCAAGTTTCCACGACCCAACAGTCGTGGCCTCATTGAAGCGACGACCGCGAGGAGACGGTCATGCAGG
TCTCCTGGTTTCCACGACCCAACAGTCGTGGCCTCATTGAAGCGCCTGCTCGGCCAGGGCCAGGGCGCCC
GCGCTGCTGTAGTTTCCACGACCCAACAGTCGTGGCCTCATTGAAGCGCGCAAGTCCACAGGCCCAAGCA
GCGGCTCGCACGAGTTTCCACGACCCAACAGTCGTGGCCTCATTGAAGCGCCTGCGTCCGCGGTGAGCCC
GGTGTGTGCTCGGGTTTGTTTCCACGACCCAACAGTCGTGGCCTCATTGAAGCGCACGATCGCAGGCGAG
GTCGCAGACTGGATCGGCGCGTTTCCACGACCCAACAGTCGTGGCCTCATTGAAGCAACCCAGCGCCCAG
GGCGCTGGTGCTTTTCGCGGTCGTTTCCACGACCCAACAGTCGTGGCCTCATTGAAGCGAGCTGATCACC
GACGACGGCAAGGCCGACGTGCTGGTGGTTTCCACGACCCAACAGTCGTGGCCTCATTGAAGCCACAACC
TGGGCGCCCGCCTGGTGTGCGAGGCCCGTTTCCACGACCCAACAGTCGTGGCCTCATTGAAGCACGTGTG
GGCGATGCTGCCGGGGTTCGACGCATGGGGCGGTTTCCACGACCCAACAGTCGTGGCCTCATTGAAGCTA
GGTGAACGAGCCGATTGCGCGGTAGGTTTCGCCGGTTTCCACGACCCAACAGTCGTGGCCTCATTGAAGC
ACGATAACAGCGCGGCAAAGCGTGCTTGGCACCAGGGTTTCCACGACCCAACAGTCGTGGCCTCATTGAA
GCTCGTCGAGCAAGTCCCCACCGCGCTGCAGATGTCGGTTTCCACGACCCAACAGTCGTGGCCTCATTGA
AGCGGGCGTAGTCTGAAACTCCACGCCGGCCATGCGGTACGTTTCCACGACCCAACAGTCGTGGCCTCAT
TGAAGCGGCCGTGGCCGAGGATCCCAGCTACCCGCTGCCCGTGTCGTTTCCACGACCCAACAGTCGTGGC
CTCATTGAAGCCTCGACCAGGCCGTCGGCCCACGCGCGGGCCTTCGTTTCCACGACCCAACAGTCGTGGC
CTCATTGAAGCAAGGCGGTCGCGCTCGCGGACCACAAGCACCAGATCGTTTCCACGACCCAACAGTCGTG
GCCTCATTGAAGCGTTTGGTCTACAGATTTGACGTTCGCATCAACGACCGGTTTCCACGACCCAACAGTC
GTGGCCTCATTGAAGCGCCTACGGGGAAGAGCCGCAGCACGACGTCGCCGAGTTTCCACGACCCAACAGT
CGTGGCCTCATTGAAGCGATGCGCACCACGGCCATCTACACGTCCACCTTTCGCGTTTCCACGACCCAAC
AGTCGTGGCCTCATTGAAGCCCGCTAGACCCGATAGGTACAGACCGGAGACGATGGTTTCCACGACCCAA
CAGTCGTGGCCTCATTGAAGCTTACGGACGACTGTCCGAAGTGGACTTTACTTACATGTTTCCACGACCC
AACAGTCGTGGCCTCATTGAAGCTCGTTGCCGGCGCTCGTGTCCAGGTTCTCCAGCAGGTTTCCACGACC
CAACAGTCGTGGCCTCATTGAAGCAGCGATAGCCCCTCCAGGGACTTCACGTTGTTCAGCGTTTCCACGA
CCCAACAGTCGTGGCCTCATTGAAGCCGCCGCGATACTGATAGGAGGGGGGTTGTGAGCGAGTTTCCACG
ACCCAACAGTCGTGGCCTCATTGAAGCATCTTCCTCACTCGACAAAACAGCCTTGACACGCCGGTTTCCA
CGACCCAACAGTCGTGGCCTCATTGAAGCGACTCGGTAGAGCAGCTCGAGCGGGCGATCCGTTCCGTTTC
CACGACCCAACAGTCGTGGCCTCATTGAAGCGCGGATCGACGCATCTTCGGTGGGGGCGTGGGGGAAGTT
TCCACGACCCAACAGTCGTGGCCTCATTGAAGCGCCAGTCGGCCGAAATAAACCGATGCTACCGGGTCGC
CGTTTCCACGACCCAACAGTCGTGGCCTCATTGAAGCGTCGCCTTGTTTGAGTGGGCCGAGCGGCGCGGG
TAGTTTCCACGACCCAACAGTCGTGGCCTCATTGAAGCCGCACAGAGGCGCGTGAGACGGCGCAAGCGCG
GCGTGTTTCCACGACCCAACAGTCGTGGCCTCATTGAAGCAAGGGTATTCTCGGTCATTGAGCTGCAGCC
GACTGGCGTTTCCACGACCCAACAGTCGTGGCCTCATTGAAGCCTTGAAGTCGTGATCGCCAGCGCCCGG
GCCATGCGCGTTTCCACGACCCAACAGTCGTGGCCTCATTGAAGCGGGTCCACGTGGCCGCGGTCCAGCT
CGCGGACGACCCAGGTTTCCACGACCCAACAGTCGTGGCCTCATTGAAGCCAGCACATGGCCCGCATCGT
CGCGGTGTATGCGACGGTTTCCACGACCCAACAGTCGTGGCCTCATTGAAGCGACTACCTGGTAGCCGGC
TGCCGTGGACGACGAGCGAGTTTCCACGACCCAACAGTCGTGGCCTCATTGAAGCATCCGCACCCCGTCG
CCGGGGTGCGCAGCGTAGACGTGTTTCCACGACCCAACAGTCGTGGCCTCATTGAAGCACCGACAGCACG
CCGGTCATGGCCCAGGCCGGAGCGGTTTCCACGACCCAACAGTCGTGGCCTCATTGAAGCGAAATGAGCG
GACATAATGTAATTGATGGTCCGCCTGTTTCCACGACCCAACAGTCGTGGCCTCATTGAAGCAGCCTTGG
AACGCGCGTCTAGTATCCGTAGTTGGGCGTTTCCACGACCCAACAGTCGTGGCCTCATTGAAGCATTCTA
ACCCGTCTATTCCCTAGCGACCCATTATCCGTTTCCACGACCCAACAGTCGTGGCCTCATTGAAGCGCTG
CTATCCGGGCGACTAAGGATGTTGCTGTAAGGGTTTCCACGACCCAACAGTCGTGGCCTCATTGAAGCGA
TCCTTGTACGCAAGCCCTTGTCTGGCCGTCTGGGTTTCCACGACCCAACAGTCGTGGCCTCATTGAAGCA
TGGCGATCACTCCTGGGCTGCGAGCCCGATCTTGTTTCCACGACCCAACAGTCGTGGCCTCATTGAAGCA
TCGTCTGGCATCGAGGCACCGGGTGGACGGGGCACGTTTCCACGACCCAACAGTCGTGGCCTCATTGAAG
CGCGGAGACCACCGAGAGCCGATCGCTGTCACGTAGGTTTCCACGACCCAACAGTCGTGGCCTCATTGAA
GCCCGGACACCTGCTCAAGAAAGCCCGTGAATCGCACAGCGGGTTTCCACGACCCAACAGTCGTGGCCTC
ATTGAAGCCTGGCGCGGACACTCAGCCGCTTTCCCGAGTCGTCGCGTTTCCACGACCCAACAGTCGTGGC
CTCATTGAAGCTAGGGCAGAAGAGCCGACGGAATGCCGTTGCCGTTCGTCGTTTCCACGACCCAACAGTC
GTGGCCTCATTGAAGCGTGTACCGCGTCGCCTTGTTGAGACGACCGCGCACGTGTTTCCACGACCCAACA
GTCGTGGCCTCATTGAAGCTGCAAGGCTCTGCAGAATGATCCCAAGCATAGGCGTGTTTCCACGACCCAA
CAGTCGTGGCCTCATTGAAGCCACCACTCGCCAGGGGCGCCGTAGCGGAGCACGACCAGTTTCCACGACC
CAACAGTCGTGGCCTCATTGAAGCGATTACATGGCGCAGCGCGTAGGCGTGTCCGCCGAAGGGTTTCCAC
GACCCAACAGTCGTGGCCTCATTGAAGCTCCATCGGTTGAAGTGGTACAGAGCATATTAACGGAGGTTTC
CACGACCCAACAGTCGTGGCCTCATTGAAGCCGGGGGCGCTAGAGCCTTTGCGAGCGCCCGGGGAGGTTT
CCACGACCCAACAGTCGTGGCCTCATTGAAGCACCTCAACCGCCTCGAAACCACGACGGTAGAGCGCGGT
TTCCACGACCCAACAGTCGTGGCCTCATTGAAGCGTGGTGAGCGCGTCGCTCTCGGCTTCTCGGACCCGC
GTTTCCACGACCCAACAGTCGTGGCCTCATTGAAGCCCGACGGTCCCGGACGCCACCGCGTGGACTGTGA
CGTTTCCACGACCCAACAGTCGTGGCCTCATTGAAGCGAGGGTCTGCCCCTGATCCGTCCGGACCTCGTC
GACCGTTTCCACGACCCAACAGTCGTGGCCTCATTGAAGCGGTGCACCGCCCGGAGTGGCGACGACGCCG
GCCAGGTTTCCACGACCCAACAGTCGTGGCCTCATTGAAGCGAAGTGGACCCGCGCGGCCGCTCCACGTC
TGGGACGTTTCCACGACCCAACAGTCGTGGCCTCATTGAAGCTCCTCGATGCGGGCGCTGAGCTGTTGCC
CGGCGTGGGCAGTTTCCACGACCCAACAGTCGTGGCCTCATTGAAGCTGACCTACGAGCACACCGTTACC
GGCGCGGGTGATACGTTTCCACGACCCAACAGTCGTGGCCTCATTGAAGCGACGCCGCTGCTCAAGGGCT
CGAGCAAGATCGCGAAGGTTTCCACGACCCAACAGTCGTGGCCTCATTGAAGCCCAAACACGCGAGCGAC
GGCGCCCGCTTACACCGTTCGATGTTTCCACGACCCAACAGTCGTGGCCTCATTGAAGCGGTTCCTTGGG
ACGACGATTGCTATTCTCTGCCGGGTTTCCACGACCCAACAGTCGTGGCCTCATTGAAGCGATATCTAAT
CTTGGGTGGTAATTAGATATCTAATCGTTTCCACGACCCAACAGTCGTGGCCTCATTGAAGCGTAGACGC
GATCCTAGAGCGGCTGGTCGGCATGACGTTTCCACGACCCAACAGTCGTGGCCTCATTGAAGCAGCCTAG
ATGTCGTTACGCCGTTGGTGCGCAGCGGCGGTTTCCACGACCCAACAGTCGTGGCCTCATTGAAGCCGTG
AATCCGGGCGGGATGTTGATATTCAGGTTCTGTTTCCACGACCCAACAGTCGTGGCCTCATTGAAGCCAG
GGCAAGATCCTCACCATGCTCAAATGCGCCGCTTGTTTCCACGACCCAACAGTCGTGGCCTCATTGAAGC
CCCAGTTCGGCGCCCTTTCCGGCCGGGTCGGGCAGGTTTCCACGACCCAACAGTCGTGGCCTCATTGAAG
CAGCGCTGTCAATCAAGTATCCGGCGATGCGGGTCATGTTTCCACGACCCAACAGTCGTGGCCTCATTGA
AGCTCGCCGGCCGAACTCACCGTCATAGAGGCAGCAGGACGTTTCCACGACCCAACAGTCGTGGCCTCAT
TGAAGCAGGGTAGTGCAGTTGCTCGGGGCCGTGTCTCGAGGTCGTTTCCACGACCCAACAGTCGTGGCCT
CATTGAAGCGTCTGTACGTTCGCGCTCGTTGGCTCGCCGTGTCAGGTTTCCACGACCCAACAGTCGTGGC
CTCATTGAAGCGGCGTCTCCCCGGGCTGCAGTTCTTCAATCACCAGGTTTCCACGACCCAACAGTCGTGG
CCTCATTGAAGCGCCTCCGCGAGGCAGCGAGTACTCGGCGTCCTCCGCGGTTTCCACGACCCAACAGTCG
TGGCCTCATTGAAGCCGGCACCAGCCCACCGCGACCAGCCGCCAATCGGTGGGTTTCCACGACCCAACAG
TCGTGGCCTCATTGAAGCGCACGACAGCGCAACGCGTCGAGTAGTCACCGTAGAGTTTCCACGACCCAAC
AGTCGTGGCCTCATTGAAGCGATGATCTGAGGCAGGTTGTCGCGCCACCACTGCAGGTTTCCACGACCCA
ACAGTCGTGGCCTCATTGAAGCGAAGCCTTCGTCCAGAACGACAAGATCCCGTTTACGTTTCCACGACCC
AACAGTCGTGGCCTCATTGAAGCCTCTCCGTCCGGACGTACCCAGTTCGACCGAACTTGTTTCCACGACC
CAACAGTCGTGGCCTCATTGAAGCGCCGACTCCGGCGAAGGTAGCCGGGCGACCGTCCGTGTTTCCACGA
CCCAACAGTCGTGGCCTCATTGAAGCCTACGGCTCGCACCGACACGCGTTTCTTTCAACTCGTTTCCACG
ACCCAACAGTCGTGGCCTCATTGAAGCGATATCAAAGGTTCCTGAGACAGATACAGCCATGACTGTTTCC
ACGACCCAACAGTCGTGGCCTCATTGAAGCTAGCCAAGCCTTGGCCAGCCAAGACCTATACAGGGCGTTT
CCACGACCCAACAGTCGTGGCCTCATTGAAGCGCGGCGTTCGTCGCTGCCTATGGCGATTGCGACGACTG
TTTCCACGACCCAACAGTCGTGGCCTCATTGAAGCGGCGGCCTGTTCGCGCCGATCTCTGTCGGCGGCGG
AAAGGTTTCCACGACCCAACAGTCGTGGCCTCATTGAAGCGGCGCCGAGTCTCCTCAGCTGCGGGCGAGG
AGAGCAGGTTTCCACGACCCAACAGTCGTGGCCTCATTGAAGCGTCTCAAGGCCGGAGTTGGTTATCGAA
AAAATTCGGTAAGTTTCCACGACCCAACAGTCGTGGCCTCATTGAAGCGGTACGGCGCCCAGCCGGGCCG
CCGACAGGGCGCCGGTTTCCACGACCCAACAGTCGTGGCCTCATTGAAGCTCCCGCAGTCCAGTAGCGGC
GGTATTACGTTCGGCCGTTTCCACGACCCAACAGTCGTGGCCTCATTGAAGCAGGACTGCTCTGTCTTTT
TCGTACACTCCATGCCTGTTTCCACGACCCAACAGTCGTGGCCTCATTGAAGCGGGCTGATCGAGGTCGT
CTGCGACGAGTACGGCGTAGTTTCCACGACCCAACAGTCGTGGCCTCATTGAAGCGGCGTAGTCCCATGA
CGCACGGACGTGCGCCCGCAAGGTTTCCACGACCCAACAGTCGTGGCCTCATTGAAGCCGCAGCCAAATC
CTGCCGTCTCGGGTGTCCGAAATCACGTTTCCACGACCCAACAGTCGTGGCCTCATTGAAGCCGCGACGA
TGTCGCTCAGCTCATAGTGGACCGTATCCGTTTCCACGACCCAACAGTCGTGGCCTCATTGAAGCAGCTC
GGAGCAGCGAATTGCGCTCAAAGCATTCATCGGTTTCCACGACCCAACAGTCGTGGCCTCATTGAAGCCT
TAAAAGCAGTGGAGATCTCCTCAACCTCTGCCTCGTTTCCACGACCCAACAGTCGTGGCCTCATTGAAGC
AAGCTCCTCAACCATGATGTCGTCAGCATGGCTGAGTTTCCACGACCCAACAGTCGTGGCCTCATTGAAG
CGCTCGACCAGCGAGTGAAGGTCGCGATATGACGCGCGAGTTTCCACGACCCAACAGTCGTGGCCTCATT
GAAGCCAGAACCCGCTCTGCGCGCTCGGACTGGAGGTGGTGAGTGTTTCCACGACCCAACAGTCGTGGCC
TCATTGAAGCATCGGACATCTGGCCAGGTTTGGTTCTGCTCGGACGTTTCCACGACCCAACAGTCGTGGC
CTCATTGAAGCACGAAATCGACCATCGTGTCGGTGATGTTTCCGGCCGTTTCCACGACCCAACAGTCGTG
GCCTCATTGAAGCTCGGTTTCGACGCCCATGGTATTGGCCGCGTACGCCAGTTTCCACGACCCAACAGTC
GTGGCCTCATTGAAGCAAGGCTGTACCGCAGCTCTTGCGTGCTCTCGACAAGGTTTCCACGACCCAACAG
TCGTGGCCTCATTGAAGCTCAAGATAAGCTCATACAGGGGCTGGGCGCTGGTGTTGTTTCCACGACCCAA
CAGTCGTGGCCTCATTGAAGCGCCATCTGGAGCTACGACGGCTGGTATAAGGACCCCGTTTCCACGACCC
AACAGTCGTGGCCTCATTGAAGCCTCGCTCACAGGAGCAGGAGCAGGAGCAGGAGCAGGAGCAGGAGGTT
TCCACGACCCAACAGTCGTGGCCTCATTGAAGCAGAAGGTTGCGGGCAAGCTCTACTCCGCATTGGTTCA
GTTTCCACGACCCAACAGTCGTGGCCTCATTGAAGCCTCAATACATGCATGCAGATGCATGTCGGTGCAT
CACCGGTTTCCACGACCCAACAGTCGTGGCCTCATTGAAGCCGATCGCGCACGCGTTGATACGGCGGCGC
TTGTGCGTTGGGCGTTTCCACGACCCAACAGTCGTGGCCTCATTGAAGCGCGCCGGTGAGGTCGGCGCCG
GTGAGGACGGCGTGGGTGAGTTTCCACGACCCAACAGTCGTGGCCTCATTGAAGCTTGGTCGTACCGATG
ATCACGCACTGCCTGCGGCGTTTCCACGACCCAACAGTCGTGGCCTCATTGAAGCGATATCTCTTCAAGA
TCTTGATTTTAGCCATAGGCGTTTCCACGACCCAACAGTCGTGGCCTCATTGAAGCCCGATATGCGGTTG
TCGTTTCGCCGTCGGCAGCCGGTTTCCACGACCCAACAGTCGTGGCCTCATTGAAGCGAGATGCCCACCA
CCACAATCCGCGCCCTTATCTCCGTTTCCACGACCCAACAGTCGTGGCCTCATTGAAGCTAGTCGATCGG
ATTCATCGGCGGCACCTCGACGCGAGTTTCCACGACCCAACAGTCGTGGCCTCATTGAAGCCAACTGCAA
ACTCACAGGTTCGGCTTGGCCTGTGGGGTTTCCACGACCCAACAGTCGTGGCCTCATTGAAGCGGCCAGC
CGTACGCATCGGCCAGCTCGTCGTAGTTGTGTTTCCACGACCCAACAGTCGTGGCCTCATTGAAGCGGAT
CGAGCCGACTGCGGGCGCTCCACGCACGTGCGAGTTTCCACGACCCAACAGTCGTGGCCTCATTGAAGCG
CCAAGATCTCCGCGAGCTCCGGGTCGAGCGCCTTGGTTTCCACGACCCAACAGTCGTGGCCTCATTGAAG
CTTGTAGCGCGATCGACATAGCCTCTACGGTTACCACGTTTCCACGACCCAACAGTCGTGGCCTCATTGA
AGCCTGGTGTTGTGGACCTGGCTACGGCTGCAGGCGTCGTTTCCACGACCCAACAGTCGTGGCCTCATTG
AAGCGCGGCGATGAAAGTGCGCGATCTCAGCGTCTGCCAGTTTCCACGACCCAACAGTCGTGGCCTCATT
GAAGCCGAGCATATGCGCGCGGCCTTCGAGCGAGGCCTTGGTGTTGTTTCCACGACCCAACAGTCGTGGC
CTCATTGAAGCAATGTCATCTGACGCTCAACCTCGAGCGTTCGCGCGGTTTCCACGACCCAACAGTCGTG
GCCTCATTGAAGCTTTCTGCCGCCCTGGACTATCTCCAGGAGCGAGCGGTTTCCACGACCCAACAGTCGT
GGCCTCATTGAAGCACCAAGGGGCACGTGCGCAGCGGCCTGATCAGCCAGGTTTCCACGACCCAACAGTC
GTGGCCTCATTGAAGCGCGCCTGGCCACGTACCTGGGCACCGAAGTGCGGCGCGTTTCCACGACCCAACA
GTCGTGGCCTCATTGAAGCGATCTGGAAGTCGGCGTCGGGGTGCTTCGTGCGCAGGTTTCCACGACCCAA
CAGTCGTGGCCTCATTGAAGCGTCGCACGTCTTGCACGTGCGGCGCTTCACCGGCGCGTTTCCACGACCC
AACAGTCGTGGCCTCATTGAAGCGTCTGCGCCCCAGGCTGGGCTAGGCGGCCCGCCGCCGTTTCCACGAC
CCAACAGTCGTGGCCTCATTGAAGCGCGACATCCTGGTGCCAAGCACGTTTTGCCGCGCTGTGTTTCCAC
GACCCAACAGTCGTGGCCTCATTGAAGCCGGCGCGCGGTATTCGAGTTCGCTGGCGTCGACGGAGGTTTC
CACGACCCAACAGTCGTGGCCTCATTGAAGCCCGGTCGGGACATACGATGTCGCGGGTACGGCAACTCGT
TTCCACGACCCAACAGTCGTGGCCTCATTGAAGCGTCCTGCAGACTTCCGGCCCGACTAACCTAAACCCG
GTTTCCACGACCCAACAGTCGTGGCCTCATTGAAGCGGCTGCTACGCGACGCGGCTCGTGCTGATCTGGA
GGTTTCCACGACCCAACAGTCGTGGCCTCATTGAAGCTCAGCACCGCTCGGTCGGTGCCACTCATAGCCA
ACAGTTTCCACGACCCAACAGTCGTGGCCTCATTGAAGCGCAGTCGAATACGAGGTGCGCGGCGAGCGCG
TCAAGTTTCCACGACCCAACAGTCGTGGCCTCATTGAAGCCGACCGACTGTTCTAGCACCCGAAGCGTCT
TCGGGCGTTTCCACGACCCAACAGTCGTGGCCTCATTGAAGCGTCAAGCGGGATCCGCTTGCCGTCGCGC
TCAATCATGTTTCCACGACCCAACAGTCGTGGCCTCATTGAAGCACACCAGCGCCGCGGATGCGGCGTCA
AGTACGTAGCCGGTTTCCACGACCCAACAGTCGTGGCCTCATTGAAGCGATCGGCGAGCCTTCGAACGCG
ATCCTGTCCAGGCCGTTTCCACGACCCAACAGTCGTGGCCTCATTGAAGCCGCGATAGAATACGGCGCCT
GGCGCTGCTACGACGAGTTTCCACGACCCAACAGTCGTGGCCTCATTGAAGCCGGGCGAGCCAGTGCGGG
TCGCCGAACAGCTCGCCGGGTTTCCACGACCCAACAGTCGTGGCCTCATTGAAGCACCTCTTGCGCCGTC
GGCGTCGATACACTAGATTGGGTTTCCACGACCCAACAGTCGTGGCCTCATTGAAGCGACGCGTCCGCCT
CCGCCAACCTTGCCAGCTTGCCGCGTTTCCACGACCCAACAGTCGTGGCCTCATTGAAGCCGCCCTCCAT
GTTGGACACGCGGCCCAACACGATGTTTCCACGACCCAACAGTCGTGGCCTCATTGAAGCTGGCCCGAAA
TATCGGCGTTCTTCGTGGGTATCGGGCGTTTCCACGACCCAACAGTCGTGGCCTCATTGAAGCAGCAGCG
TCGCCCGCGTGAGCGCCCAAAACGCCGCGACGCGTTTCCACGACCCAACAGTCGTGGCCTCATTGAAGCC
GCGCCAGCCACGCTCGCGCCACTGGGTGATCGAGATGTTTCCACGACCCAACAGTCGTGGCCTCATTGAA
GCGCAAGTTCGTCGCAGTCGTCGCCGACAAAATAACAGGTTTCCACGACCCAACAGTCGTGGCCTCATTG
AAGCTCGGCCGTGGCCGCACGCTTGACGACGAGCTTCTTCGTTTCCACGACCCAACAGTCGTGGCCTCAT
TGAAGCCCTCCGGAACTCCGGAGGAGGATGTCGCGGACGTCCGTTTCCACGACCCAACAGTCGTGGCCTC
ATTGAAGCGGGGACACTGCGTCGGGCGTGATTGCCCGCTCGGCGCGTTTCCACGACCCAACAGTCGTGGC
CTCATTGAAGCGTCCGATATCGCGTCGAGGTGCCGCCGATGAAGCCCGTTTCCACGACCCAACAGTCGTG
GCCTCATTGAAGCTTGCGTGATGCGTCGCTCATGCGCCTCTCACCTCACGTTTCCACGACCCAACAGTCG
TGGCCTCATTGAAGCACGAGTTTGGACAGGTCGACGGCTGGCTTCACGTAGTTTCCACGACCCAACAGTC
GTGGCCTCATTGAAGCTTAAGCGAACTGCCGAAAGCGCTGACCAGTGTTCCGCGTTTCCACGACCCAACA
GTCGTGGCCTCATTGAAGCTGCCGCCGAACCTGATCAATCAACTCCGAGTTCACGCGGGTTTCCACGACC
CAACAGTCGTGGCCTCATTGAAGCTGCACGTCCACTCCGCACGTCAAAAACATCACCCCTGTTTCCACGA
CCCAACAGTCGTGGCCTCATTGAAGCATGGCGTGGCGCGCCCGCAGGAGGCGGCGTAATCCAGTTTCCAC
GACCCAACAGTCGTGGCCTCATTGAAGCCGCGGAAGTTTGTGATCAACCCCGGAGACACAGCCTGTTTCC
ACGACCCAACAGTCGTGGCCTCATTGAAGCACCGTCTTTGCCCACCTTGGTAACGCGCACGCCGAAGTTT
CCACGACCCAACAGTCGTGGCCTCATTGAAGCCAGCTCATCGACAAGTACCGGAGATGGAAGATTGTTGT
TTCCACGACCCAACAGTCGTGGCCTCATTGAAGCGGGCCGGCTCAGATCGCGGGTCAGATCGCGGGTCAG
TTTCCACGACCCAACAGTCGTGGCCTCATTGAAGCGGGATTCCGCGGTGGCATCGCTTCAGCGAGGCGTG
GTTTCCACGACCCAACAGTCGTGGCCTCATTGAAGCTACACGCGCCCTCTGGCGCCATGGTGAGCCACAG
CGGTTTCCACGACCCAACAGTCGTGGCCTCATTGAAGCGCGCTGCTCGACGACCTGCTCGACACAGTCCA
GATGGTTTCCACGACCCAACAGTCGTGGCCTCATTGAAGCGCTATGTAGCGACGCTAGTCCAAATCCCTC
TCCAGGGTTTCCACGACCCAACAGTCGTGGCCTCATTGAAGCGTCGAGGCGTCGCCCGAGTACGCCGAGA
TCGCCAGGGCGTTTCCACGACCCAACAGTCGTGGCCTCATTGAAGCACCTTGCTCAAGAACGACTGGTGG
TGCAAGGGCCTGAGGTTTCCACGACCCAACAGTCGTGGCCTCATTGAAGCGTCGCCGGCATGCGTGCGCG
CATCCGGCCGAACGGAGGTTTCCACGACCCAACAGTCGTGGCCTCATTGAAGCTCCGCGCGCACTTCGTC
CATGGTCACGGGGCCCAGGCGTTTCCACGACCCAACAGTCGTGGCCTCATTGAAGCCTTGGTGGGTCGGA
TCTGCAGACACGTGCGCCGGCCGTTTCCACGACCCAACAGTCGTGGCCTCATTGAAGCAATGCTGCCACC
GATGGCTGCCATGTCCTGCTCCTTGTTTCCACGACCCAACAGTCGTGGCCTCATTGAAGCCGCCCGCGGC
GCAGGTCGGGCCACCTACGAGAATGGCCTGTTTCCACGACCCAACAGTCGTGGCCTCATTGAAGCAATGT
CTTGCTCAGCGGCCCGAGAGTCGGACTCTCGAGGTTTCCACGACCCAACAGTCGTGGCCTCATTGAAGCT
GCGGCTCGGGCTCGACCGGGGTGGCCGCTGTGCGGTTTCCACGACCCAACAGTCGTGGCCTCATTGAAGC
TTCGACCACCTGCGCGCGGCGACCACCTCGATCTGCGTTTCCACGACCCAACAGTCGTGGCCTCATTGAA
GCCCCTGGACCACGCGGGCATAGAGGTACTCGACGTCGTTTCCACGACCCAACAGTCGTGGCCTCATTGA
AGCAGCGTCCACCCTTAGCGCACCTCGCGCCCGCAACGCCGTTTCCACGACCCAACAGTCGTGGCCTCAT
TGAAGCCGCGTTGAACCCCGCCATCGCCAGAAAGTCTAGGCCCGTTTCCACGACCCAACAGTCGTGGCCT
CATTGAAGCACGTGGACACGCGTACGCCTCCGCCGCCGGACGGTTCGTTTCCACGACCCAACAGTCGTGG
CCTCATTGAAGCGCTACCTGCAACGTCGTAGCAACCCCCGTTTTCAACGTTTCCACGACCCAACAGTCGT
GGCCTCATTGAAGCGGGTTCTTCTACGGCGCCGTCGCCGCGTAAGGAGCGTTTCCACGACCCAACAGTCG
TGGCCTCATTGAAGCGTATTGCGCGGCTGCGTGACCTCCTCGGCATCCTCGGGTTTCCACGACCCAACAG
TCGTGGCCTCATTGAAGCGCGAACGAGACCTCGACCGAGGCCGACCCGAGCTGCAGGTTTCCACGACCCA
ACAGTCGTGGCCTCATTGAAGCGAGTCGCGCGACGGGGCCCGTCGTCGACGCGAGGCCGCGTTTCCACGA
CCCAACAGTCGTGGCCTCATTGAAGCGACTACCTGCTGCCCTACCACCGCGTCGACGCCGTGCTGGTTTC
CACGACCCAACAGTCGTGGCCTCATTGAAGCCGGCTGCGCAGGCGCGGCTATTCTCTGCGCCAGGGTTGT
TTCCACGACCCAACAGTCGTGGCCTCATTGAAGCTGAACTCGGGCCCCACCGCGGATCCGCACCTCGAGG
TCGTTTCCACGACCCAACAGTCGTGGCCTCATTGAAGCCGCGTGTCCCAGCGCTTGCTGAGGTAGGCGAC
CAGCTCGTTTCCACGACCCAACAGTCGTGGCCTCATTGAAGCGTCCCTACCGGACGGCGGCCGAGATCGT
GGACTGGGTTTCCACGACCCAACAGTCGTGGCCTCATTGAAGCCTCGGCTGCGAGCTCGAGCATCACGGT
CGAGTCCTTGTTTCCACGACCCAACAGTCGTGGCCTCATTGAAGCCTGCGAGCCGTGGATCCGCGAGACT
GCACCGCGGCGTTTCCACGACCCAACAGTCGTGGCCTCATTGAAGCGAAGTTTACGGATTTGTCACAGGG
CCACCGTCGCGCGTGTTTCCACGACCCAACAGTCGTGGCCTCATTGAAGCGTCGTGTTCATGCATCTACT
ATGGACATATTCCGTTGTAGTTTCCACGACCCAACAGTCGTGGCCTCATTGAAGCGTCTCGCTCCGCGCC
CCATCCAGGAGAGTACCAGCGAGTTTCCACGACCCAACAGTCGTGGCCTCATTGAAGCGTCGGTTCCTTT
CGCAAGGCGTGATATCCAACTCACGTTTCCACGACCCAACAGTCGTGGCCTCATTGAAGCAGCGCATACA
ACGGACACGAGTTCTTTGTGTCGCTTGTTTCCACGACCCAACAGTCGTGGCCTCATTGAAGCTCTCGCAC
CACTACGCGGGGACCTATCCGGGCGCGGGTTTCCACGACCCAACAGTCGTGGCCTCATTGAAGCGTAGTC
GGGAGGGCTCTTCATTGCGGTCCCTCTGTGGTTTCCACGACCCAACAGTCGTGGCCTCATTGAAGCTTAC
CGCACCCGAACACGCTGAGTTGTGTAGGTTGGTTTCCACGACCCAACAGTCGTGGCCTCATTGAAGCCTC
ACTGAGTGCGTGCGCCTTGGTTTTGGCCGAAGTTTCCACGACCCAACAGTCGTGGCCTCATTGAAGCGCT
ACCTCGCTCCGCGGCCGGAGGCCACGCGCCGAGGTTTCCACGACCCAACAGTCGTGGCCTCATTGAAGCC
TTTTCTTTGTGTCTCTCGATCGAGACAAGATCAGTCTGTTTCCACGACCCAACAGTCGTGGCCTCATTGA
AGCATCGCCCGCCCCCTCGAATCGCGGAAAGTGATGAGCTGTTTCCACGACCCAACAGTCGTGGCCTCAT
TGAGGCTATCACTATTTATTTAATAATCTCCAAACCACTATTTGTTTCCACGACCCAACAGTCGTGGCCT
CATTGAAGATTGTGGCTCCTGAAGCTTCGTATGATAAGACACATGTTTCCACGACCCAACAGTCGTGGCC
TCATTGAAGCATCGGCCTCAATTACAGCCCCCGCGCTAATAGAGTTCGTTTCCACGACCCAACAGTCGTG
GCCTCATTGAAGCAATAAGATTGTTATGGAGAATTTGGATGGTGACCCGTTTCCACGACCCAACAGTCGT
GGCCTCATTGAAGCCTCACCAATGTCCGGATTAATTATCATGACGTCGCGGTTTCCACGACCCAACAGTC
GTGGCCTCATTGAAGCAGGTGACTGGAAGCTGGAAGGGAGATACTCGAACTTGCTGGCGTTTCCACGACC
CAACAGTCGTGGCCTCATTGAAGCGCCGCGCGCTCGTAAAGCTCGAATGCGGCATGGGGTTTCCACGACC
CAACAGTCGTGGCCTCATTGAAGCTTCAGCAAATCGAGTATTGGCTACAGCAGACGCTAAGTTTCCACGA
CCCAACAGTCGTGGCCTCATTGAAGCTGGCCGAGGTTCGAGAGCAGCGCAGAGCGCTACGCCGGTTTCCA
CGACCCAACAGTCGTGGCCTCATTGAAGCACAGAACATCATCGAACTTCGACATGCCCATAAAGGCAGTT
TCCACGACCCAACAGTCGTGGCCTCATTGAAGCTAGGGGCCCGGCCTTCGAATTGTCCGACACGTCGATC
GTTTCCACGACCCAACAGTCGTGGCCTCATTGAAGCCGGTGTCTGCGGGGCTGGGTGCGGCGGCGCTCAA
GGGGTGTTTCCACGACCCAACAGTCGTGGCCTCATTGAAGCACGCCCAGAGGTACGCGCCATCTCTACGG
CTGCTCCGTTTCCACGACCCAACAGTCGTGGCCTCATTGAAGCCGTGAAAACTTCGCTCATGCTGCGTCC
CGTAGGCGGGTTTCCACGACCCAACAGTCGTGGCCTCATTGAAGCTCGATCTCGTACTCCTCCGAGGCCG
AGGCCGAGAGTTTCCACGACCCAACAGTCGTGGCCTCATTGAAGCCTCGCGAGTGCTCGCAAGGCGCTCG
GCGTGATGCTGGGTTTCCACGACCCAACAGTCGTGGCCTCATTGAAGCAGGTTCTCCGCAAACCCCCGTG
GCTTGCGGGTGAGCGGGTTTCCACGACCCAACAGTCGTGGCCTCATTGAAGCGCGCAATAAGCCCGTGTT
CGTGAGCGATCGGAGCCATAAGGAGTTTCCACGACCCAACAGTCGTGGCCTCATTGAAGCAATTAAATGC
TCTTTCTTCGGCTCCGCGATCTTAGCGTTTCCACGACCCAACAGTCGTGGCCTCATTGAAGCAACGCGGA
ACAGGCCATTGCCGCCCTGCCGGGGGTAGTTTCCACGACCCAACAGTCGTGGCCTCATTGAAGCCGCCGA
TGCTGCCGCGCGCGCCATCACAGCGACCGCGTTGTTTCCACGACCCAACAGTCGTGGCCTCATTGAAGC
>NC_014165.1(region:1730562-1735406)	real
CGGATCATCCCCCCGCGCACGGGGAGCACTTCCTCGACGAAGCGCGTGATCTTATAGCCACGGGATCATC
CCCGCGTGCGCGGGGAGCACTCGCCGAACCGGGATGCGGCACGAATCTCGAGGGGATCATCCCCGCGTGC
GCGGGGAGCACGTATGAATCGCTCCAATCGCCTACGAGCTCACGGGATCATCCCCGCGTGCGCGGGGAGC
ACGTCCTCGCCCCGCAGCATGATCGTCAGAGCCAGGGATCATCCCCGCGTGCGCGGGGAGCACCCTGGCG
AAACGGTGCCGGGTACGACGTCGTGGGGATCATCCCCGCGTGCGCGGGGAGCACCCGCCGCCGATTGCTA
ACCCCAATGGGCCCTCGGGATCATCCCCGCGTGCGCGGGGAGCACCACACCCGCCCCGGTGACACCGTGC
TCGACCCGGGATCATCCCCGCGTGCGCGGGGAGCACACAGGGTGGCCCCGGGGAGGGCGTACAGGCCGGG
GATCATCCCCGCGTGCGCGGGGAGCACCTAGTCCTCTCCGGAATTACTCAGGATCATCCCCGCGTGCGCG
GGGAGCACCGGAATCGGGCCTCTGAGCGCCACGCAGAGGCGGGATCATCCCCGCGTGCGCGGGGAGCACA
CGGTGGTGCTGCCCTCCCTTGTGCGGTAGAAGGGATCATCCCCGCGTGCGCGGGGAGCACACAGGGTGGC
CCCGGGGAGGGCGTACAGGCCGGGGATCATCCCCGCGTGCGCGGGGAGCACGACGTCGACCTGGACCTGC
GGGAGATCCAAGTGGATCATCCCCGCGTGCGCGGGGAGCACGACAAGCGCGAGTCCTCTCATCTGATCCC
CCGGGGATCATCCCCGCGTGCGCGGGGAGCACACCGGCGTGCCCGTTAAGGGTGGGGGTGCCCGGGGATC
ATCCCCGCGTGCGCGGGGAGCACCCGCGCGCCGTCTTCGGTTTGTCCTGGCCGGCGGGATCATCCCCGCG
TGCGCGGGGAGCACACGTTGACGGGTGCGAGCAGCGTGGACTTGGCGGGATCATCCCCGCGTGCGCGGGG
AGCACACGTTGACGGGTGCGAGCAGCGTGGACTTGGCGGGATCATCCCCGCGTGCGCGGGGAGCACGGAA
TCCGCCACTTCGTCGAACCCTGCGGTCCGGGATCATCCCCGCGTGCGCGGGGAGCACGCGAGGACCTTGG
GCTGCTTCCACACGCCGTCGGGATCATCCCCGCGTGCGCGGGGAGCACCTCGACGACGCCCCGGCCGGCA
CCCCCCAGCGGGGATCATCCCCGCGTGCGCGGGGAGCACGGGTCGTCTGGATCTGCGAGGGCGAAAAGGA
TGGGATCATCCCCGCGTGCGCGGGGAGCACACTCGGTAAACCCCGGAGTCTCTAAGAAGACTGGGATCAT
CCCCGCGTGCGCGGGGAGCACCTGCCTCGATCGCCCGCATCCAGGGAGTCTGAGGGATCATCCCCGCGTG
CGCGGGGAGCACCGGTCCGGCCAAGTGGTGTCCGTGACCGCGGAGGGATCATCCCCGCGTGCGCGGGGAG
CACCCGGTGCGCTGGCGTTCACCGGCTCGTAGATGGGGATCATCCCCGCGTGCGCGGGGAGCACGTGCTC
GCCCGCCTCGCCGAGACCACCACCCGGGGATCATCCCCGCGTGCGCGGGGAGCACCAGGCGATCGCCGAG
TTCCGTGCGGGGTACCAGGGATCATCCCCGCGTGCGCGGGGAGCACTGCGGCTCGGGGTCGTTGATCAGT
TTGTATCCGGGATCATCCCCGCGTGCGCGGGGAGCACGCGAGGACCTTGGGCTGCTTCCACACGCCGTCG
GGATCATCCCCGCGTGCGCGGGGAGCACTCGACGAGGATGGCGTTTTGCGCCGCCACCGCGGGATCATCC
CCGCGTGCGCGGGGAGCACCCCGCATGCGCGGGGAGCAGGTAATTGCGTTGGGGATCATCCCCGCGTGCG
CGGGGAGCACTCCGCCTGGAGCACCGGGACGGGGATGACGCGGGGATCATCCCCGCGTGCGCGGGGAGCA
CACCCCGGTCGAACCGGTCAAACCGGTGATCGAGGGATCATCCCCGCGTGCGCGGGGAGCACTTTGTGCG
GGGCCTGCGGGGGGGCGGGCAAAAGGGATCATCCCCGCGTGCGCGGGGAGCACCGGGGCTTGGGCCGGCC
GCAGGGTGACCGGGCGGGATCATCCCCGCGTGCGCGGGGAGCACACACTACGACAAAAGACCGACACCTG
TCACGGGGGATCATCCCCGCGTGCGCGGGGAGCACGTGTCCCGGCTAGCGCCATCTCCTGCCGTCCAGGG
ATCATCCCCGCGTGCGCGGGGAGCACTTCGGGTCTCGGTTAAGCGGCTTGGGTGCCAAGGGGATCATCCC
CGCGTGCGCGGGGAGCACGTTCCAGCACTTCGCGATCAGTCTCAGCTCCGGGGATCATCCCCGCGTGCGC
GGGGAGCACCGCTACTTCGACCTCAAGCCCGCCCACCGTCAGGGATCATCCCCGCGTGCGCGGGGAGCAC
ATCACTTGCCAATGGCACATGCAGTTTGGTGCGGGATCATCCCCGCGTGCGCGGGGAGCACACAGCCCAC
CCCTCACTCTCGTGGGCCCGGCCGGGATCATCCCCGCGTGCGCGGGGAGCACCACCCGGCCTCGTTCTGG
TACGTCAAGGCGCCGGGATCATCCCCGCGTGCGCGGGGAGCACTGCGCGCCTGCCGGGAACGTCGGGTGC
GTAACGGGATCATCCCCGCGTGCGCGGGGAGCACCTCCCTCGACGACGAGCGCTCGCCAGCCGGAAGGGA
TCATCCCCGCGTGCGCGGGGAGCACAGGTAGGGGGTGAGCCGCAGCCTGGGTTTGACGGGATCATCCCCG
CGTGCGCGGGGAGCACGATACGCCCGTAGCCGGTGGCAGATCACCACCGGGATCATCCCCGCGTGCGCGG
GGAGCACAGGTGCCGTAGCTGGTGGTGACGATCATTCCGGGGATCATCCCCGCGTGCGCGGGGAGCACAC
CACCTGCAACGTGGCGTGCCGCAAGGCGGCGGGATCATCCCCGCGTGCGCGGGGAGCACCGCTCCTGGCG
GATCTGCTCGGCGAGCTCGTGGGGATCATCCCCGCGTGCGCGGGGAGCACAGTTCAGCTCCGGACTGAAC
GCTCTGGCGTGGGTGGATCATCCCCGCGTGCGCGGGGAGCACAGTTCAGCTCCGGACTGAACGCTCTGGC
GTGGGTGGATCATCCCCGCGTGCGCGGGGAGCACTGGAGACCGGCAAGAGCGGGGGAACCGTCGAGGGGA
TCATCCCCGCGTGCGCGGGGAGCACCTCGGCCCGGACCCGGCGAAGCTCGGCCTGCCGGGATCATCCCCG
CGTGCGCGGGGAGCACAGGTGCTGGGCGCGGGTCATGGCGATGGCCCCGGGATCATCCCCGCGTGCGCGG
GGAGCACGACTGGGAGATGGACGATGCCGAGTTCGAGCGGGGATCATCCCCGCGTGCGCGGGGAGCACTC
GTGCGGTGGATGGTGCGGACGGACATGCCGGGGATCATCCCCGCGTGCGCGGGGAGCACACCGGCGAGCG
CTCGAGCGCTCATGAGCGGTCGGGATCATCCCCGCGTGCGCGGGGAGCACCACTTCACCCAATCCTGGTA
GGCAGCCACCGGGGGATCATCCCCGCGTGCGCGGGGAGCACCCCCCGGCAGCCGGCCGGGTCGACGCCGA
GACGGGATCATCCCCGCGTGCGCGGGGAGCACCTTTGCGCCCTCACTCCGCACAGCCGCGCCGAGGGATC
ATCCCCGCGTGCGCGGGGAGCACTTCGATTCCCTCGACCAGGGCCAGCAGCTCCCGGGATCATCCCCGCG
TGCGCGGGGAGCACACGTCCACCGGGGAGGTGGACATCCAAGGGCGGGGATCATCCCCGCGTGCGCGGGG
AGCACCCAGCTGCTGAACCGTCATATCCCTCCTCCCTGGGATCATCCCCGCGTGCGCGGGGAGCACGACC
GCTGCCACTCCTCCCACTTGTCCTGGAGGGGATCATCCCCGCGTGCGCGGGGAGCACGCCCGGGCTCACG
GCAGCAAACCCGCGCCGGCGGGATCATCCCCGCGTGCGCGGGGAGCACCGCGCTCCAAGAAGCAGGAGGC
CGTGTACCGGGGGATCATCCCCGCGTGCGCGGGGAGCACAGGAACAGGTCGCCCGGCTGGGTGCCCGTGG
GGGGATCATCCCCGCGTGCGCGGGGAGCACCCCGCTCTGAGCTGGGCAAAGACGGCGAGAAGGGGATCAT
CCCCGCGTGCGCGGGGAGCACGTCGACGGCACCGAGGAGGCGGCGGGCCTCGTTGGGATCATCCCCGCGT
GCGCGGGGAGCACGTCGTATCGGGGGAGCCCATGAGGCGCTCCCCGGGATCATCCCCGCGTGCGCGGGGA
GCACACGATCGTCCGCAAGGACGACCCCGAGTTCGAGGGATCATCCCCGCGTGCGCGGGGAGCACCTCCC
GGGGCTGACTTGCCATCGTGAGCCATCGGGATCATCCCCGCGTGCGCGGGGAGCACCCGCACTGCCGCAG
CGAACACGTACCGACACTGGGATCATCCCCGCGTGCGCGGGGAGCACATGACGGTGGCGCGTCTGCCCCG
CCAGCTGAAGGGGATCATCCCCGCGTGCGCGGGGAGCACAGCTTGGCCGCCTGCCTCGCGGCCTTCATCA
GGTTGGGATCATCCCCGCGTGCGCGGGGAGCACCGGGAACCGCTGGAGTTCACCGACCTGTCGATGGGAT
CATCCCCGCGTGCGCGGGGAGCACGCCGGATGCCGGACAACGTCGTAGCAATCGACGGGATCATCCCCGC
GTGCGCGGGGAGCAC
>NZ_CP008903.1(region:2248777-2249009)	real
GTTTTTATCGTACCTATGAGGGATTGAAACTTGGAAATAGTGATAAGGAATTCCGAGACGTTGACAGTTT
TTATCGCACCTATGAGGGATTGAAACTCAGGAGCCTCATTTTCATATCGGGGAACTGGATCAAGTTTTTA
TCGTACCTATGAGGGATTGAAACGGTGTTTCTTTCGTAACCGAATTGCCAAATAACACTTCGGTTTTTAT
CGTACCTATGAGGGATTGAAACT
>NC_020559.1(region:3108130-3109998)	real
CATGCCGGGGCGGTTCAGGGTTTTGGGTCTGACGACTCGCGGCGAGCACGTCTCACCCAGCAGGCGGTGA
GGTTGGGTTTCCGTCCCCTCTCGGGGTTTTGGGTCTGACGACACGGACGAGCTGGACCGCATCAGCGATG
CTGAGCTGAGGGTTTCCGTCCCCTCTCGGGGTTTTGGGTCTGACGACTTGTCTCAATCGTGCCGTCTGCG
GTGACACGCTCCAAGTTTCCGTCCCCTCTCGGGGTTTTGGGTCTGACGACTCGACGATTGGGACATCGAC
ATCGACGCGATCGTCGACGAGTTTCCGTCCTCTCTCGGGGTTTTGGGTCTGACGACGTGATCTTCTCTCC
TGGCGAGGTCAAGGAAATCGATGTGGAGTTTCCGTCCCCTCTCGGGGTTTTGGGTCTGACGACCACCAGG
ATCAGCGCCAAGCCAGTTAGCGCAATCCAGTTTCCGTCCCCTCTCGGGGTTTTGGGTCTGACGACCTCCC
GGACCATCTGCAGCTCGCCCGGGTCCATGCGGTTTCCGTCCCCTCTCGGGGTTTTGGGTCTGACGACCGG
AGTCATCCGCGCGGGCCGGCGCGATTGTTGCCGGGTTTCCGTCCCCTCTCGGGGTTTTGGGTCTGACGAC
TGGCGATTTACGACGCTGACGGGAACTCGTGCGAATGTTTCCGTCCCCTCTCGGGGTTTTGGGTCTGATC
CGCGAAATTCACTGCGCGTTATTCAAGGTTTCCGTCCCCTCTCGGGGTTTTGGGTCTGACGACCCGAGCC
GACCATCCGCGATCACACCGAAAGGGTTGGCGCAAGTTTCCGTCCCCTCTCGGGGTTTTGGGTCTGACGA
CACGTGGGGAGAGGGAATGGCAATGATGGTCGACGAAGTTTCCGTCCCCTCTCGGGGTTTTGGGTCTGAC
GACCTCGGACAGCATCTCCCCGGGCGGGCAGCAGATATCCCATGTTTCCGTCCCCTCTCGGGGTTTTGGG
TCTGACGACCGACCCGTGGCCGCCAGGTTGCCGCCGCCGTTGCTCACCTGGTTTCCGTCCCCTCTCGGGG
TTTTGGGTCTGACGACCCGGAAGTCAACTAGAGCGGGTGTCGAACGCTGCCCGGTTTCCGTCCCCTCTCG
GGGTTTTGGGTCTGACGACATGCGAATCCGCTGTCAGCACATGGGATTCCGAGTGTTTCCGTCCCCTCTC
GGGGTTTTGGGTCTGACGACCTAGGCGGCCCCGGCGAGGCTGGGGGCGGTTTCACGCGTTTCCGTCCCCT
CTCGGGGTTTTGGGTCTGACGACCAGCGCAGACGGCAGCCCCGAGTACTCGCTCTCCTCAGGTTTCCGTC
CCCTCTCGGGGTTTTGGGTCTGACGACAGGCTGAAATTGAAGCCGGAAATGACGACGCATTGGTGTTTCC
GTCCCCTCTCGGGGTTTTGGGTCTGACGACCTAAGCCCGCTAATCCCGCACAAGTGGTCAGAAAAGTTTC
CGTCCCCTCTCGGGGTTTTGGGTCTGACGACCTGATGATTGGTCGGCGTATGACGTGCTACTGAGGTGTT
GTTTCCGTCCCCTCTCGGGGTTTTGGGTCTGACGACTAGAAGGCGATCACTGGAAGCACGGCGCTTGCGA
GTTTCCGTCCCCTCTCGGGGTTTTGGGTCTGACGACTTGGTCAAAAGCTGTCGCCCAAGCATGAGGCAAA
AAGTTTCCGTCCCCTCTCGGGGTTTTGGGTCTGACGACACGACTAGGGGAGCGTGATCCAGAGCCGGCGA
CCCTCTATGGTTTCCGTCCCCTCTCGGGGTTTTGGGTCTGACGACGTGCAAGAATTCCGGGTTGCAGTGC
AACACGGTTTTAAGTTTCCGTCCCCTCTCGGGGTTTTGGGTCTGACGAC
>NZ_CP007258.1(region:2949488-2950065)	real
GTGTTTATCCCCGCTGACGCGGGGAACACTATTTATAAGCGTGTCATCTATGCAACCCAACCGGTTTATC
CCCGCTGGCGCGGGGAACACACCTGCCCGACCCAATAAGGAGGCCCTCGTGACGGTTTATCCCCGCTGGC
GCGGGGAACACGGCCGCTGGTCAAATTCCCAATCTGAGCAATCCGGTTTATCCCCGCTGGCGCGGGGAAC
ACATAGCCCCGGCAGCGATAGCTAAACCAGTTCCCGGTTTATCCCCGCTGGCGCGGGGAACACGCCTCAA
AATCTCTCGGTGAGATGTAAGCGTCCGGTTTATCCCCGCTGGCGCGGGGAACACACCAGTGGTCAGCGGC
GGATGAATTTGCCCTGCGGTTTATCCCCGCTGGCGCGGGGAACACGAGAATGCTCATGCGCGTGAGCGCC
ATATATTCGGTTTATCCCCGCTGGCGCGGGGAACACCATGGCAATTTTACGGCGGACGTGCTCGCTCTCG
GTTTATCCCCGCTGGCGCGGGGAACACAGGCGGACCGAAAAACCGTTTTCAGCCAACGTCGGTTTATCCC
CGCTGGCGCGGGGAACAC
>NZ_HG917868.1(region:217843-223120)	real
CTTTTATCTTAACTATGAGGAATGTAAATATTAAAGAAAATAAATTTATAAGTCGTAAGATAAGACTTTT
ATCTTAACTATGAGGAATGTAAATATATTAGTTCAAAATGCGTAGATATTTATTTTTATTCTTTTATCTT
AACTATGAGGAATGTAAATCGTTTAGGTGCTAATGAGATTAGAAGAAGTTATACAACTTTTATCTTAACT
ATGAGGAATGTAAATTTTATTTACCTTTTAGGCTTGTATATGATTATTCTATGCTTTTATCTTAACTATG
AGGAATGTAAATATAGATAAATGAGATTTCCCTGCTCCAGGATTACCTCTTTTATCTTAACTATGAGGAA
TGTAAATTTAGATAAATATAAAGATGATGTACCAGAAGAGATTCTTTTATCTTAACTATGAGGAATGTAA
ATATTGTATACAAATACAATATACAAACTATACAAACACTTTTATCTTAACTATGAGGAATGTAAATATT
ACTGTGTTTCTATCATTCTTTGTAAAATTAATCGCCTTTTATCTTAACTATGAGGAATGTAAATACAAAT
TGGAGGGTATGAATATGAGATCAATATTACCTTTTATCTTAACTATGAGGAATGTAAATCTTAATTTGAA
ACCACACTATTCTATTGAAACTTTAACTTTTATCTTAACTATGAGGAATGTAAATTGTAAGTATGCCTTG
TTGTTCATAATTAATTACTGCCTTTTATCTTAACTATGAGGAATGTAAATGAGGATATACAATCTCAAAT
AGATAATAATGCTACGGCTTTTATCTTAACTATGAGGAATGTAAATTCTAGTAGCATTGTTACTATAGTT
CTTATTGTCTTTCTTTTATCTTAACTATGAGGAATGTAAATGTGGCATCAATATATCCTGTTTTTATTGT
ATCTTTACTTTTATCTTAACTATGAGGAATGTAAATTACAATCTTTTTTATATATTCCGTAATATATTCC
ATTCTTTTATCTTAACTATGAGGAATGTAAATTTGGGAAATGCTTATGGAACTTTGGTATGTTTAGGTCT
TTTATCTTAACTATGAGGAATGTAAATTCTATAGTAAAACCATATTGATATTCTCCATAATATCCTTTTA
TCTTAACTATGAGGAATGTAAATTATAGTGCTGATGTAATAGGCAATATAGACAACAGTCTTTTATCTTA
ACTATGAGGAATGTAAATATATGAAGCAATTCAAGGTACTGAAGACAACTCATTCTTTTATCTTAACTAT
GAGGAATGTAAATTTCTACAAGAGATACTTATAAATTTTATGGTGTGGCTACTTTTATCTTAACTATGAG
GAATGTAAATATTAACACTTATATAATATCATACATTGTAATACTTTCTTTTATCTTAACTATGAGGAAT
GTAAATAGAGAAACACCAAGCGCAACTTTAACTATTGAATCACTTTTATCTTAACTATGAGGAATGTAAA
TAAGTACGAAAAAGACACAGAATAATCAAACGAACCACTTTTATCTTAACTATGAGGAATGTAAATTTGA
TTTTTAACCCCTCGTGTTTCACGACCCCTTTACCTTTTATCTTAACTATGAGGAATGTAAATTTTTCAGT
AAGTACTTTTGTATATTTACTTGTCATACTTTTATCTTAACTATGAGGAATGTAAATTAAATAGAATTAA
TATTCCTAAGGCTGTATCCCATGCTTTTATCTTAACTATGAGGAATGTAAATTCTAAAATGGTTTTATAT
GCATTAGTAAAATCGTTTGCTTTTATCTTAACTATGAGGAATGTAAATAAAAATGGTTGTTCTTCTATTA
GACAAACTTTTAATCCTTTTATCTTAACTATGAGGAATGTAAATTCACCAACACTTTTGCTATATACAGA
TTCAAAATACCTTTTATCTTAACTATGAGGAATGTAAATTTTAAAACACTCCTAACTTAAAAACCTTCTT
AACTTCTTTTATCTTAACTATGAGGAATGTAAATTTATCTGTTTCTATACTTATTATTTTATTGTTCTTA
TCTTTTATCTTAACTATGAGGAATGTAAATTTTTACATCTCACCTTTCTCTATTTTGTATTTATTACTTT
TATCTTAACTATGAGGAATGTAAATGTTATAAGCATATCTATAAATAATTTACTAGATAGACTTTTATCT
TAACTATGAGGAATGTAAATTGATTTACTAGGGTTTAGAAGGCTATATAGATTATCCTTTTATCTTAACT
ATGAGGAATGTAAATCCAACTAGTTTGATTGGATTATAACAAGTGTTTCCAGCTTTTATCTTAACTATGA
GGAATGTAAATTTGTAAACAGGTATTTGTAACCGTTTATCAAAAATACTTTTATCTTAACTATGAGGAAT
GTAAATCTAGAGCTGTATTGATGTCCTGCGTAGTTATTACCCTTTTATCTTAACTATGAGGAATGTAAAT
TTGTAAGTTTCAGTGGAATCTATTGATAAAGTGTGAGCTTTTATCTTAACTATGAGGAATGTAAATTCTA
TTAATTCGGCATCTCCTGTAGTCGAACCACTACTTTTATCTTAACTATGAGGAATGTAAATATGGTTTCG
TTTGTAGCAATGATTGTTTTTTCTACTATTCTTTTATCTTAACTATGAGGAATGTAAATATCAAATTACC
CAAACACCCATTATGTCGTTGTACTCTTTTATCTTAACTATGAGGAATGTAAATAAGTTGTTAACTGGTT
TAATCAACTTTCACCGGCAGCTTTTATCTTAACTATGAGGAATGTAAATTTAAAAGCACTCGGCATCAAT
ATGTCAGTTGCTAATCTTTTATCTTAACTATGAGGAATGTAAATTAAGAACGGAAAAGACGTACAGGGTG
CTATTTTGAAACTTTTATCTTAACTATGAGGAATGTAAATTGTGTTAATATTCATGAGTTAATTATAAAA
TAAAAAACTTTTATCTTAACTATGAGGAATGTAAATCCAGGTATTGGAAATGGTGTAAAGGCGGCTATGC
CAACTTTTATCTTAACTATGAGGAATGTAAATTCATAAGTTTGCATAGAATAACTATAAGTGCCATCACC
TTTTATCTTAACTATGAGGAATGTAAATTTCCACTTGTTCTTCTTGCTTTGGAACGTTGTTCTTCCTTTT
ATCTTAACTATGAGGAATGTAAATCTCTCTATCACTTGGCAATTCATGCATAAGATTTTTTCTTTTATCT
TAACTATGAGGAATGTAAATTAGTCTAATTTAACTTTTATTATAGATTTTTCCATAACTTTTATCTTAAC
TATGAGGAATGTAAATACGAGATTATAACACGTTTTAATTTTTAATGTCAAGGCTTTTATCTTAACTATG
AGGAATGTAAATGGTAAATAAAAGAAATTACTTATAGTATCCAATTGACTTTTATCTTAACTATGAGGAA
TGTAAATAATACTAAAGTGTTTTCTAGTATACTAAAAAAACTTGCTTTTATCTTAACTATGAGGAATGTA
AATAAGTATTCTAAAAACTTCTCTTCATCTGTTTCTGTTTCTTTTATCTTAACTATGAGGAATGTAAATG
CGGGTAAATCTGTATCAGTAGGAAGATACATTTTACTTTTATCTTAACTATGAGGAATGTAAATATAAAT
GATGTAGAAAAAGTTGAATATGAAGGTCTTGTCTTTTATCTTAACTATGAGGAATGTAAATCTCTTTTTT
TTTATGTTGTGGGGTGGGGGGTCCCCACGCTTTTATCTTAACTATGAGGAATGTAAATTTGATTTAACAT
CTATTGAAGATAAAAAAGAGCGTCTTTTATCTTAACTATGAGGAATGTAAATACTATAATACAGCGAGAA
ACTTATCTAAAAGTCATTCTTTTATCTTAACTATGAGGAATGTAAATAGAAAAAAGAGCCAGTTGTTAGG
AATAATTGTATTATGCTTTTATCTTAACTATGAGGAATGTAAATTGGTTGGCATACTGTTCTTTAAGGTC
TGATATTATTCCTTTTATCTTAACTATGAGGAATGTAAATGCCAATAAATTTGTTTCTTTACCTATCTCT
CGATAAGCTTTTATCTTAACTATGAGGAATGTAAATAAAACAGCTATAACAAACTTTATCATAACTGTTA
ACCTTTTATCTTAACTATGAGGAATGTAAATTAAGAATAACTACAAATGGGTTGATAAGACAGAACAACT
TTTATCTTAACTATGAGGAATGTAAATAAACATAAACATGTAAAAGTAGCTGTGCCATCATCATCTTTTA
TCTTAACTATGAGGAATGTAAATTAGTTGCATATGCAACATCAGAACCTAAAGAAGTTTTCTTTTATCTT
AACTATGAGGAATGTAAATTCATCATAATTATTGTTGTTAGGTGTTGTATTACTCTCTTTTATCTTAACT
ATGAGGAATGTAAATTACACATAAGAAGAATAAAAATAGCCGCCACCAGTTACTTTTATCTTAACTATGA
GGAATGTAAATATTACTATAAACTTAGTATCTATACCCTGTTTTTTGCCTTTTATCTTAACTATGAGGAA
TGTAAATAAATCCATACTCTTTTGAGTTGGCTTGTTGTAACTACTTTTATCTTAACTATGAGGAATGTAA
ATTCACCTAACACATCATAAGCTTGTGATCTAGTTAAGCCTTTTATCTTAACTATGAGGAATGTAAATAG
ATCATCGAGAATTATTAAATCTGCTTTAGTAATGCTTTTATCTTAACTATGAGGAATGTAAATTAGATGA
AGATGTATATAAGAAACTTTGTGAACTTGCCTTTTATCTTAACTATGAGGAATGTAAATGGTTTGTAATT
CTATGTAATTAAATTCTTTATCTATCCTTTTATCTTAACTATGAGGAATGTAAATCTAAAAATCAATATC
TTCAAATCCTACATTGTACTTCTTTTATCTTAACTATGAGGAATGTAAATTAGTGTTTTTTGTAATATTC
TCTAATGCAATCTTCTACTTTTATCTTAACTATGAGGAATGTAAATGATACAGAGGTTAATGTATCTTAT
AAAGAAGATTGGTCTTTTATCTTAACTATGAGGAATGTAAATCTAGTATCAGAGGCCGGGAAGAATATTA
AATTATAAACTTTTATCTTAACTATGAGGAATGTAAATTTTACTATGTTAATACCAATCTTACTCCAATC
CACCTTTTATCTTAACTATGAGGAATGTAAATTTAGATTCTAAATATCCTTCTTTAAAAGGTGTTTTTGC
TTTTATCTTAACTATGAGGAATGTAATA
>NZ_CP008903.1(region:1638837-1639530)	real
GTTTCAATCTCTCACAGGTACGATAAAAACTCAAATGTCCGGAATGTGGGTCATCAATGAGCGGATAGTT
TCAATCCCTCATAGGTACGATAAAAACAAACAAGTTGAAAATTACTCAAGAGCTTTCAAATGCAGCGTTT
CAATCCCTCATAGGTACGATAAAAACGGAAGCCAGCCAATCGCCAAGACAGCGAGAGAATAGTTTCAATC
CCTCATAGGTACGATAAAAACAAACAAGTTGAAAATTACTCAAGAGCTTTCAAATGTAGCGTTTCAATCC
CTCATAGGTACGATAAAAACGGAAGCCAGCCAATCGCCAAGACAGCGAGAGAATAGTTTCAATCCCTCAT
AGGTACGATAAAAACCGGGCAACACTTTTGGAAAGATAGATATGCCCTTTTGTTTCAATCCCTCATAGGT
ACGATAAAAACATTTGGCGGTGAGCCGATTGATATAGATGATTTTGAGTTTCAATCCCTCATAGGTACGA
TAAAAACTTTTTCGTCTGGAAAGCACACGTTGTGCTTTCGCGTTTCAATCCCTCATAGGTACGATAAAAA
CTTTTCCCACGTTTCCGGTTCGAGTGCACGGAATTGATCGTTTCAATCCCTCATAGGTACGATAAAAACG
TTGCCGGGCACTCTTGGGCGGATTATTGCTCCCTGTTTCAATCCCTCATAGGTACGATAAAAAC
>NZ_CP014160.1(region:590480-591851)	real
AAGGAACCTCTGCGTGTGCGGGAAGAAGAAATAAAATAAGGCTGGGTAGGCGGCTAGCATAGGATCACCC
CCGCGTGTGCGGGAAGAAGGTAGTATCCTTCTTTGTATACCGCGCATAACAGGGATCACCCCCGCGTGTG
CGGGAAGAAGTTCTGTTCAGATTACCTTTAACTATCTACTCAGCAAGATCACCCCCGCGTGTGCGGGAAG
AAGTAGATGTGGTAGAACGTTCAAAAAATAAGTTGGGGATCACCCCCGCGTGTGCGGGAAGAAGAGGATT
TAGAACCAAATAAGGTTCAAGGGTATGGGATCACCCCCGCGTGTGCGGGAAGAAGCTCCTTAACTCCTTC
GTTCATTTTCGTAATCGGGGATCACCCCCGCGTGTGCGGGAAGAAGGATTAAATGGGTGACCGAAGATGA
TACAAACAGGGATCACCCCCGCGTGTGCGGGAAGAAGGCGAACATCATGTCGACCAGTGGGGCCAAACGG
GGATCACCCCCGCGTGTGCGGGAAGAAGAGAGTCTATTCCAAAGATGGATTATCTCCTACAGGATCACCC
CCGCGTGTGCGGGAAGAAGAATCAGAAATCTTTGACGATAGCGAAGACATCAGGATCACCCCCGCGTGTG
CGGGAAGAAGTAGCAAGGTTTTCCTTTCCGCTTACAACATTTAGGATCACCCCCGCGTGTGCGGGAAGAA
GCTGCGTCCAGTGCTTCGGCTAACTTTTTGAGCGGGATCACCCCCGCGTGTGCGGGAAGAAGTTCTTTAA
CTTTCTATATACATTATAACGTGTGGGATCACCCCCGCGTGTGCGGGAAGAAGCAAAGAGACCGGAAAGA
AAGAAAAATACCAGTAGGATCACCCCCGCGTGTGCGGGAAGAAGCTTTCGAAGTTTTAGGACAAGTGGAA
GATGAGGGGATCACCCCCGCGTGTGCGGGAAGAAGTGGATTTGAAATCCATAAAACAAAAAAAAGCCAGG
ATCACCCCCGCGTGTGCGGGAAGAAGTCTTTTAATTGTTGCGTGGTCTCGTCTAGCTGAGGATCACCCCC
GCGTGTGCGGGAAGAAGCGTTACGGGCCATCTTTGAAATTGCCGTAGCCAGGATCACCCCCGCGTGTGCG
GGAAGAAGCCTTTGTCACCCCTGTAATATCCACTTGCCACAGGATCACCCCCGCGTGTGCGGGAAGAAGT
TGTCTACGGGTTCGATGTCCTTGATGACCGGAGGATCACCCCCGCGTGTGCGGGAAGAAGCTGTGGCGTT
CCTTACACGGCATTCCACTGTGAGGATCACCCCCGCGTGTGCGGGAAGAAGATAAGCCCCTCTTTATTTG
ACGTTCTCCGTGCGGGATCACCCCCGCGTGTGCGGGAAGAAG
>NZ_CP014163.1(region:1788934-1790485)	real
CTTCTTCCCGCATACGCGGGGGTGATCCCAAAGGGATTAAGCCCTTGTGCTTTGCATAGTTCTTCTTCCC
GCATACGCGGGGGTGATCCTGTATAAGTTTCGCCTTTTTTTACATCCGCTATCTTCTTCCCGCATACGCG
GGGGTGATCCCTGGGCTCTAGCATAGACAGTCTGCCAGCTGATCTTCTTCCCGCATACGCGGGGGTGATC
CTGAGCTTATCAGCGGGATTGCTATAGAAAAAGTCTTCTTCCCGCATACGCGGGGGTGATCCCTGAGAAA
ACGTCACGGCCAACTTAAAGAGTACCTTCTTCCCGCATACGCGGGGGTGATTCTACGAGGGTAGCACGCT
CAATATATCTAATATTCTTCTTCCCGCATACGCGGGGGTGATCCTGCCATTCCACACGCCGTCAATGATT
TCTCTGACTTCTTCCCGCATACGCGGGGGTGATCCCGATAGACAGACAGCACCCTGACGCCGAAAAAACT
TCTTCCCGCATACGCGGGGGTGATCCTGCCATTCCACACGCCGTCAATGATTTCTCTGACTTCTTCCCGC
ATACGCGGGGGTGATCCTTAGGTCGGTATCTAATACCGGTGCATTCTCAACTTCTTCCCGCATACGCGGG
GGTGATCCTCTCTACATAATTCTTTGACCTCTTCTAAAATACTTCTTCCCGCATACGCGGGGGTGATCCC
GATAACCCTAATCAAATCATGGCATCAATCAGCTTCTTCCCGCATACGCGGGGGTGATCCCGGGGTAGCA
ATCCAATCAGCAGGCAAGCTAGGCTTCTTCCCGCATACGCGGGGGTGATCCTAATCAAGCCCCAGTCGCA
GTGACTGAGGAAGTCTTCTTCCCGCATACGCGGGGGTGATCCCTATAGCCATGACTGAGTACCTGGAACG
TATGCCTTCTTCCCGCATACGCGGGGGTGATCCCAGGAGGAAGCTGACAATGAAAATTAAAGTCCGCTTC
TTCCCGCATACGCGGGGGTGATCCTCTGCTCTTTGAAAAAACCACTAGTAACCATTTCTTCTTCCCGCAT
ACGCGGGGGTGATCCCTTAACTTCGCTTTGCATACGTACCTCCTAAAACTTCTTCCCGCATACGCGGGGG
TGATCCTTTAGCAGGGTCTTCATTACCCATCATACCATCTTCTTCCCGCATACGCGGGGGTGATCCTAGC
ATGTTTGCCTTTAAATTTGCCAAAAGTAACTTCTTCCCGCATACGCGGGGGTGATCCCAGTGAGTTATCT
CGGTAACTATCATCATAGACCTTCTTCCCGCATACGCGGGGGTGATCCCTTAACGCAAAAAGAAGTAGCC
GAGAGAGCAAACTTCTTCCCGCATACGCGGGGGGTGATCCCGATTTTCCAAGTTCTTTGATACCTTCATC
ATTCTTCTTCCCGCATACGCGGGGGTAATCCCTAATTACGCATGGACGTAACGGTCGAATCAGGCTTCTT
CCCGCATACGCGGGGGTGATCCTGTCGCTAAATTTAATTTTTTTATTAAAAGAACTTCTTCTCGCACACG
CGGACGTGATTC
>NC_013960.1(region:2905751-2906492)	real
GTTTGAAACGTAGACCTGATAAAGAAGGGATTAAGACGCACGGCCAACATTACGTTAGCACGAATTTCGG
TTTGAAACGTAGACCTGATAAAGAAGGGATTAAGACACGTACCTGGTTATGGAATATCTCGCTCACCGTC
TGTTTGAAACGTAGACCTGATAAAGAAGGGATTAAGACTGTCGAACCGGCTATCTAGTATATCGAATAGG
GTGTTTGAAACGTAGACCTGATAAAGAAGGGATTAAGACGTCATGATATGTCTCCTATGTTGATGGTGTT
GAGGGTTTGAAACGTAGACCTGATAAAGAAGGGATTAAGACTCGAGTTCGGAGTTGTCTTCTTCTGTGAG
TTGGTTTGAAACGTAGACCTGATAAAGAAGGGATTAAGACATCTAAATATACCCCATTGAATTCTATATC
AGCGTTTGAAACGTAGACCTGATAAAGAAGGGATTAAGACCATCCACGGTGATACGTTTAATGCCTGTGG
CGAGTTTGAAACGTAGACCTGATAAAGAAGGGATTAAGACTCAGTATTGATGATCTTTTCCTTCCTATCC
TTCTGTTTGAAACGTAGACCTGATAAAGAAGGGATTAAGACTTAGGGATATTGGAAAAGTCTGTTAAAGC
TTTCGTTTGAAACGTAGACCTGATAAAGAAGGGATTAAGACTCAGTATTGATGATCTTTTCCTTCCTATC
CTTCTGTTTGAAACGTAGACCTGATAAAGAAGGGATTAAGAC
>NC_014165.1(region:2739986-2745997)	real
GTGCTCCCCGCGCACGCGGGGATGATCCCCTCAGCTAGCTGCACTTCGGTACCGGCGGGGTGTGCTCCCC
GCGCACGCGGGGATGATCCCCCGGACTACCCGCCGTGCCCGATGCGGCGCCTGTGCTCCCCGCGCACGCG
GGGATGATCCCTTGCCGCGGCTGGGCTATGTCCAGGAGAGCGAGTGCTCCCCGCGCACGCGGGGATGATC
CCTACTCCCCAGTCCCGGCCGGGTACTCGTCGAGGTGCTCCCCGCGCACGCGGGGATGATCCCGGGTTCA
AGCGCCACCCCGATACGGGGGAGCTGTGCTCCCCGCGCACGCGGGGATGATCCTGAATCCAGGTTGGCCG
TGCCCACCGCGTGCACGTGCTCCCCGCGCACGCGGGGATGATCCCATCGGGGCAACGATGCCGACCCCGA
GCGCGTAGTGCTCCCCGCGCACGCGGGGATGATCCCCAGCAGATGGCGACGTACTCGCCTGAGATGGCGT
GCTCCCCGCGCACGCGGGGATGATCCCCTCCGGTGTTCCGCCGCGCACCCGGATCCTGGGTGCTCCCCGC
GCACGCGGGGATGATCCCGGACTGTACTCCCGATGTACTCGCGCAGGTCAGTGCTCCCCGCGCACGCGGG
GATGATCCACGCGCGGCCGAGCTGGGCCACCCGCAAAAGTGGTGCTCCCCGCGCACGCGGGGATGATCCC
CTGCCTCGGGGTGTTGAGGCGATCGAGGTATGGTGCTCCCCGCGCACGCGGGGATGATCCCCGGGCTGGA
CAGGCTCACCGCCGTCTACTGGCGTGCTCCCCGCGCACGCGGGGATGATCCCGGGGCCGCCGCGCTCAAC
GTCGCCCTGCAGGAGTGCTCCCCGCGCACGCGGGGATGATCCCAGCTCCGGATCTCTGGCCTAGGGCGCA
ACGTCGTGCTCCCCGCGCACGCGGGGATGATCCCCCGTCGCCCGATCTCACGGTCAGCGGCAACGAGTGC
TCCCCGCGCACGCGGGGATGATCCTTCGTGACGACCTCAACCGGCGGCTGTATGAGCGTGCTCCCCGCGC
ACGCGGGGATGATCCCGATGACACCCTGCGCGACCCGGACCAGGCCCTGTGCTCCCCGCGCACGCGGGGA
TGATCCCAAACAGGGGCGCCCACCCCTCACCGGGGCAGGGTGCTCCCCGCGCACGCGGGGATGATCCCTC
ATGTCAAACACGTGTTTGCGCAGGTCAAGGGTGCTCCCCGCGCACGCGGGGATGATCCCGGGTCCTGCCC
TCCGCTAGGCGGCGGGTCTTAGTGCTCCCCGCGCACGCGGGGATGATCCCATCATCCGCCAGCAGCATTT
CTCGGTCTTGGAGTGCTCCCCGCGCACGCGGGGATGATCCCCTCGTCCGGTAGGGACATATAGACGCATT
TGGGTGCTCCCCGCGCACGCGGGGATGATCCCCCGGCCCTGGACCCTGAATACGTCCGAGCCCTGTGCTC
CCCGCGCACGCGGGGATGATCCCCCGATGCAGCGGCTGCGGCCGCCTGAGGTGCCGTGCTCCCCGCGCAC
GCGGGGATGATCCTGAGCGCCACCAGCGGCACTCGGGGTGCCCGGTGTGCTCCCCGCGCACGCGGGGATG
ATCCCCACGCCAGGGCGCACCTCGACGCCATGGCCAAGTGCTCCCCGCGCACGCGGGGATGATCCCGGTA
ACTGGAACCCATTTCCGAACTGTGGGCAGTGCTCCCCGCGCACGCGGGGATGATCCCTGGCTCCAGCTCG
CCGAGACGGCCGAGGCCACGTGCTCCCCGCGCACGCGGGGATGATCCCGAGTTCGAGTTCCTGCGGCAGA
CAGCGCGTGTGTGCTCCCCGCGCACGCGGGGATGATCCCGGGGATACGGCCACGGATAGCCATGTCTGTC
CGTGCTCCCCGCGCACGCGGGGATGATCCCGGCAAGCCGTCACCGACAGCGGAACGCCGCCGGTGCTCCC
CGCGCACGCGGGGATGATCCCTCGCCGTGCATCCCCGGAGACCACGACTCCTAGTGCTCCCCGCGCACGC
GGGGATGATCCCGAGGGCGGCTGGCTCGACACGACCACCGGCGAGTGCTCCCCGCGCACGCGGGGATGAT
CCTCTCGAACCGCCTGGACGAGCTCGTGCGGGTAGGTGCTCCCCGCGCACGCGGGGATGATCCCTGGCCT
GACGTGTACGCCGACCCGAGCTGGAAGTGCTCCCCGCGCACGCGGGGATGATCCCAGCGAGGAGACAAGA
TGAGGCTCGAAGTTAGAGTGCTCCCCGCGCACGCGGGGATGATCCCGACGGGCTGCGCTTACGGCAGGAA
GCCCACGCGTGCTCCCCGCGCACGCGGGGATGATCCGTCACGCCGGAGCAGTTCCAGCGGTTCAAAGCGG
TGCTCCCCGCGCACGCGGGGATGATCCCCGCTGCATCGCCCCATCGGCGTTCGGTGACAGGTGCTCCCCG
CGCACGCGGGGATGATCCCCCCCGGACGGCGCGCCACCTCTGCCAAACCGGGTGCTCCCCGCGCACGCGG
GGATGATCCCGCCGGCCTCGACGCACGCCTGAAGTGGCTCGGGTGCTCCCCGCGCACGCGGGGATGATCC
CGCTTGCCGCGCCGCTGTCGTCATCTCCGGCTAGTGCTCCCCGCGCACGCGGGGATGATCCCCTCCCCGT
CAACCTCTGCGCAGGGTGCGGCACGTGCTCCCCGCGCACGCGGGGATGATCCCTCGGCCGGGGGACCCGC
GCGCCCCCGTCGCCCGTGCTCCCCGCGCACGCGGGGATGATCCCCCGTTCACTGCTCTCCTCTCAGGCTC
GCACCCGTGCTCCCCGCGCACGCGGGGATGATCCCCGCGGCACCCAGCCGGCGGGGATGGTGATGATGTG
CTCCCCGCGCACGCGGGGATGATCCCCGGCGGTGGGTCAACGCCGGGCGCCCCAAAGAAGTGCTCCCCGC
GCACGCGGGGATGATCCCACCACGATCATCGGCATGCCGCCCAGGTCCGGAGTGCTCCCCGCGCACGCGG
GGATGATCCCTCGTCACCGGCGAGGGCGACACCCTCGGGGAGGTGCTCCCCGCGCACGCGGGGATGATCC
CTCGCCGAGCTGATGCGCGCCCACGGCATACCGGTGCTCCCCGCGCACGCGGGGATGATCCCGGTTCGCC
CCACCCCGCAGCATGGGGTGGGGCGTGCTCCCCGCGCACGCGGGGATGATCCCGTGGGCGAACCGTCCTC
GCGGGGGAACCACTCGTGCTCCCCGCGCACGCGGGGATGATCCCCCCGGGCCTCCCTATGGACGGCACCT
ATCGGGGTGCTCCCCGCGCACGCGGGGATGATCCCGGTGGCCCATCGTCGGCTGTCCCACTGGAGCCGTG
CTCCCCGCGCACGCGGGGATGATCCCATGGCGCCGCGGGCGGTCTTAAGGAGGGTGAAGTGCTCCCCGCG
CACGCGGGGATGATCCCGGGCGCGGGTTGGTCTGCCTGTCCTGGATGAAGTGCTCCCCGCGCACGCGGGG
ATGATCCCCGGTCGGGGATGCCGTGCCGCGCGGCCCGCCGGTGCTCCCCGCGCACGCGGGGATGATCCCG
TGGTGGATTTCCTGGGCGGGACGGTCATCCCGTGCTCCCCGCGCACGCGGGGATGATCCCGGGCGCGGGT
TGGTCTGCCTGTCCTGGATGAAGTGCTCCCCGCGCACGCGGGGATGATCCCCGGTCGGGGATGCCGTGCC
GCGCGGCCCGCCGGTGCTCCCCGCGCACGCGGGGATGATCCCGTCTACGACCTCCAAACCCTCGCCGAGC
TGGAGTGCTCCCCGCGCACGCGGGGATGATCCCTCCACGATCACCGCCGAGGGCGTGCTCCTGTAGTGCT
CCCCGCGCACGCGGGGATGATCCCGTGCTGGTCGCGAGGGGTCCGGCCCACGCGAGGTGCTCCCCGCGCA
CGCGGGGATGATCCCCGGGAGTCGATCACCTTTGAGGAGCTGTACGCGTGCTCCCCGCGCACGCGGGGAT
GATCCCCGGGGTGAGAGGTGGTTTCAACCGTGATTTGGGTGCTCCCCGCGCACGCGGGGATGATCCCTTC
TGCACGAAGGTCGCCACACGATCCCGGATGTGCTCCCCGCGCACGCGGGGATGATCCCCCATGCCCAACT
ACCCTGCGCGCCCTCGGCACGTGCTCCCCGCGCACGCGGGGATGATCCCGGTGCCGGTGGACTGCTGCTG
GTTCTGCTCGTGTGCTCCCCGCGCACGCGGGGATGATCCCCCTCAGCGCGGCGGCGAGAGACGGCACGCT
CGGGTGCTCCCCGCGCACGCGGGGATGATCCCTCCGCGCGCACTCCCGGGGACCGTGGTCCGGGGTGCTC
CCCGCGCACGCGGGGATGATCCGTCAAGCGCCTCGACTAGGTCGCGCACGCGCTCGTGCTCCCCGCGCAC
GCGGGGATGATCCCTCCTCCCCCTGCAGGGTGATCACGTCGATTTCGTGCTCCCCGCGCACGCGGGGATG
ATCCACTCGACCCCAAACTCGGCCCCGCCGCGGCGGCCGTGCTCCCCGCGCACGCGGGGATGATCCCTGG
GCCAGATCCGATTTCGACCTAGCCCAGTGGTGCTCCCCGCGCACGCGGGGATGATCCCCGTCATACAGGG
CGCCGCGGCCGATGAAGTGAGTGCTCCCCGCGCACGCGGGGATGATCCCCAGCCGAACGCCACGGCCACG
GCCAGGAGCGAGTGCTCCCCGCGCACGCGGGGATGATCCTCGGAGGGGAGGAAGCCGCCGCGCGTGAGCC
ACGTGCTCCCCGCGCACGCGGGGATGATCCCCCCGTAAAAGATCGTGCCCGCCGTGCCCGACAGTGCTCC
CCGCGCACGCGGGGATGATCCCCAGCCCTTGATCACGCTGGGGAGCTGGGGATGTGCTCCCCGCGCACGC
GGGGATGATCCCCGTCGGCATCGAGCCCCGGCCGCACTGGCCGGAGTGCTCCCCGCGCACGCGGGGATGA
TCCACTCGACCCCAAACTCGGCCCCGCCGCGGCGGCCGTGCTCCCCGCGCACGCGGGGATGATCCCGCCG
CGTTCGGGTCCATGCCCCACTCCTTTCTGTGCTCCCCGCGCACGCGGGGATGATCCTCGAGCGGTCCGTG
CTGCGAATCTCCGAGTGACGTGCTCCCCGCGCACGCGGGGATGATCCCCTAGCGCCTAAGGCCGGGGCAT
GTGCCCCGGCGTGCTCCCCGCGCACGCGGGGATGATCCCCCGGCGGCGCGTAGCCGGGCGAGCGCGGCGT
CGTGCTCCCCGCGCACGCGGGGATGATCCTCGGGGCACGCCACTCGGCAGGCAGGTCTACCAGTGCTCCC
CGCGCACGCGGGGATGATCCCACGGCCCGGATCACGCTCCGCTGCTGGGACAGGTGCTCCCCGCGCACGC
GGGGATGATCCCGCCTCCCCACCGGCACCCGCGTCCGCGAGATCGTGCTCCCCGCGCACGCGGGGATGAT
CCCAGGCTGCTCGACCAGGGGTCGCCGTACCGGGAGTGCTCCCCGCGCACGCGGGGATGATCCCAGCCAC
GCGACCCGGTACCAGTACTCGGTGAGGTGCTCCCCGCGCACGCGGGGATGATCCCTGCGGCCAGTGGTTG
AAGTAGACGCGGTGCTTGTGCTCCCCGCGCACGCGGGGATGATCCCTGCGGCCAGTGGTTGAAGTAGACG
CGGTGCTTGTGCTCCCCGCGCACGCGGGGATGATCCCTGCGGCCAGTGGTTGAAGTAGACGCGGTGCTTG
TGCTCCCCGCGCACGCGGGGATGATCCCTGCGGCCAGTGGTTGAAGTAGACGCGGTGCTTGTGCTCCCCG
CGCACGCGGGGATGATCCCTCCTTGGGCTTTTTGCTGGTCGGCCGGGGCAGGTGCTCCCCGCGCACGCGG
GGATGATCCCCGGTGGTTCACCTCCCGGCGCCAGCTCGCCACGTGCTCCCCGCGCACGCGGGGATGATCC
CGTCGAGGCCGTAGTCTGCGACTCGCTCGGCCTGTGCTCCCCGCGCACGCGGGGATGATCCC
>NZ_CP008934.1(region:2122259-2123356)	real
GTTTTTATCGTACCTATGAGGGATTGAAACCACTGGTTCGAGGACTTTAGAGAAATGGACGAGGAAGAGT
TTTTATCGTACCTATGAGGGATTGAAACATGTACCCGATGTAGAGTTTCTTGTTGCCGGCAGCCATGTTT
TTATCGTACCTATGAGGGATTGAAACCCACACAAATTTCATGCTCCTGCCGTTTTAATGCCTGGTTTTTA
TCGTACCTATGAGGGATTGAAACGATCAAGCAGACTTCCCAACTAGACAGGCCATTGTACGTTTTTATCG
TACCTATGAGGGATTGAAACATTGAAACGATAGAGCATCGACATCAACCGGTTGTGTTTTTATCGTACCT
ATGAGGGATTGAAACACGGTTCCGGAAATTCGCGATCAAATTGAAGCGCTCTAGTTTTTATCGTACCTAT
GAGGGATTGAAACCTTTTGTTCAAGGCGTCCTTTTGATAACTGTAAAGCGTTTTTATCGTACCTATGAGG
GATTGAAACCCGCATCTCTTGACTGATCGGACAAACGGTTAAACATGTTTTTATCGTACCTATGAGGGAT
TGAAACATGGACTTGTGCAACTCGGCTTTTGAGGTGAATTTACGTTTTTATCGTACCTATGAGGGATTGA
AACCTCGTGTTGTGTTGAATGCAAAACATCGGGCGAGCGTTTTTATCGTACCTATGAGGGATTGAAACTG
TGGTGGGCGTGCGAAAAGATTTGGCGGACGGGAGGTTTTTATCGTACCTATGAGGGATTGAAACCTGTTC
GAGTTTTTTAAAAGAATTATATGGTCGAGCATGTTTTTATCGTACCTATGAGGGATTGAAACCTAACGGC
GGAGAACAAACGGTGAAAGTTATCCCAGAAGGTTTTTATCGTACCTATGAGGGATTGAAACACGGCAACA
TGGAACGGAATCAAATCCGCCGTCTCGGTTTTTATCGTACCTATGAGGGATTGAAACTCCATACGACCGC
GCCCCGCTGCGCGCGGGCGGGGCGTTTTTATCGTACCTATGAGGGATTGAAACCGATGCATCGAGTACAT
ACAGGAGGCGCTGCAAAAGTTTTTATCGTACCTATGAGGGATTGAAAC
>NC_021054.1(region:3121636-3123267)	real
GTTTCCGTCCCCTCTCGGGGTTTTGGGTCTGACGACACGGACGAGCTGGACCGCATCAGCGATGCTGAGC
TGAGGGTTTCCGTCCCCTCTCGGGGTTTTGGGTCTGACGACTTCGGGAGCATGCCGCAGCTGCGGATGAC
ACGCTCCAAGTTTCCGTCCCCTCTCGGGGTTTTGGGTCTGACGACCACCAGGATCAGCGCCAAGCCAGTT
AGCGCAATCCAGTTTCCGTCCCCTCTCGGGGTTTTGGGTCTGACGACCTCCCGGACCATCTGCAGCTCGC
CCGGGTCCATGCGGTTTCCGTCCCCTCTCGGGGTTTTGGGTCTGACGACCGGAGTCATCCGCGCGGGCCG
GCGCGATTGTTGCCGGGTTTCCGTCCCCTCTCGGGGTTTTGGGTCTGACGACTGGCGATTTACGACGCTG
ACGGGAACTCGTGCGAATGTTTCCGTCCCCTCTCGGGGTTTTGGGTCTGATCCGCGAAATTCACTGCGCG
TTATTCAAGGTTTCCGTCCCCTCTCGGGGTTTTGGGTCTGACGACCCGAGCCGACCATCCGCATCACACC
GAAAGGGTTGGCGCAAGTTTCCGTCCCCTCTCGGGGTTTTGGGTCTGACGACACGTTGGAAGCGTTTCGA
GCGTACGGACTTTCCGTCCCCTCTCGGGGTTTTGGGTCTGACGACCTCGGACAGCATCTCCCCGGGCGGG
CAGCAGATATCCCATGTTTCCGTCCCCTCTCGGGGTTTTGGGTCTGACGACCGACCCGTGGCCGCCAGGT
TGCCGCCGCCGTTGCTCACCTGGTTTCCGTCCCCTCTCGGGGTTTTGGGTCTGACGACCCGCTGGGGGCA
GGCCCAGGTGGGACGGTTCCTCGCGTTTCCGTCCCCTCTCGGGGTTTTGGGTCTGACGACATGAGAATAA
GATGTCAGGCTGGTGCTGCGTTTCCGTGTTTCCGTCCCCTCTCGGGGTTTTGGGTCTGACGACGCTGGGC
AGGCACGGCAGGTGGGACGGTTCCTCGCGTTTCCGTCCCCTCTCGGGGTTTTGGGTCTGACGACCAGCGC
AGACGGAAGCGTTTCGAGCGTACGGACTTTCCGGATGCAGGTTTCCGTCCCCTCTCTGGGTTTTGGGTCT
GACGACAGGCTGAAATTGAAGCCGGAAATGACGACGCATTGGTGTTTCCGTCCCCTCTCGGGGTTTTGGG
TCTGACGACCTAAGCCCGCTAATCCCGCACAAGTGGTCAGAAAAGTTTCCGTCCCCTCTCGGGGTTTTGG
GTCTGACGACCTGATGATTGGTCGGCGTATGACGTGCTACTGAGGTGTTGTTTCCGTCCCCTCTCGGGGT
TTTGGGTCTGACGACTAGAAGGCGATGTGGTGCTGGATTTCGAGTTTCCGTCCCCTCTCGGGGTTTTGGG
TCTGACGACTTGGTCAAAAGCTGTCGCCCAAGCATGAGGCAAAAAGTTTCCGTCCCCTCTCGGGGTTTTG
GGTCTGACGACACGACTAGGGGAGCGTGATCCAGAGCCGGCGACCCTCTATGGTTTCCGTCCCCTCTCGG
GGTTTTGGGTCTGACGACGTGCAAGAATTCCGGGTTGCAGTGCAACACGGTTTTAAGTTTCCGTCCCCTC
TCGGGGTTTTGGGTCTGACGAC
>NZ_CP009285.1(region:1517067-1520281)	real
GTCGCTCCTCGTGCAGGAGCGTGGATTGAAATTCGGTAGTCAGTTTTTAAACAATAATGGCGGGGTTGTC
GCTCCTCGTGCAGGAGCGTGGATTGAAATTCCAGGAGACCGCGACCTAGATCGGCTGCCCGCGCCGTCGC
TCCTCGTGCAGGAGCGTGGATTGAAATAGGTCATGAATCACGGGAACCGGCAGTACTACTAGTCGCTCCT
CGTGCAGGAGCGTGGATTGAAATATTGCCGCTTGTTGAATGGCTATGGTCTGCTTTGCGTCGCTCCTCGT
GCAGGAGCGTGGATTGAAATCGATCCCACCGGAGTTAGTAGATGCTTTTCCAGGTCGCTCCTCGTGCAGG
AGCGTGGATTGAAATACATTATTTTGATAACATTGATACCGAAGAAAGTCGCTCCTCGTGCAGGAGCGTG
GATTGAAATATTGATAATTTAAAACGCCATGCGAAAGCATGTTGGTCGCTCCTCGTGCAGGAGCGTGGAT
TGAAATCTACACACAGGGTGGGGATTTGTCTCAGACACATGGTCGCTCCTCGTGCAGGAGCGTGGATTGA
AATTGAAGAGGCGCATTCCGCTAATCCGGCCGATTTGGTCGCTCCTCGTGCAGGAGCGTGGATTGAAATC
GAAAGTCGTCGGAATACGAGGAACTACCGCCAGAGTCGCTCCTCGTGCAGGAGCGTGGATTGAAATATAG
AATCACTTTTGACTCAGGAATCACTAATTGTCGCTCCTCGTGCAGGAGCGTGGATTGAAATTCCAGGTGA
ATGGTGCACAGCGGATGATGCTATTCGTCGCTCCTCGTGCAGGAGCGTGGATTGAAATCATCCAGCGCTC
TTAAATTGCTTTGCGGCGCTAGGTCGCTCCTCGTGCAGGAGCGTGGATTGAAATGTTAAAACGATGACCG
CCTCTGACCGGATGTTTCGTCGCTCCTCGTGCAGGAGCGTGGATTGAAATTGAGCTGCGAACCGTTACTT
GGTCAGGTTGATCTAGTCGCTCCTCGTGCAGGAGCGTGGATTGAAATGTTCAGGGGGATATATGTTGGCT
GTTGGAGATGAAGTCGCTCCTCGTGCAGGAGCGTGGATTGAAATAAACACCGGCGTCCGGAGCATCCCAG
ATTTGGTCCGTCGCTCCTCGTGCAGGAGCGTGGATTGAAATCTACGGTTGGAGGTTTGCATTAAATGTTG
GTTTTTGTCGCTCCTCGTGCAGGAGCGTGGATTGAAATCCGTCAACAGTGTTACCAGCACTGTATCGGGG
TTGGGTCGCTCCTCGTGCAGGAGCGTGGATTGAAATAACTTTTGCGCAGTGAATCAGCACCGCTTTCGGG
TGTCGCTCCTCGTGCAGGAGCGTGGATTGAAATTTTTTACCCTTGAACATTCCAGCAACCGAGTCCGTCG
CTCCTCGTGCAGGAGCGTGGATTGAAATAGTTTCACCGCGGACTTTGCGCATTACAACGCGGTCGCTCCT
CGTGCAGGAGCGTGGATTGAAATATTCCGGTAGGCGTGTGCTTGGGCATCATGACCACGTCGCTCCTCGT
GCAGGAGCGTGGATTGAAATGATCTGCAGTTGCAGCGCGTCACCTGCGGTACCACGTCGCTCCTCGTGCA
GGAGCGTGGATTGAAATAGAAACTTGCTCTCATGGATCCAGCACTAAGCCTGTCGCTCCTCGTGCAGGAG
CGTGGATTGAAATACCAAGAGTCAAACTATGAAATATCTGGAGAGAGCGTCGCTCCTCGTGCAGGAGCGT
GGATTGAAATATGAGGGTACACAAGAATGCGAAATGGTTCAGGTGTCGCTCCTCGTGCAGGAGCGTGGAT
TGAAATTTCGCTGTCTCGGCTGTATGTGGCTTTGATCTCGTCGCTCCTCGTGCAGGAGCGTGGATTGAAA
TTTATAGGGAATGAGGTAAGCATGACCGAGGATAGTCGCTCCTCGTGCAGGAGCGTGGATTGAAATGTAC
CTGCCGACGCTGTGGGCGCTGTAGGTGTTCCAGGTCGCTCCTCGTGCAGGAGCGTGGATTGAAATATCCA
AGGAGATGCAACCCGCGGAATTCCTTCGACGTCGCTCCTCGTGCAGGAGCGTGGATTGAAATCGAACGCT
GAAGGAAGTATTACACTGCATCCAGGGTCGCTCCTCGTGCAGGAGCGTGGATTGAAATACCTTCTGCTGC
TGACGACAAACTGAAGAAGGTCGAGTCGCTCCTCGTGCAGGAGCGTGGATTGAAATCGCGTGCGTGCGAC
CCTGCGCGGGCCGCGGATCAGTCGCTCCTCGTGCAGGAGCGTGGATTGAAATGATACGAGATGCATATTT
GGTTGTCGGCGTGCTGGTCGCTCCTCGTGCAGGAGCGTGGATTGAAATCACTCATGTTCCCCGTGAAGTG
CTCCGCATGTACGTCGCTCCTCGTGCAGGAGCGTGGATTGAAATTGAGAATGTGCCTCCAATCCAACCAG
GACAACATCGTCGCTCCTCGTGCAGGAGCGTGGATTGAAATCTCTTCAATGGTTACGAATTGATCATCAT
CTCCGTCGCTCCTCGTGCAGGAGCGTGGATTGAAATCCGATCACCGGCACTTCTTCCGCACCTAACGGGA
CGTCGCTCCTCGTGTAGGAGCGTGGATTGAAATGGACTGTCCACGGTAACCTTTGGAGCCTCTGGCTGGT
CGCTCCTCGTGTAGGAGCGTGGATTGAAATTTACCCACATCCAAATCAAAGCTCTTTTCAACTGTCGCTC
CTCGTGTAGGAGCGTGGATTGAAATAATCTATCCATGGTTCTGAAGGTCAACGAGCTGCTGTCGCTCCTC
GTGTAGGAGCGTGGATTGAAATAGATCTTCGCGACGCCGTCTGTAGCCCGTCTGGTTGCTCCTCGTGCAG
GAGCGTGGATTGAAATCTAGATTGGCCTAAACTAGCTGATCTCACAAGAAAAGTCGCTCCTCGTGCAGGA
GCATGGATTGAAATACATCGTTTATCACTGCCTACCAGTTGTCCAATGTCGCTCCCCGTGCAGAAGCGTG
GATTGAAATATCAATCGCCTGTCCTCGGAATTGATCTCCGTGGTCGCTCCACGTGCAGGAGCGCGGATTG
AAATCATTTGGTCTGTGGTCTGCCGGTCGTAAATTGGTCGCTCCTCATGTAGGAGCGTGGATTGAAATCC
CATAAAGAAAGGAACAACCCAATGAATACCTTGGTCACTCCACGTGCAGGGGTGTTTGTTGAAAC
>NZ_CP008934.1(region:2126507-2127866)	real
GTTTTTATCGTACCTATGAGGGATTGAAACGGGGATATAAGAAGGGCATAAAGTCGATTGATTTGGTTTT
TATCGTACCTATGAGGGATTGAAACGTTAGTGCAGTATTGGCGATTTTGCGAGCCAACGCGGCGTTTTTA
TCGTACCTATGAGGGATTGAAACTTTCGGCAGTGCGGAAATACATATACTTTTCTGTTATGTTTTTATCG
TACCTATGAGGGATTGAAACAGTATAACACGGGAGGGGTCCGATGGAGGAGCTTTTGTTTTTATCGTACC
TATGAGGGATTGAAACAATGTATTTATTGCTTTTTATTTCATAGTATTTTTAGTTTTTATCGTACCTATG
AGGGATTGAAACGCCGCAATTGAAAAACAAAAAGGCGGATCACTCCGCGTTTTTATCGTACCTATGAGGG
ATTGAAACTGAAGGGGTTTCGGTGGAAGTTCTTGATTATGTTACGTTTTTATCGTACCTATGAGGGATTG
AAACGGGGGAGAAGAGACCATGAAAAAACAACGTCAATCGTTTTTATCGTACCTATGAGGGATTGAAACA
TTCAAGAATTTCCCGTTCCGCGTGGATATGAGAGCGTTTTTATCGTACCTATGAGGGATTGAAACTTTAG
GAGGCCCTGAAACAAGCCGACGGGTAGACCCTTACGTTTTTATCGTACCTATGAGGGATTGAAACTAAAA
ACCAGGGATTCGTTCCAAAACGGAAAGATCTCCAGTTTTTATCGTACCTATGAGGGATTGAAACAAAAAT
ACCCCGAAAACCCCATCTGTTGGATGGTTGTTTTTATCGTACCTATGAGGGATTGAAACCTTCCTGTTTT
GTTTGCGTTTTTCGCGCCTTGTTTTCCGTTTTTATCGTACCTATGAGGGATTGAAACTCCTCCGAGAAGA
AAGCTCTGCACGCGCTTAAAAGAAGTTTTTATCGTACCTATGAGGGATTGAAACCCGAGTGCATATAGAT
CAAGAGTACAGAGAAATGAAGTTTTTATCGTACCTATGAGGGATTGAAACGCCGTCTAGCGATTGTTAAT
AGCGCCAGCAAGTCACGTTTTTATCGTACCTATGAGGGATTGAAACACTTTGCCGGCGTTGTACCGTTTC
GCGATCAGTTCGTTTTTATCGTACCTATGAGGGATTGAAACCTGTTTTCAGGCACAAATAAAAAGGACTT
GGTTTCTTGGTTTTTATCGTACCTATGAGGGATTGAAACGACGGGAAATTCGAAGCGTTTGCGAAAGCCC
AGGCGTTTTTATCGTACCTATGAGGGATTGAAACATTGATGGAAAAACCAAACCAGCATGTGAGACCTGT
GTTTTTATCGTACCTATGAGGGATTGAAAC
>NZ_CP007259.1(region:2967476-2968176)	real
ACGGCTATCCTTGTTGGCGCGGGGAACACGGCTACACGCAAAAATTCCAGTCGTTGGCGCACGGTTTATC
CCCGCTGGCGCGGGGAACACCCGATTAAGATCCGCAGTCTGCATCAGTAACTCGGTTTATCCCCGCTGGC
GAGGGGAACACCGATTCTACGGCAACAGGCCAGGCTGCGACCGCGGTTTATCCCCGCTGGCGCGGGGAAC
ACATCAAACATGGAAACCCCTTTAATGAGAGCAACGGTTTATCCCCGCTGGCGCGGGGAACACTCAGGAA
CGCGCGGCGGAAGAGCTTGGTGTTTGCGGTTTATCCCCGCTGGCGCGGGGAACACGCTGCCTTTCCCGGA
GTTCCGGCCCCTAAATTGGGTTTATCCCCGCTGGCGCGGGGAACACTCATGCGCTATAAAAATCAGACTG
TCACATGCCGGTTTATCCCCGCTGGCGCGGGGAACACTGATTATTGACGACAACAGCACAGACCGGCAGC
AGTTTATCCCCGCTGGCGCGGGGAACACAATAATCGGCAATTTGTCCTGGACAGGCACGGCAGTTTATCC
CCGCTGGCGCGGGGAACACAATAATCGGCAATTTGTCCTGGACAGGCACGGCAGTTTATCCCCGCTGGCG
CGGGGAACACGAATCTGGAGGCCAACAGCGCGGCGAAATCCTCAGTTTATCCCCGCTGGCGCGGGGAACA
C
>NC_014212.1(region:2315230-2316091)	real
GTCGCAAACCAAAAGCCCCGTAAGGGGATTGCAACGGTCGTGTACGAAGAATAGCGTCGGGCCCCCCAGG
AAAAAGTCGCAAACCAAAAGCCCCGTAAGGGGATTGCAACCCGCCGGGCCCACTCCAAGGTGATCCGGGG
GTATCCGTCGCAAACCAAAAGCCCCGTAAGGGGATTGCAACTTTCGAGCCAGGCAATACTTATTCATATA
AAGATGCTCTATAGTCGCAAACCAAAAGCCCCGTAAGGGGATTGCAACACCACCCAGGGCGAGGAGTCTT
CCGCCAGTCGCTCCAGGTCGCAAACCAAAAGCCCCGTAAGGGGATTGCAACAGTTATTATTCTGTTTCTG
GTGGGGTAAGTAGCTTATCGTCGCAAACCAAAAGCCCCGTAAGGGGATTGCAACTAATGAACTCAATATT
GAAACTATTTATCTAAATATTTCTCAAGTCGCAAACCAAAAGCCCCGTAAGGGGATTGCAACTGCAGCTA
TTGGCACATTTTCAATCTGTGCCTGAATAAAAGGTCGCAAACCAAAAGCCCCGTAAGGGGATTGCAACTC
TTTTATATCTAGTTTTTTTAATTGTTCAGGAATTACATGTCGCAAACCAAAAGCCCCGTAAGGGGATTGC
AACAAATAAACTTAGTACAAAGACAATTTTATTGTCTTATTTTTGTCGCAAACCAAAAGCCCCGTAAGGG
GATTGCAACTCCTATAGCAAGTTTCATTTCTAGCAGGACGCGATCTCTATAGTCGCAAACCAAAAGCCCC
GTAAGGGGATTGCAACAATACTTCGTATCTACTGGTAACGTAATCAAAGAAAGACTTGTCGCAAACCAAA
AGCCCCGTAAGGGGATTGCAAC
>NC_013960.1(region:2908266-2908654)	real
GGTTGAAACGTAGACCTGATAAAGAAGGGATTAAGACAGTGTTAGGTAGTCATCATCGCTAAAATTGGCC
GTTTGAAACGTAGACCTGATAAAGAAGGGATTAAGACCCCGAGCAATAAAGCTATCTCTGAAACGCTGAT
ATGTTTGAAACGTAGACCTGATAAAGAAGGGATTAAGACGCCGACCGGCTAGCAGTTCGATTCCTTTATA
GTTTGAAACGTAGACCTGATAAAGAAGGGATTAAGACGAGGAGGATCGACGGAATGAAGTAGCATACGGA
AGGTTTGAAACGTAGACCTGATAAAGAAGGGATTAAGACCTATTTTTACTGATGGAATCATTATGACCCT
CCGTTTGAAACGTAGACCTGATAAAGAAGGGATTGAGGC
>NC_014210.1(region:1645359-1645632)	real
GTGCTCCCCGCGCACGCGGGGATGGCCCCGGGACGGAACGGGACCGCGACGGTCACCCTGGGTGCTCCCC
GCGCACGCGGGGATGGCCCCGGGACGGAACGGGACCGCGACGGTCACCCTGGGTGCTCCCCGCGCACGCG
GGGATGGCCCCTGGCCCTTGAACTTGACGGTGGTCACGGTGACGTGCTCCCCGCGCACGCGGGGATGGCC
CCGACGGCGTCACCGTGCTCCTGGTCGATGCCGCGTGCTCCCCGCGCGCGCAGGGGTCACCTCG
>NZ_CP008934.1(region:2139138-2139969)	real
GTTTTTATCGTACCTATGAGGGATTGAAACAAAAATAGTTTTGGTGCGCTTCTTCGAGTTCTAGCTCGTT
TTTATCGTACCTATGAGGGATTGAAACAAATAGCGATCCGCAAAGCGCACGGATCGGCAAACGAGTTTTT
ATCGTACCTATGAGGGATTGAAACTGTGATCGTTGACGAAGCGGCACAGATCGCCAGTGCCGTTTTTATC
GTACCTATGAGGGATTGAAACCCAAAAGTAACGGGAACGTTACCGAAAAGCAAGATGAGTTTTTATCGTA
CCTATGAGGGATTGAAACCCCTCAACGCCTTTGGGGATAGGTGCAATTTCACAGTTTTTATCGTACCTAT
GATGGATTGAAACCTATTTGACGAAGGAAGGACGTGAAAGAACGGGTGCGTTTTTATCGTACCTATGAGG
GATTGAAACCAACAGTTGAATATAAACGAACTAACGGAACGCTATACGTTTTTATCGTACCTATGAGGGA
TTGAAACTGGAGAAACTCATTCCACCGCATCCGTAAAAAAACATCAGTTTTTATCGTACCTATGAGGGAT
TGAAACAACAAGTGCGCGCATTTCATCCCATCGCGGCGGGCTTGTTTTTATCGTACCTATGAGGGATTGA
AACACGTAGCCGGAGAAATTTTTCTTGGACACGTACTTCGTTTTTATCGTACCTATGAGGGATTGAAACA
TGAAGAGGGCCGTCTTCCCCTTCGTTGAGTATTTGGGTTTTTATCGTACCTATGAGGGATTGAAACCATT
TTCCCCCAACTGGTGGAGGCGGTGGTGTAGAAGTTTTTATCGTACCTATGAGGGATTGAAAC
>NC_021054.1(region:3118879-3120235)	real
GTTTCCGTCCCCTCTCGGGGTTTTGGGTCTGACGACTCGGGCACGGCCGAAACACCGCGCGAAGGGCGGT
TCAAGTTTCCGTCCCCTCTCGTGGTTTTGGGTCTGACGACTGGGAGGATGTCACTCGGACATAGCTGTCA
TCGGCGGTGTGTTTCCGTCCCCTCTCGGGGTTTTGGGTCTGAGGACATGGAGCAGTAGCGTGGCTGTGGT
GTGGCGGGCGATATGCGTTTCCGTCCCCTCTCGGGGTTTTGGGTCTGACGACTGCTGCACCTCCCGCACC
CGGTGCGATTCTGCGTCCAGTTTCCGTCCCCTCTCGGGGTTTTGGGTCCGACGACCCCGATAGTCGCGCT
CGTCCATGTCCCACCATGAGGGTTTCCGTCCCCTCTCGGGGTTTTGGGTCTGACGACTACCTGATAGAAG
CCGGAAAGCTCCGTGCCGTCAGGTTTCCGTCCCCTCTCGGGGTTTTGGGTCTGACGACAGGGCACTGGAC
CTGTATGAGGCACAGATGGCGTACTAGTTTCCGTCCCCTCTCGGGGTTTTGGGTCTGACGACCCGGATCG
GTTACCCACGCCGATTTACTGGCCATCGTCGGGTTTCCGTCCCCTCTCGGGGTTTTGGGTCTGACGACAC
TTGCGCGCACAACGCATCCGCCATCCACGGGGCGTTTCCGTCCCCTCTCGGGGTTTTGGGTCTGACGACC
TGAAAGGGGGACTGTGGACGAGTTCGCGCTCAAAATGTTTCCGTCCCCTCTCGGGGTTTTGGGTCTGACG
ACTTCGGGAGCATGCCGCAGCTGCGGATGTGGTGCTGGAGTGATAAAGTTTCCGTCCCCTCTCGGGGTTT
TGGGTCTGACGACCGGACTTGATCGACGCGAACCTGTCTGACGCGAACCTGTTTCCGTCCCCTCTCGGGG
TTTTGGGTCTGACGACGGCTGGAAAAGGGCGCGGGGCAACCGCAGTGTTATTGAGTTTCCGTCCCCTCTC
GGGGTTTTGGGTCTGACGACGCGAGAATAAGATTGTCAGGCTGGTGCTGTATTTCGCTGGTTTCCGTCCC
CTCTCGGGGTTTTGGGTCTGACGACCATTAGTTGGTGTTGTGATCGCTAAACGCCGGGGCAGTTTCCGTC
CCCTCTCGGGGTTTTGGGTCTGACGACCTATCCGCGGGAAGAGATCACGAATCCGGCGTCGAAGGGTTTC
CGTCCCCTCTCGGGGTTTTGGGTCTGACGACATGCTGAGCTGAGGCGCCGGATGATGGTGGTGCTGAAGG
TTTCCGTCCCCTCTCGGGGTTTTGGGCATGCCGCAGCTGCGGATGTGGTGCTGGATTTCGAGTTTCCGTC
ACCACATCGAGGTGAACCGCCCCGGTG
>NC_014212.1(region:2317014-2317192)	real
GTCGCAAACCAAAAGCCCCGTAAGGGGATTGCAACAGATCCCGGCGAGATTGACCCCTCAACAGTAGTAA
GTCGCAAACCAAAAGCCCCGTAAGGGGATTGCAACACAAATCCGGGTACGCTCACTACCCTCCCCCCCTC
GTCCGTCGCAAACCAAAAGCCCCGTAAGGGGATTGCAAC
>NC_014212.1(region:698282-699146)	real
GTCGCAAACAAAAAGCCCCGTAAGGGGATTGCAACCCGCTTCGGCCAGGGCCAGGGCCGCCCCCGCGCCC
ATCACCAGTCGCAAACAAAAAGCCCCGTAAGGGGATTGCAACCAACCTGGATCGAGGAGCAGATCCAGCA
ACGAAATCCTGAAGGTCGCAAACAAAAAGCCCCGTAAGGGGATTGCAACCGGCGGCCTCGAACTCGCCGT
CGATGAAGAGCTCCGCAGTAAGTCGCAAACAAAAAGCCCCGTAAGGGGATTGCAACAAGTTCCTCCTTAC
GCATCAGCTGCAAAAAAAGCTGAGTCGCAAACAAAAAGCCCCGTAAGGGGATTGCAACGTCGTTGTAACC
ATCGATGAATGTGACACTTACAGTGTAGGGTCGCAAACAAAAAGCCCCGTAAGGGGATTGCAACTTTACG
GACTCAGAAGTGAAGTCAAGGAAGTATATACCTGTCGCAAACAAAAAGCCCCGTAAGGGGATTGCAACAA
GGACTTGCTGAAGCGCCTTATGCCTAGTTACTAAGGTGTGTCGCAAACAAAAAGCCCCGTAAGGGGATTG
CAACTTTCGTCATACTGTCATCTCCTTACCCTCGATTGTCGGGTCGCAAACAAAAAGCCCCGTAAGGGGA
TTGCAACGCTCGGCGCAGGCGAGAATTATCTTTTCGTCGAAGTTTAGCGTCGCAAACAAAAAGCCCCGTA
AGGGGATTGCAACCCGTACGCACAGTACTCGGCTATGCCGACGCCGAGCTCACAGGTCGCAAACCAAAAG
CCCCGTAAGGGGATTGCAACGCAAAGAAGGACGGAAGGGTTAGTCGAGGGCTACGAACCGGTCGCAAACA
AAAAGCCCCGTAAGGGGATTGCAAC
>NZ_CP008934.1(region:2111171-2111660)	real
GTTTTTATCGTACCTATGAGGGATTGAAACCGGAATTCAGTGAACGCGTTCTCGAAGAGTTGCGAGGTTT
TTATCGTACCTATGAGGGATTGAAACCAGGCATGGGGGCAGGCCGTCGCCGCAGGCGGTGAGTTTTTATC
GTACCTATGAGGGATTGAAACCAGATTTTTAATCATCCGATGTTCGGCGATGTTCGAGTTTTTATCGTAC
CTATGAGGGATTGAAACCCGAGATGAAAATGGAAAACCGATTGACGAATACAAGTTTTTATCGTACCTAT
GAGGGATTGAAACTGGTATCGTCGTTCACCAGCCGCTGGGCAAGGACGGTTTTTATCGTACCTATGAGGG
ATTGAAACGACAAAAACCAATAGGAGTCCCCTCGCTTGGCGACAGTTTTTATCGTACCTATGAGGGATTG
AAACTGGGACAGCGACGGAAAATATAGATGCGAAAATTCCGTTTTTATCGTACCTATGAGGGATGAAACC
>NC_016113.1(region:898045-898313)	real
TCGTCCCCGCGAGCGCGGGGGTGTTCCTTTGCGCCAGGTCCGCAGACTGCGGGTTTTGGCATCGTCCCCG
CGAGCGCGGGGGTGTTCCTCTCCGCGGCGGAGCGCAGGTGGTCCTCCGCCTATCGTCCCCGCGAGCGCGG
GGGTGTTCCGGTACACGGGGCTACGGACGACTACCGGCAGGCGTCGTCCCTGCGAGCGCGGGGTGTTCCG
TGGACGGCCGGGGCGATCGGCGTCGCCGCGCTGTCGTCCCGCGAGCGCGGGGGTGTTCC
>NC_021194.1(region:3105094-3106449)	real
GTTTCCGTCCCCTCTCGGGGTTTTGGGTCTGACGACTCGGGCACGGCCGAAACACCGCGCGAAGGGCGGT
TCAAGTTTCCGTCCCCTCTCGTGGTTTTGGGTCTGACGACTGGGAGGATGTCACTCGGACATAGCTGTCA
TCGGCGGTGTGTTTCCGTCCCCTCTCGGGGTTTTGGGTCTGAGGACATGGAGCAGTAGCGTGGCTGTGGT
GTGGCGGGCGATATGCGTTTCCGTCCCCTCTCGGGGTTTTGGGTCTGACGACTGCTGCACCTCCCGCACC
CGGTGCGATTCTGCGTCCAGTTTCCGTCCCCTCTCGGGGTTTTGGGTCTGACGACCCCGATAGTCGCGCT
CGTCCATGTCCCACCATGAGGGTTTCCGTCCCCTCTCGGGGTTTTGGGTCTGACGACTACCTGATAGAAG
CCGGAAAGCTCCGTGCCGTCAGGTTTCCGTCCCCTCTCGGGGTTTTGGGTCTGACGACAGGGCACTGGAC
CTGTATGAGGCACAGATGGCGTACTAGTTTCCGTCCCCTCTCGGGGTTTTGGGTCTGACGACCCGGATCG
GTTACCCACGCCGATTTACTGCTCGTCGTCGGGTTTCCGTCCCCTCTCGGGGTTTTGGGTCTGACGACTA
CTCTCAACCGCGCCAACGCATCCGCCATCCACGGGGCGTTTCCGTCCCCTCTCGGGGTTTTGGGTCTGAC
GACCTGAAAGGGGGACGTGGACGAGTTCGCGGCAAAATGTTTCCGTCCCCTCTCGGGGTTTTGGGTCTGA
CGACTTGACACGCCGATACCTATTTGGTCGGGAGTGATAAAGTTTCCGTCCCCTCTCGGGGTTTTGGGTC
TGACGACCGGACTTGATCGACGCGAACCTGTCTGACGCGAACCTGTTTCCGTCCCCTCTCGGGGTTTTGG
GTCTGACGACGGCTGGAAAAGGGCGCGGGGCAACCGCATCGTCAAGAGTTTCCGTCCCCTCTCGGGGTTT
TGGGTCTGACGACGCGTTGTGGTCGTGTCGTGGAGCCTGTATTTCGCTGGTTTCCGTCCCCTCTCGGGGT
TTTGGGTCTGACGACCATTAGTTGGTGTTGTGATCGCTAAACGCCGGGGCAGTTTCCGTCCCCTCTCGGG
GTTTTGGGTCTGACGACCTATCCGCGGGAAGAGATCACGAATCCGGCGTCGAAGGGTTTCCGTCCCCTCT
CGGGGTTTTGGGTCTGACGACATGCTGAGCTGAGGCGCCGGATGATGGTGGTGCTGAAGGTTTCCGTCCC
CTCTCGGGGTTTTGGGTCTGACGACTGACAGGGTGCGGTGGTCGCTGATCGGCTCCCCGAGTTTCCGTCC
CCTCTCGGGGTGAACCGCCCCGGTGA
>NZ_CP011832.1(region:1906459-1906818)	real
GTTTCAGTTCCTCGTAGGTACCATAAAAACTTAGTTCCTATGCAAGTACCTTCTACGATGACAACGTTTC
AATCTCTCATAGGTACGATAAAAACAAAGTGCCAACGGGGGAAGAATTATTCAATAATTAGTTTCAATCC
CTCATAGGTACGATAAAAACTGGGAGTTTGAACAGCGGCTTGTAAAAACATACAAGGTTTCAATCCCTCA
TAGGTACGAAAAAACGGGAGGGAGGGAGAAAACTTTCTATTTTATTGACTTTGTTTCAATCCCTCATAGG
TACGATAAAAACAGAAATGACATTAAAAATTATCAATACAACGGTGGTTAGTTTCAATCCCTCATAGGTA
CGATAAAAAC
>NC_012962.1(region:3133241-3133689)	real
TATTCTAAGCTGCCTGTACGGCAGTACACTATGAACATTATCTTCATCAAATCTCAGCTCTTTTCTAAGC
TGCCTGTACGGCAGTACACCGCTATGTTCATTCATCTTCAATTGCGGCGCTTTTCTAAGCTGCCTGTACG
GCAGTACACTTTTAGACCTGTAGCTATTTCACCAACTGACTTTTCTAAGCTGCCTGTACGGCAGTACACA
GCCTCTTGTCAGAGTAACGCATCCAATTGACTTTCTAAGCTGCCTGTACGGCAGTACACTTTTCTATGAC
ATTCTTTTGTCAGATGGATTTTTTCTAAGCTGCCTGTACGGCAGTACACCTACGTTAGTCAATGTTACGA
GACCGGCTGTATTTCTAAGCTGCCTGTACGGCAGTACACGCTTAGGTCACTTCATGGCTAAACATGATGA
TTTTCTAAGCTGCCTGTACGGCAGTACAC
>NZ_CP007259.1(region:2950747-2951324)	real
GTGTTTATCCCCGCTGACGCGGGGAACACTATTTATAAGCGTGTCATCTATGCAACCCAACCGGTTTATC
CCCGCTGGCGCGGGGAACACACCTGCCCGACCCAATAAGGAGGCCCTCGTGACGGTTTATCCCCGCTGGC
GCGGGGAACACGGCCGCTGGTCAAATTCCCAATCTGAGCAATCCGGTTTATCCCCGCTGGCGCGGGGAAC
ACATAGCCCCGGCAGCGATAGCTAAACCAGTTCCCGGTTTATCCCCGCTGGCGCGGGGAACACGCCTCAA
AATCTCTCGGTGAGATGTAAGCGTCCGGTTTATCCCCGCTGGCGCGGGGAACACACCAGTGGTCAGCGGC
GGATGAATTTGCCCTGCGGTTTATCCCCGCTGGCGCGGGGAACACGAGAATGCTCATGCGCGTGAGCGCC
ATATATTCGGTTTATCCCCGCTGGCGCGGGGAACACCATGGCAATTTTACGGCGGACGTGCTCGCTCTCG
GTTTATCCCCGCTGGCGCGGGGAACACAGGCGGACCGAAAAACCGTTTTCAGCCAACGTCGGTTTATCCC
CGCTGGCGCGGGGAACAC
>NC_015510.1(region:7803909-7805705)	real
GTAGGAGCGTATTCCATTTCAGACGGGGACTGCGACAATAATAGCACCAAAGACAGCTGTACCAGCAGTC
GTAGGAGCGTATTCCATTTCAGACGGGGACTGCGACTGCAGTTGTTCTGCCACAAACTGTGGCATTGACG
AGGTAGGAGCGTATTCCATTTCAGACGGGGACTGCGACTCTTTGCTTTTCTGCAGCTGCAGAGCAAACCT
ACGGTAGGAGCGTATTCCATTTCAGACGGGGACTGCGACATTTTGCTCCATTTCAAATAAATCAGGTTCC
ATTCGTAGGAGCGTATTCCATTTCAGACGGGGACTGCGACAGTAAGTGCTTACACATTAGATTTGAGTTT
TTGATGGTAGGAGCGTATTCCATTTCAGACGGGGACTGCGACAGTCCTTATCGTGTAGCTCTCTTGAGTA
CCATACAGTAGGAGCGTATTCCATTTCAGACGGGGACTGCGACCATAGTTATCTCTTATCCTTGATCTTT
GCCCCAAGTAGGAGCGTATTCCATTTCAGACGGGGACTGCGACAGTTACCAATTTACCTTTCTTAGGTGA
TTAGTTTGTAGGAGCGTATTCCATTTCAGACGGGGACTGCGACGCAATAGTGCCATTGATGATATGCTCA
TATGGGAGGTAGGAGCGTATTCCATTTCAGACGGGGACTGCGACGGTTGAACGTCCAAAAGAACAGATTG
TCCTTTCGGGTAGGAGCGTATTCCATTTCAGACGGGGACTGCGACAGTCCTCATTCTTGGGAACTGGATT
ACCCTTAGTAGGAGCGTATTCCATTTCAGACGGGGACTGCGACACATAAAACATTGAGAGTCAGCACAAT
ACCAGCTCGTAGGAGCGTATTCCATTTCAGACGGGGACTGCGACGTAGTCGTGGTGGGCGCGGGGGCGGG
TTTTTCAGGGTAGGAGCGTATTCCATTTCAGACGGGGACTGCGACGGTTTTGTCCACGGTTAACCTGATT
TCCTGAGAGTAGGAGCGTATTCCATTTCAGACGGGGACTGCGACCTGTTTACAATGTTGATTTCTTGTTG
GAAATCGAGTAGGAGCGTATTCCATTTCAGACGGGGACTGCGACGGACTCGCAGTTACCTTTGAATCCAA
ATGCACATCGTAGGAGCGTATTCCATTTCAGACGGGGACTGCGACCGTCATCGACGGCAGAGATGTAAAC
CAGTCCGCTGGTAGGAGCGTATTCCATTTCAGACGGGGACTGCGACGTTTCATGTAGTGGAGTTACATTT
TTTAACAGCGTGTAGGAGCGTATTCCATTTCAGACGGGGACTGCGACTGTAGGTTTGGTACGCTTAACGC
AACAAAAGCAAAGTAGGAGCGTATTCCATTTCAGACGGGGACTGCGACGCTGCGCGGCTCTGCTGGCGGC
GTAACCGGCGGGTAGGAGCGTATTCCATTTCAGACGGGGACTGCGACCGGTCAGCGGTACGAACAAGTTC
TGTTTTAAGCTGTAGGAGCGTATTCCATTTCAGACGGGGACTGCGACCGTAACGCTCACAGCAATGGATG
ATCTCATAGCGTAGGAGCGTATTCCATTTCAGACGGGGACTGCGACTTTTCCCACGCCGCTTGATCGTCA
ACGTATGGGAGGTAGGAGCGTATTCCATTTCAGACGGGGACTGCGACTAATGATTTGTTCACCGGTTGCA
GAAAAATTTTCGTAGGAGCGTATTCCATTTCAGACGGGGACTGCGACATTCAAGTGAGCCAACTCATTAC
GACGAGGATTGGTAGGAGCGTATTCCATTTCAGACGGGGACTGCTTA
>NZ_CP011832.1(region:352984-353216)	real
GTTTTTATCGTACCTATGAGGGATTGAAACAAAGGAAATAAGGAAGTGCATGAAGGGCAGTTTTTGCGTT
TTTATCGTACCTATGAGGGATTGAAACTCAGGAGCCTCATTTTCATATCGGGGAACTGGATCAAGTTTTT
ATCGTACCTATGAGGGATTGAAACGGTGTTTCTTTCGTAACCGAATTGCCAAATAACACTTCGGTTTTTA
TCGTACCTATGAGGGATTGAAAC
>NZ_CP011832.1(region:1914949-1915241)	real
GTTTCAATCACTGATGGGGACGATAAAAGCCCGAAACAGTCCGATTGGAACGGTACGAGTGAGTAGTTTC
AATCCCTCATAGGTACGATAAAAACTATGGGTCAAGTGGAATGCTTGAATTGTGATGAATGGTTTCAATC
CCTCATAGGTACGATAAAAACATTAACCGGAAAAGGAGGGGGAAAGCAGGTGAAATGTTTCAATCCCTCA
TAGGTACGATAAAAACATTCGATGGCCTGCTTGAGCACGCTCAATAAATTGTTGTTTCAATCCCTCATAG
GTACGATAAAAAC
>NC_021194.1(region:3107772-3109482)	real
CATGCCGGGGCGGTTCAGGGTTTTGGGTCTGACGACTCGCGGCGAGCACGTCCACCCAGCAGGCGGTGAG
GTTGGGTTTCCGTCCCCTCTCGGGGTTTTGGGTCTGACGACACGGACGAGCTGGACCGCATCAGCGATGC
TGAGCTGAGGGTTTCCGTCCCCTCTCGGGGTTTTGGGTCTGACGACTTGTCTCAATCGTGCCGTCTGCGG
TGACACGCTCCAAGTTTCCGTCCCCTCTCGGGGTTTTGGGTCTGACGACCACCAGGATCAGCGCCAAGCC
AGTTACGCAATTACCAGTTTCCGTCCCCTCTCGGGGTTTTGGGTCTGACGACCTCCCGGACCATCTGCAG
CTCGCCCGGGTCCATGCGGTTTCCGTCCCCTCTCGGGGTTTTGGGTCTGACGACCGGAGTCATCCGCGCG
GGCCGGCGCGATTGTTGCCGGGTTTCCGTCCCCTCTCGGGGTTTTGGGTCTGACGACTGGCGATTTACGA
CGCTGACGGGAACTCGTGCGAATGTTTCCGTCCCCTCTCGGGGTTTTGGGTCTGATCCGCGAAATTCACT
GCGCGTTATTCAAGGTTTCCGTCCCCTCTCGGGGTTTTGGGTCTGACGACCCGAGCCGACCATCCGCATC
ACACCGAAAGGGTTGGCGCAAGTTTCCGTCCCCTCTCGGGGTTTTGGGTCTGACGACACGTGGGGAGAGG
GAATGGCAATGATGGTCGACGAAGTTTCCGTCCCCTCTCGGGGTTTTGGGTCTGACGACCTCGGACAGCA
TCTCCCCGGGCGGGCAGCAGATATCCCATGTTTCCGTCCCCTCTCGGGGTTTTGGGTCTGACGACCGACC
CGTGGCCGCCAGGTTGCCGCCGCCGTTGCTCACCTGGTTTCCGTCCCCTCTCGGGGTTTTGGGTCTGACG
ACCCGGAAGTCAACTAGAGCGGGTGTCGAACGCTGCCCGGTTTCCGTCCCCTCTCGGGGTTTTGGGTCTG
ACGACATGCGAATCCGCTGTCAGCACATGGGATTCCGAGTGTTTCCGTCCCCTCTCGGGGTTTTGGGTCT
GACGACCTAGGCGGCCCCGGCGAGGCTGGGGGCGGTTTCACGCGTTTCCGTCCCCTCTCGGGGTTTTGGG
TCTGACGACCAGCGCAGACGGCAGCCCCGAGTACTCGCTCTCCTCAGGTTTCCGTCCCCTCTCGGGGTTT
TGGGTCTGACGACAGGCTGAAATTGAAGCCGGAAATGCGTCGGATGGTGTTTCCGTCCCCTCTCGGGGTT
TTGGGTCTGACGACCTAAGCCCGCTAATCCCGCACAAGTGGTCAGAAAAGTTTCCGTCCCCTCTCGGGGT
TTTGGGTCTGACGACCTGATGATTGGTCGGCGTATGACGTGCTACTGAGGTGTTGTTTCCGTCCCCTCTC
GGGGTTTTGGGTCTGACGACAGAAGGCGATCACTGGAAGCCGCGCTTGCGAGTTTCCGTCCCCTCTCGGG
GTTTTGGGTCTGACGACTTCGGTCAAAAGCTGTCGCCCAAGCATGAGGCAAAAAGTTTCCGTCCCCTCTC
GGGGTTTTGGGTCTGACGACACGACTAGGGGAGCGTGATCCAGAGCCGGCGACCCTCTATGGTTTCCGTC
CCCTCTCGGGGTTTTGGGTCTGACGACGTGCAAGAATTCCGGGTTGCAGTGCAACACGGTTTTAAGTTTC
CGTCCCCTCTCGGGGTTTTGGGTCTGACGAC
>NZ_CP014335.1(region:1853895-1854321)	real
GCTTCAGTCCCCCACAGGTACGATAAAAACGTATTCCTGTACCACGTGATTTAACTGTTGAACAGATGTT
TCAATCCCTCATAGGTACGATAAAAACTCGCGAGAGCGGTTTGAGCATGTATGGACCAATCAAGAGTTTC
AATCCCTCATAGGTACGATAAAAACTTCGTGGCAAATCTCCAAAAACAGTGAGCTTTGAGAGTTTCAATC
CCTCATAGGTACGATAAAAACCAACTGGCGCAAAGACCCGTTGTTTGAGCGAGAGCGTTTCAATCCCTCA
TAGGTACGATAAAAACTGATTGCATGTGAGGGTTATGAGGAACTGGATGCATGTTTCAATCCCTCATAGG
TACGATAAAAACATTCATTCATCTTCCGATGGAATCGGACTTGCAGGGTTTCAATCCCTCATAGGTACGA
TAAAAAC
>NC_010572.1(region:4137471-4138536)	real
GTGGTCCCCGCGCGTGCGGGGGTGTTCCCCCGTTGGCTGACCAGCACGGTTCGCGCGCGATGTGGTCCCC
GCGCGTGCGGGGGTGTTCCCATCAGCGGCCCTGGAGGGTCTTGGCCACGCGGGTGGTCCCCGCGCGTGCG
GGGGTGTTCCCATTGCTACAACCCCCCAGAGTTGAACATGCGCGTGGTCCCCGCGCGTGCGGGGGTGTTC
CCAGATCGGGACCGTTGGCCGTGGGCACGTTCTCGTGGTCCCCGCGCGTGCGGGGGTGTTCCCGTCGCCG
AAGCAGTTCGCATCATTCGACCGGAGTGGTCCCCGCGCGTGCGGGGGTGTTCCCCGCCAGCGACAAGTTG
ATGTCCCGCTCTGCAAGTGGTCCCCGCGCGTGCGGGGGTGTTCCCCTTACGTCACTTGCATGCCGCGCGG
GAGGATTGTGGTCCCCGCGCGTGCGGGGGTGTTCCCCAGAGGCACGGTGATGGCAGCGTGGGTGGAGGGT
GGTCCCCGCGCGTGCGGGGGTGTTCCCTGCACTCCGTCCGCGACGCCCACGGCCGGGTCGTGGTCCCCGC
GCGTGCGGGGGTGTTCCCGACTGCGGCTCCGTGACCATCGGCACGACGACGTGGTCCCCGCGCGTGCGGG
GGTGTTCCCGATGTCGGCGACGGCATCCGGTCCGTGGCGTCGTGGTCCCCGCGCGTGCGGGGGTGTTCCC
CACTGCGACGCCAGCTCACTCGATGACCCGATGTGGTCCCCGCGCGTGCGGGGGTGTTCCCGGACCGCCG
TCGGTGATCACGGCCGCCACCAGGTGGTCCCCGCGCGTGCGGGGGTGTTCCCGCGGCAGCTACCAGTTCC
GTGGCGTCGACTCTGTGGTCCCCGCGCGTGCGGGGGTGTTCCCCGGCAGGGCCCCAGGAATTCGACAATC
GCCAGGTGGTCCCCGCGCGTGCGGGGGTGCTCCCGGAGCCGCGAGACGGCCGGCCGCACCCACCGCGTGG
TCCCCGCGCGTGCGGGGGTGTTCCCGAGCACGACCGTTCTGCGCTGTCGTGAGTCTCGTGGTCCCCGCGC
GTGCGTTCCGTGCCGC
>NC_016110.1(region:133924-134626)	real
GAGTTGTCCCCTGCGGGCGCGGGGAGCAGGCGTCCTCCACCTGCTTCCTGCCGCTCGGTCCGGAACCACC
ATCCCCGCGTGCGCGGGGAGCAGGTCGCGGTGTCGGTGGCGGTGGACTTCCGGGTGGGGCCATCCCCGCG
TGCGCGGGGAGCAGGTCGGTCTCGCCGTAATCAATCCAAGCGGGCTGGGGCCATCCCCGCGTGCGCGGGG
AGCAGAAGGGAGGGCCGGCGGTTGCACGCACGATGGCGGGGCCATCCCCGCGTGCGCGGGGAGCAGGCGC
TCAGCACCTCCGGAGAGTCCCGGGTGGTGGGGCCATCCCCGCGTGCGCGGGGAGCAGTTGACAACGGACT
TCCAGCGCTTCGGATACGCGGGGCCATCCCCGCGTGCGCGGGGAGCAGACGCCTGCAGCAGGTACGTCGT
CCCCGCCTTTGGGGCCATCCCCGCGTGCGCGGGGAGCAGACAAGCGCACGTTCCCGGTCCGCGTACGTGA
TGGGGCCATCCCCGCGTGCGCGGGGAGCAGACCGCCCCGCCGGTCCCCGGACAGCTCGGCATGGGGCCAT
CCCCGCGTGCGCGGGGAGCAGTCCTTGAAGTCCACGCCGTGCCGGTCGGAGGGCGGGCCATCCCCGCGTG
CGCGGGGAGCAGAGCGGGCAGTGGTAGCGCATTGTCGGGCCGTAGGGGCCATCCCCGCGTGCGCGGGGAG
CAG
>NZ_CP014335.1(region:312362-312721)	real
GTTTTTATCGTACCTATGAGGGATTGAAACAGAACACGTCGCAGTCGGCAAGCTCCGCGCAAAGCGCGTT
TTTATCGTACCTATGAGGGATTGAAACTTGCGCCGGAGGGGAAAATCTACGAACAAGCATACGTTTTTAT
CGTACCTATGAGGGATTGAAACAACTAACATCACTAAAATATTTTTTTGCCGTTCCCGTTTTTATCGTAC
CTATGAGGGATTGAAACCGCGATGTACGCGGAGCGAAAGCCGATGCCACGATCCGGTTTTTATCGTACCT
ATGAGGGATTGAAACCGGAGTCGGCCGCTTTCTCCATGCGTTTCCGCCCAGTTTTTGTCGCGCCTATAAG
AGGCGAAACC
>NZ_CP007260.1(region:2966510-2967210)	real
ACGGCTATCCTTGTTGGCGCGGGGAACACGGCTACACGCAAAAATTCCAGTCGTTGGCGCACGGTTTATC
CCCGCTGGCGCGGGGAACACCCGATTAAGATCCGCAGTCTGCATCAGTAACTCGGTTTATCCCCGCTGGC
GAGGGGAACACCGATTCTACGGCAACAGGCCAGGCTGCGACCGCGGTTTATCCCCGCTGGCGCGGGGAAC
ACATCAAACATGGAAACCCCTTTAATGAGAGCAACGGTTTATCCCCGCTGGCGCGGGGAACACTCAGGAA
CGCGCGGCGGAAGAGCTTGGTGTTTGCGGTTTATCCCCGCTGGCGCGGGGAACACGCTGCCTTTCCCGGA
GTTCCGGCCCCTAAATTGGGTTTATCCCCGCTGGCGCGGGGAACACTCATGCGCTATAAAAATCAGACTG
TCACATGCCGGTTTATCCCCGCTGGCGCGGGGAACACTGATTATTGACGACAACAGCACAGACCGGCAGC
AGTTTATCCCCGCTGGCGCGGGGAACACAATAATCGGCAATTTGTCCTGGACAGGCACGGCAGTTTATCC
CCGCTGGCGCGGGGAACACAATAATCGGCAATTTGTCCTGGACAGGCACGGCAGTTTATCCCCGCTGGCG
CGGGGAACACGAATCTGGAGGCCAACAGCGCGGCGAAATCCTCAGTTTATCCCCGCTGGCGCGGGGAACA
C
>NC_013592.1(region:3915410-3916157)	real
GTGAACTGCCGCATAGGCAGCTTAGAAAGCTACCGAGATCGCCACCTGCCGTGTATCAGCGTGAACTGCC
GCATAGGCAGCTTAGAAAAGCATCAGCACCGCTATAACCTCAGCCAAATAGTGAACTGCCGCATAGGCAG
CTTAGAAAACGGCGTGGCCCGATTCCGGGGTGGTACTGGCGTGAACTGCCGCATAGGCAGCTTAGAAATT
GATGACACAGAAAAGCTCGACCGCAAACAAGTGAACTGCCGCATAGGCAGCTTAGAAAATGGGCGGTTAT
CGCATGACGCCACACGCCAGGTGAACTGCCGCATAGGCAGCTTAGAAAACGGTGTACGTCACGGTCATTA
CCTTGGTCAGGTGAACTGCCGCATAGGCAGCTTAGAAATGAGATATCAGGCATGGGCCGGTAACCGCGAT
GTGAACTGCCGCATAGGCAGCTTAGAAATAGGCAGCCCATCGCTGACCGGGACTCCAACCGTGAACTGCC
GCATAGGCAGCTTAGAAATTATCGAATTCCGTATTAAAATCCTGCTGCGTGTGAACTGCCGTGTAGGCAG
CTTAGAAAAATCAGCGGTTGCGTCATCAAGATACGTGTCAGTGAACTGCCGTGTAGGCAGCTTAGAAACG
ATAACGGAGCGTCTTCCACTAATTGAGACGGTGAACTGCCGCGTAGGCAGCTTAGAAAGAGCTGGAACCA
GTTGATTGACGCCATCGAAGGTGAACTGCCGTACAGGCAGCGGTGGTG
>NC_021251.1(region:3113970-3115117)	real
GTTTCCGTCCCCTCTCGGGGTTTTGGGTCTGACGACTCGGGCACGGCCGAAACACCGCGCGAAGGGCGGT
TCAAGTTTCCGTCCCCTCTCGTGGTTTTGGGTCTGACGACTGGGAGGATGTCACTCGGACATAGCTGTCA
TCGGCGGTGTGTTTCCGTCCCCTCTCGGGGTTTTGGGTCTGAGGACATGGAGCAGTAGCGTGGCTGTGGT
GTGGCGGGCGATATGCGTTTCCGTCCCCTCTCGGGGTTTTGGGTCTGACGACTGCTGCACCTCCCGCACC
CGGTGCGATTCTGCGTCCAGTTTCCGTCCCCTCTCGGGGTTTTGGGTCCGACGACCCCGATAGTCGCGCT
CGTCCATGTCCCACCATGAGGGTTTCCGTCCCCTCTCGGGGTTTTGGGTCTGACGACTACCTGATAGAAG
CCGGAAAGCTCCGTGCCGTCAGGTTTCCGTCCCCTCTCGGGGTTTTGGGTCTGACGACAGGGCACTGGAC
CTGTATGAGGCACAGATGGCGTACTAGTTTCCGTCCCCTCTCGGGGTTTTGGGTCTGACGACCCGGATCG
GTTACCCACGCCGATTTACTGGCCATCGTCGGGTTTCCGTCCCCTCTCGGGGTTTTGGGTCTGACGACAC
TTGCGCGCACAACGCATCCGCCATCCACGGGGCGTTTCCGTCCCCTCTCGGGGTTTTGGGTCTGACGACC
TGAAAGGGGGACTGTGGACGAGTTCGCGCTCAAAATGTTTCCGTCCCCTCTCGGGGTTTTGGGTCTGACG
ACGCGAGAATAAGATTGTCAGGCTGGTGCTGCGTTTCCGTGTTTCCGTCCCCTCTCGGGGTTTTGGGTCT
GACGACACTCTCAACCGCGCCACGCTCAAAAAAAGTGTTATTGAGTTTCCGTCCCCTCTCGGGGTTTTGG
GTCTGACGACCCGCTGGGGGCAGGCCCAGGTGGGACGGTTCCTCGCGTTTCCGTCCCCTCTCGGGGTTTT
GGGTCTGACGACTTCGGGAGCATGCCGCAGCTGCGGATGTGGTGCTGGATTTCGAGTTTCCGTCCCCTCT
CGGGGTTTTGGGTCTGACGACACGTTGGAAGCGTTTCGAGCGTACGGACTTTCCGGATGCAGGTTTCCGT
CCCCTCTCTGAACCGCCCCGGCATGTCC
>NZ_CP014342.1(region:2913997-2915900)	real
GTTCCGGTCTCTCATAGGTACGATAAAAACCATTTTGGACTCGGAGGCGGATGTGTTGGATGATCTGTTT
CAATCCCTCATAGGTACGATAAAAACCCAAAAACCACCGCAGAAATGCTTCTTATGTACGCGCAGATTTC
AATCCCTCATAGGTACGATAAAAACGTATCGCGACAGGACGACGCCAAGCGGCTGCGAAATGAATTTCAA
TCCCTCATAGGTACGATAAAAACGGCGGGTTAGCCGATTGCCCTCGCTAGAAAACCACGCATTTCAATCC
CTCATAGGTACGATAAAAACTGATATTGCTCATCGATAGCACTTAATTTTGTTTCATTTCAATCCCTCAT
AGGTACGATAAAAACTTGTGAAGAAGTTTGCCGGAGCGAAAGGAAACGCGAAATTTCAATCCCTCATAGG
TACGATAAAAACCTATCCACCCGTTTGCAACCCGGCGGACGGGTTATTTATTTCAATCCCTCATAGGTAC
GATAAAAACGGAAAACATATAGTGACGCTCGTAGGACAGCTCAGAAGCATTTCAATCCCTCATAGGTACG
ATAAAAACTGGGAACGGGAGAACACTGCTGAACGTGTCAAGGTGTTTCAATCCCTCATAGGTACGATAAA
AACGCGATAAAAAAGTAGAGCGTGTTTTGGTGGCTAAAGTTTCAATCCCTCATAGGTACGATAAAAACCT
CTGTTCTGAAAGGTGACGGATGAGACCTGGAATGTTTCAATCCCTCATAGGTACGATAAAAACCTCTGTT
CTGAAAGGTGACGGATGAGACCTGGAATGTTTCAATCCCTCATAGGTACGATAAAAACTGATGACCTCCC
GTTTTAAAAAATGTAGAACAAAAAGTTTCAATCCCTCATAGGTACGATAAAAACTATCGGGTAGTGGCTC
GGTCTGTCCTTGTAAACTCGGTTTCAATCCCTCATAGGTACGATAAAAACTCGTGTTCACATTGAGAGAC
GGAATGGACCCGCGTGAGGGTTTCAATCCCTCATAGGTACGATAAAAACGCCGATCTGCGTAGTATTCGG
ATTAGTCAAAAGGGTTTCAATCCCTCATAGGTACGATAAAAACTCATGCTCATAAATATCGTCCTCCTTC
GTTATTGAACCGGTTTCAATCCCTCATAGGTACGATAAAAACATAAGGTCAAAATCATTTTTTTGTTCAT
CTAGCGTGTTTCAATCCCTCATAGGTACGATAAAAACATGATACTATCATGATACTTTTGACGTGTTTTT
CCATTGTAGTTTCAATCCCTCATAGGTACGATAAAAACGTGAACGCGAACAGGAAATGTTCCACGACATC
TAAGTTTCAATCCCTCATAGGTACGATAAAAACTGATCAAGAAATTGCTCGACACATTCAAATTGTCGCT
AAGTTTCAATCCCTCATAGGTACGATAAAAACTGAGTCCAAAGTAGAGCGGTTGAAATCGTACCTGCAAG
AAGTTTCAATCCCTCATAGGTACGATAAAAACTGCGATACCACTTTGTTTTATCGATCTTCAAGCTGTGT
TTCAATCCCTCATAGGTACGATAAAAACGTGAACGCGAACAGGAAATGTTCCACGACATCTAAGTTTCAA
TCCCTCATAGGTACGATAAAAACTGATCAAGAAATTGCTCGACACATTCAAATTGTCGCTAAGTTTCAAT
CCCTCATAGGTACGATAAAAACCTTGTTCTTGTTGCGGTAGCGGGGTTATGACAACACTGTTTCAATCCC
TCATAGGTACGATAAAAACGGACAGCTACCCTGCTAAACCGCATTGGGCACCGGAGTTTCAATCCCTCAT
AGGTACGATAAAAACGCCTGTTTCCTCGGTGTGTGAAAGAACGAATGGATACGGGTTTCAATCCCTCATA
GGTACGATAAAAAC
>NZ_CP012109.1(region:9240090-9245103)	real
GTCGCTCCTCGTGAACGCGAGGAGCGTGGGTTGAAACCAGCCGCGCAGGGACGGGCAGCCGCAGATGATG
GTCGCTCCTCGTGAACGCGAGGAGCGTGGGTTGAAACGGCTCGGTGCGACTCCAGAAGTTGCAGGGCGAG
GTCGCTCCTCGTGAACGCGAGGAGCGTGGGTTGAAACGACCCGAACCAGTTGGTTGCGCAGGCCGAGCAG
CGTCGCTCCTCGTGAACGCGAGGAGCGTGGGTTGAAACAACGTGGCTCTCAGCTTGCGCAAGCGGGAGAG
CGGTCGCTCCTCGTGAACGCGAGGAGCGTGGGTTGAAACGTTGCCGGGCCTGCCGCCACGGACGCCGTGC
TGGAGGTCGCTCCTCGTGAACGCGAGGAGCGTGGGTTGAAACGCCCGACGCGGGGCATCGAACGAGGGCA
CCTGGAGTCGCTCCTCGTGAACGCGAGGAGCGTGGGTTGAAACAACGGCACTCCCATCCCGCCAGCGTCG
CCGGACGTCGCTCCTCGTGAACGCGAGGAGCGTGGGTTGAAACTTCGCGGGCGGGGTGGTGGTGGGCACC
GCGGGCGTCGCTCCTCGTGAACGCGAGGAGCGTGGGTTGAAACATCGCTTCGTCTCCGTGGTGTTCGGTG
TTCTGGCCGTCGCTCCTCGTGAACGCGAGGAGCGTGGGTTGAAACTCCGGACTGCGTTGAACAACCTCCG
GGCCTGAGTCGCTCCTCGTGAACGCGAGGAGCGTGGGTTGAAACCGCCCCCGGCATCCCCCGCGGCCTCG
GCGGCGGCGTCGTCGCTCCTCGTGAACGCGAGGAGCGTGGGTTGAAACACCAAGCTGAACTCACAATCCA
GGAGCTGCTCCGTCGCTCCTCGTGAACGCGAGGAGCGTGGGTTGAAACCCGAAGCCTCCCCCCTTCGGTG
GCGGAGCGCCCGTGTGTCGCTCCTCGTGAACGCGAGGAACGTGGGTTGAAACGGGCAAGGCGCCCCTGCG
AGGCCCCACGGTGGGCCGTCGCTCCTCGTGAACGCGAGGAGCGTGGGTTGAAACCTGCATGGCCGCCACC
AGCGGCGCGAGGTAGCCGCGTCGCTCCTCGTGAACGCGAGGAGCGTGGGTTGAAACAGCCCGACGATTGA
CCAGGACAACCCCACTCGGGCCGTCGCTCCTCGTGAACGCGAGGAGCGTGGGTTGAAACGTCGACCAGCC
CTTGCACGCCCAGGTGCTCGCCCGGTCGCTCCTCGTGAACGCGAGGAGCGTGGGTTGAAACATCTCGGCG
TCGAGGAGTTGCTCGCGCGACAGGTCGTCGCTCCTCGTGAACGCGAGGAGCGTGGGTTGAAACTCGCGGT
AGGTGCGCACGCGCCGGGTGCTGTTGGGTCGCTCCTCGTGAACGCGAGGAGCGTGGGTTGAAACTCCGCG
TTGGTCGAGATCGCGCCGAACGTCGAGGCGTCGCTCCTCGTGAACGCGAGGAGCGTGGGTTGAAACCTCG
TCCGCCATTGCTTGCTGCCTTTCGTGCGGTGTCGCTCCTCGTGAACGCGAGGAGCGTGGGTTGAAACCTG
CTGCCGTGCTTTCGCCTGGAGGCTGCTCAAGTCGCTCCTCGTGAACGCGAGGAGCGTGGGTTGAAACCCC
AGCTCGCCGGCGGCGCGGTACAGCTCGGCGTCGCTCCTCGTGAACGCGAGGAGCGTGGGTTGAAACTAGA
GGGCGGGTATACGCACGTTAAGCCTGTCTGGTCGCTCCTCGTGAACGCGAGGAGCGTGGGTTGAAACCTG
ACGGGAGCAACGGGGTTGCTGTCCATGGCGGTCGCTCCTCGTGAACGCGAGGAGCGTGGGTTGAAACTTC
GGCATGTTGGCGGACGGCCTGGGGCTGTAATGTCGCTCCTCGTGAACGCGAGGAGCGTGGGTTGAAACTG
GGTCAAGCAGCGTCACGCCCAGGACCCCATCGTCGCTCCTCGTGAACGCGAGGAGCGTGGGTTGAAACAC
GAGGAAACCGCGCTCTTTGCGCATCCAAGCCCGGTCGCTCCTCGTGAACGCGAGGAGCGTGGGTTGAAAC
AACATCGGCACGCTCGAAGCCCCCAAGAACACCGGTCGCTCCTCGTGAACGCGAGGAGCGTGGGTTGAAA
CCCGCGCAACCTCTACTGACAACGGCGCGCCCTGGTGTCGCTCCTCGTGAACGCGAGGAGCGTGGGTTGA
AACGCGGTCACCGTCGAGCACTCGCGCCAGCTCGTTGTCGCTCCTCGTGAACGCGAGGAGCGTGGGTTGA
AACAATGGGCAGCGTCTACCTCTGCGGGGTGATGGAGTCGCTCCTCGTGAACGCGAGGAGCGTGGGTTGA
AACCTCTCCAGCCTGCTCCCGCGCGAGCTCTACGTGGGCGTCGCTCCTCGTGAACGCGAGGAGCGTGGGT
TGAAACGATTACCGTCGGCCGCCCTGAAGACGACGAAGTGTCGCTCCTCGTGAACGCGAGGAGCGTGGGT
TGAAACAAGGTGGAGAGGATTCGCAAGAGCCCGCCATCCGTCGCTCCTCGTGAACGCGAGGAGCGTGGGT
TGAAACGTCCCCTCGTCGAACACCTTCACGAGATTCTCGACGTCGCTCCTCGTGAACGCGAGGGGCGTGG
GTTGAAACAAGTAGTCGCACACTTGATCGATGGTCCACAGGCATGTCGCTCCTCGTGAACGCGAGGGGCG
TGGGTTGAAACTGGCGGGCGGTGGCGGAGGCAACGCGGGCCCACCTGTCGCTCCTCGTGAACGCGAGGGG
CGTGGGTTGAAACCCGGCCGCGGAGCGGGTGTTGGTGCCGTTGGTGGTCGCTCCTCGTGAACGCGAGGGG
CGTGGGTTGAAACAGCAACTCCAGCTTCGAGCGGCTCCACATGGACGGTCGCTCCTCGTGAACGCGAGGG
GCGTGGGTTGAAACTTCACCCTGTGAGGCTCGACGTGGACTGGTGCTGTCGCTCCTCGTGAACGCGAGGG
GCGTGGGTTGAAACAAGGGGCTGACGGGTGCGAACCCCGCGGGCCTCGTCGCTCCTCGTGAACGCGAGGG
GCGTGGGTTGAAACCGGTCGAGCTTGCACAGGGAGACCTCACTCGCTGAGTCGCTCCTCGTGAACGCGAG
GGCGTGGGTTGAAACCAGATTGACGACCGCAGCCATGGGGAGTGGCTCGTCGCTCCTCGTGAACGCGGGG
GCGTGGGTTGAAACTTGCCCTTCTCCGGACCCTCGAAGGTCTCGATGAAGTCGCTCCTCGTGAACGCGAG
GGGCGTGGGTTGAAACCGCCAACCGTTGAGGTCGAGCCCAGCCGCTTCGCGAGTCGCTCCTCGTGAACGC
GAGGGGCGTGGGTTGAAACGCGTACGCCTCCACGTTGGGCGCAATCTCCACGAGTCGCTCCTCGTGAACG
CGAGGGGCGTGGGTTGAAACCTTTCGGAACCGCGCAGCCTGCCGAACGCTGAGTCGCTCCTCGTGAACGC
GAGGGGCGTGGGTTGAAACGCATGGCTGAGACGGGCGAGTATTTTCCGGGCAAGTCGCTCCTCGTGAACG
CGAGGGGCGTGGGTTGAAACGTGCATGTCCCCGCTGAGTCTCTCATCGCTGCCTAGTCGCTCCTCGTGAA
CGCGAGGAGCGTGGGTTGAAACCTGCACGATAGCATCCTCAAGACGCCGGGTGCTGGTCGCTCCTCGTGA
ACGCGAGGAGCGTGGGTTGAAACTCCAGCTTGTCGTGCTTGCCCACCATATGGACCAAGGTCGCTCCTCG
TGAACGCGAGGAGCGTGGGTTGAAACTCCCGCGCACGATAGCCCAGCTCCAGCCGCCCGGTCGCTCCTCG
TGAGCGCGAGGAGCGTGGCTTGAAACGTACTGGTGGATTCGCTGCTGGAGCGCGACGCGCAGCGGTCGCT
CCTCGTGAACGCGAGGAGCGTGGGTTGAAACTCTGACGAGGCGCCCCGCGAGTGGCTCCTCCCGTCGCTC
CTCGTGAACGCGAGGAGCGTGGGTTGAAACGCCACACCTCCAGCGCGCGCACGCCACTGCTGGTGTCGCT
CCTCGTGAACGCGAGGAGCGTGGGTTGAAACTGCATGATGCCGTTGCGCAACTCTGCTGTGAGCGGTCGC
TCCTCGTGAACGCGAGGAGCGTGGGTTGAAACTGGGCGCTGACGGAGGCAGTGGGGAACATCGAGGTCGC
TCCTCGTGAACGCGAGGAGCGTGGGTTGAAACAGCAAACGACTGGACCGACAAGCCAACCATCGCAGGTC
GCTCCTCGTGAACGCGAGGAGCGTGGGTTAAAACGCGTTCTACTACGGGCCCTGGCAGTGCAAAGCCCAG
CCGCTCCTCGTGAACGCGAGGAGCGTGGGTTGAAACAATCAGGATGCGGAGGCTCAAATCTTGGCCTGGG
GGCGCTCCTCGTGAACGCGAGGAGCGTGGGTTGAAACCGCTCGGCATGGAGTACTGCGGCAGGCCGTGCA
GGTCGCTCCTCGTGAACGCGAGGAGCGTGGGTTGAAACAGAGATGTGTCGCCTGGGGGCACGGAACTGCT
CTGTCGCTCCTCGTGAACGCGAGGAGCGTGGGTTGAAACGCGCGGAACGGGGCGCTCGTGCAGGTGGTCA
AGGTCGCTCCTCGTGAACGCGAGGAGCGTGGGTTGAAACCGCGCGGCGAATCTCTACTCTGGGCACCGAC
TCAGTCGCTCCTCGTGAACGCGAGGAGCGTGGGTTGAAACAAAAACGCGGGTTACATGAGCGGCCTCGCG
GTGGAGTCGCTCCTCGTGAACGCGAGGAGCGTGGGTTGAAATCGATGCGGAAGGGGACTCGTACGAAGTT
CACGCAGTCACTCCTCGTGAACGCGAGGAGTGTGGGTTGAAACTGGGACAAGGCGAATGCGCTGGAGTTG
CTGTCGAAGTCGCTCCTCGTGAAAGTGAGGAGCGTGGGTTGAAACAACCAGGACGCCGAAGCTCAGATTC
TGGCCTGGGTCGCTCTTCGTGAACGCGAGGAGCATGGGTTGAGGCCGCGTCGAGGTGCAGTGCTCGTCGG
GCACGTCGTCGCTTCTCGTGAGCGCGAAAAGTGTGGGGCGAACC
>NC_019673.1(region:2033673-2035717)	real
GATCCACCCCCGCTCACGCGGCAACGACCACGTCGGACCCGGCCTGCTCCAGACTCTGGATGGACCACTT
CCGCTCGCGCGGGGAAGATGCATCGCACCGGTGAGCAGCCCGCCGCCGCCCAGGGGCCGCCCCCGCCCGC
GTGGGAAAGACACCTTGAGGCCGCACGGGTTGAAGAACCCTGGCGGACCACCCCCACTTGAGCGGGGAAG
ATGTACGGAGGTGGGCCGGATATCCGCCGGCGCACCGGACCACCCCCGCTCGCGCGGAGAAGACCATGGT
CTTGGCGGCGTGGCCGTCTTGGCTGGCGGACCACCCCCGCTCGCGCGGGGAAGACGGCAGCCCAAATCGA
ACCGCCCCCACCACGGCAGGACCACCCCCGCTCGCGCGGGGAAGACGTGGGAGTGGGACTGCCGCGACTA
CGAGTTCTGGGGACCACCCCCGCTCGCGCGGGGAAGACCCGACGCCATCCGAGCCGCTGAACCGCAGGCA
GGGACCACCCCCGCTCGCGCGGGGAAGACTTGCGGGGAGACGTCGCACAGCTCGGCGAACTGGACCACCC
CCGCTCGCGCGGGGAAGACATGCTGTGGTGCAGCCACAGCTCCCGGCCGACCGGACCACCCCCGCTCGCG
CAGGGAAGACCGGTCGCGGGTGATCCCGCTGGTGCTGGTGGGGGGACCACCCCCGCTCGCGCGGGGAAGA
CTCGCTGGTATGCATACGAAGGGTATTGCGCTCGGGACCACCCCCGCTCGCGCGGGGAAGACCGCAAGCT
TGTGCGCCACGGCCGGTGCGACCGCGGACCACCCCCGCTCGCGCGGGGAAGACTGCCGGTCGGGTCCGGG
TGAGGGTGGTGCCGACGGACCACCCCCGCTCGCGCGGGGAAGACCGCAGCATGAACGGCGACGAGCGCGG
CGACATGGGACCACCCCCGCTCGCGCGGGGAAGACGTCGCTGTGGTCGTCGGGGAGGGCGACACGGAGGG
ACCACCCCCGCTCGCGCGGGGAAGACACGCCTCTACGAGACCCGCAGTGAGGCCATCCGGGACCACCCCC
GCTCGCGCGGGGAAGACTTCGAGGCCGCGACCGACAAGGACCTGGAGGACGGACCACCCCCGCTCGCGCG
GGGAAGACGTCACGACCGTCATCGGCGCTACGACAGTGAACGGACCACCCCCGCTCGCGCGGGGAAGACT
TCCGCGAGGCGACGCGTGAGTCCGGCGCGGCCGGACCACCCCCGCTCGCGCAGGGAAGACATCGTCACCA
AACCGCTCGACCGGCCCGGAACGGGACCACCCCCGCTCGCGCGGGGAAGACCACTGGACCGACGCCGAAG
CGCTGGGGATTGAGGGACCACCCCCGCTCGCGCGGGGAAGACCCACAAGGTCAGCGGGTCGCGGAGTGAG
GCGGGGGACCACCCCCGCTCGCGCGGGGAAGACGGCAACGAGAGTACGAGGCATGTGCGGGGCTCTCCGG
ACCACCCCCGCTCGCGCGGGGAAGACCCACCCGGCGGGGCCTTTTCGCAGGTCGAGACCGGACCACCCCC
GCTCGCGCGGGGAAGACGGCATGGCCGCGTCCGCGAACGACCAGACCGGTGGACCACCCCCGCTCGCGCG
GGGAAGACGTTCGGCGTAACTTTGGTGATCTTCCTGGGGGTGGACCACCCCCGCTCGCGCGGGGAAGACG
CGCGCTATGTCCCCGGCGAGTGGCACGTGGACGGACCACCCCCGCTCGCGTGGGGAAGACCCCGGCATGA
GCCCGGACGAGTTCATCAAGACGGGACCACCCCCGCTCGCGCGGGGAAGACGCTGGCCGTCGGACAGGAC
TGCGGTGTGGGTGAGGACCACCCCCGCTCGCGCGGGGAAGACCTTCCGAGCCACAGCCCGGAACGGCAGC
GGCAGGGACCACCCCCGCTCGCGCGGGGAAGACTCGATCCCGACGACGTGGGCCCCGCCGAGGACGGGAC
CACCCCCGCTCGCGCGGGGAAGACATCCCGGGCGCCGCGTAGGTACTCGTGCACGGCGGACCACCCCCGC
TCGCGCGGGGAAGAC
>NC_013440.1(region:6688581-6702279)	real
GACACCACGACCCAACAGTCGTGGCCTCATTGAAGCATCTTGCGCCGCTTGGCTTCCGCGGCGAGAAAAA
CCGGTTTCCACGACCCAACAGTCGTGGCCTCATTGAAGCTGGACGGTCGGACTTGGGACCAGTTTCCCGC
GATGGAGGTGGTTTCCACGACCCAACAGTCGTGGCCTCATTGAAGCGAGGTCGCCCGTGAGCGAGGGGCG
GGCGGTGTTCTGTTTCCACGACCCAACAGTCGTGGCCTCATTGAAGCAGCTCGGCCAGCATGATCCCTGG
CCTGGTGATCGAGTGTTTCCACGACCCAACAGTCGTGGCCTCATTGAAGCAGGATCAAAGCATTCTGCGA
CTTGATTCTCGAGGAAGTTTCCACGACCCAACAGTCGTGGCCTCATTGAAGCCGGATCTGCTTGTAGCTG
GCGCCGCCGACGGCGCCAGTGTTTCCACGACCCAACAGTCGTGGCCTCATTGAAGCCGTTCCGGCCTCGA
TCACCAGCATCTGCGCCCCTGTGGTTTCCACGACCCAACAGTCGTGGCCTCATTGAAGCGTGCCGACGGG
GGCAGGGTGAGCTGGCGAACGAGGCGTTTCCACGACCCAACAGTCGTGGCCTCATTGAAGCCAGCCCGCT
GGTTGCGACGGCGACCGCCTGCTGGTGTTTCCACGACCCAACAGTCGTGGCCTCATTGAAGCGCAGCGTG
CAGCCCTACATGCGCACGCAGGAGGATGGGTTTCCACGACCCAACAGTCGTGGCCTCATTGAAGCATGAT
GCAGTCCGATTTCCGTGGGCGGCCCCAGTGCCGCGTTTCCACGACCCAACAGTCGTGGCCTCATTGAAGC
ATCGCGGGCGGGGAGAGTGGGCCGGGCGCCAGGCCGTTTCCACGACCCAACAGTCGTGGCCTCATTGAAG
CCACCCTCGAGGCCGACACCCTCGAGGCGGCTATCGCCCGTTTCCACGACCCAACAGTCGTGGCCTCATT
GAAGCGAGGCGGAGGTGCAGGCAAACGGCAACGGCACCGCCCGTTTCCACGACCCAACAGTCGTGGCCTC
ATTGAAGCCTGCCATTGGCTGTACAGCGCCACGAACCATACCCAGTTTCCACGACCCAACAGTCGTGGCC
TCATTGAAGCGGGCCGGCTCAGATCGCGGGTCATAGGGTCTCCTCTTGTTTCCACGACCCAACAGTCGTG
GCCTCATTGAAGCCCCACCCTGTAGCTCGTCGGACTCTAGTCCGTTGTAGTTTCCACGACCCAACAGTCG
TGGCCTCATTGAAGCGACCTCTCTACTGTTCCACTATGCTATGAACGCTAATGTTTCCACGACCCAACAG
TCGTGGCCTCATTGAAGCCGCGGGCGGAGTGCAGGACGAACAGACCTCCTGGCGTTTCCACGACCCAACA
GTCGTGGCCTCATTGAAGCTACTGTATACGATGTCGGCGTAAGGTACACTCTCCAGGTTTCCACGACCCA
ACAGTCGTGGCCTCATTGAAGCGGAGGCCAAGCTTCTTTGGGACATCTGGGCCCACTGTGTTTCCACGAC
CCAACAGTCGTGGCCTCATTGAAGCCTGCTCCACGAACACGGAGGCCACGACCGCGACGCAGTTTCCACG
ACCCAACAGTCGTGGCCTCATTGAAGCTGCGTGCGCAGCACGTGGGCCACCTGGTCGGGGGTGGTTTCCA
CGACCCAACAGTCGTGGCCTCATTGAAGCACGACGAGCTTCTTCTCGAGCAAGCAGGCAAAATGCGTTTC
CACGACCCAACAGTCGTGGCCTCATTGAAGCGCCGCGGGTGCGGTCGCTGTGATGGCGCGCGCGGCAGGT
TTCCACGACCCAACAGTCGTGGCCTCATTGAAGCGTGCCGGGCCAGGCGACATGGTTCGTCGACCCGCCG
GTTTCCACGACCCAACAGTCGTGGCCTCATTGAAGCGCCATTGCTGCGCCTGCGACGACGCCGCCTGCGA
GTTTCCACGACCCAACAGTCGTGGCCTCATTGAAGCGCCGCAGCAGCCTGCTGGTCGCGCTGAAATTCTT
CCCGGTTTCCACGACCCAACAGTCGTGGCCTCATTGAAGCCGACCTCGGGACCGCGGACGAGGGCAACAA
GCAGCAGGGTTTCCACGACCCAACAGTCGTGGCCTCATTGAAGCGGGCGGTACTTGACGCTCGGACGCTG
CCGCTCGCACGTTTCCACGACCCAACAGTCGTGGCCTCATTGAAGCCGCAATGTGGTGAGCCTGAGGCGC
AGTGCAACACCAGTTTCCACGACCCAACAGTCGTGGCCTCATTGAAGCGGACGGCGAGGTCACGGGGATT
ACGTGGGAGACCGAGTTTCCACGACCCAACAGTCGTGGCCTCATTGAAGCGGTGACGGGGACCTCGGACA
CCACGTCCCCAAGGTGTTTCCACGACCCAACAGTCGTGGCCTCATTGAAGCTTTGGCCTGTATGCGGTCG
ACGGTCGCGGCGTCGCGTTTCCACGACCCAACAGTCGTGGCCTCATTGAAGCCCAGGGGCCTCCGTGCTC
GACCCGATTCCACTGCCGGTTTCCACGACCCAACAGTCGTGGCCTCATTGAAGCCTGTTGCGGGACCGTG
AAGGTTGGCGACGCGCGGATGTTTCCACGACCCAACAGTCGTGGCCTCATTGAAGCGTAACTCGTGGACG
TGAGCGACGCAGAATCGCACCCGTTTCCACGACCCAACAGTCGTGGCCTCATTGAAGCACCGCGTCCAGA
GCCAGATACGAGTACTCCAACACGTTTCCACGACCCAACAGTCGTGGCCTCATTGAAGCAAGGGGCCCGT
ACCGGCTTGGTAACTCGTGGACGTGTTTCCACGACCCAACAGTCGTGGCCTCATTGAAGCGGACAGCCCA
CGGCCCTGGGCCCTGAAGCGTTATGGTTTCCACGACCCAACAGTCGTGGCCTCATTGAAGCAGGACCCGC
ACGTCCTGCGTGCTTGGCCGCGCGGCCGTTTCCACGACCCAACAGTCGTGGCCTCATTGAAGCCAACGAT
GGCCGCTCTTTCCGTGGCTTCCATTTCGGTTTCCACGACCCAACAGTCGTGGCCTCATTGAAGCCAATAA
GCATCTGCGAAAACAACTAATTACAGCGTGTTTCCACGACCCAACAGTCGTGGCCTCATTGAAGCAAGCA
AGCTCTGCTCATCAGCATGCAGGCCGCGGCGGTTTCCACGACCCAACAGTCGTGGCCTCATTGAAGCGAG
AAACGAGTCCGGTAACACAGCGCGGTGCTCGTCGAGTTTCCACGACCCAACAGTCGTGGCCTCATTGAAG
CTCTGGACGATATCGTAACTCTCGCCCTCAGGAGAGACGTTTCCACGACCCAACAGTCGTGGCCTCATTG
AAGCAGCGCGACGCTGCGCGGGCGGCCGCGCTGGCTTGGGTTTCCACGACCCAACAGTCGTGGCCTCATT
GAAGCGTCAGGGCCACGATCCGACACCCGGGCGCGAGAGCGGTTTCCACGACCCAACAGTCGTGGCCTCA
TTGAAGCTGCTGGGTCATGGATAGCCCATCTTGCCCTGGTCTGTTTCCACGACCCAACAGTCGTGGCCTC
ATTGAAGCCTTCGTGGTCGCCCTCGGGGTCGTGCCGCACTTCTTAGTTTCCACGACCCAACAGTCGTGGC
CTCATTGAAGCACCACGCCTCGGTTACGGCCGAGCAGGAACACGCGTTTCCACGACCCAACAGTCGTGGC
CTCATTGAAGCTTACCCGCGTTTCAAGGCTCTTTGACGTCGTCGTATGTTTCCACGACCCAACAGTCGTG
GCCTCATTGAAGCATAGCGCGGGCGGTCGCGTTGATCTTGTTCTCGGCGTTTCCACGACCCAACAGTCGT
GGCCTCATTGAAGCGCCTCGATCTCGAGCGGCAGGGTCGAGCAGATCCGGGTTTCCACGACCCAACAGTC
GTGGCCTCATTGAAGCTACCGCGTAGTCATCAGGCGCTGTGAGCGCCGGCCCGTTTCCACGACCCAACAG
TCGTGGCCTCATTGAAGCGAGCTCGCGCCCGTGGACTGGGCCACCGTGGCGCAGTTTCCACGACCCAACA
GTCGTGGCCTCATTGAAGCGCTTCATTTAACAGCCAATTTTCGAGCGCCGGGTGCGTTTCCACGACCCAA
CAGTCGTGGCCTCATTGAAGCCTCTGCGGTGATATGGAAGCGCCACCTGCATCCCGTGTTTCCACGACCC
AACAGTCGTGGCCTCATTGAAGCACAGCCATGCACCTGCATAAGCAGGTGTCCGGCGCTGTTTCCACGAC
CCAACAGTCGTGGCCTCATTGAAGCCCTCGCCAAGCACTACGGAGGCAACGAGGGTCCGGGAGTTTCCAC
GACCCAACAGTCGTGGCCTCATTGAAGCTGCGCCCAGTTGGGCGTGCCCGGGTCGCCGTACGCGAGTTTC
CACGACCCAACAGTCGTGGCCTCATTGAAGCGCAAATTTTTTCTACGGCATCATCACGATTCCCAGTTTC
CACGACCCAACAGTCGTGGCCTCATTGAAGCATTTCAAAATACAACATACGTGGTTCATCTATTGCTGGT
TTCCACGACCCAACAGTCGTGGCCTCATTGAAGCTGTAATCTTGCTCACAGAAAAGAGTGTGTGCACATG
TTTCCACGACCCAACAGTCGTGGCCTCATTGAAGCGGGGGCGAGCGAGACGGCGACAAGGCGGGGGGCGA
CGTTTCCACGACCCAACAGTCGTGGCCTCATTGAAGCGAACTTGACACCATTCACCAATTAGCGTATAGT
AAGTTTCCACGACCCAACAGTCGTGGCCTCATTGAAGCGCGCCGTGCGCCACGGACCCGGCTCCGCGCTT
GCGTTGCGCGTTTCCACGACCCAACAGTCGTGGCCTCATTGAAGCACCGGCACAGCAACCGAAGGCGGCA
CGCAGGTCTAGTTTCCACGACCCAACAGTCGTGGCCTCATTGAAGCGGCCCAACTGGCCGCTGCAGATCT
CGCAGCTTTGATGTTTCCACGACCCAACAGTCGTGGCCTCATTGAAGCCCACCATTCTCGCCGCGTGCAT
TGAAACGCCCACGCTTGTTTCCACGACCCAACAGTCGTGGCCTCATTGAAGCGAGGCCTTCTCAACGCGG
AACCCGCGCTCGGTCCAGTTTCCACGACCCAACAGTCGTGGCCTCATTGAAGCCGCTGGGACGCCGACGG
CAGTGAGCACTTCGCCGGGTTTCCACGACCCAACAGTCGTGGCCTCATTGAAGCGACACCTCCCGGACCC
GCGGGTCCGGGATCGCGTGTGTTTCCACGACCCAACAGTCGTGGCCTCATTGAAGCAACAAGCTGAGTCA
CGATAGAATCTTTCAAGGGTCGTTTCCACGACCCAACAGTCGTGGCCTCATTGAAGCGTTCCCGGAGCTA
TCACGATCTACGGGCGTGGGCCTGTTTCCACGACCCAACAGTCGTGGCCTCATTGAAGCGCCGAGGACAT
GCAGCGTCTAGAGCGCGCGGGCTACGTGTTTCCACGACCCAACAGTCGTGGCCTCATTGAAGCGCGATAT
AGCCGAGCGTCACTTCCCGGGTCCTCGAACGTTTCCACGACCCAACAGTCGTGGCCTCATTGAAGCGCGA
TACGTCGAAACTCTGCTTGCAGTTCCGGACTGGTTTCCACGACCCAACAGTCGTGGCCTCATTGAAGCAT
CGCTCTGCGATGCGATGCGATGCCCAGCGGCGTTGGTTTCCACGACCCAACAGTCGTGGCCTCATTGAAG
CAGCAGGTGCTGCGCACGAAGCACCCCAACGCCGAGTTTCCACGACCCAACAGTCGTGGCCTCATTGAAG
CCGAGGCGTATAGCGCCCACCTCGCCCGCTCTGTGGGTTTCCACGACCCAACAGTCGTGGCCTCATTGAA
GCCTCGACGAGCTGAGCGCGGCTCCGGGGGCTGTTCAGGGTTTCCACGACCCAACAGTCGTGGCCTCATT
GAAGCCTCACCTCGTGAGCGAGAGCAACCCGGCCGCCGGGATGCGTTTCCACGACCCAACAGTCGTGGCC
TCATTGAAGCGGAGAAGGTTCAGATACAGAGCTGCTTAACGTCGATGTTTCCACGACCCAACAGTCGTGG
CCTCATTGAAGCACTTTTATCCGTCAGACCCAACGAAGGATGAGGGCTGTTTCCACGACCCAACAGTCGT
GGCCTCATTGAAGCGCGCCTGGCCCCTCGTACCCGGCGAGGGTGTGACGGGGTTTCCACGACCCAACAGT
CGTGGCCTCATTGAAGCCGAGCATACGACGCGCTAGCCCGCGCGTAATCGATTCGTGTTTCCACGACCCA
ACAGTCGTGGCCTCATTGAAGCCGCCCACCGAGCGCGCCGTCGCGGTGATCTGCGGCGTTTCCACGACCC
AACAGTCGTGGCCTCATTGAAGCGCGCCACCGCCGCGCGGGCCGCCCTCGGGCGCAAGCTGTTTCCACGA
CCCAACAGTCGTGGCCTCATTGAAGCGCGCAGTCGGTGATCAAACTGAAAGGGCTCGCCGACGTTTCCAC
GACCCAACAGTCGTGGCCTCATTGAAGCGGTGTGTGCCTCGCCGATTGTGACCTGCGCGGCGCCGACGTT
TCCACGACCCAACAGTCGTGGCCTCATTGAAGCCCGTCCGCGCGCATTACGGCGGCCGAGGCCGCTACGT
TTCCACGACCCAACAGTCGTGGCCTCATTGAAGCGTACAAGTCGTCGAAAACAGGTGACGGCGGACGGGT
GTTTCCACGACCCAACAGTCGTGGCCTCATTGAAGCCCGTTGATCGCGGACGTCATCGCCGCCACGGCAT
CGGCGGTTTCCACGACCCAACAGTCGTGGCCTCATTGAAGCGTGAGAGGCAACGACCTGGCGACCAGCGA
TCCGGTTGTTTCCACGACCCAACAGTCGTGGCCTCATTGAAGCGCCGTGGGCGATAGTCGATGACGCGCA
TCGGCTTATGTTTCCACGACCCAACAGTCGTGGCCTCATTGAAGCCGGCGCAGGATGGCCGGTCACGTTG
ACGCGCACGCTGTTTCCACGACCCAACAGTCGTGGCCTCATTGAAGCGCGTCGGCCACTCCGACCTTGCC
AGGCACCCAGCCCGTTTCCACGACCCAACAGTCGTGGCCTCATTGAAGCCCTCGGCTGGATCGAACTGGA
GTGGACGTGAGCCTTGCGGTTTCCACGACCCAACAGTCGTGGCCTCATTGAAGCGGGTCGACGGGTTGCT
AGCGACTCTCGAGCGTTCGCGTTTCCACGACCCAACAGTCGTGGCCTCATTGAAGCTTATTACGCAGAGG
TCGAGGCGACAGGAGGTGGCACGTTTCCACGACCCAACAGTCGTGGCCTCATTGAAGCTGCAGGTACGCC
TCGATCATCTTCTTGCGTGATGCGTGTTTCCACGACCCAACAGTCGTGGCCTCATTGAAGCCCACGAGCC
GGGCAAATTTTCTGAATGGACGGTCGGTTTCCACGACCCAACAGTCGTGGCCTCATTGAAGCTAGACAGG
CGGCGTGAACTCCTTGTTCGTGTACCTGGTTTCCACGACCCAACAGTCGTGGCCTCATTGAAGCGACCGG
CCGCACGAAGTGCTCGCCGAGCTTGCCCGTTTCCACGACCCAACAGTCGTGGCCTCATTGAAGCCTGGGT
GCGGCGGCGGAATGGGTGGCCGATAAGTGGTTTCCACGACCCAACAGTCGTGGCCTCATTGAAGCGCCGC
GCTGTTATCGTCCAGCAGGACGGCTTTGCGTTTCCACGACCCAACAGTCGTGGCCTCATTGAAGCCCGAG
TGTCGAGGTAGCCAACGACGACGAGGCGCCCGTTTCCACGACCCAACAGTCGTGGCCTCATTGAAGCGCG
ACGCGCGCTCGGCAGATCCTCGACGACGTACTGGGGTTTCCACGACCCAACAGTCGTGGCCTCATTGAAG
CGCCCAGCAGTTCGGGGCGCTCACGGTCGAGCGCAATACGTTTCCACGACCCAACAGTCGTGGCCTCATT
GAAGCCGCCGCAGAGAGACACGATATGACCACGACTACCTACGTTTCCACGACCCAACAGTCGTGGCCTC
ATTGAAGCTCCTCTTGCACACCGAGCGTCGATACGCTAGATTCGGTTTCCACGACCCAACAGTCGTGGCC
TCATTGAAGCTCTCACGACTGACCTCCGGCGCCCCGGAGGATGTCGGTTTCCACGACCCAACAGTCGTGG
CCTCATTGAAGCGTTGCCTCGTTGAGGCGTCCCCGCACGGTAATATCCGTTTCCACGACCCAACAGTCGT
GGCCTCATTGAAGCACCCACGGGATCGTGCGGCGATAGACGAGCCCACCAATGTTTCCACGACCCAACAG
TCGTGGCCTCATTGAAGCGCTGGCGCGGGCCGAGGTCGGCAACTTCGCGCGCCTGTTTCCACGACCCAAC
AGTCGTGGCCTCATTGAAGCCATCTCGTGGTGGGGCCCAAGCTGTCAGGCGTCGCCGGTTTCCACGACCC
AACAGTCGTGGCCTCATTGAAGCACCTGCTCTTCGTAGGGCCGCTTCTCCCAGAGATGGTTTCCACGACC
CAACAGTCGTGGCCTCATTGAAGCGAGTACAAGAAACCCAAGCGACGCCCGGGTCGGCCGTGTTTCCACG
ACCCAACAGTCGTGGCCTCATTGAAGCGCAGCGCGGCTCACCAGCTGAGGACGCTTCGCGCGGTTTCCAC
GACCCAACAGTCGTGGCCTCATTGAAGCATTTACCTCTACCTCTCCTGCGGACGGCAAGCACGTCGTTTC
CACGACCCAACAGTCGTGGCCTCATTGAAGCTCCGGTGGCCGGGCGCGCCTGAGCGGGGCGGGCCGCTCG
TTTCCACGACCCAACAGTCGTGGCCTCATTGAAGCCCGACCCATCCCGTACCTGGGGTAGGATCCTGCGC
ATGTTTCCACGACCCAACAGTCGTGGCCTCATTGAAGCGTCGCCTCCCGTCGGCGCTGCGCGTGCGCGCG
AGCGGGTTTCCACGACCCAACAGTCGTGGCCTCATTGAAGCCCCGCCCGCCGGCCGCCGCGCCACAGGGC
AGACCAGCACCGTTTCCACGACCCAACAGTCGTGGCCTCATTGAAGCGGCCGGGGTAACTGCCCTTCGCG
CTGGAGAGGGTTCGTTTCCACGACCCAACAGTCGTGGCCTCATTGAAGCGCGGACGACGCCCAGACCCAG
GGCGGCCAGCTCATCGTTTCCACGACCCAACAGTCGTGGCCTCATTGAAGCTGCCGCGGCAGGGCTAGGA
ATAGATTGCGTGAGCCTGTGTTTCCACGACCCAACAGTCGTGGCCTCATTGAAGCGACCTGGCGTCCGAA
CTGTACGGCGACGTGGTGGGTATTTCCACGACCCAACAGTCGTGGCCTCATTGAAGCGGGCCGGCTCAGA
TCGCGGGTCACGATAGGGTCTCCTGTTTCCACGACCCAACAGTCGTGGCCTCATTGAAGCCGGGCAATGG
GTCCGCCGGAACCCCGGACCCACACGGGTGTTTCCACGACCCAACAGTCGTGGCCTCATTGAAGCGAAAA
AAATCTCTACGCCAAGGGTCTCATTCGGCGCGTTTCCACGACCCAACAGTCGTGGCCTCATTGAAGCGCG
AAACCTGAGGAGTAGCAGTCGTCGTCAGTGACGTTTCCACGACCCAACAGTCGTGGCCTCATTGAAGCCT
CGCCTACTGGGAGCGCGCTGTTCCTCGGCCTGAGAGTTTCCACGACCCAACAGTCGTGGCCTCATTGAAG
CAGATCCTCATGGTCACCAAATACCGTGATGGCCAAGTTTCCACGACCCAACAGTCGTGGCCTCATTGAA
GCCCGAGTTTCCAATGCTTTTCGTTCGATCCGGGAACGTTTCCACGACCCAACAGTCGTGGCCTCATTGA
AGCTAACAGGCAGTGGAGGAGGCGGACTAGCGGGTGCGTGTTTCCACGACCCAACAGTCGTGGCCTCATT
GAAGCCTCCCACCCAAACCTGCTGGAGGTTCAGGCGCCGGGGTTTCCACGACCCAACAGTCGTGGCCTCA
TTGAAGCCTGGTGTTTAAGGGCGCCGGGCTCGCCACCAACGTGGTTTCCACGACCCAACAGTCGTGGCCT
CATTGAAGCAGGTACAGATGGTTGATCCGATCGCGGATTTCGAAGTTTCCACGACCCAACAGTCGTGGCC
TCATTGAAGCAAATGCGCTCGAGCTACACTCTCGAGCTTATCCATGTTTCCACGACCCAACAGTCGTGGC
CTCATTGAAGCGATCGGCGATAGTGCCGACGCAACTCGAGCGATACCGTTTCCACGACCCAACAGTCGTG
GCCTCATTGAAGCGATCAACCGAGCTATCTCCTTTCGCAGTGATGGTGTTTCCACGACCCAACAGTCGTG
GCCTCATTGAAGCCCAGATCTACTACTGGATTAGAGACCAGAAGTTACGTTTCCACGACCCAACAGTCGT
GGCCTCATTGAAGCAATACTGCCGCCAATGGCTGCCATTTCCTCTGCTCGTTTCCACGACCCAACAGTCG
TGGCCTCATTGAAGCTTCAGGACCTTGGCGAGATCGGCTTTCAGCTCAGTGTTTCCACGACCCAACAGTC
GTGGCCTCATTGAAGCGATCGCGAGCGCCGCGGCGAGGGCGGCGTCGGCTTCGTTTCCACGACCCAACAG
TCGTGGCCTCATTGAAGCTACGTGCCTGCGGGTTCGACGGGAACGATTTAAGCGAGTTTCCACGACCCAA
CAGTCGTGGCCTCATTGAAGCGTACAGACGTCCGGAGAAGAGGGCGTAGCTCCTCGGTTGTTTCCACGAC
CCAACAGTCGTGGCCTCATTGAAGCGACCTTGAATCCCAAGCTCGCCGCGCCGAGATAGTGTTTCCACGA
CCCAACAGTCGTGGCCTCATTGAAGCGCCGACGCCGTGTCCGAAATAATCGCTGCCAGCCCGTTTCCACG
ACCCAACAGTCGTGGCCTCATTGAAGCAGCGGCAGGCGGAGCAGGACAAGCGACTGCTCGAGGTTTCCAC
GACCCAACAGTCGTGGCCTCATTGAAGCCGGTTCCCGGGTCCCGGGTCCGGTGGGTCCCGGGTCCGTTTC
CACGACCCAACAGTCGTGGCCTCATTGAAGCACGCGCGCTTCGGCCTGGCGTACGTCTTCCGCCCAGTTT
CCACGACCCAACAGTCGTGGCCTCATTGAAGCTACCAGGCCGTGAACGAATCGATCAGGGTCTGCTGAGT
TTCCACGACCCAACAGTCGTGGCCTCATTGAAGCGCGGAACTGCAAAAGGTGGGGCGGAGCGCCCTGATC
GCCGTTTCCACGACCCAACAGTCGTGGCCTCATTGAAGCCCTCTGTGTTGGGACCCGCGGCGGGGCCGGT
GATGCTCGTTTCCACGACCCAACAGTCGTGGCCTCATTGAAGCCTGCTCGCGCCCGCCGGTTACGGTTGC
GTGCTGCGCGGTTTCCACGACCCAACAGTCGTGGCCTCATTGAAGCTTGATCGGCGCGGACGATCATAAT
GTGTCAGTGTCGTTTCCACGACCCAACAGTCGTGGCCTCATTGAAGCGGGCAATATCGGTAGCAAGGGTA
TATTCTTGACCGTCGTTTCCACGACCCAACAGTCGTGGCCTCATTGAAGCCCGGGGCCGCGCTACGGGGC
GACGTCCGACGATCGGTTTCCACGACCCAACAGTCGTGGCCTCATTGAAGCGACCGGTAGTTCGAGCGAC
GCCCAGCCTTTACGCTGTTTCCACGACCCAACAGTCGTGGCCTCATTGAAGCGCCGTCTCCGCCTTCGTA
TCCGGGCGAATATATGCCCGTTTCCACGACCCAACAGTCGTGGCCTCATTGAAGCGAGCGCGTGCGCTGG
CAACGTCCGTCCGACGAGCAGGGTGTTTCCACGACCCAACAGTCGTGGCCTCATTGAAGCTCCCCATTGA
CCACCCGCACGCCGGCCAGCTCGACGTGATTCCACGACCCAACAGTCGTGGCCTCATTGAAGCGGTGCTG
AGGTACCCCGGCGGCGGCGGCTCGTTCTTGTTTCCACGACCCAACAGTCGTGGCCTCATTGAAGCCTGTT
GAGGAAGGTGGACCGCGCTGGTGTGATGGACCGTTTCCACGACCCAACAGTCGTGGCCTCATTGAAGCCA
CCGCGCTCGGTGGTTCCGGGCGCCTCGTGTTCACGTTTCCACGACCCAACAGTCGTGGCCTCATTGAAGC
CGCATGATAGCAGCCTGGTCTCGGCCTACGAGATATGTTTCCACGACCCAACAGTCGTGGCCTCATTGAA
GCTCGCCGTCCGTTCGCGTCGGCCGCACGACGACGCGCGTTTCCACGACCCAACAGTCGTGGCCTCATTG
AAGCCTCGTGGAGCCGGTCGCGCTGCTCGCTCGCGCGCTGGTTTCCACGACCCAACAGTCGTGGCCTCAT
TGAAGCCAGTTCGGCCGCGCATTCTAGGCACGCCTCGCAGGGTTTCCACGACCCAACAGTCGTGGCCTCA
TTGAAGCACCGCCCGCAAGCGCGCCCGCGGGCGCCCGCGGGCGAAGGGTTTCCACGACCCAACAGTCGTG
GCCTCATTGAAGCCTGGCGGCCCGCTGGGCCGCTGCTCGGCTGCCACTCGTTTCCACGACCCAACAGTCG
TGGCCTCATTGAAGCTCGGACGAGTCCCCCATACGCGTGGTCGCGATGTAGGTTTCCACGACCCAACAGT
CGTGGCCTCATTGAAGCGGCGCCCCGCCGGCCCCGGCCCCGGCCCCGGGCGGCTGTTTCCACGACCCAAC
AGTCGTGGCCTCATTGAAGCGCTCTATACGGGATATTTGGGAACATTTCCGAAGTGGTTTCCACGACCCA
ACAGTCGTGGCCTCATTGAAGCGACAAAATGAACGGTTACACGCGTTCGGCGTGTACTGTGTTTCCACGA
CCCAACAGTCGTGGCCTCATTGAAGCCTCATCTCGTAGTTCTTCATTTTGGCTCCTCGGGCGTTTCCACG
ACCCAACAGTCGTGGCCTCATTGAAGCTCGATCAAGGGCCTCATCGCCTCGATCTCGAGCGGCGTTTCCA
CGACCCAACAGTCGTGGCCTCATTGAAGCCAGACTTCAAGATCTTCAAGCCGCCTTGGGTTTAAGTTTCC
ACGACCCAACAGTCGTGGCCTCATTGAAGCGCGACCATGTTTCTGTCGAGCGCGATCTGGGCCGCACGTT
TCCACGACCCAACAGTCGTGGCCTCATTGAAGCTTCATCGTTGATTTCTCCCCGGACGCCGCGACGCGGG
TTTCCACGACCCAACAGTCGTGGCCTCATTGAAGCCGCAAAACCTGCGATCACCCATTCCCCCCGGGACG
TTTCCACGACCCAACAGTCGTGGCCTCATTGAAGCGCCCCAAAATTGGCCATTGCGATTCATGAGCTTGG
TTTCCACGACCCAACAGTCGTGGCCTCATTGAAGCCGACCGCGCGGGCGGCCATGTCGTCGGCGGCCCAA
AGTTTCCACGACCCAACAGTCGTGGCCTCATTGAAGCGGCCTCAAACCCGGCGATATCGTACTGCTCGTG
GTCGCCGCCGTTTCCACGACCCAACAGTCGTGGCCTCATTGAAGCGGACACGGCCGTCTGCGACGTCGTC
ACGCCTCCCTGCGTTTCCACGACCCAACAGTCGTGGCCTCATTGAAGCTCGCTCACGACGGCTCGCACCG
ACACGCGCTTCTTGTTTCCACGACCCAACAGTCGTGGCCTCACCTCAAC
>NC_021740.1(region:3108292-3110006)	real
CATGCCGGGGCGGTTCAGGGTTTTGGGTCTGACGACTCGCGGCGAGCACGTCTCACCCAGCAGGCGGTGA
GGTTGGGTTTCCGTCCCCTCTCGGGGTTTTGGGTCTGACGACACGGACGAGCTGGACCGCATCAGCGATG
CTGAGCTGAGGGTTTCCGTCCCCTCTCGGGGTTTTGGGTCTGACGACTTGTCTCAATCGTGCCGTCTGCG
GTGACACGCTCCAAGTTTCCGTCCCCTCTCGGGGTTTTGGGTCTGACGACCACCAGGATCAGCGCCAAGC
CAGTTAGCGCAATCCAGTTTCCGTCCCCTCTCGGGGTTTTGGGTCTGACGACCTCCCGGACCATCTGCAG
CTCGCCCGGGTCCATGCGGTTTCCGTCCCCTCTCGGGGTTTTGGGTCTGACGACCGGAGTCATCCGCGCG
GGCCGGCGCGATTGTTGCCGGGTTTCCGTCCCCTCTCGGGGTTTTGGGTCTGACGACTGGCGATTTACGA
CGCTGACGGGAACTCGTGCGAATGTTTCCGTCCCCTCTCGGGGTTTTGGGTCTGATCCGCGAAATTCACT
GCGCGTTATTCAAGGTTTCCGTCCCCTCTCGGGGTTTTGGGTCTGACGACCCGAGCCGACCATCCGCATC
ACACCGAAAGGGTTGGCGCAAGTTTCCGTCCCCTCTCGGGGTTTTGGGTCTGACGACACGTGGGGAGAGG
GAATGGCAATGATGGTCGACGAAGTTTCCGTCCCCTCTCGGGGTTTTGGGTCTGACGACCTCGGACAGCA
TCTCCCCGGGCGGGCAGCAGATATCCCATGTTTCCGTCCCCTCTCGGGGTTTTGGGTCTGACGACCGACC
CGTGGCCGCCAGGTTGCCGCCGCCGTTGCTCACCTGGTTTCCGTCCCCTCTCGGGGTTTTGGGTCTGACG
ACCCGGAAGTCAACTAGAGCGGGTGTCGAACGCTGCCCGGTTTCCGTCCCCTCTCGGGGTTTTGGGTCTG
ACGACATGCGAATCCGCTGTCAGCACATGGGATTCCGAGTGTTTCCGTCCCCTCTCGGGGTTTTGGGTCT
GACGACCTAGGCGGCCCCGGCGAGGCTGGGGGCGGTTTCACGCGTTTCCGTCCCCTCTCGGGGTTTTGGG
TCTGACGACCAGCGCAGACGGCAGCCCCGAGTACTCGCTCTCCTCAGGTTTCCGTCCCCTCTCGGGGTTT
TGGGTCTGACGACAGGCTGAAATTGAAGCCGGAAATGACGACGCATTGGTGTTTCCGTCCCCTCTCGGGG
TTTTGGGTCTGACGACCTAAGCCCGCTAATCCCGCACAAGTGGTCAGAAAAGTTTCCGTCCCCTCTCGGG
GTTTTGGGTCTGACGACCTGATGATTGGTCGGCGTATGACGTGCTACTGAGGTGTTGTTTCCGTCCCCTC
TCGGGGTTTTGGGTCTGACGACTAGAAGGCGATCACTGGAAGCACGGCGCTTGCGAGTTTCCGTCCCCTC
TCGGGGTTTTGGGTCTGACGACTTGGTCAAAAGCTGTCGCCCAAGCATGAGGCAAAAAGTTTCCGTCCCC
TCTCGGGGTTTTGGGTCTGACGACACGACTAGGGGAGCGTGATCCAGAGCCGGCGACCCTCTATGGTTTC
CGTCCCCTCTCGGGGTTTTGGGTCTGACGACGTGCAAGAATTCCGGGTTGCAGTGCAACACGGTTTTAAG
TTTCCGTCCCCTCTCGGGGTTTTGGGTCTGACGAC
>NZ_CP014342.1(region:1392611-1393439)	real
GTTTTTATCGTACCTATGAGGGATTGAAACCAATGACGAGCCGCCAACCACCCATCATTAGTCGCGGTTT
TTATCGTACCTATGAGGGATTGAAACTAGAATTCCTCCAAGCAAATGTAATCGTGCGCTTTGTTTTTATC
GTACCTATGAGGGATTGAAACATGGATGAGGAAAGTTTGCAGCTGTCCCTTTTTGAAGAGTTTTTATCGT
ACCTATGAGGGATTGAAACACGGACATATTGACAGGGGTTCAAACGATTGCGGAGTTTTTATCGTACCTA
TGAGGGATTGAAACTTTTACCAAGATACAACACATGAAAAAGGCATCCATTTGTTTTTATCGTACCTATG
AGGGATTGAAACATCTCATATCTTCTTAAAGCTTTGCGAAACTCTTGAAGTTTTTATCGTACCTATGAGG
GATTGAAACTAGTTATGTTGAATCCCGATCATAGTGTCGATGAAGTTTTTATCGTACCTATGAGGGATTG
AAACTAGCGAAGAAAACACCGAAGCACAAAAAGCCGGACACGGTTTTTATCGTACCTATGAGGGATTGAA
ACTTCGCGCCTGGCGACATCGTTTTGATTTACGACCCGTACGGTTTTTATCGTACCTATGAGGGATTGAA
ACATTCCCCCTTAATGAAATTGGCTTGCCAAAAACACCGTTTTTATCGTACCTATGAGGGATTGAAACCA
AGAAACCAAAGCACTCGCCCCGAAACGAACGGGCGTTTTTATCGTACCTATGAGGGATTGAAACTACTCA
CTCGTACCGTTCCAATCGGACTGTTTCGGGCTTTTATCGTCCCCATCAGTGATTGAAAC
>NZ_CP014342.1(region:2903794-2904684)	real
GTTTCAATCCCTCATAGGTACGATAAAAACTGCGCACTCAACTAGGAGTGCCGCAAGCTGGGCTGCGTTT
CAATCCCTCATAGGTACGATAAAAACGAGGTGTTGCGGTGAGCGTTGTTTTGCGGACGAGGCGTTTCAAT
CCCTCATAGGTACGATAAAAACGTGGAGCTTGGGGAGCTGGCGAACGAAGCAAGGTTCTTGTTTCAATCC
CTCATAGGTACGATAAAAACGCCAAACCCTATCACCTGCTTTAGTGAAAGAGGCAATGTTTCAATCCCTC
ATAGGTACGATAAAAACAAGACGGATCCGCCGCCACTGTTGATATAGATGTTGTTTCAATCCCTCATAGG
TACGATAAAAACCACTCCGCCCGACCGTCTCGGACGGAGGATAAAGGGTTTCAATCCCTCATAGGTACGA
TAAAAACATTGCGCGACGATGAAGCGTTTGTATTCGGTGAAGGTTTCAATCCCTCATAGGTACGATAAAA
ACCGAATACACTGCCGCCATAGCTGTCAATCCATACGGGTTTCAATCCCTCATAGGTACGATAAAAACAA
TTGCGCGACGATGAAGCGTTTGTATTCGGTGAAGGTTTCAATCCCTCATAGGTACGATAAAAACGTAGTA
TCTTTGTATTTGAGCGTCAAACATGTAGGTGTTTCAATCCCTCATAGGTACGATAAAAACGAACGGATAT
GTTTATATAACTGAACATGATGAGGTGTTTCAATCCCTCATAGGTACGATAAAAACCAATGTCAACGTCT
ACATATTCGGTATCAAATGTACGGTTTCAATCCCTCATAGGTACGATAAAAACCGACAAACTCATTGAAT
TGCTCAATGCAGAAACGTGGCGTTTCAATCCCTCATAGGTACGATAAAAAC
>NZ_CP007260.1(region:2949781-2950358)	real
GTGTTTATCCCCGCTGACGCGGGGAACACTATTTATAAGCGTGTCATCTATGCAACCCAACCGGTTTATC
CCCGCTGGCGCGGGGAACACACCTGCCCGACCCAATAAGGAGGCCCTCGTGACGGTTTATCCCCGCTGGC
GCGGGGAACACGGCCGCTGGTCAAATTCCCAATCTGAGCAATCCGGTTTATCCCCGCTGGCGCGGGGAAC
ACATAGCCCCGGCAGCGATAGCTAAACCAGTTCCCGGTTTATCCCCGCTGGCGCGGGGAACACGCCTCAA
AATCTCTCGGTGAGATGTAAGCGTCCGGTTTATCCCCGCTGGCGCGGGGAACACACCAGTGGTCAGCGGC
GGATGAATTTGCCCTGCGGTTTATCCCCGCTGGCGCGGGGAACACGAGAATGCTCATGCGCGTGAGCGCC
ATATATTCGGTTTATCCCCGCTGGCGCGGGGAACACCATGGCAATTTTACGGCGGACGTGCTCGCTCTCG
GTTTATCCCCGCTGGCGCGGGGAACACAGGCGGACCGAAAAACCGTTTTCAGCCAACGTCGGTTTATCCC
CGCTGGCGCGGGGAACAC
>NZ_CP014342.1(region:2888741-2889563)	real
GTTTTCATTCGTTATAGGTACGATAAAAACAGCCAAAGCCAAAGAAGGCAGCTTGGGGTTTGAGTTATGT
TTTAATCCGTCGTAGGTACGATAAAAACCAAAAACCGACTGCAACGACTCGAGTTTCTGATCATCAGTTT
CAATCCCTCATAGGTACAATAAAAACCGATCATAGTTCCCTTGAGATTATCGCTGTGGTAGTTTCAATCC
CTCATAGGTACGATAAAAACAATGCGCCGAACTATGATGTGCATGTCCGTATCATGTTTCAATCCCTCAT
AGGTACGATAAAAACTTTCCTAGCGAGTGGCGGGAGGCAGTAGAGTTCGAGTTTCAATCCCTCATAGGTA
CGATAAAAACCGACAGGCGTTTTCTTATGCTCTGAAAAGATGTTCGTTTCAATCCCTCATAGGTACGATA
AAAACCCGGTTGAGCTGCGCCAGGACGATGATCGGGACGTTGTTTCAATCCCTCATAGGTACGATAAAAA
CTTGAGAAGGTGAAAGGGTATTTGAAGCGGCAGAAGGAGTTTCAATCCCTCATAGGTACGATAAAAACGC
TTCTCATCCAATTGGTATCCCGAATTTAGGTGTGTTTCAATCCCTCATAGGTACGATAAAAACTTCATAG
TACGATGAAAATGTAAAGCAAATAAAGTCGTTTCAATCCCTCATAGGTACGATAAAAACGCAAACATTCG
TTCATGAACTGCTGCACGCCTGTTTGTTTCAATCCCTCATAGGTACGATAAAAACGTGTATGCTCCAAAA
GTCGGTAATACAACGCAAGCATAGTTTCAATCCCTCATAGGTACGATAAAAAC
>NC_021740.1(region:3105615-3106969)	real
GTTTCCGTCCCCTCTCGGGGTTTTGGGTCTGACGACTCGGGCACGGCCGAAACACCGCGCGAAGGGCGGT
TCAAGTTTCCGTCCCCTCTCGTGGTTTTGGGTCTGACGACTGGGAGGATGTCACTCGGACATAGCTGTCA
TCGGCGGTGTGTTTCCGTCCCCTCTCGGGGTTTTGGGTCTGAGGACATGGAGCAGTAGCGTGGCTGTGGT
GTGGCGGGCGATATGCGTTTCCGTCCCCTCTCGGGGTTTTGGGTCTGACGACTGCTGCACCTCCCGCACC
CGGTGCGATTCTGCGTCCAGTTTCCGTCCCCTCTCGGGGTTTTGGGTCTGACGACCCCGATAGTCGCGCT
CGTCCATGTCCCACCATGAGGGTTTCCGTCCCCTCTCGGGGTTTTGGGTCTGACGACTACCTGATAGAAG
CCGGAAAGCTCCGTGCCGTCAGGTTTCCGTCCCCTCTCGGGGTTTTGGGTCTGACGACAGGGCACTGGAC
CTGTATGAGGCACAGATGGCGTACTAGTTTCCGTCCCCTCTCGGGGTTTTGGGTCTGACGACCCGGATCG
GTTACCCACGCCGATTTACTGGCCATCGTCGGGTTTCCGTCCCCTCTCGGGGTTTTGGGTCTGACGACAC
TTGCGCGCACAACGCATCCGCCATCCACGGGGCGTTTCCGTCCCCTCTCGGGGTTTTGGGTCTGACGACC
TGAAAGGGGGACTGTGGACGAGTTCGCGCTCAAAATGTTTCCGTCCCCTCTCGGGGTTTTGGGTCTGACG
ACTTGAACACGCCGATACCTATTTGGTCGGGAGTGATAAAGTTTCCGTCCCCTCTCGGGGTTTTGGGTCT
GACGACCGGACTTGATCGACGCGAACCTGTCTGACGCGAACCTGTTTCCGTCCCCTCTCGGGGTTTTGGG
TCTGACGACGGCTGGAAAAGGGCGCGGGGCAACCGCATCGTCAAGAGTTTCCGTCCCCTCTCGGGGTTTT
GGGTCTGACGACGCGTTGTGGTCGTGTCGTGGAGCCTGTATTTCGCTGGTTTCCGTCCCCTCTCGGGGTT
TTGGGTCTGACGACCATTAGTTGGTGTTGTGATCGCTAAACGCCGGGGCAGTTTCCGTCCCCTCTCGGGG
TTTTGGGTCTGACGACCTATCCGCGGGAAGAGATCACGAATCCGGCGTCGAAGGGTTTCCGTCCCCTCTC
GGGGTTTTGGGTCTGACGACATGCTGAGCTGAGGCGCCGGATGATGGTGGTGCTGAAGGTTTCCGTCCCC
TCTCGGGGTTTTGGGTCTGACGACTGACAGGGTGCGGTGGTCGCTGATCGGCTCCCCGAGTTTCCGTCCC
CTCTCGGGGTGAACCGCCCCGGTGA
>NC_017731.1(region:926663-926810)	real
TTTTTAGGCTGCCTATACGGCAGTACACGCTGTACGGACATATCGTCGAGAATTGCGACTTTTCTAAGCT
GCCTATACGGCAGTACACAACTATGAGCCTTTCCCATAACGCTGAGTTGTTTTCTAAGCTGCCTATACGG
CAGTACAC
>NZ_CP014342.1(region:1401634-1402472)	real
GTTTTTATCGTACCTATGAGGGATTGAAACTCTCCTTTTAGTGAAACATTGTGGCCGCTATATTGGTTTT
TATCGTACCTATGAGGGATTGAAACAAATTTTCCAATACTTTTAATGTACGGTTCAATTTTATCCAGTTT
TTATCGTACCTATGAGGGATTGAAACTGGAAGAACACAAAGAGAGAACACAAGAGCAACCGATCGTTTTT
ATCGTACCTATGAGGGATTGAAACAAAAACGAAGTGAAACGGTTGACCGAACTGACAAAAGTTTTTATCG
TACCTATGAGGGATTGAAACGAAGACGCATATCGCTACTTGGCTAGAGTGCTTCCGTTTTTATCGTACCT
ATGAGGGATTGAAACACCCGTGACCGCGTCGATCACAACGCCTCGCGGCGCGTTTTTATCGTACCTATGA
GGGATTGAAACTTGACAACGACGATCATGTGATCGAATTTTACACACGGAGTTTTTATCGTACCTATGAG
GGATTGAAACCACTGGACGTAAATTCGGTTCGAGAGTGATTACAGTAGAGTTTTTATCGTACCTATGAGG
GATTGAAACAGTTCGTTTTTTCAAGACACGATGATATGCTGTGTCCTCGTTTTTATCGTACCTATGAGGG
ATTGAAACTAGCCGGCGCCGGGATAGCCTTTCTTCCTCGCCTCCGTTTTTATCGTACCTATGAGGGATTG
AAACTCCCGATGGTCGTTATGGAATACGAGAACTTGCGTGGTTTTTATCGTACCTATGAGGGATTGAAAC
AAAATCGTGTACCGATGGAACCCGTCAACGATGATGAACGTTTTTATCGTACCCATGAGGAACTGAAAC
>NZ_CP014749.1(region:3542564-3544790)	real
GTTTTTATCGTACCTATGAGGGATTGAAACAAAGGAGGTGAAAGAATATGATCTTGGGTACTGCAGTTTT
TATCGTACCTATGAGGGATTGAAACATTTCTATCCAGCGGTCATTCGCCTGCTGGAAAACGGTTTTTATC
GTACCTATGAGGGATTGAAACCTCAGGACAAGAACGCAACAAAAAAGAGCGCCCTCATGCGTTTTTATCG
TACCTATGAGGGATTGAAACTCAACAAAATTTTAAAAAAAAATGTTGTATTTTTTGTTTTTATCGTACCT
ATGAGGGATTGAAACGAATCAGAAGCGGCAAGGAAGTAGTTGATAAATGGAGGTTTTTATCGTACCTATG
AGGGATTGAAACTCAAAGATTGCGCAACGCTTCTTTGATCATCTCGTCGTTTTTATCGTACCTATGAGGG
ATTGAAACTTAATACGGTTAGCTATTGCTTTTTGTGTAGGATAACGTTTTTATCGTACCTATGAGGGATT
GAAACAATGAAACACTATCGCATTGAAACGATTTATACGCTGGTTTTTATCGTACCTATGAGGGATTGAA
ACCGGACGGTCGGGTCGCGGTAAGTCGGCGATCACACTCGGTTTTTATCGTACCTATGAGGGATTGAAAC
CCGATACTTTAGCGTCGGTCAATCGGTCAATTTGCTTCGTTTTTATCGTACCTATGAGGGATTGAAACCC
GAACGCCGCCACGACAAACTTGGTCATGACTGCAAACGTTTTTATCGTACCTATGAGGGATTGAAACCTT
GTCCATTTTCATCGTAAAAGGAACGCCTCACTGTTTTTATCGTACCTATGAGGGATTGAAACACGATTCG
GTGGCACAAGACAAAAACGCGGATGCGCGTTTTTATCGTACCTATGAGGGATTGAAACGTTTTGTGCTGT
ATCCTTTTTCGATTTTAAGTATTCAAGTTTTTATCGTACCTATGAGGGATTGAAACTCACTCCATCTCCG
GCTCTGCAAGTTGCCGAATATTGTTTTTATCGTACCTATGAGGGATTGAAACGAGACAAAGACCTCGCGT
TTGCCTTCCGCCTCCCGCGTTTTTATCGTACCTATGAGGGATTGAAACACATGCTTATTCCTCCTTATCC
TTTTTCAGTCACCAGTGTTTTTATCGTACCTATGAGGGATTGAAACACTTTTCTTCTTCCCAATGTGACA
ATACTCCTTTTTGTTTTTATCGTACCTATGAGGGATTGAAACGGTGAACCAGTGAAAGGAGGAGACGCAA
AAAAGGCAGTTTTTATCGTACCTATGAGGGATTGAAACTCACTCCATCTCCGGCTCTGCAAGTTGCCGAA
TATTGTTTTTATCGTACCTATGAGGGATTGAAACGTAATGAGAATGTTTTGGCTGTTCCGGTTGGTGATG
TTTTTATCGTACCTATGAGGGATTGAAACCAACTTCACCCAATCTTGCACTGCCGATAATTCTTGTTTGT
TTTTATCGTACCTATGAGGGATTGAAACCGTTGTACTTGACGTTGACGTCGCCGGTGTCGAAACCAGTTT
TTATCGTACCTATGAGGGATTGAAACAATACGACGTACACGTGACCGTTGCCGCAAGAGTATAGGTTTTT
ATCGTACCTATGAGGGATTGAAACAAACCTCATAAGACTCACCAGTGAGAGTACAAATAGTTTTTATCGT
ACCTATGAGGGATTGAAACCTCCGCTTTCTCTTTGCGCTTCGCATTCATTATTCGTTTTTATCGTACCTA
TGAGGGATTGAAACTTTTGCTACTTTGAGTTTTACTTTCCCCATTTCCCGTTTTTATCGTACCTATGAGG
GATTGAAACTCCAAAAAGTGCGGAGCGTGTTGTGCTAGAACGTCAAGTTTTTATCGTACCTATGAGGGAT
TGAAACTGCCGGCTGTAAAAAGAGCAATCACAGCGCGCTAGCGTTTTTATCGTACCTATGAGGGATTGAA
ACTTAACACGCTCATTTCATGTTCAGCTTTTCTAACTTGGTTTTTATCGTACCTATGAGGGATTGAAACA
AAAAGGACTATATCGTATTTGAGAAAGAGGGAAAGTGTTTTTATCGTACCTATGAGGGATTGAAACCGTT
TTTCGTAAGTATAAACTCCAATCCGTCTGCGTAGTTTTTATCGTACCTATGAGGGATTGAAACATCTGTT
CAACAGTCAAATCACGTGGTACAGGAAGTTTTTATCGCACCTTATATTTCCTCTATC
>NC_022350.1(region:3117280-3119074)	real
CATGCCGGGGCGGTTCAGGGTTTTGGGTCTGACGACTCGCGGCGAGCACGTCTCACCCAGCAGGCGGTGA
GGTTGGGTTTCCGTCCCCTCTCGGGGTTTTGGGTCTGACGACACGGACGAGCTGGACCGCATCAGCGATG
CTGAGCTGAGGGTTTCCGTCCCCTCTCGGGGTTTTGGGTCTGACGACTTGTCTCAATCGTGCCGTCTGCG
GTGACACGCTCCAAGTTTCCGTCCCCTCTCGGGGTTTTGGGTCTGACGACTCGACGATTGGGACATCGAC
ATCGACGCGATCGTCGACGAGTTTCCGTCCTCTCTCGGGGTTTTGGGTCTGACGACGTGATCTTCTCTCC
TGGCGAGGTCAAGGAAATCGATGTGGAGTTTCCGTCCCCTCTCGGGGTTTTGGGTCTGACGACCACCAGG
ATCAGCGCCAAGCCAGTTAGCGCAATCCAGTTTCCGTCCCCTCTCGGGGTTTTGGGTCTGACGACCTCCC
GGACCATCTGCAGCTCGCCCGGGTCCATGCGGTTTCCGTCCCCTCTCGGGGTTTTGGGTCTGACGACCGG
AGTCATCCGCGCGGGCCGGCGCGATTGTTGCCGGGTTTCCGTCCCCTCTCGGGGTTTTGGGTCTGACGAC
TGGCGATTTACGACGCTGACGGGAACTCGTGCGAATGTTTCCGTCCCCTCTCGGGGTTTTGGGTCTGATC
CGCGAAATTCACTGCGCGTTATTCAAGGTTTCCGTCCCCTCTCGGGGTTTTGGGTCTGACGACCCGAGCC
GACCATCCGCATCACACCGAAAGGGTTGGCGCAAGTTTCCGTCCCCTCTCGGGGTTTTGGGTCTGACGAC
ACGTGGGGAGAGGGAATGGCAATGATGGTCGACGAAGTTTCCGTCCCCTCTCGGGGTTTTGGGTCTGACG
ACCTCGGACAGCATCTCCCCGGGCGGGCAGCAGATATCCCATGTTTCCGTCCCCTCTCGGGGTTTTGGGT
CTGACGACCGACCCGTGGCCGCCAGGTTGCCGCCGCCGTTGCTCACCTGGTTTCCGTCCCCTCTCGGGGT
TTTGGGTCTGACGACCCGGAAGTCAACTAGAGCGGGTGTCGAACGCTGCCCGGTTTCCGTCCCCTCTCGG
GGTTTTGGGTCTGACGACATGCGAATCCGCTGTCAGCACATGGGATTCCGAGTGTTTCCGTCCCCTCTCG
GGGTTTTGGGTCTGACGACCAGCGCAGACGGCAGCCCCGAGTACTCGCTCTCCTCAGGTTTCCGTCCCCT
CTCGGGGTTTTGGGTCTGACGACAGGCTGAAATTGAAGCCGGAAATGACGACGCATTGGTGTTTCCGTCC
CCTCTCGGGGTTTTGGGTCTGACGACCTAAGCCCGCTAATCCCGCACAAGTGGTCAGAAAAGTTTCCGTC
CCCTCTCGGGGTTTTGGGTCTGACGACCTGATGATTGGTCGGCGTATGACGTGCTACTGAGGTGTTGTTT
CCGTCCCCTCTCGGGGTTTTGGGTCTGACGACTAGAAGGCGATCACTGGAAGCACGGCGCTTGCGAGTTT
CCGTCCCCTCTCGGGGTTTTGGGTCTGACGACTTGGTCAAAAGCTGTCGCCCAAGCATGAGGCAAAAAGT
TTCCGTCCCCTCTCGGGGTTTTGGGTCTGACGACACGACTAGGGGAGCGTGATCCAGAGCCGGCGACCCT
CTATGGTTTCCGTCCCCTCTCGGGGTTTTGGGTCTGACGACGTGCAAGAATTCCGGGTTGCAGTGCAACA
CGGTTTTAAGTTTCCGTCCCCTCTCGGGGTTTTGGGTCTGACGAC
>NC_017731.1(region:3957641-3957788)	real
GTGTACTGCCGCATAGGCAGCTTAGAAAAATACGACCCCGAATAAAGCACACATGATCTGGTGTACTGCC
GCATAGGCAGCTTAGAAAATTAATCTCCTTATCGATGCTATTGACGTACCGTGTACTGCCGTATAGGCAG
CTTAGAAA
>NZ_CP014749.1(region:3520427-3521119)	real
GTTTTTATCGTACCTATGAGGGATTGAAACAATGGAGTACTCCAAAAAAACGAACGGAGTACTCCGTTTT
TATCGTACCTATGAGGGATTGAAACTTTCGATGAGGAAATCGAAACTCATATTGCGTGGAATGTTTTTAT
CGTACCTATGAGGGATTGAAACAACCGCGCCCTTGCTTCGCGTTCGTATCGACAGCAAGTTTTTATCGTA
CCTATGAGGGATTGAAACTATCCACGGACAACGACAAGACCGGAGAAAAATTAACGTTTTTATCGTACCT
ATGAGGGATTGAAACTCATGCTTCTTATGGATGGTTGCGTAAGATCGAAGGGTTTTTATCGTACCTATGA
GGGATTGAAACAGCGCAGGTACATACACTTTGAATTCGCGTTTTCTTACGTTTTTATCGTACCTATGAGG
GATTGAAACAAATTCCCACACCGACGAATGTACGGAACGCGGACTCGTTTTTATCGTACCTATGAGGGAT
TGAAACTTTGTTATGAGTATCAAAGGAATGAAACGAGTACAGTTTTTATCGTACCTATGAGGGATTGAAA
CGCACCCTCGGATACACGCGCTGGAGAGCGGGAACGAGTTTTTATCGTACCTATGAGGGATTGAAACATT
CCGTTCCAAGCCGTGGAGAATATGGTTTTGTAGGTTTTTATCGTACCTATTGAGTGATGAAAC
>NZ_CP007261.1(region:2975400-2976100)	real
ACGGCTATCCTTGTTGGCGCGGGGAACACGGCTACACGCAAAAATTCCAGTCGTTGGCGCACGGTTTATC
CCCGCTGGCGCGGGGAACACCCGATTAAGATCCGCAGTCTGCATCAGTAACTCGGTTTATCCCCGCTGGC
GAGGGGAACACCGATTCTACGGCAACAGGCCAGGCTGCGACCGCGGTTTATCCCCGCTGGCGCGGGGAAC
ACATCAAACATGGAAACCCCTTTAATGAGAGCAACGGTTTATCCCCGCTGGCGCGGGGAACACTCAGGAA
CGCGCGGCGGAAGAGCTTGGTGTTTGCGGTTTATCCCCGCTGGCGCGGGGAACACGCTGCCTTTCCCGGA
GTTCCGGCCCCTAAATTGGGTTTATCCCCGCTGGCGCGGGGAACACTCATGCGCTATAAAAATCAGACTG
TCACATGCCGGTTTATCCCCGCTGGCGCGGGGAACACTGATTATTGACGACAACAGCACAGACCGGCAGC
AGTTTATCCCCGCTGGCGCGGGGAACACAATAATCGGCAATTTGTCCTGGACAGGCACGGCAGTTTATCC
CCGCTGGCGCGGGGAACACAATAATCGGCAATTTGTCCTGGACAGGCACGGCAGTTTATCCCCGCTGGCG
CGGGGAACACGAATCTGGAGGCCAACAGCGCGGCGAAATCCTCAGTTTATCCCCGCTGGCGCGGGGAACA
C
>NC_022350.1(region:3113245-3114090)	real
GTTTCCGTCCCCTCTCGGGGTTTTGGGTCTGACGACTCGGGCACGGCCGAAACACCGCGCGAAGGGCGGT
TCAAGTTTCCGTCCCCTCTCGTGGTTTTGGGTCTGACGACTGGGAGGATGTCACTCGGACATAGCTGTCA
TCGGCGGTGTGTTTCCGTCCCCTCTCGGGGTTTTGGGTCTGAGGACATGGAGCAGTAGCGTGGCTGTGGT
GTGGCGGGCGATATGCGTTTCCGTCCCCTCTCGGGGTTTTGGGTCTGACGACTGCTGCACCTCCCGCACC
CGGTGCGATTCTGCGTCCAGTTTCCGTCCCCTCTCGGGGTTTTGGGTCCGACGACCCCGATAGTCGCGCT
CGTCCATGTCCCACCATGAGGGTTTCCGTCCCCTCTCGGGGTTTTGGGTCTGACGACAGGGCACTGGACC
TGTATGAGGCACAGATGGCGTACTAGTTTCCGTCCCCTCTCGGGGTTTTGGGTCTGACGACCCGGATCGG
TTACCCACGCCGATTTACTGGCCATCGTCGGGTTTCCGTCCCCTCTCGGGGTTTTGGGTCTGACGACACT
TGCGCGCACAACGCATCCGCCATCCACGGGGCGTTTCCGTCCCCTCTCGGGGTTTTGGGTCTGACGACCT
GAAAGGGGGACTGTGGACGAGTTCGCGCTCAAAATGTTTCCGTCCCCTCTCGGGGTTTTGGGTCTGACGA
CTTGAACACGCCGATACCTATTTGGTCGGGAGTGATAAAGTTTCCGTCCCCTCTCGGGGTTTTGGGTCTG
ACGACTGACAGGGTGCGGTGGTCGCTGATCGGCTCCCCGAGTTTCCGTCCCCTCTCGGGGTTTTGGGTCT
GACTGA
>NZ_CP014749.1(region:1512911-1514412)	real
GTTTCAATCACTGATGGGGACGATAAAAGCCTGAAACAGTCCGATTGGAACGGTACGTAGTTTCAATCCC
TCATAGGTACGATAAAAACGGAAATATATTGAGAATAAACATTTAGATTTACTCATGTTTCAATCCCTCA
TAGGTACGATAAAAACCGTCTCGCCGATTGAATCGTTAAATGGTTTCTTGGGTTTCAATCCCTCATAGGT
ACGATAAAAACGCCGACTACATTTGGTGCGGAGCTGGCGACAATCCTGCGTTTCAATCCCTCATAGGTAC
GATAAAAACATTCTTCTTTGAAGCCTTATTGATTTGCCTATATATGCGTTTCAATCCCTCATAGGTACGA
TAAAAACGCAATACAAGAAGAAACCGAAAAACTCAATAACACGCTTGGTTTCAATCCCTCATAGGTACGA
TAAAAACGCGTTAGGCCGCTATTCACCCTTAACGCCTTTGGTGAGTTTCAATCCCTCATAGGTACGATAA
AAACTCGGTGAACTTTGACTGCACGATATTTTCATTGGTATGTTTCAATCCCTCATAGGTACGATAAAAA
CAGAAACCTCGCATTCATACACCTTCTTTTTCCATCTGAGTTTCAATCCCTCATAGGTACGATAAAAACG
GCCGGCTTCCTGCCGGCTGTCCCGACGTCGCTTGCGTTTCAATCCCTCATAGGTACGATAAAAACGGTTT
CGTACTTGCTTAAACATCCGAGCAATACGCCGGTTTCAATCCCTCATAGGTACGATAAAAACATGAAGCG
GTTAAAAAATACTTTGGCCATGTTGGTTGTTTCAATCCCTCATAGGTACGATAAAAACGTGTGACTATCG
TTTCCCTGTCGCGGCGTTGAAACCTTGGCACGTTTCAATCCCTCATAGGTACGATAAAAACGTGGCCCAA
GTTGCAATTGCATTACCTGCGTTTGTTGCCGTTTCAATCCCTCATAGGTACGATAAAAACGTGTAAGAAA
TGACCATAGATGGCTGACACCATCTAAGGTTTCAATCCCTCATAGGTACGATAAAAACTGGGTGATACGC
ACATCTACTTGAATCATATTGAAGTTTCAATCCCTCATAGGTACGATAAAAACACAAACGTCGCCGTAGA
TTAACATGGGATGAGGCATAGTTTCAATCCCTCATAGGTACGATAAAAACGTGTAAGAAATGACCATAGA
TGGCTGACACCATCTAAGGTTTCAATCCCTCATAGGTACGATAAAAACTGGGTGATACGCACATCTACTT
GAATCATATTGAAGTTTCAATCCCTCATAGGTACGATAAAAACACAAACGTCGCCGTAGATTAACATGGG
ATGAGGCATAGTTTCAATCCCTCATAGGTACGATAAAAACTACGCGGACAAGGTTGACTCAGGTAGTGTG
GTATAGGTTTCAATCCCTCATAGGTACGATAAAAACTAAAGACAAAGTGAAAGGTCCTTTCATCGCCACA
GAGTTTCAATCCCTCATAGGTACGATAAAAAC
>NC_018524.1(region:5118263-5118719)	real
GGGGCCATCCCCGCGTGCGCGGGGAGCAGAGAGCCCCGCCGAGGAATCGGTTCTTCGTGAAGGGGCCATC
CCCGCGTGCGCGGGGAGCAGACCCCCTGGCAGGCCCTGGGGCTGCTCCCGATGGGGGCCATCCCCGCGTG
CGCGGGGAGCAGTCCCAGGCGTGTCCGTGCTTGGTGTCCCGGTGGGGGCCATCCCCGCGTGCGCGGGGAG
CAGGCCCCCAGAAGGGGTTGTTATCACCTCGTGATGGGGCCATCCCCGCGTGCGCGGGGAGCAGACCCAG
AGCACGAGCTTGCCGGGGTGGTCCTCGGGGCCATCCCCGCGTGCGCGGGGAGCAGCCGCCAAGCTCTACG
CGCATCTGCCCGGAGGGGGGGCCATCCCCGCGTGCGCGGGGAGCAGGGTGACGGTCTCGCGGATGACCTC
CCGCACGGGGGGCCATCCCCGCGTGCGCGGGGAGCAG
>NZ_CP014749.1(region:1503365-1504789)	real
GTTTCAGTTCCTCATGGGTACGATAAAAACAAAAGGAGAGGTTTTATATGTCACTATCAAAAAAATAGTT
TCAATCCCTCATAGGTACGATAAAAACTCGTCTCAGCCAAGAAGACTCCCGCTTCAACGAAGGTTTCAAT
CCCTCATAGGTACGATAAAAACCGATACGTATCCTTTTGATTGGTACTATGATGTGACGTTTCAATCCCT
CATAGGTACGATAAAAACGGATGTTGAGAATACAGATGATGGGATTGCCGTATTGTTTCAATCCCTCATA
GGTACGATAAAAACCTTCTTCGTTTGCATATTCATGATAATAATTTTTCTTAGGTTTCAATCCCTCATAG
GTACGATAAAAACTCGTGGCCGCGGCGTATGGTTAATGCACCGCGACGGTTTCAATCCCTCATAGGTACG
ATAAAAACTTTTCCATTGTTTTGGAAAGCGGCAAATTGATTTCGTTTCAATCCCTCATAGGTACGATAAA
AACAACCGAAGCTCAAAGTGAAGAAGCCTAGAAAGCGGAGTTTCAATCCCTCATAGGTACGATAAAAACA
GGGCGGCCTAGGGCTGCCCTTCGTCTTTTTCATAGTTTCAATCCCTCATAGGTACGATAAAAACTTGAAT
AAATTGATCGTTATGATCTTTGACCGCTTCGTGTTTCAATCCCTCATAGGTACGATAAAAACAACAAATT
CCACTACATTAACACAAGAATAGCCGAGTTTCAATCCCTCATAGGTACGATAAAAACACAAAACCGGCGC
GGCTATGATTGGGGCTGTCGTCGGTGTTTCAATCCCTCATAGGTACGATAAAAACTTAGCCGCCCAAAAA
TCGAAGAAACTCTGGAGTATTAGTTTCAATCCCTCATAGGTACGATAAAAACTGGGTTGCCGCTCGCTAT
GATACAATGAGGATCTTGTTTCAATCCCTCATAGGTACGATAAAAACCAGCAGGACGTTGGGGTAGCGGC
CAGTCCCAGCAATGTTTCAATCCCTCATAGGTACGATAAAAACTTTAAGGATTGAATTGCATGTTCCACG
CTGGTAGTCAGGTTTCAATCCCTCATAGGTACGATAAAAACTCATCGGCGAACAGGTATAATCGGTACGG
CTTCTCTACGTTTCAATCCCTCATAGGTACGATAAAAACAAAGGGGAAATGAGTAGTGAGATTAGAACAA
TTCATGTTTCAATCCCTCATAGGTACGATAAAAACCCCAAAAGGAGTTAGCTTCTTACTTGGGTATATCC
GTGTTTCAATCCCTCATAGGTACGATAAAAACTTGCAAAGGCCAACTGCAATCGTTTCCGGCGCTTCTGT
TTCAATCCCTCATAGGTACGATAAAAACAGGTGGCTCTTATCGGAACTCCCGCAGAAAAGGAGGTGTTTC
AATCCCTCATAGGTACGATAAAAAC
>NZ_CP006929.1(region:3615548-3615937)	real
GTGAACTGCCGCATAGGCAGCTTAGAAACTTCTTCAGATGCATCTCTCATGTCACAGTATGTGAACTGCC
GCATAGGCAGCTTAGAAACTGATCGTTACTGTCGATGGCTTTGGCGAATGCGTGAACTGCCGCATAGGCA
GCTTAGAAATTTTCCGTCAGCTCTCGTCTACAGCCTGAGATGTGAACTGCCGCATAGGCAGCTTAGAAAT
ACTGAAGTCTCTGGCGCTTGCCGCTGCTGTATGTGAACTGCCGCATAGGCAGCTTAGAAAGTTACCGGCA
TCCCCGCTACCTGATGTACTACGTGAACTGCCGCATAGGCAGCTTAGAAATGGCAAAAAGTTTTTGTCAG
TGTGCATTTAACGTGAACTGCCGTACAGGCAGCGGTTGGT
>NC_010480.1(region:54528-61299)	real
TTTTCCAATCTATTTGCTTCTCAGGTGAAGAGAAACAAGCAGAGACAGGGATTGAGAGAACACCAGCAAA
CTCCTTATTGGTTTCCAATCTATTTGCTTCTCAGGTGAAGAGAAACTTAGAGGGCTTCTCTTGAGCTTTG
TTGGCGAGTAACAGTTTCCAATCTATTTGCTTCTCAGGTGAAGAGAAACATAAGGATCTATTAAAAGCAA
ATCAACATCTATTTTAAGTTTCCAATCTATTTGCTTCTCAGGTGAAGAGAAACTGGTTTACTGCTGAGTT
CTTGGTGACTTACACCAAGTTTCCAATCTATTTGCTTCTCAGGTGAAGAGAAACATGAGTGCTATGGGTT
ATCGATCCTATGATCAGCTATTGAACCGTTTCCAATCTATTTGCTTCTCAGGTGAAGAGAAACTTTATTG
TTAAAGCGTTGAGCTTCCTCAACAAGTTGTTTCCAATCTATTTGCTTCTCAGGTGAAGAGAAACGGTGAA
GGAGAAAAACTTCCCTGAGTTTAGTAAGGAGGTTTCCAATCTATTTGCTTCTCAGGTGAAGAGAAACTAC
TGCAGAAGTCCGCTTTGGACCCGATGACTATCAAAAGAGTTTCCAATCTATTTGCTTCTCAGGTGAAGAG
AAACCAGAGATTGTAGATCATATAGACTTTCTATGGAACTATGTTTCCAATCTATTTGCTTCTCAGGTGA
AGAGAAACACAAGAAATGGCTGAATATCTTGATGAATTACTTTCTGTTAAGTTTCCAATCTATTTGCTTC
TCAGGTGAAGAGAAACTTGTAAAGATGACCCTACGGTTAAAGAATTTTCTAGAATCGTTTCCAATCTATT
TGCTTCTCAGGTGAAGAGAAACTTTTTTCAGTCACAATCAGAAAAATTCTATAAAGAATTGAGTGTTTCC
AATCTATTTGCTTCTCAGGTGAAGAGAAACTGAGAGAAGAGAAAAAGTATGTTCACGCCTTTGTACAAGG
GTTTCCAATCTATTTGCTTCTCAGGTGAAGAGAAACGAAACAATATCAGAGTCAACTCCAATAGGACCAC
CAAAGAGTTTCCAATCTATTTGCTTCTCAGGTGAAGAGAAACTTACGGGCACGCCTGTGGCAATTCACCT
TTGACGAAGTGGTTTCCAATCTATTTGCTTCTCAGGTGAAGAGAAACAGATTAGCTAGAACCTCACGCAA
GGGACTAAAGTGGGTTTCCAATCTATTTGCTTCTCAGGTGAAGAGAAACCACAGTTGCGTAAGCTCTTGG
TGAGACAACTAAAGGCCCATGCCAAGTTTCCAATCTATTTGCTTCTCAGGTGAAGAGAAACTTTGTTCAC
CATTGACGCAGTATTGCGTCTGGTAAACTTAGTTTCCAATCTATTTGCTTCTCAGGTGAAGAGAAACTGG
AATTGTTGGAGTCCCCCCCACTTATTAGCGGCGTTTCCAATCTATTTGCTTCTCAGGTGAAGAGAAACAT
CGTGTTAGTCAAGTATTTATATATGATTACAGCTACTGTTTCCAATCTATTTGCTTCTCAGGTGAAGAGA
AACAATAGCTAATGATAGGCAGGGTTGCGTCTGCCTTACCAACGTTTCCAATCTATTTGCTTCTCAGGTG
AAGAGAAACTTCCACCCTGGTTGTTAAGGTAGGGAATCTTGTTTGGAGGTTTCCAATCTATTTGCTTCTC
AGGTGAAGAGAAACTTCCACCCTGGTTGTTAAGGTAGGGAATCTTGTTTGGAGGTTTCCAATCTATTTGC
TTCTCAGGTGAAGAGAAACGTCGCTGAACGGGAACCCGAACCAGAACTAGAGGAGTTGTTTCCAATCTAT
TTGCTTCTCAGGTGAAGAGAAACGTCGCTGAACGGGAACCCGAACCAGAACTAGAGGAGTTGTTTCCAAT
CTATTTGCTTCTCAGGTGAAGAGAAACATTGGTCTCAATATGAGCTAACTGCCGATCAGTTAGAGTTTCC
AATCTATTTGCTTCTCAGGTGAAGAGAAACCGCATTAGCATTCTTACGGGCAATGAATAGTTTTTCCTCA
GGGAGGTTTCCAATCTATTTGCTTCTCAGGTGAAGAGAAACAATGACCTGTCTCTTCAGTACGGGTAGGT
CAATTCCCGTAGTTTCCAATCTATTTGCTTCTCAGGTGAAGAGAAACCGGGTAAAGGATTGGTTCGATAC
GACTATACAGCTCAAAAGGGTTTCCAATCTATTTGCTTCTCAGGTGAAGAGAAACTTGATTACAGCGCAA
TGACAGTGCGTGAATTGCGTGCGCTGTGCTCTTGTTTCCAATCTATTTGCTTCTCAGGTGAAGAGAAACT
TCAAGTGAAACGCCGTAACAAGTCCGTATTGGCCAACCTGTTTCCAATCTATTTGCTTCTCAGGTGAAGA
GAAACTTATGTTCGGTTTTATCTCTAATTTATTCACTTCTAGTTTCCAATCTATTTGCTTCTCAGGTGAA
GAGAAACCGGTTGATTCTTTGGTACAGTTTGACCAAGTAACTACTGCGTTTCCAATCTATTTGCTTCTCA
GGTGAAGAGAAACGTACATTTATGTAAATAGCAATTACCTAAATGCTGAGCTGCGTGTTTCCAATCTATT
TGCTTCTCAGGTGAAGAGAAACAGGTTCAGCCAAATCAATGGGCTGGAGGAAGAATACGTTGTTTCCAAT
CTATTTGCTTCTCAGGTGAAGAGAAACCGAGCACGCGCTGGCGCTCGACGCGGCGCCGTCGATCTCGCTG
TTCTGGCTCGCCACGCGCCCCGACGGCCAGTTTCCAATCTATTTGCTTCTCAGGTGAAGAGAAACAATTA
ATGGTTTAGTTGATGTAACTCTTCGTCTTAAGGCTGAGTTTCCAATCTATTTGCTTCTCAGGTGAAGAGA
AACCTACCTCAACTTTTGTAGACGGCGACGGAAAACGACCTGTTGTTTCCAATCTATTTGCTTCTCAGGT
GAAGAGAAACGATTTTTAATCCTGTAATGTGTCGAGGGTGCTGCCGTTTCCAATCTATTTGCTTCTCAGG
TGAAGAGAAACTTGATGTGTAATTGGGAAGACGTCGCGGCTATTGAGGCGTTTCCAATCTATTTGCTTCT
CAGGTGAAGAGAAACTCTACTATGAATTAAGTCATCTAATGACATGTGATGACTGTTTCCAATCTATTTG
CTTCTCAGGTGAAGAGAAACGTACATTTATGTAAATAGCAATTACCTAAATGCTGAGCTGCGTGTTTCCA
ATCTATTTGCTTCTCAGGTGAAGAGAAACAGGTTCAGCCAAATCAATGGGCTGGAGGAAGAATACGTTGT
TTCCAATCTATTTGCTTCTCAGGTGAAGAGAAACCGAGCACGCGCTGGCGCTCGACGCGGCGCCGTCGAT
CTCGCTGTTCTGGCTCGCCACGCGCCCCGACGGCCAGTTTCCAATCTATTTGCTTCTCAGGTGAAGAGAA
ACAATTAATGGTTTAGTTGATGTAACTCTTCGTCTTAAGGCTGAGTTTCCAATCTATTTGCTTCTCAGGT
GAAGAGAAACCTACCTCAACTTTGTAGACGGCGACGGAAAACGACCTGTTGTTTCCAATCTATTTGCTTC
TCAGGTGAAGAGAAACGATTTTTAATCCTGTAATGTGTCGAGGGTGCTGCCGTTTCCAATCTATTTGCTT
CTCAGGTGAAGAGAAACTTGATGTGTAATTGGGAAGACGTCGCGGCTATTGAGGCGTTTCCAATCTATTT
GCTTCTCAGGTGAAGAGAAACTGACCGTAAGTGGGATCCGACGTCTTTGGATGTCAAAGTCGTTTCCAAT
CTATTTGCTTCTCAGGTGAAGAGAAACCTCAAGAAAGCCACCCGTGTTGGTGAAGTTATCATGGGTAAAG
TTTCCAATCTATTTGCTTCTCAGGTGAAGAGAAACTTCTCCTACTTCTTTTAAGAAGAAAGCCGCAGAAA
TGTGTGCGTTTCCAATCTATTTGCTTCTCAGGTGAAGAGAAACTTTCCCTCTACAAAGAGATGACCCGTA
AGCCCATGAGCCGCAAGTTTCCAATCTATTTGCTTCTCAGGTGAAGAGAAACAAAAAAGTTCTAGGGGCT
TTTGGCTTTCTCAAGTATTTGGAGTTTCCAATCTATTTGCTTCTCAGGTGAAGAGAAACAGATCTTTATT
GAGGAGGAGGTGTTACAACCTCCAAGTTTCCAATCTATTTGCTTCTCAGGTGAAGAGAAACCCCCGAAGA
CGGGGGTGAAGTGTTCTACAGCTGCCTTCAAGTTTCCAATCTATTTGCTTCTCAGGTGAAGAGAAACGAC
TACGGTAGCTACGGTTACCTAGTCTTCGCTAGAGGCGAAGTTTCCAATCTATTTGCTTCTCAGGTGAAGA
GAAACGCCTTTCGGCTTTTAGACGGACTCATACTACCTCCAGTTTCCAATCTATTTGCTTCTCAGGTGAA
GAGAAACGGATTGAGGTTGACGTACAACCTATAGAAAAAGAGATAGATGGTTTCCAATCTATTTGCTTCT
CAGGTGAAGAGAAACAGGGGAATGGATTCTAGATCTGATACCTTGGGAATAGTTTCCAATCTATTTGCTT
CTCAGGTGAAGAGAAACAACCTTATAGCCGTAAGCCTATCCTCAAGAAAGGTAAGGTTTCCAATCTATTT
GCTTCTCAGGTGAAGAGAAACTTTATTCAAGATAATTGTGTTGCAGAAGTGATTGTTAGAATCTAAAGTT
TCCAATCTATTTGCTTCTCAGGTGAAGAGAAACGTCCAATGGGGACTGCATTATGCAGGGGGGTCTAAAG
AAACTGTTTCCAATCTATTTGCTTCTCAGGTGAAGAGAAACAATACTCCGTTTTAGGATTAAATGAAGCT
TATTTGGCTTCATTGTTTCCAATCTATTTGCTTCTCAGGTGAAGAGAAACTCAGCAGTGAGGGGAGCGGT
AGCAAATAGATTAGAGATAGTTTCCAATCTATTTGCTTCTCAGGTGAAGAGAAACCATTGAGTGAAAGCG
TTGTCTGTTTCCAAGAAATCTACTACGTTTCCAATCTATTTGCTTCTCAGGTGAAGAGAAACAGGCTTAA
AATTATGTCTAACGTTATCACTAGAGAAGAGTTTCCAATCTATTTGCTTCTCAGGTGAAGAGAAACTCAT
TGTCACCTTCGTTAGAAGCAGCCCACACTAGAGGATCTAGTTTCCAATCTATTTGCTTCTCAGGTGAAGA
GAAACTATGTCTAACATTTGTGTCGATTTTGATCGTGCTTGGGGTTTCCAATCTATTTGCTTCTCAGGTG
AAGAGAAACGGTTCCATTGATTGTTAGCACAGGTTTATTTGATTATTGTTTCCAATCTATTTGCTTCTCA
GGTGAAGAGAAACTAACCCACTTTTCCTAATCCGACTCTCCCCACCCTGTCGGGTTTCCAATCTATTTGC
TTCTCAGGTGAAGAGAAACACCCTCAAGGAGTTCTCAAAGAAGGCTATTCTGATCATGTTTCCAATCTAT
TTGCTTCTCAGGTGAAGAGAAACTTAATTCAAACTGAGGACGTGCCCTCAGATATGAGAGAAGTTTCCAA
TCTATTTGCTTCTCAGGTGAAGAGAAACCACATTTACAGGAAAACCAAAATGACTACGAAGCAACAAAAG
TTTCCAATCTATTTGCTTCTCAGGTGAAGAGAAACCAACTGCGTTAAGCCCCGCACTACAGCACGCTGTT
TTGAGACAGCGTTTCCAATCTATTTGCTTCTCAGGTGAAGAGAAACTTTTGAAACAATCAAAAGAGAGCA
GCGGCCTTTATATTCGTTTCCAATCTATTTGCTTCTCAGGTGAAGAGAAACACTCTGGGAAGTTCTTCTC
CTTTACCCCAGGGCGAGTTTCCAATCTATTTGCTTCTCAGGTGAAGAGAAACCTTCAACTGTTGCGCAGA
CAATTGCTGCTGCTCCTCAGTATGTTTCCAATCTATTTGCTTCTCAGGTGAAGAGAAACAATAAACCCAC
TGCAAAGGAATATAAATCGCTTAGAGGGTTTCCAATCTATTTGCTTCTCAGGTGAAGAGAAACTCAAAGC
GCATACCTTGAATGTTAGCAGTGCCCTTAAGAGCCGTTTCCAATCTATTTGCTTCTCAGGTGAAGAGAAA
CATATAAACACCCTGTACAATTACGATTTAAAATCGTCTCAAGTTTCCAATCTATTTGCTTCTCAGGTGA
AGAGAAACCCGATAGAACCCGACAATCATTTCCGCGTCTTGTTCAATGTTTCCAATCTATTTGCTTCTCA
GGTGAAGAGAAACTTCTACCTGAACTGGAGCACTATCTCAGTGAAGTCAAGGCAGTTTCCAATCTATTTG
CTTCTCAGGTGAAGAGAAACACATGTTTGATCTAACTAATGGTTTAGTTGATGTCACTCTTGTTTCCAAT
CTATTTGCTTCTCAGGTGAAGAGAAACTGCTAATCTAAAAGGGCTATCAATTGAGATAGCCCTTTTGTTT
CCAATCTATTTGCTTCTCAGGTGAAGAGAAACTCGTCAAGAAGATTGGAGACTGGGTTATTCTCCAAATC
GAGTTTCCAATCTATTTGCTTCTCAGGTGAAGAGAAACTTCGGCTAACATGTGAACTGGCAGGGCGTGAG
CCCATAGTTTCCAATCTATTTGCTTCTCAGGTGAAGAGAAACGTCTGAGTTGGATAAAGCTGATTGGGAT
ATACAGAATCAGTTTCCAATCTATTTGCTTCTCAGGTGAAGAGAAACTTAGCACTCTTCGTATTCCCTCT
GAAGTTCGCAAGGTGGGTTTCCAATCTATTTGCTTCTCAGGTGAAGAGAAAC
>NZ_CP007261.1(region:2958671-2959248)	real
GTGTTTATCCCCGCTGACGCGGGGAACACTATTTATAAGCGTGTCATCTATGCAACCCAACCGGTTTATC
CCCGCTGGCGCGGGGAACACACCTGCCCGACCCAATAAGGAGGCCCTCGTGACGGTTTATCCCCGCTGGC
GCGGGGAACACGGCCGCTGGTCAAATTCCCAATCTGAGCAATCCGGTTTATCCCCGCTGGCGCGGGGAAC
ACATAGCCCCGGCAGCGATAGCTAAACCAGTTCCCGGTTTATCCCCGCTGGCGCGGGGAACACGCCTCAA
AATCTCTCGGTGAGATGTAAGCGTCCGGTTTATCCCCGCTGGCGCGGGGAACACACCAGTGGTCAGCGGC
GGATGAATTTGCCCTGCGGTTTATCCCCGCTGGCGCGGGGAACACGAGAATGCTCATGCGCGTGAGCGCC
ATATATTCGGTTTATCCCCGCTGGCGCGGGGAACACCATGGCAATTTTACGGCGGACGTGCTCGCTCTCG
GTTTATCCCCGCTGGCGCGGGGAACACAGGCGGACCGAAAAACCGTTTTCAGCCAACGTCGGTTTATCCC
CGCTGGCGCGGGGAACAC
>NC_022350.1(region:3115486-3115957)	real
GTTTCCGTCCCCTCTCGGGGTTTTGGGTCTGACGACGGCTGGAAAAGGGCGCGGGGCAACCGCATCGTCA
AGAGTTTCCGTCCCCTCTCGGGGTTTTGGGTCTGACGACGCGTTGTGGTCGTGTCGTGGAGCCTGTATTT
CGCTGGTTTCCGTCCCCTCTCGGGGTTTTGGGTCTGACGACCATTAGTTGGTGTTGTGATCGCTAAACGC
CGGGGCAGTTTCCGTCCCCTCTCGGGGTTTTGGGTCTGACGACCTATCCGCGGGAAGAGATCACGAATCC
GGCGTCGAAGGGTTTCCGTCCCCTCTCGGGGTTTTGGGTCTGACGACATGCTGAGCTGAGGCGCCGGATG
ATGGTGGTGCTGAAGGTTTCCGTCCCCTCTCGGGGTTTTGGGTCTGACGACTGACAGGGTGCGGTGGTCG
CTGATCGGCTCCCCGAGTTTCCGTCCCCTCTCGGGGTGAACCGCCCCGGTGA
>NZ_CP014749.1(region:3529826-3531794)	real
GTTTTTATCGTACCTATGAGGGATTGAAACAATCTATGTTCTTCTAATTTTTTCATCCCGATGATAATGT
TTTTATCGTACCTATGAGGGATTGAAACTGTTGATAATTCTACTATTCATGGATCTTCATTGGCAAGGTT
TTTATCGTACCTATGAGGGATTGAAACCGAAATCCGGCGGTCTGATTCTACACATGGCAGATCAGGTTTT
TATCGTACCTATGAGGGATTGAAACTCAATGTCGTCAACTTGAAAATTGAAAAACTTCGCGTTTTTATCG
TACCTATGAGGGATTGAAACGACAACGAACCGTTTTTGACCGACGGGAACATCGCCGTTTTTATCGTACC
TATGAGGGATTGAAACCAACGATCGCAAATTTCGCCTTTTCCACCTTTTCGCCGTTTTTATCGTACCTAT
GAGGGATTGAAACCTGTTTTCTGATTTTATTGTAACGTATCGTTATTCGTTTTTATCGTACCTATGAGGG
ATTGAAACGGAAAGAAAAGAAAAGAACGGATTTCTGTCAGGTTGAGTTTTTATCGTACCTATGAGGGATT
GAAACTTCCTGTGGATCACCTTCTTCCAAGTAATTAACCGGTTTTTATCGTACCTATGAGGGATTGAAAC
ACCGTTTGAAAAACACCGTTCTTTTGCTCATTAAAAGTTTTTATCGTACCTATGAGGGATTGAAACATTC
AAGAATAAAATCATCCACTCCCGAAATTTCAACGTTTTTATCGTACCTATGAGGGATTGAAACTATAGCC
TTGTTCTTCAATCGTTTTGTATAAATCTTCCACGTTTTTATCGTACCTATGAGGGATTGAAACAGGTGAC
GATGTTTATCTACGCGTATAAGTGGTATCGTTTTTATCGTACCTATGAGGGATTGAAACATCCATGATCC
GACGGCATCGTGAGCAGTTGCTCCACGTTTTTATCGTACCTATGAGGGATTGAAACCTTCGTCGCGAAGC
ACGACGCTGACGACAAATTCACGCAGTTTTTATCGTACCTATGAGGGATTGAAACTTTGATTTTCAGATT
GAATTTGCGCAACTCCCTTGCGCGTTTTTATCGTACCTATGAGGGATTGAAACAACCTTCCTTTTGAACG
CCCTGCTGTCGCTGTGTAGGTTTTTATCGTACCTATGAGGGATTGGAACCACGCCTGATTAATTTGTCTG
TGTCCACAATTTTGTCTGTTTTTATCGTACCTATGAGGGATTGAAACACGATTACGTTTAAAGGGAAAAC
AAACTACTTTTACCTAGTTTTTATCGTACCTATGAGGGATTGAAACACCGCATCGCTCACGATCTTGTCA
TAGGCATCAATCAAGTTTTTATCGTACCTATGAGGGATTGAAACGCCCGATTTCTTTAGCCAATGACGGC
AATATCACGAGTTTTTATCGTACCTATGAGGGATTGAAACCCCGGTGCCGGGGCTGCAAGTCATCGAACC
GTCAAAGTTTTTATCGTACCTATGAGGGATTGAAACTTGGTTGCGGTCAAGCAACACTATGATTTCTTCA
TTAGGTTTTTATCGTACCTATGAGGGATTGAAACATCGCTGGCGGTGCAGATATGATTGGTCGTGTGGCT
CGTTTTTATCGTACCTATGAGGGATTGAAACCATAGCATTCTCAACGCTTCAAAGCAGAAAAAAGCGTTT
TTATCGTACCTATGAGGGATTGAAACCGAATTTCCTTTAATCCCTCTTTCACGTTCCGTCTTAGTTTTTA
TCGTACCTATGAGGGATTGAAACTTGAAACGAAGCAAGCGCAACTACATCCTATTTGTGTTTTTATCGTA
CCTATGAGGGATTGAAACCCCGTCAAGCAGGTTGTCGATGTTCCATGTCCCTGTATGTTTTTATCGTACC
TATGAGGGATTGAAACTTTTTGCTTGCGGCGGTCAAGCCAATCTATGATGTTTTTATCGTATCCACAAGG
AACTGAACC
>NZ_CP016476.1(region:133101-137011)	real
TCTTTCAATCTATTAGCTTCTCAAGTAAAGAGAAACACCCCTCCCACCAGGGCGAGATTGGATTGTTCAC
CATGTTTCCAATCTATTTGCTTCTCAGGTAAAGAGAAACTTGAAGCAACCAAGTAAGACCTAATCTGATT
CCCGCTTCCTGTTTCCAATCTATTTGCTTCTCAGGTAAAGAGAAACTGTTGGCATTCGCTGCTACCGTCA
ATGTGACGTAAAAGCGGTTTCCAATCTATTTGCTTCTCAGGTAAAGAGAAACCTCCTGGGTGTCGCTGAT
CGAGAACCGGAACCTCCTGGTTTCCAATCTATTTGCTTCTCAGGTAAAGAGAAACAATTTTAACCATGTT
TAACTTCAAAAATCTCTTTTCGTTTCCAATCTATTTGCTTCTCAGGTAAAGAGAAACAAACCTAGATTAG
TCCGTCAATCTGTCGGTGCAGCGTTTCCAATCTATTTGCTTCTCAGGTAAAGAGAAACCACTTTACATGG
TCCGCCGTGACATTTTTCATCTTTGGGTTTCCAATCTATTTGCTTCTCAGGTAAAGAGAAACATGACCGT
TTACAAACCAATTGAACTTGGAGGTTCAAAGTTTCCAATCTATTTGCTTCTCAGGTAAAGAGAAACCTTC
AATAACGAAGTTGATGAGATCATCATTGAGGGGTTTCCAATCTATTTGCTTCTCAGGTAAAGAGAAACAT
CGACATTGCTATATTTCCCGCCTACTGACTGGGATGGTGTTTCCAATCTATTTGCTTCTCAGGTAAAGAG
AAACAGAAAAAGAAATGGAAATGGAGAAAGGGCTGCAAGGGCGTAGTTTCCAATCTATTTGCTTCTCAGG
TAAAGAGAAACGTAACACACTACAAACAAACAAGGAATTAAAACAATGTTTCCAATCTATTTGCTTCTCA
GGTAAAGAGAAACAACCATGAGGATGTGAACTCTGCCCATTTCGACCACCACGTTTCCAATCTATTTGCT
TCTCAGGTAAAGAGAAACCTTTTGGAGTCGCTGCGGAACTTTACCAGACATTAGGTTTCCAATCTATTTG
CTTCTCAGGTAAAGAGAAACATTTAGAAAGTGATCAAATGTTCCAAATGCTGCTCATCAAAGTTTCCAAT
CTATTTGCTTCTCAGGTAAAGAGAAACATTAGCGTCAAGACAGTTGGAGTTTATGTTGTCGTTAGCGTTT
CCAATCTATTTGCTTCTCAGGTAAAGAGAAACTGATTATCGCTGCTATTTACGACGGCAAGCGTACCGAG
TTTCCAATCTATTTGCTTCTCAGGTAAAGAGAAACAGAGGGGTTAACCTTTAAGACTATCATTGTCAACA
GCGTTTCCAATCTATTTGCTTCTCAGGTAAAGAGAAACTCTGGTCATAAAATCTCTCTCTATGGGGAGAA
TCAGGTTTCCAATCTATTTGCTTCTCAGGTAAAGAGAAACTTGGAGGGCTTATTAATTAACCGTCTCGAA
GAGGTACATCAGTTTCCAATCTATTTGCTTCTCAGGTAAAGAGAAACAAGGTTCACAAGGCTTCATTCCA
CAAACACTTGTGGAGTTTCCAATCTATTTGCTTCTCAGGTAAAGAGAAACCACGAAGCTGCTGCTCCTGA
CGGACAAGGTCAAGGAGGGTTTCCAATCTATTTGCTTCTCAGGTAAAGAGAAACGAGGTGTCTTATGAAG
CCAGTTGGAAAGAAGAAGAGAGCGAGTTTCCAATCTATTTGCTTCTCAGGTAAAGAGAAACAGATGATGG
AGGACATCATGACTAAAGCGGCTGAACAGTTTCCAATCTATTTGCTTCTCAGGTAAAGAGAAACAGAAGC
AGGGTCGTACCATCCGCTCCGAAGCGGCAAAAGCGTTTCCAATCTATTTGCTTCTCAGGTAAAGAGAAAC
TCAAACCAGAGGGGATGTTTGATGTCACGGTGCAATTTGTTTCCAATCTATTTGCTTCTCAGGTAAAGAG
AAACGTGACCGGAGTATATGTACCCTCCCTTCTCTTCAGTTTCCAATCTATTTGCTTCTCAGGTAAAGAG
AAACCTGATGCTTTCCTGCAGTTACTGCTGGTCTTACGCACTGTTTCCAATCTATTTGCTTCTCAGGTAA
AGAGAAACGTCGAACTGATCCAACTTCTTCAGCACAATAGAGTGGTTTCCAATCTATTTGCTTCTCAGGT
AAAGAGAAACCCTCTTTCTGTAGCTTCACTAACAAACTGGGTTGAACACCAGTTTCCAATCTATTTGCTT
CTCAGGTAAAGAGAAACTCGCTATGACTGGGCCATGGGAATGCTCAATATTGCCATGGACACCCTGGTTT
CCAATCTATTTGCTTCTCAGGTAAAGAGAAACGCAAGACACCTTGGAGTGCTGGAAGTGGTTGCGTAACA
GTTTCCAATCTATTTGCTTCTCAGGTAAAGAGAAACTAATCGACCTTTAAAGATGTCATACAGCTTAGAC
CAGTTTCCAATCTATTTGCTTCTCAGGTAAAGAGAAACTTTGGAGGGGAAACCTCGAGTACGGGATCTCT
TCCAATGTTTCCAATCTATTTGCTTCTCAGGTAAAGAGAAACTGTAAACAAGATTAGCGGTACTCCTACA
AAAAGGGCTGTGTTTCCAATCTATTTGCTTCTCAGGTAAAGAGAAACCGTCAACGCCAAAGCTCGCAAGC
AATGGCGCAAGGGCGTTTCCAATCTATTTGCTTCTCAGGTAAAGAGAAACCAACTTGCCAGATTGAGATT
TGAGAGCCTGTGCTTCCTCCAGGTTTCCAATCTATTTGCTTCTCAGGTAAAGAGAAACGCCTTCACAATA
TAGGGCGACTTGCCGAAGAAGAGTATGGTTTCCAATCTATTTGCTTCTCAGGTAAAGAGAAACGAAGGAC
TTTGACAAAACCCTTCGTACTGATGAAGGGTTGTTTCCAATCTATTTGCTTCTCAGGTAAAGAGAAACTC
AAGGAGTTAGCCGTTTCCCGGAAACGGGTGCAGGATGCTATGGTTTCCAATCTATTTGCTTCTCAGGTAA
AGAGAAACATGAGATCTTTAAGCGATAATTGAAGAAGGCTGTGTCAGCGTTTCCAATCTATTTGCTTCTC
AGGTAAAGAGAAACGAGATGTTAGAAGCAGCAACCGAGGACATGGAGTCTGGTTTCCAATCTATTTGCTT
CTCAGGTAAAGAGAAACTCGGTGAGTGTAGCGTTCAAAAGATTCAGTGTGGGGATGTTTCCAATCTATTT
GCTTCTCAGGTAAAGAGAAACGGCCGCTAAGAACGCATCTGAGCTTAAAACCTTGGAAAAGTTTCCAATC
TATTTGCTTCTCAGGTAAAGAGAAACAAGTTGCGCGACAACCCCAACGTCATTGCCTATATCGTTTCCAA
TCTATTTGCTTCTCAGGTAAAGAGAAACGCCTGGGTATTTTGTCATGACTGTTTACCAAGATGCAATGTT
TCCAATCTATTTGCTTCTCAGGTAAAGAGAAACCTAAGCTGCTTGCTCTGGCAACCAAGTGGGCTAAGTC
CCACAAGTTTCCAATCTATTTGCTTCTCAGGTAAAGAGAAACGGGGGAATCAGGTTATTTACGACGGCGT
TTCTTCATGGTGTTTCCAATCTATTTGCTTCTCAGGTAAAGAGAAACTTGTCTACGATGACCCGGAAGAC
CCTATCGAGGAGGATGGTTTCCAATCTATTTGCTTCTCAGGTAAAGAGAAACTTGTTTATAGTGGGTTTA
ATAATATGTTCGGTTTTAGTTTCCAATCTATTTGCTTCTCAGGTAAAGAGAAACCCCTTTTTTTAGGAGC
ATCGCTAATTTGTATACTTTAAGTTTCCAATCTATTTGCTTCTCAGGTAAAGAGAAACACCTCATGGAAC
AGACTGAGGATATGGAGTCCGTCAGGTTTCCAATCTATTTGCTTCTCAGGTAAAGAGAAAC
>NZ_CP016482.1(region:236389-237178)	real
GTTTCTCTTTACTTGAGAAGCTAATAGATTGGAAACGCTTAGAATTTGACCAGTTGGTCAATAAGCCATT
GCGTTTCTCTTTACTTGAGAAGCTAATAGATTGGAAACAATACAGAACCCTTTTCTGTTCCTTTACATCG
TCATGATGTTTCTCTTTACTTGAGAAGCTAATAGATTGGAAACTTAGTACACATTGAATATGGAGGTATC
AACATGTACTTACGTTTCTCTTTACTTGAGAAGCTAATAGATTGGAAACCCATTGTTACAGTGCAACAAG
TTGATTACATCTGTGGCAACAGGTTTCTCTTTACTTGAGAAGCTAATAGATTGGAAACTCAGTAACAGCT
GTGTCTAGTAGATAGTGTCTGTAGGTATGTTTCTCTTTACTTGAGAAGCTAATAGATTGGAAACTTAGAT
TTTCTAGAAGAAAATTATCAATTTAATTTAATAAGTTTCTCTTTACTTGAGAAGCTAATAGATTGGAAAC
TTTTCAAGTATTATGGATGGACGAAAGATTTAGATATGAGTTTCTCTTTACTTGAGAAGCTAATAGATTG
GAAACCGGTCGAGCTCGTCCCAGTCCACCGGGGTCGAGACCGGTGTTTCTCTTTACTTGAGAAGCTAATA
GATTGGAAACAGTTTGTAGATAGGTTCAATCTCTACATCTTCAAAGAAGTTTCTCTTTACTTGAGAAGCT
AATAGATTGGAAACCTCCTGCAGGTCTTTAACTTGTTGTTGGAGTTGGACAAGAGTTTCTCTTTACTTGA
GAAGCTAAATTCGATTATCA
>NZ_CP015435.1(region:2193741-2195969)	real
GTTTTTATTCCTTGTAGTTAAGATAAAAACGCGGCAAAGGCGGTTTTCCTGTATGATCTAGATTTGTTTC
AATCCCTCATAGGTAAGATAAAAACCCGAGTCACTAATAATCTTGTCGTATGCATCAATGAGTGTTTCAA
TCCCTCATAGGTAAGATAAAAACGATTTTAAATGAAATATATAAAAATACATTGACAAAAGTTTCAATCC
CTCATAGGTAAGATAAAAACGATACGGATTTTCGCAAGTGACGTTTCAGGCTCGTTGATGTTTCAATCCC
TCATAGGTAAGATAAAAACGGTCATGCTGTGACCTGGGAGTTTTGGGGAGAATCTGTTTCAATCCCTCAT
AGGTAAGATAAAAACTGTTTTGTGTTCGAAACCGGCGAATTTCGCACAACAGGGTTTCAATCCCTCATAG
GTAAGATAAAAACAAGCGTGAAATTGATTGCGCCGGTGCCGACACAACAGGTTTCAATCCCTCATAGGTA
AGATAAAAACGTTGACACAAATTGAAATGCCTTTTACGTTTGATGATTAGTTTCAATCCCTCATAGGTAA
GATAAAAACCGAGTGATTCGCACAAGCTATATTCAAGTACCACGGTTTCAATCCCTCATAGGTAAGATAA
AAACTTTGTATATGTAAACATTTATTTTATGAATTTTTTGTTTCAATCCCTCATAGGTAAGATAAAAACC
GATTCGTTCACCGCGTGATTCGGGTGGGGTTGCGCTGTTTCAATCCCTCATAGGTAAGATAAAAACATTT
CTACCGTCATATTTGCGCTCCTTTCTTAGACAGTTTCAATCCCTCATAGGTAAGATAAAAACGAAGATTA
ACCCAACAACGCTTCGAGACGATTTCAGTTTCAATCCCTCATAGGTAAGATAAAAACTTAGATTCGCAGC
GCGTGTATGGGGCGTATGTAACGCGGTTTCAATCCCTCATAGGTAAGATAAAAACTTCCTAACGCTTTCG
CAACCACGGCCATAGATTGAGTTTCAATCCCTCATAGGTAAGATAAAAACCGTCCTGCTTCGTCTGGGAT
AGATTTTGTGTTCTCAAGTTTCAATCCCTCATAGGTAAGATAAAAACTGTGAAATAAGCGAAGTGATGGC
ATGAAACGAATTTGTTTCAATCCCTCATAGGTAAGATAAAAACTTTTATCACTTTTTCGTATATAGCGAT
TACCGTCGGAGTTTCAATCCCTCATAGGTAAGATAAAAACATAAAAATGTCTGGTTGAATCCCCACATAT
GAAACACAGTTTCAATCCCTCATAGGTAAGATAAAAACGGATTAACGCTACAACCGTTCGTTTTTCACGA
TTGAGTTTCAATCCCTCATAGGTAAGATAAAAACGAAGTCGTGGAAATCCGTCGCTAAACACGCTACAAG
TTTCAATCCCTCATAGGTAAGATAAAAACTCAACAGACTGATTTGTTCCGCAGCTTGTTGAGCCAAGTTT
CAATCCCTCATAGGTAAGATAAAAACGCACTGGCCGCTTTTTGTGAGGCCCCGTCAGATTCTCTGTTTCA
ATCCCTCATAGGTAAGATAAAAACCCTTGATGAGTTGTTATTTGAATTTTTTTCAAGAAAGTTTCAATCC
CTCATAGGTAAGATAAAAACGTGAAAAACCGCTTTTTTGGTCAAGATGATCAAGGTGGTTTCAATCCCTC
ATAGGTAAGATAAAAACGGATGCTCCTCATTGTGACAGGCATTGCAAAGGCTCTCGTTTCAATCCCTCAT
AGGTAAGATAAAAACATACAAGATGCTTATAATCATCTCATTGGGTTCTTGTTTCAATCCCTCATAGGTA
AGATAAAAACTAAATCTTTCACACGGCCTAACTATTGATTCCTGCTTAGTTTCAATCCCTCATAGGTAAG
ATAAAAACTGAGTGTTTTCGATGACTACCGCCGCTCGAACACCGCTGTTTCAATCCCTCATAGGTAAGAT
AAAAACATATCTGTTTCACCCCCTTTTCATAGTTTTGAAACAAGTTTCAATCCCTCATAGGTAAGATAAA
AACTTGGCTTTCGCTCGTTGGAGTTTTGTTTCGAGCCCAGTTTCAATCCCTCATAGGTAAGATAAAAACT
GTCACAAAAATTCACTTAGATTTACGTTGATATGGTTTCAATCCCTCATAGGTAAGATAAAAACTCTTTG
GTCGTATTGGGTTGCTTTGCTCAAAAAGCGTTTCAATCCCTCATAGGTAAGATAAAAAC
>NC_018015.1(region:1709530-1710076)	real
ACTTCCAAACATTATGTGGTTCTGAAACATCCTTGTAAGCAACAAAGCACACACGAAAAGTGACGTAGGT
TTCCAAACATTATGTGGTTCTGAAACTCGAAGAAATCAGGAATACAATAGACGATTTCGACGAGCTCCCC
GACATGTTTCCAAACATTATGTGGTTCTGAAACACCATAACTTAAAATGAAGCGTTCGGTAACGCTCAAA
CTGTTTCCAAACATTATGTGGTTCTGAAACCGGGGAGTGCGATAAGCTTCCTCAGTTTTGCTAAGGAGGT
TTCCAAACATTATGTGGTTCTGAAACGCGGATGAAGTTTGGAAGGCTATTAAAGAGGGTAAAATTAAGGG
GTTCAGTATTGGTGGGTTTCCAAACATTATGTGGTTCTGAAACTCGTGAAAGTTGATGGTAATGTAGGAT
TCTTCAACGGAGAGCGCCTCGGGTTTCCAAACATTATGTGGTTCTGAAACATCATTCCAAGCGAAATGTC
ACCAACCAAGTTAGAGTTGATAACTGCTCGTTTCCAAACATTATGTGGTTCTGAAAC
>NC_010572.1(region:4152730-4154037)	real
GTGGTCCCCGCGCGTGCGGGGTTGTTCCCACTACGCCCGCAGCCCGTACCCGATCAAGCCGGTGGTCCCC
GCGCGTGCGGGGTTGTTCCCCACGCACACACGGAGGCCCGCCATGGGTGACAGTGGTCCCCGCGCGTGCG
GGGTTGTTCCTCCTCGCCGGAATCCTCCTCGGCCTCTCCCAAGGTGGTCCCCGCGCGTGCGGGGTTGTTC
CCACCCCCTGACCCCCGGGCTGCCCTGTCGCCCCGTGGTCCCCGCGCGTGCGGGGTTGTTCCTTCGGCGG
GGGTGTTGATCGGGGGCCCGTGCATGTGGTCCCCGCGCGTGCGGGGTTGTTCCCATGCCCCAAGCGCCTA
TGTGCCGGGTCTACGAGTGGTCCCCGCGCGTGCGGGGTTGTTCCTCCGCGGCGCTCGTACGGCATCCACT
CGGCCCGGTGGTCCCCGCGCGTGCGGGGTTGTTCCCTCGGCCTGTGTCAGGCGCCCATGTTTCTGCCAGT
GGTCCCCGCGCGTGCGGGGTTGTTCCCGTCCACTCGGGCTCGACGCCTTGTTCGTCGAGGTGGTCCCCGC
GCGTGCGGGGTTGTTCCCCGGCCGGACACGTACTGCCAGATCTCCGGGGAGTGGTCCCCGCGCGTGCGGG
GTTGTTCCGATCATCGGCTGGACTACAGCCGCTTGGGACTGGTGGTCCCCGCGCGTGCGGGGTTGTTCCC
TGGACGCTCAGCAGGGGGGACATCGGCGTGAGGTGGTCCCCGCGCGTGCGGGGTTGTTCCCAGGCCCTTG
TGGGCCTCTTGTTTCGTGATCCGTGGTCCCCGCGCGTGCGGGGTTGTTCCCCTGCGGCAGATCGCGGGCT
CGTGGACCGTCCCGTGGTCCCCGCGCGTGCGGGGTTGTTCCCTGGCTGATGCCTGCGTTACGCGGCCGGA
GCAGGTGGTCCCCGCGCGTGCGGGGTTGTTCCCTGGCTGATGCCTGCGTTACGCGGCCGGAGCAGGTGGT
CCCCGCGCGTGCGGGGTTGTTCCCTGGCTGATGCCTGCGTTACGCGGCCGGAGCAGGTGGTCCCCGCGCG
TGCGGGGTTGTTCCCTTCTCCGGCGCCGACCAGGCCCGCACCGTCATGTGGTCCCCGCGCGTGCGGGGTT
GTTCCCGGGGGCAGCCTGTTCCCGTACGCCGACGCGTCGTGCTCCCCGCGTGCGGGGTTGATCCCCCGAG
GACGGACGCGCGGGACTTGGTGCGGCCGGTGGTCCCCGCGCATGCGGGGGTGTTCCCAGGTCCCGGCCGC
AGTAGTCCTCGACGAGCCCGTGGTCCCCGCGCGTGCGGGGTTGTTCTG
>NC_018015.1(region:1868115-1868602)	real
GTTTCAGAACCACATGATGTTTGGAAACGAGCTAATGAAGCTTCTGAAGGAGTTTAACATCACGAACCCC
CGCACCCAGCTCCCAGTTTCAGAACCACATGATGTTTGGAAACTAACCCAGCTTGACGAACTCCTCTGGA
GGGAGTGTTTTGTTGTCAATCCACGAGTTTCAGAACCACATGATGTTTGGAAACGTCCCCCCTTCCAGCG
ATGCCGTCACAATCTCGGGGTTAAGGTTCACGTTTCAGAACCACATGATGTTTGGAAACAGCGCCTTGAG
GAGCTTAAGCTCCTCGTCGACTATGGTTTCAGAACCACATGATGTTTGGAAACTCGTCCATGGAGCCACT
GACGTCGACGAATACTATGAGGAGTGGCGCCTTCTTGTTTCAGAACCACATGATGTTTGGAAACTGGGCC
AGGTACTGTAACCACAGGTTTTTGTCGAACCTGATGTTGAGTTTCAGAACCACATAATGTTTGGACGC
>NZ_AM412059.1(region:3067878-3070048)	real
CATGCCGGGGCGGTTCAGGGTTTTGGGTCTGACGACTCGCGGCGAGCACGTCTCACCCAGCAGGCGGTGA
GGTTGGGTTTCCGTCCCCTCTCGGGGTTTTGGGTCTGACGACACGGACGAGCTGGACCGCATCAGCGATG
CTGAGCTGAGGGTTTCCGTCCCCTCTCGGGGTTTTGGGTCTGACGACTTGTCTCAATCGTGCCGTCTGCG
GTGACACGCTCCAAGTTTCCGTCCCCTCTCGGGGTTTTGGGTCTGACGACTCGACGATTGGGACATCGAC
ATCGACGCGATCGTCGACGAGTTTCCGTCCTCTCTCGGGGTTTTGGGTCTGACGACGTGATCTTCTCTCC
TGGCGAGGTCAAGGAAATCGATGTGGAGTTTCCGTCCCCTCTCGGGGTTTTGGGTCTGACGACCACCAGG
ATCAGCGCCAAGCCAGTTAGCGCAATCCAGTTTCCGTCCCCTCTCGGGGTTTTGGGTCTGACGACCTCCC
GGACCATCTGCAGCTCGCCCGGGTCCATGCGGTTTCCGTCCCCTCTCGGGGTTTTGGGTCTGACGACCGG
AGTCATCCGCGCGGGCCGGCGCGATTGTTGCCGGGTTTCCGTCCCCTCTCGGGGTTTTGGGTCTGATCCG
CGAAATTCACTGCGCGTTATTCAAGGTTTCCGTCCCCTCTCGGGGTTTTGGGTCTGACGACCCGAGCCGA
CCATCCGCATCACACCGAAAGGGTTGGCGCAAGTTTCCGTCCCCTCTCGGGGTTTTGGGTCTGACGACAC
GTGGGGAGAGGGAATGGCAATGATGGTCGACGAAGTTTCCGTCCCCTCTCGGGGTTTTGGGTCTGACGAC
CTCGGACAGCATCTCCCCGGGCGGGCAGCAGATATCCCATGTTTCCGTCCCCTCTCGGGGTTTTGGGTCT
GACGACCGACCCGTGGCCGCCAGGTTGCCGCCGCCGTTGCTCACCTGGTTTCCGTCCCCTCTCGGGGTTT
TGGGTCTGACGACCCGGAAGTCAACTAGAGCGGGTGTCGAACGCTGCCCGGTTTCCGTCCCCTCTCGGGG
TTTTGGGTCTGACGACCTAGGCGGCCCCGGCGAGGCTGGGGGCGGTTTCACGCGTTTCCGTCCCCTCTCG
GGGTTTTGGGTCTGACGACGCGGAGCTGCGGCGCCGGATGATGGCGTTGCTCAAGAGCAGTTTCCGTCCC
CTCTCGGGGTTTTGGGTCTGACGACTCAAAAACGGGGACGGCATGCTGCATGCCCTAACGTCGTGTTTCC
GTCCCCTCTCGGGGTTTTGGGTCTGACGACCAGCGCAGACGGCAGCCCCGAGTACTCGCTCTCCTCAGGT
TTCCGTCCCCTCTCGGGGTTTTGGGTCTGACGACAGGCTGAAATTGAAGCCGGAAATGACGACGCATTGG
TGTTTCCGTCCCCTCTCGGGGTTTTGGGTCTGACGACCTAAGCCCGCTAATCCCGCACAAGTGGTCAGAA
AAGTTTCCGTCCCCTCTCGGGGTTTTGGGTCTGACGACCTGATGATTGGTCGGCGTATGACGTGCTACTG
AGGTGTTGTTTCCGTCCCCTCTCGGGGTTTTGGGTCTGACGACACCCCTGAGCCACGGCATGTGCACGGC
TCCGTGTTCAAGTTTCCGTCCCCTCTCGGGGTTTTGGGTCTGACGACTCGATGAATGATGCGCGCCAGCG
GTAACGCGTGGGATGTGTTTCCGTCCCCTCTCGGGGTTTTGGGTCTGACGACTCTGAAAATTCGTGGTCA
ACGAATTGTCGTCGAAATGTTTCCGTCCCCTCTCGGGGTTTTGGGTCTGACGACACGGGCCGTGGGGCAC
TTACGGCGACGGCGCACATGTTTCCGTCCCCTCTCGGGGTTTTGGGTCTGACGACCCCCTAGCCACGCCT
GCCGTGCCATGCCGCGCCGCGAGTTTCCGTCCCCTCTCGGGGTTTTGGGTCTGACGACTTGGTCAAAAGC
TGTCGCCCAAGCATGAGGCAAAAAGTTTCCGTCCCCTCTCGGGGTTTTGGGTCTGACGACACGACTAGGG
GAGCGTGATCCAGAGCCGGCGACCCTCTATGGTTTCCGTCCCCTCTCGGGGTTTTGGGTCTGACGACGTG
CAAGAATTCCGGGTTGCAGTGCAACACGGTTTTAAGTTTCCGTCCCCTCTCGGGGTTTTGGGTCTGACGA
C
>NC_018015.1(region:1877271-1878429)	real
GTTTCAGAACCACATAATGTTTGGAAACCGACATTTTTCTGCCTCCCAGATCTTATCCACAATACTACAC
GCAACGTTTCAGAACCACATAATGTTTGGAAACAAAAGGGGGCCCACTACAAAATTCCTCATGGTTCACC
CCTCCACAAAGTTTCAGAACCACATAATGTTTGGAAACGAACGGCTCATTCTCGAAATACACACCCGTGA
CGGAATTATAAGTTTCAGAACCACATAATGTTTGGAAACTGGGGAGCACCCCGTCAACGTTACCGTCGTT
GAAGTCTATCGTGACCCTACCGTGTTTCAGAACCACATAATGTTTGGAAACGACACCCTCAATCTCAAAC
TCAACGAGGGTGTAGTCCTTTCCTTCTTCTTCTGTTTCAGAACCACATAATGTTTGGAAACCCACGCTGA
CGATATAGGACACAACCTTACCGAGTGGGCTATCCGACTTGTTTCAGAACCACATAATGTTTGGAAACCA
TCCTTGAATAGTGCAGCGAAAGTTATTTCGACACGGTCCCAGAGCACAAGTTTCAGAACCACATAATGTT
TGGAAACCGCATTCTGAAATCTCTGGAGAGCATGCAAACCATATGTTCCCCTCGGGATCGTTTCAGAACC
ACATAATGTTTGGAAACTCGATGCTGCTGACAGCGTCGTGGACCTCGCCGTAGTGGTAGTTCCTGTTTCT
CAGGAGTTTCAGAACCACATAATGTTTGGAAACTCATGATTGGAGCCAGATTACCAACCCGCCCTCCGAG
TTTCAGAACCACATAATGTTTGGAAACACCCTACCGCGGCGGTAATAGATTACCTCCCCCTGAATGGGTT
TCAGAACCACATAATGTTTGGAAACGCTATGGCCAATATGAACGGTACAACGTACGCCAGGAACATGTTG
AGTTTCAGAACCACATAATGTTTGGAAACCTTTGATGTGCGGACTTCCGACGGAAAAACCTTCGACATTG
ACCCGTGTTTCAGAACCACATAATGTTTAGAAACCCCACCGCGCTTCCGGTGTTCATCGCGAGGTTTCTC
GTCGAGACTATGCGGGCGGTTTCAGAACCACATAATGTTTGGAAACTTGCTTGGCTCTTTGACTCACGTA
GTTCACACGATGTTTCAGAACCACATAATGTTTGCCGCA
>NZ_CP008920.1(region:2931630-2932558)	real
GTGTACTGCCGCATAGGCAGCTTAGAAATGAATATAACAATGGTGACAATCTAAGCGAAAGTGTACTGCC
GCATAGGCAGCTTAGAAATTGCCTGATTTACTGTCCTCAGGGTAAATCCAGTGTACTGCCGCATAGGCAG
CTTAGAAATTGTTAGCGGGAATACCCACCAACACATCCATGTGTACTGCCGCATAGGCAGCTTAGAAATT
TAGCTCTACGTTTCTGTAGCGTTGCTTCTGGTGTACTGCCGCATAGGCAGCTTAGAAAAAAGTATGCTTT
AGCTGAGTTCGCTAGTTTTGTGTGTACTGCCGCATAGGCAGCTTAGAAAAAAAAGAACATCCGCAGCACT
GCGAGCGTTTTGTGTACTGCCGCATAGGCAGCTTAGAAACAGCGCAAGCAGGCAGACGAAGAACAACAAA
ATGTGTACTGCCGCATAGGCAGCTTAGAAATTTCATCAAGAAAGGTTTATGTTGGTATTATTGTGTACTG
CCGCATAGGCAGCTTAGAAAAACCATCAACACCAACAACTGGAACTATTCCCGTGTACTGCCGCATAGGC
AGCTTAGAAAACGTAAACCCGCTACGCTGAACGCTTGGCATGGTGTACTGCCGCATAGGCAGCTTAGAAA
ACGTAACAGAAAAGATGCTGGGGCATGAACTGTGTACTGCCGCATAGGCAGCTTAGAAATCATCTTTCAT
TCCTGTATATGTAAAAGGCCAGTGTACTGCCGCATAGGCAGCTTAGAAAATTAGCCTGCTTCCTTGCTCT
GCAACTGAGTTGTGTACTGCCGCATAGGCAGCTTAGAAAAGTGGCTTCATTTGTTCAACGGTATCACCCG
CGTGTACTGCCGCATAGGCAGCTTAGAAAAAATCCTTAATGGCGAATGAGAACGTGATTACGTGTACTGC
CGCATAGGCAGCTTAGAAA
>NC_013892.1(region:3646437-3646891)	real
GTGTTCCCCGTAGGTACGGGGATAAACCGGTTCAAATGTATACATTTTCACTCTTATTGTGTGTTCCCCG
TAGGTACGGGGATAAACCGGAGACTCACGCCATGTCATGACTGAAAAATTTGTGTTCCCCGTAGGTACGG
GGATAAACCGATGATGCCACGTTACTATTCGCCATACCTAATGTGTTCCCCGTAGGTACGGGGATAAACC
GTTTTCATATAGGACTCATCAGGATCAGCCAATGTGTTCCCCGTAGGTACGGGGATAAACCGTCTATTGA
GCGTCCAGCACTGAGTTTATTGTCGTGTTCCCCGTAGGTACGGGGATAAACCGGTAATGCCGGATTAAAA
ACGGGGATTGAAATTGTGTTCCCCGTAGGTACGGGGATAAACCGCCTGCAATGGGAACATACTTCGCGGG
GTCGTAGTGTTCCCCGTAGGTACGGGGATAAACCA
>NZ_CP007262.1(region:2970958-2971719)	real
ACGGCTATCCTTGTTGGCGCGGGGAACACGGCTACACGCAAAAATTCCAGTCGTTGGCGCACGGTTTATC
CCCGCTGGCGCGGGGAACACCCGATTAAGATCCGCAGTCTGCATCAGTAACTCGGTTTATCCCCGCTGGC
GAGGGGAACACCGATTCTACGGCAACAGGCCAGGCTGCGACCGCGGTTTATCCCCGCTGGCGCGGGGAAC
ACATCAAACATGGAAACCCCTTTAATGAGAGCAACGGTTTATCCCCGCTGGCGCGGGGAACACTCAGGAA
CGCGCGGCGGAAGAGCTTGGTGTTTGCGGTTTATCCCCGCTGGCGCGGGGAACACGCTGCCTTTCCCGGA
GTTCCGGCCCCTAAATTGGGTTTATCCCCGCTGGCGCGGGGAACACTCATGCGCTATAAAAATCAGACTG
TCACATGCCGGTTTATCCCCGCTGGCGCGGGGAACACTGATTATTGACGACAACAGCACAGACCGGCAGC
AGTTTATCCCCGCTGGCGCGGGGAACACAATAATCGGCAATTTGTCCTGGACAGGCACGGCAGTTTATCC
CCGCTGGCGCGGGGAACACAATAATCGGCAATTTGTCCTGGACAGGCACGGCAGTTTATCCCCGCTGGCG
CGGGGAACACAATAATCGGCAATTTGTCCTGGACAGGCACGGCAGTTTATCCCCGCTGGCGCGGGGAACA
CGAATCTGGAGGCCAACAGCGCGGCGAAATCCTCAGTTTATCCCCGCTGGCGCGGGGAACAC
>NZ_CP015435.1(region:1109847-1110145)	real
GCTTCAATCCCTCATAGGTAAGATAAAAACATCCGAGTGATCGGGTGCTTTTTTATTTGGAGGAGGAAGC
TTCAATCCCTCATAGGTAAGATAAAAACAGTGTTTGGTTTGTTGCCATACGTGTAGACCCCCTGCTTCAA
TCCCTCATAGGTAAGATAAAAACGCGAATACGCCGCCAAATTCCTTCATCATCGCCTTTGAGCTTCAATC
CCTCATAGGTAAGATAAAAACGAAATCAAAGCGGAAAGTACCGTATATCCCGAAGACGCGCTTCAATCCC
TCATAGGTAAGATAAAAAC
>NC_006624.1(region:833495-835984)	real
GTTGCAATAAGACTCTAAGAGAATTGAAAGTTTGCCACCCTGAATCACTCTTGCAACCGCTATTCTGAAG
TTGCAATAAGACTCTAAGAGAATTGAAAGCGTCTTCCTCATCGTCGTAGAGCTTGACCCTCCACCCACCG
GGTTGCAATAAGACTCTAAGAGAATTGAAAGTTTTTTAGGTGTAGTTTGGTGGTGTGGGCGAGGTTCAGT
TGCAATAAGACTCTAAGAGAATTGAAAGGCGGAGAAGAAGCCACGGGCTACGCAATACTTGCCTACGTTG
CAATAAGACTCTAAGAGAATTGAAAGAAGAGACGATCATGCTCTCACCCCCAGGAGTTGCTCGTGTTGCA
ATAAGACTCTAAGAGAATTGAAAGAACGATTTGTTCTCTGTGGACTTGGGTCTCATTGGGAGTTGCAATA
AGACTCTAAGAGAATTGAAAGGGAACACATCGCCAGGAACCTCAAGCGACTTCGGGTGGTCGGGTTGCAA
TAAGACTCTAAGAGAATTGAAAGCCAAAATGAATAAAAGCCCCTATCCCTAATAAATGTAAGTTGCAATA
AGACTCTAAGAGAATTGAAAGGCAGATGGTGAGATGGAGGTAACAATAGAATTTGTGGGTTGCAATAAGA
CTCTAAGAGAATTGAAAGGGTTAAACTCAGTCAGAGGGCCAGTGAGGTCCTGAGAGTTGCAATAAGACTC
TAAGAGAATTGAAAGCCTGTGCAGCCTGGAGGTAGTAGTCACCGATCATTTCCTCGTTGCAATAAGACTC
TAAGAGAATTGAAAGTCTTCAAGTGAAGCGAGGATTTCAGCGATCTCTCTCTGTTGCAATAAGACTCTAA
GAGAATTGAAAGAACACTTGCGAACTTTCCCGGCCAGAACAAGGAAAGCGAGGTTGCAATAAGACTCTAA
GAGAATTGAAAGCAAGTTTGAAGAATTAGTCAGTGAAAAAGGCAAACAGTGTTGCAATAAGACTCTAAGA
GAATTGAAAGCAGACTTGCCGTTCACTGGGACAGGGATGCGGAAGCGGGTTGCAATAAGACTCTAAGAGA
ATTGAAAGATGGACTGAAAGACCCTCTTCAGTTCTTCCGCGTTTTTGTTGCAATAAGACTCTAAGAGAAT
TGAAAGAGTTCTAAGACTCTCCCCAAGAAAGGGCACTACGTCTGTTGCAATAAGACTCTAAGAGAATTGA
AAGTAGGACATCACCTCACGGTGCTGGCGGGAGGGCCTTCACGGTTGCAATAAGACTCTAAGAGAATTGA
AAGAGATAACGCTCGACGTGCCAGCAAACAAAGCCGAAGTTGCAATAAGACTCTAAGAGAATTGAAAGGA
GTTCTAATGATTAGCTTAACAATATCCCCATCTGATGTTGCAATAAGACTCTAAGAGAATTGAAAGTCAC
TTCTCCTGAGAAACGAAAGGAGTCGAGAGTCTGTGTCGCAATAAGACTCTAAGAGAATTGAAAGTACTTC
CGGCTAAGAACGAAAAGCCGCTCGACAAGCCGGTTGCAATAAGACTCTAAGAGAATTGAAAGACATAGCC
CTCTCCCAGGCCGCACAGGTCTTCAGGTACAAGTTGCAATAAGACTCTAGGAGAATTGAAACGATTAAGG
GTGGCGTCTGCGCTGGCGAACGGGCTTACGGTTGCAATAAGACTCTAGGAGAATTGAAACGTAGTACTTC
TTAAGCATGCGTTCACGCCTTAGATAGGTTGCAATAAGACTCTAGGAGAATTGAAACCTGTGGTGGTCAT
GATAGTACGTGATAGCAGCACTAGCGTTGCAATAAGACTCTAGGAGAATTGAAACTCGCTATGACAATCT
TTGCGTCCTCATCCATCAGAATGTTGCAATAAGACTCTAGGAGAATTGAAAGCTATCAGGCCCTCTGTCT
GGCCAGTTAGGTCCTTCCACGTTGCAATAAGACTCTAGGAGAATTGAAAGGAAGATCGTGGCCAAGATAC
TCAACGAGATGTCGAAGGTTGCAATAAGACTCTAGGAGAATTGAAAGGTCTTCGCGAGGATCTCCCGTGA
AGAAGACTGAGACCGGTTGCAATAAGACTCTAGGAGAATTGAAAGCAAGGACTACCTACAATTTCCCTAC
CACTATCGGCGCGTTGCAATAAGTTGCAATAAGACTCTAGGAGAATTGAAAGAGAATAACGCCGTCACCG
GCCAGGCGGAGCGCTTTAGGTTGCAATAAGACTCTAAGAGAATTGAAAGCAACTCTCATACATCACACCC
CCAGCTCATAGATTTTGTTGCAATAAGACTCTAAGAGAATTGAAAGAGGCTCGCCGCGCCGCCGAGGAGC
ATCAGCGCTGGCTCGTTGCAATAAGACTCTAAGAGAATTGAAAGAGCTTATACATCACGTAAACCGTGAA
CGCTGAACCGACCAGTTGCAATAAGACTCTAAGAGAATTGAAAGGTGTAGCAGTATGCCCAGAACCGTGC
CCACTGCCAGGTTGCAATAAGACTCTAAGAGAATCAAAAA
>NC_018524.1(region:5116445-5117145)	real
GGGCCCATCCCCGTGCGGGCGGGGAGCAGAACCGGGAGGCGGTCAGATCGATGTAGGCCTCGGGGTCATC
CCCGCGTGCGCGGGGAGCAGACGATCGACACCCGTACCGGCTGGCTGCTGATGGGGTCATCCCCGCGTGC
GCGGGGAGCAGAACAGGAAGGAGTCCTGATCGACCGACCCCGAGGGGTCATCCCCGCGTGCGCGGGGAGC
AGCCGGGCGACGCCGAGGCGGTGTGGAACATCCGGGGGTCATCCCCGCGTGCGCGGGGAGCAGCTTGCCT
TCGAGGGCTTCCTCGATCTCCCGGTGGGGTCATCCCCGCGTGCGCGGGGAGCAGGGAGGCGCTGCTGGAG
GCCCCGGCAGTCTGGGAGGGTCATCCCCGCGTGCGCGGGGAGCAGAACCGTGGCCAGCGCCAGACGGTAC
ACCCAAAGGGGTCATCCCCGCGTGCGCGGGGAGCAGGAGCTCGTGCAGATAGATAGCCCCGCCGGCCTGG
GGTCATCCCCGCGTGCGCGGGGAGCAGCTTCGAGGGCTCGGGGGAAGGGTCCTGGGGCGGGGGGTCATCC
CCGCGTGCGCGGGGAGCAGGGTGGCGCAGGCGGCCACTCCGGGCCAGTGGCGGGGTCATCCCCGCGTGCG
CGGGGAGCAGTTTTTCGCCGGCTTGATCTCATCCTCGAAGTAGGGGTCATCCCCGCGTGCGCGGGGAGCA
G
>NC_006624.1(region:468981-470566)	real
ATTTTAATTCTCCTAAAGTCTTATTGCAACAAGCCAGGTCGAGAGCCTCGAAGTTGACGCGGCCAAGTTT
CAATTCTCTTAGAGTCTTATTGCAACGGTGAGAAAATCGTAAAGGCGTTCAGAGAGCCGGCTCTATTTCA
ATTCTCTTAGAGTCTTATTGCAACAAACTTTCCACACCTTGACTTTCACGTCGACGTCGGTATTTCAATT
CTCTTAGAGTCTTATTGCAACTCCTCGTCGAGGAAGCCCATGCCAATGGCTCTGCGGAATTTCAATTCTC
TTAGAGTCTTATTGCAACGCGCTGGAAGGCCCTCCAGAAAATTGCAGAAATCCTATTTCAATTCTCTTAG
AGTCTTATTGCAACTTTGAAGTCTTCAGGAAAGAGGGCATTCATGGAAAACTGTTTCAATTCTCTTAGAG
TCTTATTGCAACATGGCCGGGTTCACCTGAACGTCATAGGTCGCGACCGTTTCAATTCTCTTAGAGTCTT
ATTGCAACAGCACGAAGAACGCATCAACACCGCCCCACTTGTAGTTGTTTCAATTCTCTTAGAGTCTTAT
TGCAACGCGTAGCATAGTTGGGTAGTGCGGCCGCCTCGTGAGGTTTCAATTCTCTTAGAGTCTTATTGCA
ACGACGTGGGGACAGCCATTAAAGAACTGGGCGAAGACCGTTTCAATTCTCTTAGAGTCTTATTGCAACC
CTCTCCTTGATAACATCCAGCACGGCGCGCGTGGAGTTTCAATTCTCTTAGAGTCTTATTGCAACGCCCT
CACTCAGGGCTGCCCCTCACCACTCCCCAAAGTCGTTTCAATTCTCTTAGAGTCTTATTGCAACGTCCGG
GCTTTTGATTGTGGGCAATTCCTCCCAGGCCCGTTTCAATTCTCTTAGAGTCTTATTGCAACGTTAGAGA
TCAAAAGAAGGTCAAGGCGGGTGGTTCTCCCGTTTCAATTCTCTTAGAGTCTTATTGCAACTTGCGCAAC
ACCCACCACCGTCACCCACCACCCACCTTTTTGTTTCAATTCTCTTAGAGTCTTATTGCAACTTCTTGCT
CGAAGGCCTCATCAGCGATGGGCTTGACGAGTTTCAATTCTCTTAGAGTCTTATTGCAACTATTGACCCG
CCGAAAAGCCCAGATTACGCCGATAGTTGTTTCAATTCTCTTAGAGTCTTATTGCAACTCCCCGAATTTC
CCGGATTTTCCCTATATTTCCCTATAGTTTCAATTCTCTTAGAGTCTTATTGCAACAGGTCTCTGTCGTG
GAGAGAAATGCAGACGGCAAGCTTGGTTTCAATTCTCTTAGAGTCTTATTGCAACCTGAGCCAAGGCTAG
ATGTTGAGCCTGAGCCAGAAGCGGGGTTTCAATTCTCTTAGAGTCTTATTGCAACTGTGGCCCAGATAAG
GGCTGTGGCATAGGTTTACGTTTCAATTCTCTTAGAGTCTTATTGCAACCAGTCTTCCCCGACTTCGGCG
CGAGCATGATCTACGGGTTTCAATTCTCTTAGAGTCTTATTGCAACTAGGTCTTGCTCATAATCGCGTCG
TGGCTCTCAAGGTTGAGTTTCAATTCTCTTAGAGTCTTATTGCAAC
>NZ_AM412059.1(region:3065128-3066555)	real
GTTTCCGTCCCCTCTCGGGGTTTTGGGTCTGACGACACTTGCGCGCACAACGCATCCGCCATCCACGGGG
CGTTTCCGTCCCCTCTCGGGGTTTTGGGTCTGACGACCTGAAAGGGGGACTGTGGACGAGTTCGCGCTCA
AAATGTTTCCGTCCCCTCTCGGGGTTTTGGGTCTGACGACGCGAGAATAAGATTGTCAGGCTGGTGCTGC
GTTTCCGTGTTTCCGTCCCCTCTCGGGGTTTTGGGTCTGACGACCCGCTGGGGGCAGGCCCAGGTGGGAC
GGTTCCTCGCGTTTCCGTCCCCTCTCGGGGTTTTGGGTCTGACGACCCGCTGGGGGCAGGCCCAGGTGGG
ACGGTTCCTCGCGTTTCCGTCCCCTCTCGGGGTTTTGGGTCTGACGACTTCGGGAGCATGCCGCAGCTGC
GGATGTGGTGCTGGATTTCGAGTTTACGTCCCCTCTCGGGGTTTTGGGTCTGACGACACGTTGGAAGCGT
TTCGAGCGTACGGACTTTCCGGATGCAGGTTTCCGTCCCCTCTCGGGGTTTTGGGTCTGACGACAGGCGC
TTCGACGGTGTGGGCGAGGTGACTTCGCAAAGGTTTCCGTCCCCTCTCGGGGTTTTGGGTCTGACGACTG
CGTCAAGTGCGGCACCGCCGTCATGTCGGTGTCGAGTTTCCGTCCCCTCTCGGGGTTTTGGGTCTGACGA
CTGCGTCAAGTGCGGCACCGCCGTCATGTCGGTGTCGAGTTTCCGTCCCCTCTCGGGGTTTTGGGTCTGA
CGACTTGAACACGCCGATACCTATTTGGTCGGGAGTGATAAAGTTTCCGTCCCCTCTCGGGGTTTTGGGT
CTGACGACTGACAGGGTGCGGTGGTCGCTGATCGGCTCCCCGAGTTTCCGTCCCCTCTCGGGGTTTTGGG
TCTGACGACCGGACTTGATCGACGCGAACCTGTCTGACGCGAACCTGTTTCCGTCCCCTCTCGGGGTTTT
GGGTCTGACGACGGCTGGAAAAGGGCGCGGGGCAACCGCATCGTCAAGAGTTTCCGTCCCCTCTCGGGGT
TTTGGGTCTGACGACGCGTTGTGGTCGTGTCGTGGAGCCTGTATTTCGCTGGTTTCCGTCCCCTCTCGGG
GTTTTGGGTCTGACGACCATTAGTTGGTGTTGTGATCGCTAAACGCCGGGGCAGTTTCCGTCCCCTCTCG
GGGTTTTGGGTCTGACGACCTATCCGCGGGAAGAGATCACGAATCCGGCGTCGAAGGGTTTCCGTCCCCT
CTCGGGGTTTTGGGTCTGACGACATGCTGAGCTGAGGCGCCGGATGATGGTGGTGCTGAAGGTTTCCGTC
CCCTCTCGGGGTTTTGGGTCTGACGACTGACAGGGTGCGGTGGTCGCTGATCGGCTCCCCGAGTTTCCGT
CCCCTCTCGGGGTGAACCGCCCCGGTGA
>NZ_CP014485.1(region:6635408-6635679)	real
GACCACCCCCGCGCTCGTGCGGGGACGACAACGTGTTGCCGTTGATCGTCACGTCCTCGTAGGGAGCACC
CCCGCTCGCGCGGGGACGACGCCGAGTCGCTCGCCGACGGCGCCGAGAAGGTCGGACCACCCCCGCTCGC
GCGGGGACGACATCAGCAGGGCTCGGATGAACACCTGGATGCGGGGACCACCCCGCTCGCGCGGGGACGA
CATGGTGCGGGGCGCCTCGCGGGAGCTGGACCGGGGACCACCCCCGCTCGCGCGGGGACGAC
>NZ_CP015436.1(region:533823-534121)	real
GTTTTTATCTTACCTATGAGGGATTGAAGCGCGTCTTCGGGATATACGGTACTTTCCGCTTTGATTTCGT
TTTTATCTTACCTATGAGGGATTGAAGCTCAAAGGCGATGATGAAGGAATTTGGCGGCGTATTCGCGTTT
TTATCTTACCTATGAGGGATTGAAGCAGGGGGTCTACACGTATGGCAACAAACCAAACACTGTTTTTATC
TTACCTATGAGGGATTGAAGCTTCCTCCTCCAAATAAAAAAGCACCCGATCACTCGGATGTTTTTATCTT
ACCTATGAGGGATTGAAGC
>NC_006624.1(region:372965-374072)	real
TGAATTTTTCTCAGAGTTTTTATTGCAACTGTGCGGGATGCATTCAGGGAAGCCGTGGCCATGACGTACT
TTCAATTCTCTTAGAGTCTTATTGCAACGGGCGCTCCGTGACGTCACCGAGGCACCTAACACCTAATTTC
AATTCTCCTAGAGTCTTATTGCAACACGGCACCACCCCTGCAAACACCACCAGCCAAAGCACGGATTTCA
ATTCTCCTAGAGTCTTATTGCAACTTTTCCGAAGTTCACTCCTGAGGCCGAGAGGAGGATTGATTTCAAT
TCTCCTAGAGTCTTATTGCAACACATAGATATAGAGAAGCCCGCAGACATCAAGAAGGCGATTTCAATTC
TCCTAGAGTCTTATTGCAACGTGATGGAGGTGAAAGCCGATGTCTGATGTCCAGATTCATTTCAATTCTC
CTAGAGTCTTATTGCAACGAATGGCGATGAAGAGCAGGCGAAGATTGACGCTCAAAATTTCAATTCTCCT
AGAGTCTTATTGCAACTATCCTCCTCACCGCTGGCCTCTGCGCCGTACCCTTATTTCAATTCTCCTAGAG
TCTTATTGCAACCAAAGAACCCGAACCCTACCACCCTCGCGGAATTGATTTCAATTCTCCTAGAGTCTTA
TTGCAACTTTCGCGGAGTATTTGCCTTAAATCCTCCTTGATAATATTTCAATTCTCCTAGAGTCTTATTG
CAACTTTCACGTTACCTCACTCAGAAAGCCCTCGCAAACTCGTTTCAATTCTCCTAGAGTCTTATTGCAA
CAGAAAGCACCAGTATGAGATAGCTCCAATGAAAAACCTGTTTCAATTCTCCTAGAGTCTTATTGCAACT
CGTTGAACCCGTTAAAAGCCATCTCCCCATCTTCGTGTTTCAATTCTCCTAGAGTCTTATTGCAACTTCT
CGACATGAAAAGGGAGATGGGCAGAGTCATTGAGTTTCAATTCTCCTAGAGTCTTATTGCAACTTGAGTT
TGAAGAGCTTTACCTTTTTCTTTGCGTGGACGTTTCAATTCTCCTAGAGTCTTATTGCAACTACCCGAAG
CAGAACATGAAACATTTATCGCCTTAACGTTTCAATTCTCCTAGAGTCTTATTGCAAC
>NC_009457.1(region:2836101-2838508)	real
GTCTTCCCCACGCAGGTGGGGGTGTTTCCAAATGGCTCAATGCGCGATTGACTACGTTACTGTCTTCCCC
ACGCAGGTGGGGGTGTTTCCAATCAACGCACTAGACAACGCCCAAATGAACCGTCTTCCCCACGCAGGTG
GGGGTGTTTCCAACGCTATGCCCGCTAAAATCAGTAAACAAGAGTCTTCCCCACGCAGGTGGGGGTGTTT
CTATATTTCGCTCCCGTCTCGTCAACTAAAATCAGTCTTCCCCACGCAGGTGGGGGTGTTTCCTTCAAAT
AAGTAACCAGCCTCTGACGCTGTTAGTCTTCCCCACGCAGGTGGGGGTGTTTCCACCGCTAATCATGGTG
GAACGAACGCCATCAAGTCTTCCCCACGCAGGTGGGGGTGTTTCTGATTTTGGAAGTAATGGGAACTGAG
CGTTAAGGTCTTCCCCACGCAGGTGGGGGTGTTTCCCAAAAACCTACGCGGTTTTAAATGGATTCGACGT
CTTCCCCACGCAGGTGGGGGTGTTTCTATCTTGGTTTTGCAGGTTGTTAATCTCAGCGTGTCTTCCCCAC
GCAGGTGGGGGTGTTTCTGATTGGTTCCAGTTTATGACAAGAACCAACACGTCTTCCCCACGCAGGTGGG
GGTGTTTCTACATTGGCAAGACGTTTGTTTTTCGCTGTGTAGTCTTCCCCACGCAGGTGGGGGTGTTTCC
GACTTTTGCATCATCGATGTACGGAACGCTAGGTCTTCCCCACGCAGGTGGGGGTGTTTCCACTGAGATT
GCGTGTCGCCGACTTGCGCTTGCGTCTTCCCCACGCAGGTGGGGGTGTTTCTAGACTATCAATGTGCGCT
TGCAAGTCTTTTAAGTCTTCCCCACGCAGGTGGGGGTGTTTCTTGATCGCTCTGAAATTGTGACTTGTTT
TGTTAGTCTTCCCCACGCAGGTGGGGGTGTTTCTAGATCTTAATTGTTCGCGTTGAATGGGAAATTGTCT
TCCCCACGCAGGTGGGGGTGTTTCCAGATTGTAGATAAGCAGGAGACTGCCCACCAGGTCTTCCCCACGC
AGGTGGGGGTGTTTCCGGTTGATAAAACGCTGCGTAAGTTTTTCGAAGGTCTTCCCCACGCAGGTGGGGG
TGTTTCTAAAACTTCATAGATTGTTGCCTCCATTGTTTCGTCTTCCCCACGCAGGTGGGGGTGTTTCTAC
GTCAACGGACAAACCAAAACCGAATGGAAGGTCTTCCCCACGCAGGTGGGGGTGTTTCTAAGTAACGCTG
CTACTGCCCTGAGCTAGTACCGTCTTCCCCACGCAGGTGGGGGTGTTTCTACTGGCCGATGAGGTGGACC
GCTACGGCTTCAGTCTTCCCCACGCAGGTGGGGGTGTTTCTCACCCAGCACATTACCACCCATGATCAGC
GTTGTCTTCCCCACGCAGGTGGGGGTGTTTCCGAGTGGGTTTAGGTTGTAGGTTGCACATACGCGTCTTC
CCCACGCAGGTGGGGGTGTTTCTTCGAAAAGCTATTAGGCGGCATAACCACAGTTGTCTTCCCCACGCAG
GTGGGGGTGTTTCCAACAAACCAGCCACTTTGCATTTTGTAGCAGAGTCTTCCCCACGCAGGTGGGGGTG
TTTCTGGAAGTTATTTATATTGGACCTGATTGCACGGGTCTTCCCCACGCAGGTGGGGGTGTTTCTACTT
TGGGCCTTGTTTTATGTGCCAGTGCCCGGTCTTCCCCACGCAGGTGGGGGTGTTTCCCACTATTTCAATA
ATCGGCGTAGCTCCGACTGGTCTTCCCCACGCAGGTGGGGGTGTTTCCGTAATCTTCTTTGTCTGAGTAA
TCCAAAATACGTCTTCCCCACGCAGGTGGGGGTGTTTCTCATGGCAGCGATATTTGTTTTACCCTTCATA
CGTCTTCCCCACGCAGGTGGGGGTGTTTCCATCTGGAACGCACTCAAGCGGCAATCCGAAGTGTCTTCCC
CACGCAGGTGGGGGTGTTTCCAGCAATGTGTTATCCAATGCGAAAGCGCCGTTGTCTTCCCCACGCAGGT
GGGGGTGTTTCTATTTTGCGTATCACCGAAGCGCTGTAGGTTATGTCTTCCCCACGCAGGTGGGGGTGTT
TCTACGTCCAGCATTACCGCCGCGCCGTGTCGAGTGTCTTCCCCACGCAGGTGGGGGTGTTTCTCCTCCC
TGCTCATATGCCGTTAAAACTTTCTCGTCTTCCCCACGCAGGTGGGGGTGTTTCTCTGATGCGGCAAGCT
CTTTCGCTAGCTCGATTGTCTTCCCCACGCAGGTGGGGGTGTTTCTACAACATCCATGCAAGCGGCAAAG
AATACAAAGTCTTCCCCACGCAGGTGGGGTGTGTTTCCTCTTTAATCGAATTCCATAACGGTGACGTTAA
GTCTTCCCCACGCAGGTTGGATTACAGA
>NC_011529.1(region:994721-997976)	real
GTTTCAATTCTCTTAGAGTCTTATTGCAACGCTCAACATGGACGATGACATCATAGACAGGGTTGCAGGT
TTCAATTCTCTTAGAGTCTTATTGTAGAGTCTTATTGCAACACCGATGTTGTCAGCCTGTCGTTTTCATA
CACTTATAAAGTTTCAATTCTCTTAGAGTCTTATTGCAACTGCACTCCTTTATCGCGGCCCGGAACGTGC
GGAGGAGGGTTTCAATTCTCTTAGAGTCTTATTGCAACTCGCTTCGACGGTGGCTTTTGTCTCCGGATTC
ATCATCGTTTCAATTCTCTTATTGAGACGAAGTTGGCAACTCCAACACATGCGCCCGTTTCAATTCTCTT
AGAGTCTTATTGCAACCAGATCGCCTGCTGGGTCTGGCTCATCTGGCCGTGCTCGCTTTCAATTCTCTTA
GAGTCTTATTGCAACCCGGCATCAGGGCTGACACCTACTCAACGACCCTCTATGGTTTCAATTCTCTTAG
AGTCTTATTGCAACAGGAGGAAGATGGCAAGTATCATGTTTATGATAAGAAGTTTCAATTCTCTTAGAGT
CTTATTGCAACACGAATCTATCAACCGAGTCAATGGCCCGAGTTCTAGTTTCAATTCTCTTAGAGTCTTA
TTGCAACCCATTGGCCCCTCTTCAAACAACGTCAAGGTAAAATTGTTTCAATTCTCTTAGAGTCTTATTG
CAACCGGCGAGCTCGACCTCATACGTCACGACCACACCCTGTTTCAATTCTCTTAGAGTCTTATTACAAC
CTACCTCAAGCAGTAGGAACGTGTTGTTCCCGTCCGTGTTTCAATTCTCTTAGAGTCTTATTGCAACCTA
CTGCTATGATAAACTCCACTGCTCTTTTTAGATGGGTTTCAATTCTCTTAGAGTCTTATTGCAACATAAA
GGGCTCGGGGAGGGTATTCTCCGAGACCCTTGTTTCAATTCTCTTAGAGTCTTATTGCAACTCTCCCACT
CAATCTTATCGATTATCCTATCAATGTGTTTCAATTCTCTTAGAGTCTTATTGCAACTTTGGGCGACTCT
GTTTGCTTTTGCGTTCTGGTATCTGTTTCAATTCTCTTAGAGTCTTATTGCAACATAAAACGGCGGTTTC
GATTACTTGTGTCTTGTTCTCTGTTTCAATTCTCTTAGAGTCTTATTGCAACTTCGCGTTTGCGACCTGT
TCAGGGGTGATGTTGCCCGTTTCAATTCTCTTAGAGTCTTATTGCAACTTGCCGTGCCGGTGAGGGCTGC
TGATGTTCAATACTAGTTTCAATTCTCTTAGAGTCTTATTGCAACGGCAGCTGAGACGGGCGAGAGCGTT
GTGTTCACTGTGTTTCAATTCTCTTAGAGTCTTATTGCAACAAGCCGAATCACTTTTGTATTGAGCCCAT
ATTTTATGAGTTTCAATTCTCTTAGAGTCTTATTGCAACTGGCACCCTGCCAAGACTGCTGCGGCAAAGC
TCTGGTTGTTTCAATTCTCTTAGAGTCTTATTGCAACAAACAGAGCAGAGACTCTAAAGAGATGGGTGGG
AATTAGTGTTTCAATTCTCTTAGAGTCTTATTGCAACAAAGAGATAAAGCGCGTCGTCCGTGACGGTATT
GCCAAGTTTCAATTCTCTTAGAGTCTTATTGCAACCTTGACTTCCTTCTCGATCTTGAGGCTGTCCTTCT
GTTTCAATTCTCTTAGAGTCTTATTGCAACCCACGTCGCCCTGGTAGTAAAAATAGACGCTGACGTGTTT
CAATTCTCTTAGAGTCTTATTGCAACATGCAGTAGTGCTTAAACCAGCTCTTGATCTTCTTTGTTTCAAT
TCTCTTAGAGTCTTATTGCAACGGAGACTATGAAACCCTCGAAGCCGATGTAAACTGTGTTTCAATTCTC
TTAGAGTCTTATTGCAACATGAGCATCAGCCACGGCTCAGTGCCCCTGCTCAGGAAGTTTCAATTCTCTT
AGAGTCTTATTGCAACATGAAGGCTCAGGCCGACGCGATAAGCCCTGAGAACACGTTTCAATTCTCTTAG
AGTCTTATTGCAACTTCAGAAACCTTGCAATACTTATGATAGTACTGAACCTGTTTCAATTCTCTTAGAG
TCTTATTGCAACTCGGAACGGCCTTGCGGTAGATGATGTAACCAACGAGGTTTCAATTCTCTTAGAGTCT
TATTGCAACCTGCATACAACTCGCAAGAGACCTCGTTGAATATGGCGTTTCAATTCTCTTAGAGTCTTAT
TGCAACCTATGGTCTTGGCCTGGCCGCTGAGCTGAGAGAAAACGAGTTTCAATTCTCTTAGAGTCTTATT
GCAACCTGAGCGTCAGGTTTCCACTCCAGGCCAGCATGATTTGTTTCAATTCTCTTAGAGTCTTATTGCA
ACTCGGCTTCATGAAGTTCTTTTTCGGCAACATCCTTCTGTTTCAATTCTCTTAGAGTCTTATTGCAACC
TCACCGTCAGGCGTGACCAAAATGTGGAGCTCGTTGTTTCAATTCTCTTAGAGTCTTATTGCAACGGTTG
CCATCCTGCTGAATATCGCCGGCCTCAATCCTTGTTTCAATTCTCTTAGAGTCTTATTGCAACATAAGCG
TCCTGACGGCCTTATCAATGAAGTTGATGTGGTTTCAATTCTCTTAGAGTCTTATTGCAACGGTGTGGAT
CATGTGAATCTCGTCCTGGGTCAGGACGGGTTTCAATTCTCTTAGAGTCTTATTGCAACAAATCAAAGCT
GCCCGTGTGCTGTACTCCGACATACTCGTTTCAATTCTCTTAGAGTCTTATTGCAACCAACGCTTGGCAT
TGCCATAGCTCTTGTACTAGCCATGTTTCAATTCTCTTAGAGTCTTATTGCAACCCCCCTGACAACGAAG
AATGAGCCTGCAATGTTACCAAGTTTCAATTCTCTTAGAGTCTTATTGCAACAGTTATTAGTTTGGCCAA
GCGCATCTTCCAAAACTCGTTTCAATTCTCTTAGAGTCTTATTGCAACCTCAATCAGAGGCTCTGGCTGA
GTTTCCTCAAATTCAGTTTCAATTCTCTTAGAGTCTTATTGCAACGTGAGGATGGCAAAAAGGAAAACCT
CTAAGAAAATCAAGTTTCAATTCTCTTAGAGTCTTATTGCAACTGGCAAAGTGCCGAGGGCTGAACTCCG
CGAAGCGACGTTTCAATTCTCTTAGAGTCTTATTGCAACTCCCGTTCACGAGCTGTTGGCCGGCCTGCGC
AATCTGGTTTCAATTCTCTTAGAGTCTTATTGCAAC
>NC_011529.1(region:294116-295760)	real
TCTAGAATTCTCCTAGAGTCTTATTGCAACCATTGGTTGGAGCAACACTTGGGAAGGTGAGTATCCCCGT
TTCAATTCTCCTAGAGTCTTATTGCAACAAGGCTACGAGGCAAAGTATAAAGTGGAAGTCAGTAAGTTTC
AATTCTCCTAGAGTCTTATTGCAACCCAAACATTTCCATCCACCTCCATCTTTTTGCTTTTTGTTTCAAT
TCTCCTAGAGTCTTATTGCAACTTGAAGAGATAACTACAGACATGGAGATGTTAGGGGTAGTTTCAATTC
TCCTAGAGTCTTATTGCAACATATCGCCGCCCCATTCGACGACATAAGGGCGTATAAAGTTTCAATTCTC
CTAGAGTCTTATTGCAACGAGGGAGAGCCATGAACACCTTCGGTCATTTTTTTGTGGGTTTCAATTCTCC
TAGAGTCTTATTGCAACCCCGATGTCGGTCAGGTCAGCAGCCCCGATGTCGTGTTTCAATTCTCCTAGAG
TCTTATTGCAACGCACTCGGTTGATGGATTCGCCGAGCTCATGGCCGACATGTTTCAATTCTCCTAGAGT
CTTATTGCAACCTTGGAAATCTCCATTATGGGTTGATTGTAGTATTCAGTTTCAATTCTCCTAGAGTCTT
ATTGCAACCCGTTCGTGGTGTTCTTGAAGAGGCCCTTAATGAGTAGTTTCAATTCTCCTAGAGTCTTATT
GCAACTGAGGTCGAGCTCGCCGACGAGGCGGTCATTAAGTCTTGTTTCAATTCTCCTAGAGTCTTATTGC
AACGCTACTACGACCGCAGGGATGGCTTTGCCGTGGAATTCGTTTCAATTCTCCTAGAGTCTTATTGCAA
CCGGGCCTCACCTCCATAGTACGCTTTTTCGATAGTTACGTTTCAATTCTCCTAGAGTCTTATTGCAACG
CGCTGGAAGCCGCCCGATACGTCTATGGCCCAATAGTTTCAATTCTCCTAGAGTCTTATTGCAACAGTTC
CTGCTCCCACTTCTTGAGCCGGGCCTCGCGCTGTTTCAATTCTCCTAGAGTCTTATTGCAACAGAACTCA
CCCGCGACCGCCTTCGGGTCCTTCCTCTTGTTTCAATTCTCCTAGAGTCTTATTGCAACATGCTAGTATT
CCTGCAAAGTTTATAAACACAGAATAGTTTCAATTCTCCTAGAGTCTTATTGCAACCTGCTTATTGGGGC
TGCTGGGGCTGCCCTGGTTCTAGGTTTCAATTCTCCTAGAGTCTTATTGCAACGGCCGGTAGTCTCCAGA
TCCAGGACTATCTCTCCCTCGTTTCAATTCTCCTAGAGTCTTATTGCAACCTGTCCAGCAGGTCTTTCAC
CGTACCCTGCACAAACAGGTTTCAATTCTCCTAGAGTCTTATTGCAACGCGAGATATGCCAGGACAAGGC
CGAACGCAGCCGCGAGTTTCAATTCTCCTAGAGTCTTATTGCAACACCCCTTCGTCGTCCTCGCTTTCGC
TTTCGAGGGTCGTTTCAATTCTCCTAGAGTCTTATTGCAACAGGATGGCGTCGGAGTTTAAGGCGGTGGT
GAGCCGTGTTTCAATTCTCCTAGAGTCTTATTGCAACGAGATGCTAAAGGGAAAGGCCCCTGAACTCGCC
GCGAAGTTTCAATTCTCCTAGAGTCTTATTGCAAC
>NZ_CP008920.1(region:67536-68043)	real
[truncated: 9,273,796 more chars]
