# Supplementary material for: Not all predicted CRISPR–Cas systems are equal: isolated cas genes and classes of CRISPR like elements
Source: BMC Bioinformatics. 2017 Feb 6;18:92. doi: 10.1186/s12859-017-1512-4 (PMC5294841; doi:10.1186/s12859-017-1512-4)
Supplement: Additional file 4: — The repeat sequences of false-CRISPRs in the FASTA format. (TXT 148 kb) [file 12859_2017_1512_MOESM4_ESM.txt]

>62_singleton
TGCAACCGAAAACATGACCG
>66_cluster3565
CTATCTAAAACTGATTATTTAA
>83_cluster3252
ATAGCCTTTGTGTTCTCCTCTGT
>90_cluster3896
CAGATACTTCAACAGAAGAA
>151_singleton
ACGGCAATAGTAACGGCAATAGC
>155_singleton
GCAGCAGCCGCAGCAGCCGCAGC
>159_singleton
AACTTTTAAGATATAACTTAAAAGAAATAACTTTTAACTTTTAA
>185_singleton
CTTTTTCAAATAATCAATTAAAAAGTGTGGTTATTCC
>186_singleton
TGGTTATTCCAGATTCTGTAA
>199_cluster3128
CACACCCCTCGTTTCGTCTGTTCT
>200_cluster3128
AGAACAGACGAAATGAGGGGTGT
>257_singleton
GCCTTGTTGCGCTGGTCGACGTCGGCGTCGTT
>258_singleton
TGAGACCCCGTGTGCGATATGAATTAGCTGCGGT
>259_singleton
CACACACCTCGTACCGAGTGAA
>270_singleton
TGAAGAAGAAGCAGAAGAAG
>274_singleton
AGATTAATTATATAGATTTT
>275_singleton
ATAATCTTTATAAATCTTTAAA
>277_singleton
TTAGTTATAGTTTACTTATAGTTTA
>279_singleton
GTACCATTACCACTTGGAGAAGTACCATTACCACCAGG
>309_singleton
GACGACAAGAAGGACGACAA
>318_singleton
GGTTCTTCAGGCTCGACTGGTTCTTCAGGCTC
>374_singleton
ACAACACTAAACAACAACACAGCCACAAACAACAAAGTATCCGGAATATC
>413_singleton
CGTTTGCGAATATGATGTTGTCTTCGATGTTGGTGAA
>423_singleton
GACGTTCCCGTCGATCTCGGC
>475_singleton
ACTCGTTCATCGATCCATTCATCGGCTCG
>476_singleton
GACTTCGACGTCGAGATCGACG
>524_singleton
CTCGTCGTCAGCGACGTCGTTCTCCTCGTCGTCGGCGACATCGTTC
>526_singleton
GATGGTTCGGGAAATGACGACGACGCGGCCGACGATGAG
>532_cluster3252
ATAGCCTTTGTGTTCTCCTCTGT
>535_cluster3252
ATAGCCTTTGTGTTCTCCTCTGT
>539_singleton
TCACCGAGTCGTACGCGACCGGCACCGTCTCTGGAACC
>540_singleton
GCAGCGAGGACGAGCGCAGCGAGTCCTCGGAGA
>541_singleton
GTTTGAGAGTGTTGTCAAATACGAGGTAACTCAATC
>588_singleton
ACAGAAGAGAACACAAAAGCCAT
>604_singleton
TCACAGTTAAACTTCCACCATTATTGTAGATGGCACCACCACAA
>611_singleton
CGTCTCCTCGACGGTTTCGCCGACCGTCTCCTCGACCGTCT
>634_singleton
TTTGAAGCATCTGGAATATTTGAAGC
>636_cluster1947
TAAACCTGAAGTAAAACCTGAAAGTAAA
>637_cluster590
TCTTTTGATAAAAATATCTTTTGATGAAAACGTCTTTT
>638_cluster3907
TGTTTTGTCTTCTGTTGAAG
>639_cluster2140
TGAAAAATCTTACTACACTTAACATATCT
>641_singleton
CCGTTTTCAATAACCTTTTT
>663_singleton
AAGAATGTAGATAAGACTACAGATAAAACTGC
>678_singleton
TACTCATCCAGTTACTCATCCAGTTACTCATCCAGTTACTCATCCA
>693_singleton
AGTTTCTACTTCAGCTTCAAC
>698_singleton
TTAGTAACTAAACTTAGCAATTAAGCTAAGTAA
>705_singleton
GCTAACCTTAAAGGAGCTAACCTTAAAGGAGCTAACCTT
>707_singleton
AATCAATTGAGTTCGCTTCCTCCTGAAATATCAGAGTTGAAAAA
>708_singleton
CCTGAATTTGCTCCATCTTACAGTT
>710_singleton
TGAAGAAGAGGAAGCCGAAGAAGAGGCTGAAGAAGAGG
>715_singleton
CAACGATACAGACAACAACACTACAG
>716_singleton
GATTGCTCCGGTCTGACCACATTGAGCATCCC
>722_cluster3266
CCAACCCCTACACCAACCCCCAC
>725_cluster3565
GACTATCTAAAACTGATTATTT
>729_cluster3576
CAGTTTTAGATAGTCAGTTTAA
>735_cluster3576
TCAGTTTTAGATAGTCAGTTT
>739_cluster3266
CCAACCCCTACACCAACCCCCAC
>740_cluster3565
ACTATCTAAAACTGATTATTTA
>751_singleton
GTTGATATCTCTGTTGATACCTCTGTTGGCGTCTC
>759_singleton
GGAAATTACACAGGAAATCAGGATAA
>760_singleton
AAAAACTAGTGAGAATAAAA
>761_singleton
GTATCAACAGCAGTATCAACAA
>767_singleton
ATAATACTGAAAGTGAAACATGTAAAGTGGAAA
>777_singleton
GCATTGTCACATGTTTTTTC
>778_singleton
GTGGACTAAATTAGTGGACTAA
>780_singleton
AGAATAGTGAAAGTGAAACAT
>784_singleton
TATAAGCTAACCTATAAGCTGACCTATA
>791_singleton
GAAACCCCGGAAACAGTAGTAGATAATAAGTCAAAAAC
>800_singleton
TTCTGTTGAAGTATCTGCAG
>802_singleton
AGAAATATAAGAAGTAATAGAAA
>803_singleton
TGAAAAGTATATGTGAAAAG
>805_cluster3907
TGTTTTGTCTTCTGTTGAAG
>806_cluster590
TCTTTTGATAAAAATATCTTTTGATGAAAACGTCTTTT
>808_cluster3580
TTTTTAAGATACCGTTTTTTAA
>812_singleton
AGAACTTAGTTTAAAACTCA
>814_singleton
TTTACTTTCAGGTTTAACTTCAGGTTCA
>816_cluster2140
AGATATGTTAAGTGTAGTAAGATTTTTCA
>820_cluster2140
TGAAAAATCTTACTACACTTAACATATCT
>821_cluster3896
GTCTTCTGTTGAAGTTTCTG
>822_cluster3580
TTTTTAAGATACCGTTTTTTAA
>824_cluster1947
TAAACCTGAAGTAAAACCTGAAAGTAAAAC
>838_singleton
TGCCCTTCAATGTAAACACCAGCACCAT
>858_singleton
TGATACTGACGGTGACGGACTAACTGATGGTGATGAAATTAA
>859_singleton
ATTTACTGAAAATTGGCAAAA
>860_singleton
TATCAGTTAGAGCTAGTGAGTCAGATAGTGTTGCAGAGATG
>861_singleton
ACCTGAACACAATCACTCACAAAGAACCTCGGAAT
>876_singleton
CCCCGACACGGACGGCGACGGACTG
>877_singleton
ACCCACACCATATTTCAGATGAATTC
>923_singleton
AATGCGATGACCCTGACTGCGACTGCCACAAGCAC
>927_singleton
TTATATCTTTAAATATTATTTCAATATTATAAAT
>931_singleton
CCACCACTAGAACTACCACCACCAGAAGAACCAGAAGA
>934_singleton
GAGTTATTTTAGTTGGTTTTTATTTCT
>953_singleton
GTTTCGCCGACTTTCTCCTCGACCGTCTC
>954_cluster1544
CGCTTCAACCGCACTAGCGTTCTACTGTAACGC
>955_cluster1544
TCGTTACATCAGAACGCTAGTGCGGTTGAAGC
>956_cluster1544
GCTTCAACCGCACTAGCGTTCTGCTGTAAC
>968_singleton
CCGGAGCTTGAGCACCGATAGGTGC
>985_cluster3004
GGTTCTACAGCTACTTCTGGTTGAA
>988_cluster1274
CCTTCAATCAAGGGACTTATAACTTTAATAGCAGC
>989_cluster353
TGTCTTTTGTTTTTCTTGTTCTGTCTTTTGTTTTTCTTGTTCT
>997_cluster1422
TTCAATCAAGGCACTTATAATTTTAATAACAGC
>998_cluster353
TGTCTTTTGTTTTTCTTGTTCTGTCTTTTGTTTTTCTTGTTCT
>1007_cluster1275
CGGCACCGGCGGCACAGGCGGCGCCGGCGGCGCCG
>1014_singleton
CTTTCTATCCCATATATGGGAACTAAAACC
>1027_singleton
GGCTCGACCGGAGCGACTGGCTCGACCGGAGCGACTGGCTCGAC
>1028_singleton
ACCGGCGCGACCGGAGCAACCGG
>1033_cluster539
CTCTGTGTTGGGGCCCACACCCCAACTTGCATTGTCTGT
>1054_cluster539
CTGTGTTGGGGCCCACACCCCAACTTGCATTGTCTGTAG
>1055_singleton
GACTGGCACCGGCAAACTCC
>1056_cluster415
GCCAAGAAAGCCGCAGCCAAGAAGGCCGCCGCCAAGAAAGC
>1057_cluster2147
GCGCTGGGGCCGATCGCCGAAGTCGCGCT
>1065_cluster3273
TACTGGCCGGGCTGGCCGTATTG
>1091_cluster234
TAACGAGGTGAGACGTTCCAGACCCTCTAGCTTACTGATTTGGTTA
>1093_cluster512
TCTATGTTGGGGCCCCGCCAACTTGCACA
>1094_cluster442
TCAGATTCAGACAGCGACTCAGA
>1095_cluster512
TGCAAGTTGGCGGGGCCCCAA
>1096_cluster442
GACTCAGATAGCGACTCAGATTC
>1097_cluster642
TTTTCCAAATTCTCTGTGTTGGGGCCC
>1098_cluster1276
CGATTCAGACTCAGATAGCGACTCAGACTCAGACA
>1105_cluster3761
TGCTGAGGCTGACGCACTGGT
>1106_cluster3377
CTGCTCTTCGGCCTGCTGCTG
>1107_cluster3005
GGTCTCCTTTTTCACCTTTAGCTCC
>1112_cluster3922
TTTACTCACTACAGTGGATA
>1119_singleton
TCCTCGGTGCCCTCCTCGGGGGCCTTGCCGGTGTCGTCCTCGG
>1123_singleton
CTCCGACGACTTCGACTCCTTGTCCGGCTTCGACGAC
>1124_singleton
GCCGCCACGGTCGTCACGACG
>1125_singleton
GGTCCCGAAGGTCCGGAAGGCCC
>1132_cluster127
GCATCAGCATCCGCATCCGCATCAGCATCCGCGTCAGCATCCGCATC
>1151_singleton
GGCGGCCGCTCGTCATCGAATCGGCGCGGCGG
>1152_singleton
CTTCTTCGCAGCGGCCTTCTTGGCGG
>1153_singleton
GGTGTCGTTGCCGTCGCCACCG
>1154_singleton
GACGGAGTCGTTGCCGCCGCCGCCG
>1155_singleton
GCGGGCGCGCAAGCGCTGGCCGCCAA
>1161_singleton
GCCCATGGCCCTTCAGCTCGCGCCGCGC
>1162_cluster2419
GGAGGACGACGAGGACGACG
>1166_cluster3275
GGTCCAGTCGGTCCTGCTGGTCC
>1167_singleton
TGAACGCCTTGAGGTCCTTGAGGCCC
>1169_singleton
CGTTATTCCTGTCGCTCCCGTTGGAC
>1170_singleton
CATATGGATTTTGTTGAAAT
>1171_singleton
GCATCAATATCATCTGGGTCTGTTACCTC
>1174_cluster977
TTGGCGGGGCCCCAACACAGA
>1175_cluster977
TGCAAGTTGGCGGGGCCCCAACACAGAAGCTGGCGG
>1176_singleton
GAAGCTGGTCCTGCTGGTCCACGCGGTGAAGCCGG
>1181_cluster3104
CTCAGTTCGGAATCCGAACTCAGT
>1182_singleton
TTGGTTTAGAGAACACTTCTATTGACTACTTT
>1183_singleton
TTTGGGTTAGAGAGCTGCTCTATTGACTACTTT
>1186_cluster2761
CTGCAGCCGCTTTTTCAGCTGCTGCT
>1187_cluster418
TTTGGGTAATAACCAACTCACAACTCTTCCTAAGGAAATCG
>1190_cluster1956
TTGTAAATTTTTCAATTGCCCGATTTCCTT
>1195_singleton
CTCGTGGAAGCGCTAGTACTTGCTGACGTCGAGGCACTCAT
>1198_singleton
ACCCCCACCTGTTGTCCTGTGAGCACCAGGTTGCTCACAGACCAACAGATC
>1199_singleton
TGACCGTGACGATCGCGGTG
>1200_singleton
TCCGAATCACTGTCTGAGTCCGAGTCACTGTCTGA
>1210_cluster480
TCCGACAGTGATTCCGATTCCGA
>1211_cluster1652
AGTCAGACAACCAGTACAAGCAATCAAGAATC
>1212_singleton
CACCAGCAAAACCCGCCGCAGCAAAACCTGC
>1216_singleton
CGAAAGTGGGAAAAACCAAC
>1217_cluster2920
CCTTGTAGTCCTTGAGGACC
>1218_cluster328
ACAGGTGCTACTGGCGCTACTGG
>1223_cluster3166
CCACTCAGCATCTATAGCGT
>1224_singleton
AATGTTACAAATATGAGTGATATGTTTTAT
>1225_singleton
CAAACACCCGTAACCGACTGAGGCCCTCAGT
>1226_singleton
GTACGATGGCCTTCCAAGGCC
>1245_singleton
TTACCTGTTTGGGGGTCGAACTC
>1246_cluster1281
CCGTTATTTCCGTTATTACCGTTGTTACCGTTATT
>1249_cluster3922
TTTACTCACTACAGTGGATA
>1265_cluster286
CCCAGTTGGTCCAGTTGGCCCAGTCGGCCCAGTTGGTCCAGTAG
>1266_cluster1455
TCCTGTTGCTCCTGTTATTCCTGTCGCTCCCGTT
>1267_cluster264
CCAACACCAGCCACCAACACCAGCCACCAACATCAGCCACCAACA
>1268_singleton
CTCCAGTTGGCCCAGTTGGTCCAGTAG
>1269_cluster195
GCTTTAGCTGCTTCACGAGCTTTAGCTGC
>1274_cluster11
ACTGCTGAAACGACATTGAATACTGCTAATAACTACACTGACTCACAAGTCAGTAATCT
>1282_singleton
CTCCGTCGGGCAGCCGGACGAGGAGTCCCCGAGCGAC
>1283_cluster1282
ACGGGAGCGACAGGAGCGACGGGAGCGACGGGAGC
>1284_cluster1507
TCCCGTTTCTCCTGTTGGACCCGT
>1287_singleton
GTTACTTCTTCTGTTCCTTCTCTTTTCTGCTTCGCTAACGCCGCCGCTTTTGCTTTTGCCGCTGC
>1291_cluster1282
ACGGGAGCGACAGGAGCGACGGGAGCGACGGGTCC
>1293_cluster2763
AGCGCTGAAGCGCTGACTCCG
>1294_singleton
GCATGAGGTGCATGAGGCGC
>1295_cluster3583
CCACCGTTGCCGTTGCCGCCAC
>1304_singleton
GGCCCTAAAGGAGACCAAGGGGAAGC
>1308_cluster3278
GCGCCAGCAGAACAACCAGCAGC
>1333_cluster1285
GTCTATTTTTTAGACTTTCGCTCGTAGCAAGGGTT
>1334_singleton
CTCAAACCCTTGATACAAGCGGAAATGTGAAAATC
>1347_singleton
CAGGAAGCTTACTTTTATCTAATTTAGA
>1353_cluster3279
CTGAGTTCGGAATCCGAACTCAG
>1358_singleton
GAGTGACTCAACAAGTGCAAGCACATCATTAAGTG
>1380_singleton
CGCCGCTTCAGCGACGACGA
>1381_singleton
CAGCAGCGCCAGCAGATGGAGCAGCAGCGCCAG
>1382_cluster1547
CACTTATGCATGCGCTTTAGCTCAAGTATTCCT
>1386_cluster3764
AAAACAGCAGCTAAAAAAACT
>1388_cluster2763
CGGAGTCAGCGCTTCAGCGCTTACTC
>1389_cluster3280
GCGGCGGACCGCGCCGCCGCCGA
>1390_singleton
CGGGCCTCGGTCGGGCCTCGGTCGGGTCTCGGTCGGGCCTCGGTCGG
>1392_singleton
GCAGGTTTGGCGGCTGGTTTTGCAGCCG
>1393_singleton
TGCGGCAACATCGACGACCATGA
>1395_singleton
TCGGCTACCGGTTCAGCTACCGGTTCAGC
>1398_singleton
CGTGCTGATGCTGGTCGACAGCGA
>1399_singleton
CGGCGGTCACGGCAACGGCG
>1400_cluster3765
GTCACGGGCGCACTGGGCAGC
>1401_singleton
CTCGTGCCGGACGTACCGCTGGTGCC
>1402_cluster3282
TTGGCCGACGACAGGCCGGTCGA
>1403_singleton
CGAGCTATTGGCCGACGAGAGGC
>1410_singleton
CACCACACTTACCTTCACCACATTTGCCTTC
>1411_cluster3284
TGTTTACGAGCTTGTTCATCAGC
>1412_singleton
GACTTATCGGAGTTATCGGA
>1413_singleton
CTTTTACTTCCTCTTCTTTAACTTCA
>1414_cluster1548
GCCGCCACGATCATCACGACCCCGGAAGCCGCC
>1417_singleton
AAGTCCGAGGTTTGGCTCCCAATTCA
>1418_singleton
TGCAAGTTGGGCTGGGCCCCAACATGGA
>1419_singleton
TCAGGTATTGGTTCTGGTTCAATCATTGATTTT
>1420_cluster499
TTCAACCAACCCATTGGTAACTGAGACACCTCAAATGTAA
>1435_singleton
ACTGATCCAACTGATCCAACCGATCCAACCGATCCAACCGATCC
>1441_singleton
CCAATTACTCTGGGTCGGGGCCTC
>1442_singleton
GCGGCCCTACGCTCGGGATGAGCG
>1445_cluster3285
CCAGAACACAGAGGCCATTGGGC
>1454_cluster3285
GCCCAATGGCCTCTGTGTTCTGG
>1464_singleton
TCCTTCTTCATGCCGTCCTTCGACAT
>1467_cluster512
TCTATGTTGGGGCCCCGCCAACTTGCACA
>1468_cluster442
GACTCAGATAGCGACTCAGATTC
>1469_cluster512
TCTATGTTGGGGCCCCGCCAACTTGCACA
>1470_cluster512
AATAATGTGCAAGTTGGGGTAAGGGCCCCAACACAGA
>1471_singleton
CTTCTTGTTGTTGAACTTCT
>1472_cluster3766
TTGTGTTGCACCACTACTAGA
>1481_singleton
TAGTTCAAGCAGTTCTTCAAG
>1482_singleton
CAACCTGAACCACAGCCAGAGCCACAGCC
>1483_singleton
TTCTTTAACTAGTGCCTGTC
>1490_singleton
AACCGGCACCCTTAACCCGGCGCCCTTAACCCG
>1492_singleton
CGGCGGCTCCGGCTTCTTCTC
>1495_singleton
GCACGGCCGGCAGCGCCACGATTA
>1497_singleton
AATTACCTGAAAGTATTGGTCAGCT
>1498_singleton
CATCTCGCGCACGTATTCCGGCGTCACACCCTGGATCTTCATC
>1515_singleton
GCCAAACCTGCTGCCGCGAAGGCCCCGGCCAAGCC
>1517_singleton
CCGGCGGCGGTCGGCAATGCGGCCGGCGC
>1518_cluster597
GGCGCACTGACCGGCGCGCTCGGCACGGTGACGGGCGC
>1519_cluster1274
TTCAATCAAGGGACTTATAACTTTAATAGC
>1522_singleton
TGTGCGGGCTCGCTCATGTCGAAGGCGAACGGGTCGGCTTCCGG
>1538_singleton
AAGAAAGCGCGAATGAGGCGATTGAAAAGAACAAGCAAGAAAGCCTA
>1541_singleton
GTCGCCGAAGTCGCGGCGCGGTGC
>1542_cluster2173
CGCCGTGGCCGTCCACGCAAGACCGCGGC
>1543_cluster2173
CCGCGGTCTTGCGTGGGCGGCCACGGCGT
>1544_singleton
TCCTCGTACTCGCCGGCCTCGTCCTCCGGCTC
>1545_singleton
GCCCGGCTGCGACGTGGTGGGCG
>1550_singleton
GGAGTCGCGGTCGGCGCGACCGTCGGAGT
>1553_singleton
CGCGACCCCTACGGACGCGAC
>1557_singleton
ACTCAGCAGCCCGTTGAGAC
>1559_singleton
GTCAATTTTTTGAGGTTTTA
>1562_singleton
GTTTTTAGTTTTTAGTTTTTAGTTTTTGGT
>1564_singleton
TTCAGTTATCAGCTTTTTTA
>1567_singleton
ACTATTCTGATATTTATCTT
>1569_singleton
CTTGGCGCCATCGGTGTACGGGTC
>1583_singleton
GACATCGCCGGAACCATTGAT
>1584_cluster3937
GAGCCGCCGGTGCCGACCGT
>1585_singleton
GCTGTCCACCTCCACGTCGACCG
>1586_cluster1428
TCGCTGTCGACGTCGACGTCGAC
>1587_cluster290
GGCGGCGGGGCCGGGCGTGCCGCGGGCGGTGGCGGCGGCGGCGG
>1588_singleton
GTCCTTCTCCGGCACCCCGCTGCT
>1594_cluster1291
GTCCGATTTTCGGATTTTCGCTTGTAGCAAGGGTT
>1595_singleton
AGTACATCAGAAAGTCGCTCGACTTCGACATCTGT
>1598_cluster3011
GTTGTTGTTGAAGCTGTTTGTGTTG
>1599_cluster1709
ACTGCTTGTTGTGTCACTTGTACTATCAG
>1600_cluster3278
GCGCCAGCAGAACAACCAGCAGC
>1604_cluster3005
GGTCTCCTTTTTCACCTTTAGCTCC
>1606_singleton
TCGATCACCGGTTCGGCAACTGCTTCG
>1607_singleton
AGGAAGCTCCGAAGCAGGAAGC
>1608_cluster597
GGCGCACTGACCGGCGCGCTCGGCACGGTGACGGGCGC
>1612_singleton
CAACAGCAGCAGCAACGCCAGCA
>1615_cluster133
GCGTCAGCATCCGCATCGGCGTCAGCATCAGCATCGGCATCAGCGTC
>1622_singleton
GCGCGGTCCCCGGCCGGAGC
>1623_singleton
GCTGGGGAGCCTGTCTCAATCCCCCGGCTAAAATGG
>1628_cluster291
CCCGCCAAGAAGGCACCGGCGAAGAA
>1629_cluster2769
CCGTACTGCCCCGGCTGACCGTACTG
>1633_cluster195
GCTTTAGCTGCTTCACGAGCTTTAGCTGC
>1636_singleton
GTCTCCACTACAAAGCGGCGGAGCACGCATGTCAAC
>1647_cluster134
TCCGCGTCAGCATCAGCATCCGCATCGGCATCAGCATCAGCGTCCGC
>1648_singleton
GCCTCGCCCGCAGCCTCGGCGGCGTCCTCGGCAGC
>1649_singleton
GCCGCCGAGCAGGCCGCGGCCGCCGC
>1650_singleton
TCAAGACCGGCTCCGGCGACGT
>1651_singleton
GCGGCGAGCGAAGCGAGCTC
>1652_singleton
GACCGAAACCGTCACCATCGGCACCCAGA
>1653_singleton
TGCTGGCCATAGCCTTGCTG
>1658_singleton
GCCACCCCCACGGTGACTGCAAC
>1659_cluster291
GTCAAGAAGGCCGCGCCCGCCAAGAAGGCTCCGGCCAAGAAGGC
>1660_singleton
CGCCGTTGCCGCCGGCACCCCC
>1661_singleton
CAGGCTCAGGTGCTGGCTCAGGCTC
>1688_cluster3292
CCTGCGAAGCCGGTGAGGAAGAT
>1689_cluster3280
GCGGCGGACCGCGCCGCCGCCGA
>1690_cluster292
GTGCCGGAGGTGCCAGACGTGCCGGACGTACCAGACGTACCGGA
>1691_cluster2763
CAGAGTCAGCGCTTCAGCGCT
>1698_singleton
GGCGGTGGTTACGGCGGCGGT
>1699_singleton
CAACAGCGGCACGCTGAACAACAACGGCAG
>1700_singleton
CGGCACGCTGAACAACAACGGCACGCTGAACAACA
>1701_singleton
ACGAGGTTCAAGGTGTTGCGCAACACCATG
>1702_singleton
GCGCCGGCCAGATTCGCGCCG
>1704_cluster2763
CAGAGTCAGCGCTTCAGCGCT
>1707_singleton
TTGGTCAACAACCACAACAA
>1709_singleton
ACACCATCAGATGAACCGAC
>1715_singleton
CGGCAACCTTCTTCGCCGCAACCTTCTTCGCCGCAGCCTTCTTC
>1716_cluster3590
CAGCGTGCCCACCGCATTGCTC
>1717_cluster2763
CGGAGTCAGCGCTTCAGCGCTTACTC
>1718_cluster2382
CCACCGTTGCCGTTGCCGCC
>1719_cluster3280
GCGGCGGACCGCGCCGCCGCCGA
>1720_singleton
CCGAAGCGCCCGAAGCGCCCGAAGCGACCGAAGCGACCGAAGCG
>1721_cluster3293
AGCACGGCAACGGGCCAAGGTTC
>1722_cluster3590
CAGCGTGCCCACCGCATTGCTC
>1723_cluster2763
CGGAGTCAGCGCTTCAGCGCTTAC
>1724_cluster200
AAGGCCCCCGCCAAGAAGGC
>1727_cluster292
GTGCCGGAGGTGCCAGACGTGCCGGACGTACCAGACGTACCGGA
>1728_cluster2763
AGCGCTGAAGCGCTGACTCCG
>1729_cluster487
GCGGCGGCAACGGCAACGGC
>1734_cluster268
AAAAGTGTTAATAGAAGATATTGAAAAAATAAAAAAAAAATATTA
>1737_cluster2771
GCTCCTGTATTTCCTGTTGGTCCTGT
>1741_cluster33
TTGCTCCTGTTGCTCCTGTTG
>1749_singleton
GGGTCACCTTGAGAGCAGGGGCGCGCGGGTTTTCGG
>1750_singleton
CTGCCGGTCGTGGGCGACGTGGCCGG
>1761_singleton
ACAGCCTGGGCAACAGCCTGGACAACAAC
>1764_singleton
GGTGGCTACCCGCCGCCGCCG
>1766_cluster737
CACCCGGGGCGGGCGGGGTCACCACACCGGCCTCACC
>1774_singleton
GTCTGCGCCCGCGCCCACGTC
>1776_singleton
CGTCCGCGTCCACGTCCACGTC
>1782_singleton
CTCAACCTGCGCGTGAGGCGAAA
>1801_singleton
TAACTTCTTTAAAAGTATTTAATATTTCTTCTTCACT
>1802_singleton
TTTTGACAAAACCGTATATCACCTATC
>1803_singleton
TTTTCTTCATTGCAATCGCAGGCATGT
>1804_singleton
AAATCTTCACCGCTGAAGAAATCATCATCAG
>1812_singleton
GGGTGGCGGGCAAGCGGCGGTGTTGG
>1815_cluster2582
GACCAGGGCTTGCGCTCCCCGTCACG
>1816_singleton
ACCCCGACCCCGACTGTCGCGCC
>1817_singleton
CCCCGCCGACGAACGCGGACGG
>1818_singleton
GAATCAACAATCACTGCATCACC
>1823_cluster295
CCCGTCGCGCCCGTGGCGCCCGTGGCACCCGTCGCGCCGGTGGC
>1832_cluster158
GACTCAGATTCAGACAGCGATTC
>1833_cluster582
TGTTGGGGCCCACACCCCAACTTGCATTGTCTGTAGAA
>1839_cluster2184
TTCCTGGATCCTTGCCTGTATCTGTTCCT
>1840_cluster1971
CCGCACTTGCCTTCACCACACTTGCCCTCG
>1846_singleton
CCGCCGCTACGGGCGCAGCGCTGCTGCGCCCCTA
>1848_singleton
GCGCTCCCAGGTCGCACGTGGTTCGGTCATTC
>1850_singleton
CGGCGTGGCGGTCGGCGTACTGGTGGGCGGCGCCGGCGTGG
>1851_singleton
CATGCGGGCGGGGACGCCCGCGC
>1854_singleton
ACCGAGAACCGAGGACTGAGAAC
>1858_singleton
GCCGTCCTGGGTGCGCGGGCGTCCCGCCCGC
>1882_cluster1275
CGGCACCGGCGGCACAGGCGGCGCCGGCGGCGCCG
>1911_singleton
GAAGGTGGTGAGCAGCGTCC
>1912_singleton
GAAAAGGTACAGCTGACGGCCGT
>1919_cluster1397
CACAAGGAGCTCAAGGAGCTCAAGGTGCTCAAGG
>1920_cluster3594
TATATAAACAATTTAAAATAAA
>1921_cluster547
AAATTCTCTGTGTTGGGGCCCACACCCCAACTTGCATTG
>1924_singleton
GTAGCTCCCGTTGGACCAGTGGCCCCTGTGGCTCC
>1925_cluster512
TCTATGTTGGGGCCCCGCCAACTTGCACA
>1926_cluster977
TTGGCGGGGCCCCAACATAGA
>1927_cluster442
GACTCAGATAGCGACTCAGATTC
>1928_cluster153
GACAGCGACTCGGATTCCGACAGCGATTCGGA
>1931_singleton
TGTAGGTCGGCCTTCAGGCCGTCAA
>1936_singleton
GCGGCAGCGGTCTTCGCCGCCGGCTTGGCCGCCGGTTTCGCGGC
>1938_singleton
ATAACACTGGAGACATCCCATTGTGAGATATCCTGGTTAAATG
>1939_singleton
ATAAAAGAACAAATGTTCATAA
>1943_singleton
CGTCAGGCCTCGCGGACCGGTTACTCTCGGCGGGGCGC
>1944_singleton
CGGTCGCGGTCGAGGTCGAGGTCGCGGTCGAGGTCGGGGTCGAGGTC
>1949_cluster3302
TTTAAAAGAAGAAGTACAATATG
>1951_cluster2184
TGTTCCTGGATCCTTGCCTGTATCTGTTC
>1955_cluster433
CTGTTCCTGGATCCTTGCCTGTATCTGTT
>1959_cluster3302
TTTAAAAGAAGAAGTACAATATG
>1962_cluster433
TCTGTTCCTGGATCCTTACCTGTATCTGT
>1969_singleton
ATCGAGGATAGCTACAAACATGCTGCTATCTTGCTGCAATCTAGCAG
>1985_singleton
TCCTTGGCCTTGGCGTCCTTCGCG
>1986_singleton
GGCTGCAGAGCTGGCTGCCGAGCTGGCTG
>1987_singleton
CGCGCCCGACGGGATGGCGGGATCACGCCCGGCGGCGCGCCC
>1994_singleton
CCGGCGGCGCAGGCGTTCCTGGGAGCGC
>1995_singleton
GTGCCAAAGTCCTCGCTGAGGACGTGCAAGCCCCTTCGGGGCTGCTCATGTT
>2000_cluster2684
GAGAGGCGAGAGGCGAGAGG
>2004_singleton
CGGGGGGGCAGGTCTCAGACCTGCCC
>2005_singleton
GCGAGATAAATCTCGCGCGACGCCATGGTTGGGCGC
>2007_singleton
CCTCGCCACAAATGCGAGATAAATCTCGCGCTACGCCAT
>2008_cluster2684
GAGAGGTGAGAGGCGAGAGGCGCGAGG
>2010_singleton
GAGTGCTTCGACCGGCTGCGCCG
>2011_singleton
GGGGAAGGGGCGGGTCTGTGACCCGCCCCC
>2015_singleton
CTGACGCCGGTCTGAGACCGGCGTCTACGGTGACCGCCCCCAACGC
>2022_cluster539
CTGTGTTGGGGCCCACACCCCAACTTGCATTGTCTGTAG
>2036_singleton
CTTTTACTCGCAACTCGAAGCTTTCTTAGCCCTGTCT
>2038_singleton
GCTACCAGCAGCCCGGATACGGCCA
>2042_singleton
GGCGGTGGAGGTGGCACAGGC
>2043_singleton
GCCGACCGTGGGTGGTACGACCGTCGCTGGTGGTG
>2044_singleton
CAGGACCGACAGGAGCAACCGGTGCAACAGG
>2045_singleton
CTTTCAACCCCCAACACCCTCAAAAGGACGTTGCGAC
>2046_singleton
CCTCGACCTCGACCTCGCCCTCGCCCGCGCCCTCGACCTCG
>2047_singleton
TGCGAATCTCAGCAATGCCA
>2048_cluster501
GGCTGTATTCCCAGAAATGGTGCTGTTGTTGACGGTCACC
>2049_singleton
CTCCAGCTCCAGCGCCTGCACCTGCTCCAGCTCCAGCTCCAGCTCCA
>2050_singleton
TCTTACCACCACCAAGGATGATGTCAT
>2051_singleton
TGGCGCGGTCGAGGGCGCGGTCGAGGGCGATGGCGCTGGCG
>2052_cluster501
GGCTGTATTCCCAGAAATGGTGCTGTTGTTGACGGTCACC
>2053_singleton
CCGCCAGCCGCGCGAGCCGCGTGAG
>2054_singleton
CTCGGCGGCCTTGGCGGGAGCCTTCGCCGCCG
>2059_singleton
CGCCCTGGCCGCCGCCGAAACGACCGGCGAAACGTCC
>2065_singleton
GGGCTCGGGCTCGGGCTCGGGCTTGGGCT
>2072_singleton
CCTGTTGCACCAGTAGCACCTGT
>2073_singleton
CCAACAGTTAAGCCAACAGTAAC
>2074_singleton
TGCCACATTCGTGTCGATTACAGCTACCTGGGTCTGGATCTC
>2075_singleton
GTCTTCTATCTCCGTAGCTTCCTTGACCCTGTGGTCT
>2076_singleton
CGCCACCCAGCAGGCCGCCGTC
>2078_singleton
GTCGGATTGGTCGGGTTGGTCGGGTTCGTGGGAT
>2081_cluster519
TGATAACCAGCTGACCAGCCTGCCGGCGCTGCCG
>2082_cluster425
TAGTCCTGGCGGCAGCGCCGGCAGGCTGG
>2083_cluster425
TGACCAGCCTGCCGGCGCTGCCGTCAGGACTACGGGAGCTG
>2084_cluster442
GACTCAGATAGCGACTCAGATTC
>2085_cluster512
TCTATGTTGGGGCCCCGCCAACTTGCACA
>2087_cluster502
GCGCCCGTCACCGTGCCGACCACGCCGTTCAGCGCGCCGG
>2089_cluster3306
TTAGCCGACGAGAGGCCGGTCGA
>2090_cluster3779
TCGGCGGCGCGCTCGGCGGCG
>2091_cluster1337
GGCCGGTCGAAGTCGAGGTCGAC
>2101_cluster3922
TTTACTCACTACAGTGGATA
>2106_singleton
GAGGAGGACGACGGCTGCAGCGGGGACACGAGCGAGTC
>2108_singleton
GTGCCGCCGCCGTTTCCGGCG
>2109_singleton
CGCCCGCCAGGCGCCCGGCGCTC
>2112_singleton
GCCGCGGCAGGGGGCGCGGTCGTGGCAGGGGGCGCGG
>2114_singleton
CCGCCAGCACCCGCGCCGCC
>2118_singleton
CCGCTCCCGCTGCTCGCGCCTGC
>2122_singleton
GGTCCCCAACCTCGGTCGGTCC
>2123_singleton
CGTCGGGCGCAACGTCGGTCGC
>2124_singleton
GAGACGCTGCCGCCGCCGTCGCCGCCAGCGCCGGT
>2126_singleton
AGGCCGCGCCGGGCAAGGGCGCGGGCAAGGCCGCGCCG
>2129_singleton
CCGGCAGTGCCTGCCGCACCGG
>2130_singleton
CGGCCTTCTTGGCTGCGGCCTTCTTGAC
>2131_singleton
GGCGGCGATGCCGATGGCGACGAGGACGACG
>2135_singleton
GGGCGGGTTGAGAACCCAGGGCGGGTT
>2136_cluster2196
CGCGCTGGCGGCTCACGCACTGGCGGTTC
>2137_singleton
CCAACCTATTTCCTATCTCCTATCT
>2139_singleton
AACACGCCCACGGCGACCAACACGCCGAC
>2142_singleton
AGAGCCGGCAAAAGAAGTTGAAG
>2143_cluster300
AGGGGCAACCGGAGCAACAGGAGTAACAGGAGAAACAGGAGCAA
>2144_cluster1500
TCCAGTAGGCCCAGTAGGTCCAGTAG
>2148_singleton
GGTGTAGGGTGTGGGGTGTGGGGTGTGGGGTGTGGGG
>2149_singleton
AGTAGCCGTATTACCAGATATTGTACTGTTGGTTAATGTTAATGTTCC
>2153_singleton
TGCACGGGAGGATTCATTCCCAATCTCTCTGGCAATTTCTAAAGCTTCGGGTAACAAACTTTCCGG
>2166_singleton
CTTCAGCCGGAGTTTCAACT
>2168_singleton
GATGCCCCGTTCCGATGCCC
>2173_cluster2532
CAACATCGCCGGCTCGGGCGACGTCACC
>2181_singleton
GTTGATGCTGAAGCTGAGGCACTTGTTGATGCTGA
>2182_cluster274
GCTGAAGCTGATGCACTGGTTGATGCTGA
>2183_cluster3600
GGCGCGGCCTTCTTGGCCGGAG
>2185_cluster2582
GATGGGGAGCGCAAGCCCTGGTC
>2222_cluster433
TCTGTTCCTGGATCCTTACCTGTATCTGT
>2227_singleton
GCTGCAAAAAAGGTTGCTAAAAAGCG
>2235_singleton
GTCGACGGGTCTCTCGTCGACCA
>2237_singleton
CCAGGACGAACTGCGCGAGGAGCAG
>2243_singleton
AAACCAGCTCCGGCTCCTAAACCAGCTCCAGCTCC
>2244_cluster274
GCTGACGCACTGGTTGATGCTGA
>2245_cluster274
CTGATGCACTGGTTGATGCTGAAGC
>2257_singleton
CCGCCGGCACCACCGGCACCACC
>2268_singleton
CGTTGGTGTCGCCGTTGGTGCCGTGGCCGTTGGTGCCGTTGGTG
>2269_cluster3781
CTCAACCTGGGCAGCGGGAAC
>2271_singleton
CACCGGGACGGGGACCGCCCTG
>2277_singleton
ACTCCAGCACCAGGAAGCGTTACCCCACCTG
>2278_singleton
GGTTCCGGGGCTGGAACTACAGGCACTGGCTCAGG
>2283_singleton
CCAACAGCTACACCGACAGCTACACCAAC
>2291_singleton
AGTACCAAGTACCATTATCATTGATCCAACCAGTTTGCATA
>2293_singleton
CCTGGCGCAGGCGGCCCGGGCAACGGCGGCAACGGTGGCC
>2294_singleton
TCGGTGTACGGGTCGAACTT
>2297_singleton
TTCAACCAAGGGACTTACAACTTTAATAACAGC
>2300_singleton
ATTTTAACCCAAAAAATTTGTTATTATATATGAAGGA
>2304_singleton
TCGACCCGGACAAGGACGGCACCCTCGAC
>2313_singleton
TTATGCCTTCAGCTTTACCTTCAGCTTTA
>2323_cluster3779
CGCCGCCGAGCGCGCCGCCGA
>2324_cluster3306
TCGACCGGCCTCTCCTCGGC
>2325_singleton
CCGCTCGTTGTTCCGCTCGTCGTGCCGCT
>2329_singleton
ATCTTCATCAACCTCATCTTCTCC
>2335_cluster200
CTTCACTGCCTTCTTGGCGG
>2339_singleton
ACCGGGCTCTCCTCGGCCAACAGCTCG
>2345_singleton
AATTTTTTTTATAATATAATTAAT
>2352_singleton
TGGACCATTCCAAGATGGACCA
>2353_singleton
GCGCCGCCCACCGCACCACCGACGG
>2354_singleton
GGTGGGTGCCGACCGTTGGTCGGCAC
>2355_cluster200
CTTCACTGCCTTCTTGGCGG
>2364_singleton
ACATGCATATTAATAAGCCTTTTAGG
>2366_singleton
ACCGCTCTAGTGTGCTAACGGCATTTCTCTAAGCTA
>2371_cluster2532
GATCGCCGGCTCGGGCGACGTG
>2381_singleton
AGAAAGAAAAAAACAAGAAGAA
>2382_singleton
CACGATCATAATTTGGTCTTTGTCCT
>2402_singleton
GAGCCGCCGGTGCCGACAGT
>2413_cluster2906
AAAAAAGAGAGTTCAAAAAA
>2414_cluster2906
AAAAAAGAGAGTTCAAAAAA
>2415_singleton
GGATGGCAAGAAATCGTCGTTATGTCTGGAAC
>2436_cluster30
AGCACTGGACCCACTGGCATCACTGGATCTACTGGCATCACTGGACCCACTGG
>2437_singleton
CCAGTGTTGCCAGTAGGTCCAGT
>2438_cluster429
CCGCTAGAGCCATTGCCACCCGAGCCGTTGCCACCAGAACC
>2444_singleton
CCATGCCCGACATGCCGCCCATGCC
>2447_cluster320
TTCTGCTTCCGCAATTACTTCCACTTCTTCTG
>2448_cluster2920
CCTTGTATTCCTTGAGGACC
>2454_cluster3317
GAAGATGTCCGCGAATTGAAAAC
>2469_singleton
ACTTGTTGCTGTAAGTCTTCTTTTTCTTGAGTTAATTGTTG
>2487_singleton
GCTGAACACGATCATGATGA
>2490_singleton
TAGGGGACGTCCCTGATTATTC
>2498_singleton
ACAAAGCCAGAAACAAAACCAGAGACAAA
>2499_singleton
CAGACCCAAAACCTGAAACGAAACCAGAA
>2506_singleton
GCAGGCGGAGGAGCCGGCCG
>2507_singleton
CACGGCACCGGTCGGCAACG
>2508_singleton
ATCCCAAAACCCTTTGCGCCCTCTGCGTCCTTGGC
>2509_singleton
GCGTGTTGGTCGCCGTGGGCGTGTTGGTGGGCGTG
>2512_singleton
CCCCACAGCACATTGCGGTAAGGCCACTGCCGCCCGCCACAGCA
>2513_singleton
CCGTTGGGCACCCACGGGGG
>2514_singleton
CACCGGTTCGCATTATGGCGTGCGGCGTGCGCCA
>2516_singleton
CCCCCTGTCATTGCGAGCGCAGCGAGCAAGCTTC
>2518_singleton
CAATACCGTCCCCCCACCCC
>2520_singleton
CCGTCGGCGTGTCTGTCGCCGTCGGCGTGGCCGTCGCCGTCG
>2528_cluster1315
GGCCCTGCGGGTCCAGCGGGACCAAAAGGCCCTCC
>2529_singleton
GGTCCTGCTGGACCCGCAGGACCTG
>2537_singleton
GGACTCGGGGAGGGAGAGGGTGACGGACTCGGAGATGGACTCGGGGAGGG
>2539_singleton
GGAGCGGGTGCGGGTGCCGGAG
>2546_singleton
CGGGGGCGGTGCCGCTTGACCGCGGGCGGGGCGGCGCGGGC
>2557_cluster274
GCTGACGCACTGGTTGATGCTGA
>2559_singleton
GGGCGCACTTTGGGACACCCATCATCCCG
>2565_cluster303
GCTCCCGTTGGACCTGTTGATCCTGTTGCTCCCGTTGCTCCCGT
>2567_singleton
GATCCTGTTGGACCAGTTGGACCTAT
>2568_cluster30
AGCACTGGACCCACTGGCATCACTGGATCTACTGGCATCACTGGACCCACTGG
>2569_cluster429
CCGCCAGAGCCATTGCCACCCGAGCCGTTGCCACCAGAACC
>2582_cluster3166
CCACTCAGCATCTATAGCGT
>2583_cluster3166
GCCTCCACTCAGCATCTATAGCTT
>2589_cluster2196
CGCGCTGGCGGCTCACGCACTGGCGGTTC
>2590_singleton
CGACCAACACGCCGACCAACACGCCCACG
>2600_singleton
ATAATACTTTTTCAAATATATCTTTAAATAAAATAGGAAATATCA
>2628_singleton
CAATACCTCTATTAAAATAT
>2629_singleton
GGATAGATCCCGCTAACAAGCAGCGGGATGACGAGGT
>2648_cluster3761
GCTGAAGCTGACGCACTGGT
>2649_singleton
GAATACACAGGAGTGCAAGCCGGAGCAATAGTAGAACCAGA
>2650_cluster274
GCTGAGGCTGACGCACTGGTTGATGCTGA
>2651_cluster1742
AGATTACGAAGTAATCATCA
>2653_singleton
GCTCAGGATCTGGCTTAGGCTGA
>2654_singleton
AAACCAATGCCTAAACCAGAAACTAAGCC
>2655_cluster1674
CCCGTACTTCCTGTTGCTCCCGTGCTTCCTGT
>2657_cluster195
GCTTTAGCTGCTTCACGAGCTTTAGCTGC
>2658_cluster3323
CCAGCAAAAGAAGTTGAAGAATC
>2661_cluster32
CTTAAAGAGCTAGATGTAAGTAACTTTGATACAAGTTCCGTTACTAATATG
>2663_singleton
CTGCGTGGGACGCTGCGAGGGCCGCTGCG
>2664_singleton
GAAGGCTGCCAAGAAGGGCGCGAAGAAGG
>2665_cluster1316
TGGTATCCACCGGAAGAGCGGTTGCCCTGGTAACC
>2666_cluster1317
CCGCCAAGAAGGCTCCGGCCAAGACCGCAGCCAAG
>2667_singleton
GCCACGGTCGCCGCCGCGACGGAAGCCGCCACGGTC
>2671_singleton
GTTCCTGGATCCTTACCTGTGTCTGTTCC
>2673_cluster3302
TTTAAAAGAAGAAGTACAATATG
>2679_singleton
CTGCTCCTCGGCCTGCTGCTG
>2686_cluster433
TCCTTACCTGTGTCTGTTCCTGGATCCTTACCTGTATCTGT
>2687_cluster3284
TGTTTACGAGCTTGTTCATCAGC
>2688_singleton
AGGCGGTCAGCGCCGCCTTC
>2689_singleton
CGCGCACCCATCCACCCCGGACCTACCTGCCGACCTGAAC
>2701_singleton
CTTGCACTTGTTGATGCACTTGTGCTTGCTGATGTACTTGC
>2706_singleton
CGCCGAGCAGGCTGCCGACCAGGCCGTCTTCGCCGAGCACGCCGCCGA
>2708_cluster141
TGCGGATGCGGATGCGGATGCGGATGCCGATGCGGACGCCGACGCGG
>2715_singleton
GCCCTGACCACCACCCAGCTGGCCG
>2719_singleton
ACGGTTCACCCGCGCGCGCG
>2727_singleton
CCAAATAAGAGGGAAAAACCGTGCTACAG
>2728_singleton
GTAGCGCCAGTCGCGCCAGTAGCGCC
>2729_singleton
TAGCCGTAACCAGGTCCCATCTCTGCTGG
>2730_cluster1282
ACGGGTGCGACAGGAGCGACGGGAG
>2731_singleton
CAAATAAGAGGAAAAAACCGTGCTGCAGACG
>2733_singleton
CTCTTCGAAGGAGAACTCGCCGAAATCAA
>2745_cluster1275
CGGCACCGGCGGCACAGGCGGCGCCGGCGGCGCCG
>2767_cluster158
GATTCCGACAGTGATTCCGACTC
>2768_cluster1652
AGTCAGGCAACCAGTACAAGCAATCAAGAATC
>2769_singleton
CCGTCGTTATCGGAATCGGC
>2778_singleton
AAACAGGATGCCCCGCTGGGGCCGGTGCATTG
>2779_singleton
CCGATGGGCTGGTTAAATGCGCTGGC
>2780_singleton
TCTTTTTGGCGCTCGCTTCGCTCGCGCCCACC
>2781_singleton
CGCCCGGCTCGCCCGCGCCC
>2782_singleton
AACCCCGACGCGACCCAGGTCGT
>2783_singleton
CGGTCGTCGCGCTTCTGGTA
>2784_singleton
CGGCTGCGGCTGCCCCTGCTG
>2785_singleton
TGAACGGACCGTTCAACCGGG
>2786_singleton
CCCCCGACGGCACCCACGTCGCCACC
>2787_singleton
CACCGCCGCCCGCTCCCGCCCCG
>2788_singleton
GCCGTCGTGGTGGTGCTGGT
>2789_singleton
GCCACCGGTCAGGCCACCGACCA
>2792_singleton
CAGCGCCGCCGCAGACCGCACC
>2794_singleton
CCGAAGGAGCGGCGCTCGCCGCC
>2797_singleton
CCACCACGCGAGTCAGAACCGCG
>2799_singleton
TCCAGCAGAACCAGCCGCGG
>2803_singleton
TACGGCTGTTGCTGCTGCGGA
>2804_singleton
GACCGGCTGCTCGGCGACCGGCTGCT
>2805_singleton
ATTCTGGCATGTTGACCCACC
>2825_singleton
CGATCGCATCCCCTGAAGTTAGGGAACAA
>2826_cluster3317
AAGAAGATGTCCGCGAATTGAAA
>2827_cluster3028
ACGAACAAAAGACGAACAAAAGACG
>2829_cluster3028
ACGAAGAAAAGACGAACAAAAGACG
>2830_singleton
TTGTACCCACCGCGGGACTCTCCGTCGCGCCCGCCGCGGTAGCCGCCG
>2831_singleton
TCGCCGCCATCCAGGGAGTCGTTGCCGTCGCCGCC
>2851_singleton
ACTGGCACTGCTGGTGCAGACGGCGC
>2861_singleton
CAACACCGTCTCCGTCAGCATCCGGGCATCCG
>2862_singleton
CGCATGAAGCAAGACGAAGGCTTTCGGGCGGGACTCGCGA
>2884_singleton
GTTATTCCATTTGCTCCCGTTGCTCC
>2885_cluster3168
TTTCTTAATTACTTATTTTTCAAT
>2900_cluster3221
GAAAAGCATTTGCATGAATGGG
>2909_cluster31
ATGTTGGTCACGTTAGACACGTCCCAGTTGCTGATGTCGCCGTTGAATTGAGA
>2937_singleton
CATCGACCTCCGGGCTCACGCC
>2938_singleton
TCGATCGATGTCCGAGGCTCGCT
>2939_singleton
CGACTTCTTGGTCGCGGCCTTTTTGG
>2941_singleton
CAGGGCAGCGCGCCGCAGCCGGG
>2942_singleton
GACAGGTCCAAACCCTGTCCCGAC
>2943_singleton
CAGATGCAGCAGCAACAACC
>2969_singleton
GAAGGTGAAAAACCAGGAACAACACC
>2973_singleton
TCAATAGCCATTTTATAATATTTTTCTGCTAGTTC
>2984_singleton
CCCGGGACGTACGCACCCGA
>2985_singleton
GTCGTCCCCGTTGCCCGGATCGTC
>2986_singleton
GTCGACCAGGCGCTGGAACCGGTCCG
>2995_singleton
TGGTAGAGCCTGTCGAAACCACC
>2996_singleton
TTGAGCTCAGGAATAAGCTT
>2997_singleton
TTAGAGCCATAGACGCTGAG
>3006_singleton
GCTCAGCACACCTGGTCCCCGTTCTCGCCGAC
>3007_singleton
CTGCTGCTGGTAGCCGGGCTG
>3008_singleton
CCCCCACTCCGACTCCCACGCCC
>3009_singleton
CGGGACTGACCACGGGCGCCGGGCCG
>3010_singleton
TCGGGCAGGGCGGTGAGCCGGTTGCCG
>3011_singleton
GACCGTGCCCTGACGGGTCCGTGCCCTG
>3012_singleton
CGGGCGGGACGGCACGCGGT
>3013_cluster91
CGCCGTGACGACCGTGGCGG
>3014_singleton
CTGCTGACCGTAGGCCTGCTGCTGGCCGTA
>3015_singleton
CCGAGCAGGGTGGCCGGGCCGAGCA
>3016_cluster3981
ACAACAATAACAACAACAAC
>3017_singleton
CTCCACCGACGGCACCACCTGGGACTCCGC
>3018_singleton
GGTGCGACGGGTGCCACGGGTGCGGCGGG
>3019_singleton
GGCCCGTCGCGACACCGGTCGCGGGA
>3048_singleton
CGGCGTCGGGGTGTCGGAAGGCGTGTCGGTCGGCGTCGGCGTCGGGG
>3049_singleton
GCAGCACCCGAGCCAGCCGCAGC
>3051_singleton
CGGCGAGCCGGCGGCGGTCGGG
>3054_singleton
GGCCCGGTCGGCCCCGCCGGCGAGC
>3055_singleton
AGGCGGCCGAGGCGCGGCGGGCGGCCGAGGCG
>3057_cluster144
GCATCCGCATCCGCATCAGCGTCCGCATCCGCATCAGCATCCGCATC
>3058_cluster144
GCATCCGCATCCGCATCAGCGTCCGCATCCGCATCAGCATCCGCATC
>3072_singleton
CCGCTCAGCGTGACGACGTCGGTGCCGCTGTTGCCGGTCAGGGTCTC
>3073_singleton
GCCCAGCGTGACGACGTCGGTGCCGCTGCTGCCGGTCAG
>3080_cluster134
GCATCGGCATCGGCATCGGCATC
>3097_singleton
GGCGGGGCGGGCATGTGGCTGTC
>3098_singleton
GACGGTGCCGCTGAATGTCG
>3099_singleton
GAGGAGGACGAGGACGAGGA
>3100_singleton
CCCGCGACCCCACGGACCCC
>3121_cluster2799
GCCGGCTACGGCAGCACCCAGACGGC
>3140_singleton
AGGTTGAGATCTTTTTCCATCTCTTCATAGGA
>3141_singleton
AGTAGAACGACGAGTAGAACGGCGAGTAG
>3142_cluster3922
TTTACTCACTACAGTGGATA
>3143_singleton
ACTGGAGTTACCGGAGTCACTGGAG
>3147_singleton
GACATCGGCCCCTGGGACGTCTCCAGCGTG
>3163_singleton
GGCGAGAAGAGCGGCGAGTAGAACGGCGA
>3164_singleton
CGCGGTCGCCACGACGGGCGGTG
>3172_singleton
CGGCGAGCCGGGCGGCGCCGGGGGCG
>3180_singleton
CGGGCTGCTGGTAGCCCTGGTCGTACCCGGGCTGCTGCTGGTAGCC
>3193_singleton
TGCTTACGAGCTTGTTCATCAGC
>3195_cluster1513
CACCAGTCGGCCCCGTAGGTCCAGTAG
>3196_cluster3339
CCTTGCTCTCCTTGTATTCCTTG
>3198_singleton
AAAGGTACGCAACATGGGAAAGATGTTGCATGTTTT
>3212_singleton
GCCGGGGCCGTTGAGGCCCAGGT
>3215_singleton
TCTCCGCCACGGAAGCCGCCGCGGTCATC
>3221_singleton
CAAGCACGAGAAGTTCGAGA
>3229_singleton
TGTCTCAGCTTCCAAGCCCCTGAGCTAGGCGTTGCTAC
>3231_cluster3032
CCCTCCGTCCCGTCGAAACCCGCGG
>3235_singleton
TCCATGGCGGCGGCTTCGGCGGC
>3236_singleton
TGGGATCGGTGGGGTCCGTCGGGTCCGTCGGATCG
>3237_singleton
GATCGCCCGTTCCGCGAGCG
>3250_singleton
AACGGAGCCGATGGCGCTACCGGACCAACAGGACC
>3252_cluster1274
GCTGTTATTAAAGTTATAAGTCCCTTGATTGAA
>3253_singleton
TGGGAATCCCCCCTACTTTTGAA
>3254_singleton
GCCGCTTCGGACGCCGCTGC
>3255_singleton
TGCCCGCCAGCGCCCGCGCGCC
>3256_singleton
CGCCGCCGAAACCACCCCCCATACCACCGCCGCCG
>3262_cluster3997
CCGGGCGGCGGGCCCTGCGG
>3268_singleton
GCAGCCTTGTCGGCAGCGGCCTTTT
>3270_cluster1507
CCCGTTTTTCCTGTTGGACCCGT
>3283_singleton
CCAATAGTTTTAACACTATTTGGAATGTTTATAGACGTTAGTGCTGTGCA
>3284_singleton
CTATTGTCGTAACACTATTGGGAATGGTTACAGAAGTTAGAGAGCTACAA
>3285_singleton
CAACTTGTTAACTTGTCTACT
>3286_singleton
CCAATTTTTGTAACACTATTTGGAATGGTTACAGAGGTTAG
>3287_singleton
CTCGCTGCTTGAGCGCAGGCCGCTTTGGGGCGCT
>3288_singleton
TGGACGCCGCCATCGGCGGTTCGGGC
>3289_singleton
TGGGGCTGTGGCTGCGGCACAGGCTGGGG
>3290_singleton
GTAGGACCGGTTGGTCCGGTTGGTCC
>3291_singleton
GGGCTGCGTCATCGGCTGCGTC
>3292_singleton
TCACGGTTTCCCTGATAGCCTCCCTG
>3293_singleton
TCTATATCTTTTATCTCTTTCTTAATTTCTTTTAAGCCGAAAT
>3297_singleton
ATTTCGGCCTAAAAGAAATTAAGAAGGAGATAAAAGATATCGA
>3302_singleton
GGTATTTTTTAAGGTTCTAAAAC
>3303_cluster1470
TGGACGCCGACACGCTGGAGACGCTCGACCCGCG
>3304_singleton
GCCGCCGCCGGGCATGCCAC
>3322_singleton
TGTTCTTCACCTTCAGGATGTTC
>3323_cluster557
AAGGTGTTACCCGCCAAGCTCAAGGCCTGGTCATCAGTG
>3324_cluster557
AAGGTGTTACCGGCCAAGCTCAAGGCCTGGTCATCAGT
>3325_singleton
GAAACCGGACCGCAAGGTGAAAAAGGTGAAACGGGTGAAACCGG
>3326_cluster16
CGTTAGGACAAGCATCATCTTTATCATCAACACCATCACCATCAGCATCAGGACAACC
>3332_singleton
AGTAAATCTTGGTTAACTTGCTGTTGATTTTCTAGAGAA
>3333_singleton
CGTTCAGATTGAGATTCTGTATCGTT
>3347_singleton
CCGTTGCCGGTCGTGTTGATCGAACCGTT
>3348_singleton
AGCGCAACCTTCAAGCGCAA
>3349_singleton
ACCACGGTCAACAGCGGCGG
>3350_singleton
CGAAGCCGCCTGGCCGGGCA
>3351_singleton
GGCTCGACCGTAGGCTCCACCGTAGGTTC
>3352_singleton
TTGGCATCGGTGTTCGCATCAGTGTTATC
>3353_singleton
GCGGTGGCTTCAAGCGCGATGACAACCGCGGTGGTGGCTTC
>3354_singleton
CAGCGTTATCCGCAGTGTTCACATCCGTG
>3355_cluster1381
GGCTACCCGGGGTACGGTTTTGGCGGCTACGG
>3357_cluster305
GCGAACCGAGCGAACCAAGCGAACCGAGTGAACCAAGTGAACCG
>3358_cluster221
GACAGTGATTCGGATTCCGACAGTGATTCGGATTC
>3359_cluster1652
AGTCAGGCAACCAGTACAAGCAATCAAGAATC
>3360_singleton
TTTTAGTGGAATGTGGTTTCTTAC
>3361_cluster1062
GTGGTCAAAGTCATTGATCTGACAGGCATCTGAAAC
>3362_cluster306
GTTCAAGGCGTCCAAGGCGACCAAGGACCTCAAGGAGTTCAAGG
>3363_singleton
GCCTACGATCCGAACCAGGCCTACGATCCGAACCAGGCCTACGCCCCG
>3364_singleton
CCGCCGCTGGCCTCGACCTCGA
>3365_singleton
CGCCGGGGCCGCGCCCGCCG
>3366_singleton
CCCAGCACGACCCAGGTGTTTGGGGC
>3367_singleton
GAGGCGCGAGCGGAGGCGGAAGC
>3372_singleton
CCGGAGCCACGGGAGCTACCGGAG
>3373_singleton
CCCTCAATGAAAGTCACCCATTCTCATGGGTGAGAC
>3374_singleton
CCCTCAATGAAAGTCACCTGTTCTCACAGGTGAGAC
>3379_singleton
AAAACACTGTCCAAAACATTGTCCAAAAC
>3397_singleton
TTCTTCGCGACCGTCTTCTTGGCTGCGGTCTTGGC
>3398_cluster3622
CGCGTTTTGCGCACTTATCGCG
>3399_cluster3622
CGCGCTTTGCGCACTTATCGC
>3404_singleton
GTCGCCGAGAACGAGGTTGCCGGAAGC
>3426_singleton
GTTGTTTCTACCTTTCAAACGAAGGGCACTTACAAC
>3427_singleton
GTTGTAGTTCCCTTCAATTTTGGGATAATCCACAAG
>3431_singleton
GTAACTTTTGAAGTATTTCACTTA
>3440_singleton
GATGGCTCGGGCAGCATTGATATTAAAAATGT
>3441_cluster737
CACCCGGGGCGGGCGGGGTCACCACACCGGCCTCACC
>3442_singleton
GTCCTTGCCGTCCTCGCCCT
>3443_cluster1470
CGCGGGTCGAGCGTCTCCAGCGTGTCGGCGTCCA
>3444_singleton
CGGCGGGAACAACAACGGCGG
>3445_singleton
GATGCAATCTGCACTACGCAAGTGAATTGCGAG
>3446_singleton
GATGCAATCTGTACAGGCAGGTAAATTGCGAGAA
>3447_singleton
CCGGTAGGACCGGTGGCACCCGTAGCGCCTGTCGCACCAGTCGGTCCGGTAG
>3449_singleton
GGAATACTAACTCCTCTGGCTTTCCTTTCTAT
>3450_singleton
TCCTCTCATGATGGGATATTAAA
>3460_singleton
AACATTCACTGTAATCAGTA
>3469_singleton
TGCTTTTTCTGATGCAGCTTCTTTCATTTCACTTGCTTTTTCTGATG
>3470_singleton
CTGCGTTAGCAGAGCTTGAAGCT
>3471_singleton
GTGCCGCCGGACGTGCCACCACTGGTGTTGCCGGACGTACCACCACT
>3472_singleton
TTCCGTTGGACAAAATTTCACCA
>3473_singleton
AAAACCGGGGTCAGAGTGCAATTTC
>3474_singleton
CGTCGAGACCGTCAACGGCG
>3484_singleton
CGACAGGCTGCCGATGCTGCTGGTGGCCGTGCTCA
>3485_singleton
TCCTGGGTGACGACGGCCTGCTGGGCGG
>3489_singleton
GTTCCGCACCCCTCCGGGGGTGCGGCACCATTGAAAC
>3498_singleton
TCTTAGGTTCGTCAGCGGGCTTGGGAGCTTCT
>3504_singleton
GCTTCCTAGCTTCCTCGCTTC
>3512_singleton
GTGCCAGTTCCGGTTCCGGTGCC
>3515_singleton
CAACACCGTCTCGGGCGACAT
>3516_singleton
GGGGCTTCGACGGGCTCAGCCACC
>3517_singleton
GGCTGCGGTGGCTGAGCCTGTCGACGCCCCCGA
>3518_singleton
GAGCCCGACCCGTCGCCGAAGTTCTGGAT
>3519_singleton
CGTCACCGGCGCGAGCGGCCCACTGCCCGTGCCGCCCG
>3525_singleton
CCGTCCCGGTGGTCCGCGTCCCG
>3530_singleton
CGACGACATAGTTGAGCGATT
>3531_singleton
AGAATATCTGGTTCTGGAGATAT
>3538_singleton
GCGTCAGCATCGGCGTCGGCATCCGCATCGGCGTCAGCATC
>3540_cluster295
ACGGGTGCCACGGGCGCCACGGGCGC
>3547_singleton
AGTTGGGCTTGAAGCTGGGCTTG
>3548_singleton
CCGTTGTTATTACCTTGGTT
>3553_singleton
TAATTAGCCAATGTGATAATGGTTAG
>3558_singleton
TCACCAGCTCTTGTTGCGCAC
>3561_cluster1704
ACATTGCTGTTGGTGGAGCTCAG
>3562_singleton
CGCGTTGATACGTATCAACG
>3563_cluster4010
CTCGATCTCCACGTGGAGAT
>3582_cluster1291
AACCCTTGCTACGAGCGAAAATCCGAAAATCGGAC
>3584_singleton
GTATGGAATGCTATTAAAAGTGT
>3585_singleton
AAAAACAAGAACAAAAACAA
>3591_cluster1332
TCTTTTTGAGAAGTCCGCTTGTACCAAGGGGTTCA
>3592_singleton
AAGGAATTTCTGTGTATTTACACACTTTTTTC
>3601_singleton
CCGTCTATTACACACCTAGCACCT
>3604_singleton
GTTACAGGTTCTGGTGACAT
>3605_singleton
CCGCAAGGACCAGCAGGTGCAGACGG
>3622_singleton
GGCTCGGTGAAGGGTTCGGTGAACGGTTCGGTGAACGGCTCCGTGAAGGGTTCGGT
>3623_singleton
GCCGGTCGTCCCGGCGGCGGTGG
>3633_singleton
TGGGTGTCCAACTAACGGAAAAGGTG
>3648_singleton
GTCGACTTCGCAGCAGTAGTCTTCTTCGCCGCCGTCGACTTCGCTGC
>3655_cluster1395
GCTTTGTGGTGTTTTTTAGCAGC
>3656_singleton
TTTTTAGCAGCCTGAGCTTTCTG
>3658_singleton
GATGAGACAGTAGGTGATACAGTTGATG
>3679_singleton
CACCGCCGGCGCCACCGACACCGCCG
>3680_singleton
CAGCACCACCATCACCACCA
>3681_singleton
GCCCAGGCCGAGGCCGAGGCGCA
>3682_singleton
CCAGCAGGTAAGGCGATGCTGGTTAGAC
>3685_singleton
TGATTCTAGCGGCAGCTTTACCATGGAAGGGGGGACCATCAGCGGGAATACCTCCTCCT
>3688_singleton
AGCCTTGAAACGGTGAACCTCCCCGCAGCGAAAACCTTCGGC
>3690_cluster1698
CGGGCTGCTCGCCCCCGTCACCGGCGTGGTCG
>3691_cluster1698
CGGGCTGCTCGCCCCCGTCACCGGCGTGGTCG
>3710_singleton
GGCTCCGGTGGCGGCCAGGATAGCGGCTCCGGCGGCGG
>3711_cluster3377
CTGCTCTTCGGCCTGCTGCTG
>3721_singleton
GTCGTCTGTGGCCCGCCGGCGCGAAACGTACG
>3723_singleton
CCCCGGGCCACACACGACCGCGAGCCAGACG
>3724_singleton
GTGCACGGCGTACCTCTCGCGCCGCCGGGCC
>3725_singleton
CGTCCTTGGCCCCGCGGCGCGAAACGT
>3727_singleton
CGTCCTTGGCCCGCGGGCGCGAAACGTAC
>3728_singleton
GGCAGTCCCGCGCGCACGCGCGGCATGC
>3734_cluster153
GATTCGGACTCCGACAGCGACTCGGACTCCGACAGCGATTCGGACTC
>3735_singleton
CCGCCGAACTGGTAGTTGTCCGCCAG
>3744_singleton
GGTGGAGCAGGGGCTGGAGGCG
>3746_singleton
GCTGATTCGCTCGCACTTGTCGAAGCGCT
>3756_cluster3637
AAGACGGAAAATCCGTCTTCG
>3757_cluster3801
TAACACGGAAAAACCGTGCTA
>3758_cluster3626
AATCTGTTGGCTAGTACAACCT
>3759_cluster3802
AACACGGAAAATCCGTGTTAG
>3760_singleton
CCAATCTGTTCGCCAGTACAACC
>3761_singleton
TCCCTCCTCGCGCCTCACAATCCGGCTTCACCACGACTTCCCTCCT
>3762_cluster3802
TAACACGGATTTTCCGTGTT
>3763_cluster3812
AGCACGGAAAATCCGTGCTA
>3764_singleton
ATACGATGAAAAACATCGCAT
>3765_cluster3802
AACACGGAAAATCCGTGTAA
>3779_cluster200
GCCTTCTTGGCGGCGCCCTT
>3780_singleton
CCGCTCCTGGCGCTCGCGTT
>3783_singleton
CCTTCCAGGCAGAGCCGGCCACCCC
>3785_singleton
GGCGCCTGGGCGTCCTCCGCCCCCGGGGAAGGACCCGTTCGCGGCCA
>3789_singleton
GACGCTGGCACTGAGCCGGAGCCCGACGC
>3791_cluster3068
AATAGAAGGTATATAAAAGACAA
>3792_cluster395
CCTTCTTGGCGGCAACCTTCTTCACAGCAGCCTTCTTGGCCG
>3795_singleton
CACCACCGTGGCCACCACCGCCACCACCA
>3796_cluster4016
GCAGCCAAACCAGCTGCCAA
>3822_singleton
CACATCAATACCCAACGGGATTGCCGGAAGTGAGTAGCCATCCGGGAACA
>3826_singleton
TCTCTCATTGAATCTGATGTTGAATC
>3829_singleton
CCAGTTACACCACCGACACC
>3830_singleton
GCATCGATGAGTGCTTCAACAAGTGC
>3835_singleton
AAAAGTGAGGGTACATCCTTAAT
>3836_cluster16
ACACCGTCACCGTCAGCATCAGGACAACC
>3854_cluster2562
GGTTTTCCCCCGCACACGCGGGGACGAC
>3855_cluster2562
GGTTTTCCCCCGCGCACGCGGGGACGAC
>3856_singleton
CTTCCATCCCTGCACGCACAGGGCAGAC
>3857_cluster1704
ACATTGCTGTTGGTTGTGCTCAGGCCGGTCGA
>3858_cluster1337
GTGCTCAGGCCGGTCGAAGTCGAGGTCGACAGCGA
>3859_singleton
AGCCGCCCTGGTTGCCCTGGT
>3860_cluster1483
CTAAGATAGATAATGTAGAAAAGAATTTAAAT
>3864_cluster16
GGTTGTCCTGATGCTGACGGTGACGGTGTT
>3880_singleton
GTCGTCGTAGGTGTAGGTGG
>3881_singleton
GCGGTCGTCACGACGGAAACCGCC
>3882_singleton
GGGAGCTCCGCCGGGAGCTGCGACAGCTCGGCCGG
>3886_singleton
CAGCCGGGTCCCTACGGACAG
>3888_singleton
GCGGCCGGACCCCGCAGCCG
>3910_singleton
GCCGCAGACAAAGCCGCCGCTGACCAAGCCGCTGACCAAGCTGCCGCAG
>3913_cluster1086
GTTGTAACTGCCCTTATTTTGAAGGGTAAACACAAC
>3916_cluster1086
GTTGTAACTGCCCTTATTTTGAAGGGTAAACACAAC
>3921_cluster3806
CGGTGCAATCACCACCCTTTT
>3924_singleton
CTTTTGTCCTTTTGAAACCTCCAAAAAGACATT
>3931_singleton
ATGAAAGACAAAACAAGGACC
>3937_singleton
TTTTTAGCAGCAGCTTTTTTC
>3941_singleton
CCAAACAGGTGTGTCCTTATTCA
>3942_singleton
GAAGAGCGTAAAGCACGCGA
>3943_singleton
GTTAACTACCGCATAGGTAGTTTAGAAA
>3944_singleton
CGCCGTCGGGCCGCCCGTAGCGGTCAAACTGCCGGAGCCGGTAAT
>3951_singleton
CTCGGCGGCGACGGGCGCGG
>3955_singleton
ACGGGCGCCCAGGGCCCGGCCGGCGC
>3956_singleton
TTCGGCGGCCAGCAGCAGTT
>3958_singleton
GAGGTCGTGGCCGAGGCCGAGGCCG
>3963_singleton
CCCGGCGGTCGTCACGGGGACGGTCGTAACGGGGACGCTCGTCACGCCGG
>3964_cluster91
CGACCGCCGTGACGACCGCC
>3965_cluster1867
GTGTCGTCCCCGCCAGCGCGGGGGTAGCCCG
>3976_cluster1527
ATAGAAGTAACAGAATTAGGAATGGTAACAG
>3979_singleton
GCGAAAGAAAAAGCAGAGGC
>3981_singleton
CGGCTTTACGCGCTTTGGCGCGGGCAATGGCGGCTTCAACAGCCGCTTTACGCGGATCGAC
>3982_singleton
CCGGTCGTGTTCCCTCCGGTCGT
>3983_cluster308
GCCCCGGCGGATGCGGGTGGTGTGGCCCAGCGGATCGGTGATGG
>3984_singleton
GCGCTGTCCCAGCCGACGCCGG
>3985_singleton
GACCGGCTGCGCGGCGAGGCCGACGCG
>3986_cluster308
CCATCACCGACCCGCTGGGCCACACCACCC
>3987_singleton
CTCCGCCTGCTTCTGCTCCTGCTCCTTCTCCTTC
>3993_singleton
CGGACAGGGTCAGCGTGCCGG
>3994_singleton
GCCGCCGCCGTGCCATCCGC
>3995_cluster2566
GTTTCCTCCGCGTGGGCGGAGATAGGCC
>3999_cluster3810
TTGGCGCTGCTTTAGGTGGTG
>4000_singleton
TGATGACGATGATGATGACGATCGCGGTGGCCGTTCAGG
>4001_singleton
TCAACAAGTACAAGTGAAAGTTTGAGTGATTCAACATCAACAAGT
>4007_cluster158
GACTCTGACAGCGACTCGGATTCCGACAGCGATTCGGACTCTGACAG
>4008_singleton
TTTTTTGCAGTTTTCTTTGCTGTTTTCTT
>4009_singleton
TCTTAGTTGCTTTCTTAGCT
>4019_cluster291
TTCTTGGCCGGAGCCTTCTTTG
>4029_singleton
CAAGGTGTTCAAGGAGCCCAAGGTG
>4060_cluster1275
CGGCACCGGCGGCACAGGCGGCGCCGGCGGCGCCG
>4065_cluster429
CCGCTAGAGCCATTGCCACCCGAGCCGTTGCCACCAGAACC
>4066_cluster30
GGTCCAGTGTTGCCAGTAGGTCCAGT
>4067_cluster3339
CCTTGCACACCTTGTATTCCTTG
>4068_cluster30
AGCACTGGACCCACTGGCATCACTGGATCTACTGGCATCACTGGACCCACTGG
>4071_singleton
CCCGTTGCTCCTGTTGCTCCCGTTG
>4072_cluster2819
ACCAGCAGGTCCTTGAACACCTTGAG
>4073_cluster195
GCTTTAGCTGCTTCACGAGCTTTAGCTGC
>4086_cluster3764
AAAACAGCAGCTAAAAAAACT
>4114_cluster1709
CGCACTGCTTGTTGTGTCACTTGTACTATCAG
>4115_cluster3004
GGTTCTACAGCTACTTCTGGTTGAA
>4121_cluster2293
GTCTGGGTACTGCCGTAACCGGCCGTCAG
>4125_singleton
CACATGGATTTTGTGTCTGC
>4134_cluster522
CGGCAGGCTGGTCAGCTGGTTACCAGAGACC
>4141_cluster522
CGGCAGGCTGGTCAGCTGGTTACCAGAGACC
>4154_cluster512
AATAATGTGCAAGTTGGGGTAAGGGCCCCAACACAGA
>4155_cluster512
TGCAAGTTGGCGGGGCCCCAA
>4156_cluster512
TCTATGTTGGGGCCCCGCCAACTTGCACA
>4157_cluster3630
GAATTACTTAATGATGTTGAAA
>4158_singleton
GATTCAGACAGCGACTCAGACTCAGACAG
>4159_cluster1095
AAATTGGGGGGGCCCCCAACACAGAGAAATTGGGAA
>4160_cluster442
GACTCAGACAGTGACTCAGATTCAGACAGCGATTCAGATTC
>4161_cluster3369
TCAGATACGCTCGTTGAACCTGA
>4162_singleton
CCACCTTTACCGCAAAATAATATGCC
>4163_singleton
CACTCACCCCTCTTCTTCCACCAGCTAACCCGAACCTGATTACTCT
>4164_cluster3811
TAACACGGGTTTTCCGCGTTA
>4165_cluster3626
AATCTGTTGGCTAGTACAACCT
>4166_cluster2568
TAACACGGATTTTCCGTGTTA
>4167_cluster3812
TAGCACGGAAAAACCGTGCTA
>4168_cluster3802
AACACGGAAAATCCGTGTAA
>4169_cluster443
ACCGACTCCGACGCCAGCTTCTCCGCCGTCACCGACTCCGC
>4170_cluster3802
AACACGGAAAATCCGTGTTAG
>4171_singleton
GCGTTGTTTTAACGCGATTT
>4172_cluster2568
CCCGCTAACACGGATTTTCCGTCTTAAA
>4173_singleton
CTGTCCGGCTCCCCTGTGTGCGGTTGCCCTGCGTACGGTTCCCCTTCG
>4175_singleton
TTGCAATGGACCATTATTTTT
>4176_singleton
AATCTGCAACTGCAAAACAGC
>4177_singleton
CGCTGGAAAAATATATATGCAT
>4188_singleton
GCGGCCGCCTGGGCCTCCGC
>4189_singleton
TCGAGGACTCGTTCAACGACAACTCCAACAAC
>4190_singleton
CCCGAGCCCGCACCGGAACCGGCACCCGAGCCCGCGCCCGAGCCCGC
>4191_singleton
CATCGTCATACGCGCGGGTCAT
>4192_cluster3370
GCCGCGGAGGGCGAGCCGGGGTC
>4193_cluster444
GGTAGCCCTGCTGCGGCGGGTAGCCGCCCTGCCCCTGGTCG
>4194_cluster1291
GTCCGATTTTCGGATTTTCGCTCGTAGCAAGGGTT
>4195_singleton
AAATAAATTCAGCATGACAAAA
>4198_cluster71
GAAACCTGTCCGACTGTCCGACAGGT
>4199_singleton
CGGCCGCGCCGTTCCAAACCTGTCCGACAGTCGGACAGGTTT
>4200_singleton
AACGACGTCGCCACGGACTGGCAGGCCGATG
>4201_cluster71
TCAAAACCTGTCCGACTGTCCGACAGGTTT
>4202_cluster71
AACCTGTCCGACAGTCGGACAGGTTTTG
>4203_singleton
CCGCCGTCCTGGCCTCCGTC
>4204_singleton
CCCTTCTTCTCGATGGCGGCGGCCTCGGCC
>4205_singleton
CCGAGCCGCGGAAACCTGTCCGACTG
>4206_singleton
GCGCAGCCCGAGTGGGCCAC
>4207_singleton
ACGCGCGGCGAGCTGGAGGCCACCAGC
>4208_singleton
CCGGCGACAGCCGGACCGCGGAAACCTGTCCGACAGTCGGACAGGTTT
>4209_cluster1711
GGAAACCTGTCGGACAGTCGGACAGGTTGGG
>4210_cluster1711
CGGAAACCTGTCGGACAGTCGGACAGGTTCGG
>4211_singleton
CGTGGCGGTGGCCGCTTCGGCAAGCCGGC
>4212_singleton
CCACGCCCGTCGTGCGCCGGCCC
>4213_singleton
GGCGCGGTGACTCCGCCCCAGGCTCCGGC
>4214_singleton
CCGGCGCGGAGGCCCCCAGCACAGGAGGC
>4215_singleton
CGAAAACCTGTCCGACTGTCCGACAGGTTTGGCC
>4216_singleton
CACGACGCCCGCGCCGGAAGCCA
>4217_singleton
GAGCCCGCGTCCGGCTTGGTGCCG
>4218_cluster71
GGCCGCGGAAACCTGTCCGACTGTCGGACAGGTTTTGGACGTCCTCGGCC
>4219_singleton
TCTTCCGCGAGGCGAGCCTCTTC
>4220_singleton
AGGTCCAGAGCCCCTCCTTCTTGCCGTCC
>4221_singleton
CCATCCGGGCCGTGGAAACCGGTCCGACTG
>4222_singleton
AACCTGTCGGACAGTCGGACAGGTTTTGGAGAACCGTGGCCG
>4223_singleton
GATCGAGGCTCAAGTCCCAGGCCCGGCGC
>4224_cluster71
AACCTGTCCGACTGTCGGACAGGTTTGGGACCA
>4225_singleton
GCCTCGTCGTCGGACTCCTCGTCGTCCGAAGCCTCATCGTC
>4226_singleton
GCCTGGGACAAGACCAAGGAAGG
>4229_singleton
GGAGGTGGAGGTGGTGATGG
>4242_cluster564
TCTATCCCACTCTTATTTGCTTTTTGTCTTTCTTGTTCT
>4252_singleton
CACGCCCACGCCGACGAACAC
>4255_cluster3375
GCCGCCACCACCGCCACCGCCAC
>4256_singleton
CTGAGCGCCGGCCGGTCCGGCCGGTGC
>4257_singleton
GCGGTGCCCACCTCCGCCATGCCCGC
>4258_singleton
CCGCCCCGGTCGCCGCCACCCTGGTAGCCACC
>4259_singleton
CGTTGCCGGCGCCGCCGTAGAGCTCGTCGTTGCCG
>4260_singleton
GGGGCCTGCGTGGGCTACGGCT
>4261_singleton
CCTCGGCGACCGGCTCTTCGACGGCC
>4262_singleton
CCTCGTCGTCCTCGTCGTCG
>4263_singleton
TGCCCGGCGCGGGAGCCACC
>4264_singleton
CCGCCGCGGTCGCCGCCACCCTGGTAGCCGCC
>4282_cluster3922
TTTACTCACTACAGTGGATA
>4283_cluster3922
TTTACTCACTACAGTGGATA
>4299_singleton
CATTTTTATCTAATCCTTGAGCTACTGTTGTATCTCCTTTTTCT
>4303_singleton
CTGTTGGACCTGTTATTCCATTTGCT
>4310_cluster1381
GGCTACCCGGGGTACGGTTTTGGCGGCTACGG
>4312_cluster1381
GGCTACCCGGGGTACGGTTTTGGCGGCTACGG
>4313_cluster1381
GGCTACCCGGGGTACGGTTTTGGCGGCTACGG
>4315_cluster2825
CGCCAGTAGCCCCCGCTGGCCCTTGA
>4317_cluster90
TCTTTCGGATCTTCCGGTTTCACTTCTGGCTCTTTCGG
>4318_cluster303
CCCGTTGGACCTGTTGATCCTGTT
>4319_singleton
AACGGGAGCAACAGGAACAACAGGAACAACGGGAGCAACAGGAG
>4322_cluster1514
GGGCCTACTGGACCTACCGG
>4335_singleton
ATTCCATTTATCTAAAGGCTGATTAAAAGAATCA
>4371_cluster433
CTGTTCCTGGATCCTTACCTGTATCTGTT
>4373_cluster2184
TCCTGGATCCTTACCTGTATCTGTTCCTG
>4391_cluster3377
CTGCTCTTCGGCCTGCTGCTG
>4392_cluster3377
GCAGCAGGCCGAAGAGCAGCAGC
>4393_cluster2761
CTGCAGCCGCTTTTTCAGCTGCTGCT
>4395_cluster442
GACTCAGATAGCGACTCAGATTC
>4396_cluster512
TCTATGTTGGGGCCCCGCCAACTTGCACA
>4397_cluster512
TGCAAGTTGGCGGGGCCCCAACATAGA
>4398_cluster582
CCCCAACTTGCATTGTCTGTAGAAAT
>4399_cluster512
TCTATGTTGGGGCCCCGTTCCCCAACTTGCACATTATTGT
>4400_singleton
TCTGAATCCGAATCGCTGTCTGA
>4401_cluster547
AAATTCTCTGTGTTGGGGCCCACACCCCAACTTGCATTG
>4402_cluster512
TCTATGTTGGGGCCCCGCCAACTTGCACA
>4403_cluster442
GACTCAGATAGCGACTCAGATTC
>4404_singleton
AGACCCAGATAAGCCAAAAC
>4405_cluster547
AAATTCTCTGTGTTGGGGCCCACACCCCAACTTGCATTG
>4406_cluster442
GACTCAGATAGCGACTCAGATTC
>4407_cluster512
TCTATGTTGGGGCCCCGCCAACTTGCACA
>4408_cluster512
TGCAAGTTGGCGGGGCCCCAA
>4409_singleton
TACCTCTGGTGTCGGTGGCGTTG
>4410_singleton
GCTAGAAAGGCTTATGCAGTTGACGTTTTACGTCCAACTGCGTTCCTT
>4412_cluster512
TCTATGTTGGGGCCCCGCCAACTTGCACA
>4413_cluster1716
CAACTGCATAAAAGCCTCTAATCGCTAAAGCT
>4414_cluster1221
TGCAAGTTGGGGAGGGGCCAC
>4416_cluster564
TTTGTTTTTTGTCTTTCTTGTTCTA
>4417_singleton
TTCAATCAAGGCACTTATAATTTTAACA
>4418_singleton
TTTCTTGTGGGATTTCTGCGCTTTCTTG
>4419_cluster1486
TAGAACAAGAAAGACAAAAGACAAA
>4420_cluster2852
CAAAAACCGCTTGAACAAAAA
>4421_singleton
TAAACCAAGCCAAAGAAAACGCTA
>4422_cluster564
TTTGTTTTTTGTCTTTCTTGTTCTA
>4423_cluster1274
TATTAAAGTTATAAGTGCCTTGATTGAA
>4424_cluster1274
AATTTCAATCAAGGGACTTATAACTTTAAT
>4425_cluster353
TGTCTTTTGTTTTTCTTGTTCTGTCTTTTGTTTTTCTTGTTCT
>4426_singleton
AGAACAAGAAAGGCAAAAAACAAA
>4427_cluster1406
TTCAATCAAGGCACTTACAACTTTAATAACA
>4428_cluster1274
ACTTTCAATCAAGGGACTTATAACTTTAAT
>4430_cluster1274
TTCAATCAAGGGACTTACAACTTTAATA
>4431_singleton
AAAAAAGAAACCCCCAAAAAAAA
>4433_singleton
AAAATAGATAATGTAGAAAAGAATTT
>4434_cluster1483
ATACTAAGATAGATAATGTAGAAAAGAATTTAAA
>4435_singleton
TAGTGTAAATACCAAAATAGATAGTGTAAAAAA
>4436_cluster1483
TAAGATTGATACTGTAGAAAAGAATTTAAA
>4437_cluster1483
TAAGATTGATACTGTAGAAAAGAATTTAAA
>4438_cluster1483
TAAGATTGATACTGTAGAAAAGAATTTAAA
>4439_cluster3764
AAAACAGCAGCTAAAAAAACT
>4445_cluster31
ATGTTGGTCACGTTAGACACGTCCCAGTTGCTGATGTCGCCGTTGAATTGAGA
>4461_singleton
AATCCCGAAGGGATGAAATTATTGTAGAAA
>4467_cluster1285
TCTATTTTTTAGACTTTCGCTCGTAGCAAGGGTTT
>4468_singleton
CCTTCTTAGTTGACTTCTTGGTAGTC
>4472_singleton
GTTTTCGGTGGTTGTCATTTCAAGCAGGTAAATACCTAA
>4477_singleton
CTTTCGCTCATTGATACTGAGTTGCTTAGGCTTTCACTCAT
>4479_singleton
AACCCTTGATACAAGCGGAAATGTGAAAATCACAC
>4480_cluster1285
TTTTTAGACTTTCGCTTGTAGCAAGGGTTT
>4486_cluster3004
GGTTCTACAGCTACTTCTGGTTGAA
>4493_singleton
TCACGGGAATGACGGAATGTTGCGGGAATCATGGGA
>4507_cluster1275
CGGCACCGGCGGCACAGGCGGCGCCGGCGGCGCCG
>4517_cluster1275
CGGCACCGGCGGCACAGGCGGCGCCGGCGGCGCCG
>4526_cluster127
GCATCAGCATCAGCATCAGCGTC
>4527_singleton
GGTTGAGGGTTGAATTCGGATTG
>4528_cluster2799
GCCGGTTACGGCAGCACCCAGACGGC
>4529_cluster3817
CAACCCGCTCGAGGGGGCCAA
>4530_cluster127
GCATCAGCATCAGCATCAGCATC
>4534_cluster3382
CCGTTTACCCGCCAGCGTTGAGG
>4535_cluster306
TCAAGGCGTCCAAGGCGACCAAGGACCTCAAGGAGTTCAAGGCG
>4538_cluster134
TCCGCATCGGCATCAGCATCCGCATCCGCATCCGCATCAGC
>4546_cluster127
GCATCAGCATCAGCATCAGCATCAGCATCCGCATCAGCATCCGCATC
>4551_singleton
GCCAAGCCCGCAGCCAAGCCTGCGGCCAA
>4555_cluster1956
TTGTAAATTTTTCAATTGCCCGATTTCCTT
>4557_cluster418
TTTGGGTAATAACCAACTCACAACTCTTCCTAAGGAAATCG
>4558_cluster3278
GCGCCAGCAGAACAACTAGCAGC
>4569_cluster1395
CTTTGTGGTGTTTTTTAGCAGCC
>4574_singleton
CCGCCGCGCCGTTTCGATGACGAACGCCCGCC
>4596_singleton
CCGCCGTGACGACCGCCGTCCGTTC
>4597_cluster1867
GTGTCGTCCCCGCCAGCGCGGGGGTAGCCCG
>4598_singleton
ACCTCCTGGCGCAGGCCTGCGATCTC
>4605_cluster274
GCTGAAGCTGACGCACTTGTTGATGCTGA
>4606_singleton
CCAGTGTACTCTGGATTAGCAGGTTGAACAGCTGCTTCGCCTTCATGACC
>4607_singleton
GCTGATTCTGATGCAGATGCTGA
>4608_singleton
CCGTAGTTATAGCCATAATTGTAATT
>4611_singleton
CTCTTTGACGCAAAATGCTTTTGCTTCATTTCTAACCT
>4614_cluster522
CGGCAGGCTGGTCAGCTGGTTACCAGAGACC
>4644_cluster200
TTCTTCACTGCCTTCTTGGC
>4645_singleton
GGCGGCCGCAAAGAAGGCCG
>4646_singleton
AGGCTGCCACTGACCGTATTCA
>4647_cluster3801
TAACACGGAAAAACCGTGCTA
>4648_cluster3637
TAAGACGGAAAATCCGTCTTCG
>4649_cluster3802
AACACGGAAAATCCGTGTTA
>4650_cluster3626
AATCTGTTGGCTAGTACAACCT
>4651_cluster3802
AACACGGAAAATCCGTCTTAG
>4652_singleton
CCCTCAGCGCCTGCCCTCAGCGTCTGCCCT
>4653_cluster3811
TAACACGGGTTTTCCGCGTTA
>4654_cluster443
GTCACCGACTCCGCCGCCAGCTTCTCCGCCGTCACCGACTC
>4655_singleton
CCGGCCCCGTCGGACCGGTATCCCCGGTGG
>4656_cluster32
TGCATATTAGTAACGGAACTCGTATCAAAGTTACTTACATCTAGCTCTTCAAG
>4659_cluster1455
TCCTGTTGCTCCTGTTATTCCTGTCGCTCCCGTT
>4666_singleton
GCTGAAGAAGAGGCAGAGCGTCAGC
>4671_cluster442
GATTCAGATAGCGATTCAGATTC
>4674_cluster2831
ACCGGCGGTATGTACTGGGTGGCGCC
>4675_cluster2307
CGTGCCCGGCGCATTCTGCGTACCCGGAG
>4676_cluster836
GCCGCGGTCTTGCGGGTCCGGCGCGGCTTGGCCTCGG
>4677_cluster1719
TCCCGGCGGCCCGTCCGGCTTCGGCGGCGGCC
>4678_cluster3638
GGCTGCGGGAATCCGTAACCGC
>4679_cluster2710
CGCACCCGCACCCGGCAACGGCCCG
>4687_singleton
ACACGTAACTCGAAACACGAAACT
>4691_singleton
GTTGTTCGCGGCGGCTGCGCCACCGTTGGTGGTCGGGTGCTTGTGGT
>4692_singleton
CCGGCGCCACCACCGCCACC
>4693_singleton
CGGTCGCCGCCACGGAAACCGCCCCGGTCGCCGCCACC
>4694_singleton
GCCGGCCTGGAACACCCCGGCTCCGGCC
>4695_singleton
GGGCACGGTGACAACCGCCCCGCACCACCCGCACCAC
>4696_singleton
CGGTCGCCGGCGGGGTACGGCGCCGTCTCGGC
>4697_singleton
GCGCTGCCGCTGGGCGACGGCGT
>4698_singleton
GACGACCTCACGCCCAACCCGACAGCCG
>4699_singleton
ATCCGACTCGGTCCAGCTGGACTCGG
>4700_singleton
CAGCCGCATGTTCACGCCCG
>4701_singleton
AATTCCCCAAAGAGACAAGCTC
>4704_cluster2763
CGGAGTCAGCGCTTCAGCGCTTAC
>4705_singleton
TGAGCACAACCAACAGCAACGTCGCCTCGCTGTCCAC
>4706_cluster3293
AGCACGGCAACGGGCCAAGGTGC
>4714_singleton
GAACCAACCCCTGAACCGACGCCAGAACCAACTCCTGAGCC
>4717_cluster1103
GTTGTTTTTACCTTGCAAACAGCAGGCAGATGCAAC
>4721_singleton
ACTGATTCTGATACTGATTCAGA
>4724_singleton
CCAGTGCCGCCGTCACCGCCGCCAGT
>4726_cluster1722
CGTCGCTGTCGACCTCGACGTCGACGGGCCTG
>4727_cluster1274
AATTTCAATCAAGGGACTTATAACTTTAAT
>4728_cluster3278
CCAGCAGAACAACCAGCAGC
>4734_singleton
GGCGTATCCGTTGGCGTATCCGTTGGCGT
>4745_singleton
CGACGACGGCCTCCTCGACGGCG
>4746_singleton
GACCAGGCCATCGACGCGATCGG
>4747_singleton
GCCCCGGCGAAGCGGACCCGCAAGGCCGCCGCCAAG
>4759_singleton
TTGTCATCCTCCGCATCCTC
>4764_singleton
GAAGCACCAATTAACAAATCCCAAATC
>4765_singleton
GGCTTTAGCCACCGAGATAGAA
>4766_singleton
CGTCCCTTCACGCCTCGCGAGGGTGGCGAGCGTCGTCCCTTCACTCC
>4767_singleton
TCGTCCGTTCACGCCGCGTG
>4768_singleton
CCGGTCCCGTTGGACCCGCGGGAGC
>4772_singleton
GTATTCCAGTTTCCAATATCTTGATTAAAAGCAGTAGCA
>4783_singleton
GTGGCGACTCCGCCGGCGCCGGGTGTGCCGGG
>4784_cluster33
GAAACAGGAGCGACAGGAGCAACCGGAACCGCTGGAACTACGGGAGCCACGGG
>4786_singleton
ACGGGAGCCGCAGGAGCAACAGGAGCTACAGGAG
>4787_cluster1342
ACCTGAGGAAAATAAAACACCTGGGGAAAATAAAA
>4788_cluster2576
AAAAACCCTGGAGAAAATAAAACACCTG
>4789_cluster843
TAAAAAGAAATAGAAGGTAAATAAAAGAAAATAAAAA
>4809_cluster1275
CGGCACCGGCGGCACAGGCGGCGCCGGCGGCGCCG
>4819_cluster164
GACTCGGACTCTGACAGCGACTCGGATTCTGACAGCGACTCGGATTC
>4833_cluster1275
CGGCACCGGCGGCACAGGCGGCGCCGGCGGCGCCG
>4844_singleton
CCAATCCCATTTATCTTCGAAGCGCTCGATCAACTCCATCGACCACGGCAAAG
>4846_cluster4045
TCGGGGCCGCCGCCTCCGGT
>4858_cluster291
CCCGCCAAGAAGGCACCGGCGAAGAA
>4860_singleton
CATCACCTATCCCGACGGCT
>4869_singleton
AATTAAAAATTTTTTTTTAA
>4870_singleton
TGCCGACCGCGGTGGACTTGTCGCCGA
>4871_singleton
AGGTCCAGTAGCGCCGGTAGCCCCTG
>4875_singleton
AACCAGAGACTAAACCAGAAACTAAGCCA
>4876_cluster74
ACGGGTGCTACTGGACCTCAAGGTCTTCAAGGTAACACAGGTGCTACCGG
>4877_singleton
TGGTGCAACCGGTCCAACAG
>4878_singleton
GATGCCGGTCGAGGTCGAAGTCGACAGCGA
>4879_singleton
GGAGCAACCGGAGACGTAGGAGCCACAGGAGCCACAGGAGC
>4881_singleton
AGCAGGCGCAACCGGAGCAACTGGGG
>4884_cluster36
GGCTGCTGATACGGCGCTGGCTCAGGCTGATAGGCCTGCGG
>4917_cluster2763
CGGAGTCAGCGCTTCAGCGCTTAC
>4919_singleton
GTCTTCTTGGCCGCCGTGGTCTT
>4922_cluster311
ACTGAACTCGTATCAAAGGTACTTAAATCTAGCTCTTCAAGACT
>4924_cluster311
ACGGAACTCGTATCAAAGGTACTTAAATCTAGCTCTTCAAGACT
>4937_singleton
CAGCATCAGCGTCGGCATCCGCGTCAGCATCAGCATCCGCGTCCGCA
>4941_cluster127
GCATCAGCATCCGCATCCGCATCAGCGTCAGCATCCGCATC
>4945_cluster144
GCATCCGCATCAGCATCCGCATCCGCATCCGCATCAGCATCAGCATC
>4946_cluster442
TCAGACAGCGACTCAGATTCAGA
>4955_cluster3370
GCCGCGGAGGGCGAGCCGGGGTC
>4956_cluster3391
AACTTAAATCTTAAATCTTAAAA
>4961_cluster166
GCGTCAGCATCCGCATCGGCATCGGCATCAGCATCCGCATCCGCATC
>4963_singleton
AAAAAAGCTGCAAAGAAAAAAGCAGC
>4976_cluster3391
AACTTAAATCTTAAATCTTAAAA
>4978_singleton
TGCTGGCCGTACCCCGGCTCCTGGTAGCCCTGCTGGCCGTA
>4979_singleton
GCAGGACCTCCAGGACCAGCAGGACCTCCAGGACCAGCAGGAACTCAAGGACC
>4981_singleton
GCTTCTTCTTCCGCTTGGGCCTT
>4982_singleton
CCGGCGCTACTGGACCTACTGGACCT
>4984_singleton
TTAACGATTCATGCGTTATCTTTAACGTTTGGA
>4989_cluster1086
GTTGTAACTGCCCTTATTTTGAAGGGTAAACACAGC
>4990_cluster1086
GTTGTAACTGCCCTTATTTTGAAGGGTAAACACAAC
>4991_cluster75
TTTAACCAACCTCTAGATAATTGGGATGTAAGTAATGT
>4993_singleton
CAGGGTTCTCGACTCCGCTCGAACATAAACAAGGTGT
>4994_singleton
TGAGACCCTGAAATAAATTCAGGGTGATAA
>4995_singleton
GACCCTGAAATGAATTCAGGGTGACAAGTT
>4996_cluster75
GTAACATTACTTACATCCCAATTATTAAGGGGTTGGTTAAATGAAGTTGC
>4997_singleton
AAAACGACTTTTATGGGGTTT
>4998_singleton
AAAAACTACTTTTATGGTGTCA
>5001_singleton
GGTGTTGGAGTCGGTGTTGGCGT
>5013_singleton
GGACCTACTGGACCTACCGGAATAAC
>5018_cluster353
TGTCTTTTGTTTTTCTTGTTCTGTCTTTTGTTTTTCTTGTTCT
>5019_cluster1274
CCTTCAATCAAGGGACTTATAACTTTAATAGCAGC
>5020_cluster353
TGTCTTTTGTTTTTCTTGTTCTGTCTTTTGTTTTTCTTGTTCT
>5021_cluster1274
CCTTCAATCAAGGGACTTATAACTTTAATAGCAGC
>5022_cluster353
TGTCTTTTGTTTTTCTTGTTCTGTCTTTTGTTTTTCTTGTTCT
>5025_singleton
TTCTTGGCGACGGCCTTCTTGGCTAC
>5027_singleton
GCCCGTGCGCGTGCCTGTCCCCGCCGGGACAGGCACAC
>5032_singleton
GTGTCCACCGTACCTTTAAGGGTTTGAAA
>5033_cluster1726
ATATAGAAGTACAGGTGTGGACAGACACTTAT
>5039_singleton
AAAAAAGAAGCTGAAGACAAAC
>5041_singleton
GATGAATTTGCGGCAATAGAAGCATT
>5042_singleton
TGTGGGAGTGCGTAAGCGTTGCGCTCC
>5045_singleton
CCATGGCTTCGCCACGCAGGCTATCAGAATT
>5047_cluster127
GCATCAGCATCAGCATCAGCATCAGCATCAGCATCAGCATC
>5049_cluster1486
TCTTATTTGTCTTTTGTTTTTCTTGTTCTGTTTT
>5051_singleton
CCGTTATCACCATTGTCACCATTGTTACCATAATTGCCTTTA
>5071_singleton
TGAGTAGCTTGAGGTGTAGGTAT
>5092_singleton
AGGTGGTAACGGTAAAGACAGCTTAAATGGTGGTA
>5094_singleton
CTTTACTAACCCCTAATCCCTAATAGGGATGGAAAC
>5109_singleton
CCCGGTGGCTGGTGGCAAGAGTTTGA
>5110_singleton
ATAAAAGAGATACCTGATTCCCTCGCCACTTTAGTCAATCTCCAACAGCT
>5111_singleton
TAGAAACAGTATTGCCAGAAATAGTAG
>5112_singleton
ATCATCGTTTCAACTACCCCGATTAT
>5113_singleton
AAATAGTAGAATTATTAATATTTACTGTTCC
>5132_singleton
CCACTATTCAAGTCCCAATTTC
>5136_singleton
GGGCCTGCGCATTGCGCCCCTACAAGAAATAACGATTT
>5140_singleton
CTCTTCTCTCCCTTGTCCCC
>5154_singleton
CTTTCAACCCTTCCAGTACCGGAAGGGCGATCGCAACTC
>5155_singleton
CTTCAAAGGGGCCGCATCTTGAGAATGCGGTGAGAC
>5159_singleton
CCCGCCACAGGCAAGATGCCTGTGCCACGCAAGATG
>5167_singleton
GAACCAGATCGAACATCACCTGCAACTAC
>5169_singleton
ACCAACACCGATCGAGCCGCCTGTTGATATTGACCCGATCG
>5170_singleton
ATCCGTTACATCCGTTACATC
>5171_singleton
GGCTGCTGTCTCTGTCTCTG
>5172_singleton
AGATTACCTCCATCCCAGAGGCGCTCGGGCAACTGTCGAATCTGACA
>5180_singleton
GGAATTGGAGTTTCCGCAGGAGTCGGCGTCGGAGT
>5208_singleton
AAACATCAGATAATTCATTAGAT
>5217_singleton
AGTGGTTTCACATCACTGATTTTGTTG
>5226_singleton
TGAAGTCAGGTTGCCATTGGCATTGTAAGTGTAGGTGTAGATATAATC
>5250_singleton
GAACAGCCTGAAGAACCTGAACA
>5253_singleton
GCCTTCACCGCCTTCAGAGCCTTCACCACCTT
>5259_singleton
AACCCAACAACAATCAGAAAGTAG
>5261_cluster27
CTACTATGGCACAGCCAATGTCACCAACAGCACCGTCAGTGGCAATTCTGCTACT
>5263_singleton
CTTGCCTAAGGCAACTTACCT
>5264_singleton
GACTATCTAGAAAATGAAAT
>5265_singleton
GGAAGCGAAACCCAACATCAATCAGTCATAAGGACAA
>5267_cluster27
GCAGAATTGCCACTGACGGTGCTGTTGGTGACATTGGCTGTGCCAAAG
>5268_singleton
TGGTTTCCGTCCCCGTGAAGACCGCG
>5269_cluster3377
CTGCTCTTCGGCCTGCTGCTG
>5272_singleton
GAAGCGGACTGGCTCTGGTTGCGGTTGGC
>5280_singleton
TAACGGCACCAAGTGCCGTTA
>5282_singleton
CGCGCACCGCTGTAACGCGGTATGCACGTTAC
>5294_singleton
GTTCCCGTCGCCGTTCCCGTCGCCGTTCC
>5308_singleton
GCCATTCCCGCCCTGATTACGGCCCTTCGCGACGAAGAAGAG
>5317_singleton
TGAATGATGAATTTTGAATTGCCAACGGTCTCTGTATTGC
>5318_singleton
CATGTTGGTTACTTTCTCCGTGTTGAAGTTCGAGAGGTCGAGAGAGG
>5319_singleton
ACCAACGAGGAACTGCAATCCAC
>5320_singleton
GGCGGGTCGGGCTGCGGGTTGAA
>5324_singleton
GCTGCCGTTGCCACGGTGTCAACGGGT
>5328_singleton
GCGGCTACGCCTTATCCGACCTACGTGTTGATGTGAATACGGGTAAATCC
>5329_singleton
TCCGATTCCGACAGCGACTCCGA
>5334_cluster3004
GGTTCTACAGCTACTTCTGGTTGAA
>5358_singleton
CCGGCATGAGCGCCCGGCGCCATGGGCCCTGC
>5362_singleton
GTCCCCTCCCCTTCCACTTCACGAACCCAGAGACCCGGCATCAAGCGCCC
>5365_singleton
GCTCCCGCGACAACGCAGGC
>5366_singleton
TCGCCCCTACCGCGCCGAACGTCTGCGTCGTGTTCG
>5368_singleton
CCCGTGGGAGCGGAGTCGAGCGCGAGCCG
>5375_cluster3405
CCGCCGGCGCCGCCGGCCCCACC
>5380_singleton
TCGTCGGTGTCTTCGTCCTCGTC
>5393_cluster218
GAATCGCTGTCGGAGTCGGAATC
>5394_cluster153
CTGTCAGAATCCGAGTCGCTGTCGGAGTCCGAATC
>5395_singleton
TTTGCAGCAGCGGTTTTAGCGGCTGGCTTGGCGGCTGGTTTTGCAGC
>5406_cluster1489
TAAATTACTCTAATCCAGATATTTATGGTTTAAA
>5426_cluster2326
CGCTTTCTTATCAGCAGCGGCTTTCTCAG
>5427_cluster2849
CTCCAGTTGCTCCGGTTGATCCTGTT
>5428_singleton
GCGCACCCCACGCGCGCACAGGTGAGTCCG
>5432_cluster1358
CGCCAGTAGCACCAGTAGCACCAGTAGCACCAGTA
>5435_singleton
CCTTGAGCGCCTTGAGGTCCTTGAGCGCCTTGAGCTCCTTGA
>5443_cluster313
GGTCCAGTATCTCCGGTAGGTCCAGTATCTCCGGTAGGTCCAGT
>5456_singleton
AGATAATGCTGCAAAAGAGCAGAAAATACACGATTTAA
>5460_singleton
CAAAGAGAAAAAGAGATAAAG
>5464_singleton
TTTTTAGCCACCGAAAACACCG
>5465_singleton
AGGCCGAAGCCGAGCGCCTTGCCGCGGAAGCTGCAGCGAAAGCCGAAGCCGA
>5466_singleton
GGCGGCCCGGCCTTTCACGGCGG
>5467_singleton
ACAACAGCAACTTCAATCAAGGCACTTACAACTTTACT
>5476_singleton
GTGGTGCATGCCAACGGTCGACAT
>5477_singleton
CCTTGTTCACCTTGTGGTCCGGGTGCGCCGTC
>5478_cluster3377
CTGCTCTTCGGCCTGCTGCTG
>5479_cluster539
CTGTGTTGGGGCCCACACCCCAACTTGCATTGTCTGTAG
>5480_cluster539
CTGTGTTGGGGCCCACACCCCAACTTGCATTGTCTGTAG
>5481_cluster539
CTGTGTTGGGGCCCACACCCCAACTTGCATTGTCTGTAG
>5482_cluster539
CTCTGTGTTGGGGCCCACACCCCAACTTGCATTGTCTGT
>5483_cluster539
TTCTCTGTGTTGGGGCCCACACCCCAACTTGCATTGTCT
>5495_cluster1275
CGGCACCGGCGGCACAGGCGGCGCCGGCGGCGCCG
>5510_cluster539
TTCTCTGTGTTGGGGCCCACACCCCAACTTGCATTGTCT
>5511_cluster539
TCTGTGTTGGGGCCCACACCCCAACTTGCATTGTCTGTA
>5512_cluster539
TCTCTGTGTTGGGGCCCACACCCCAACTTGCATTGTCTG
>5516_singleton
GACGATGACGAAGATGAAGA
>5517_singleton
TTCTTAGCAGCAGCTTTTTTC
>5532_cluster1359
CATTTTTTGAACTTCCGCTCGTAGCAAGGGTTTGA
>5533_singleton
TACCGGTGGAACCGGCGGCA
>5534_singleton
GGTTGTCCTGATACTGATGGTGATGGAGT
>5535_singleton
TAGGTGGCTCAGGTAATATT
>5549_singleton
AAGCGTGGTCGTCCAGCGAAAGCCGCAACGAC
>5550_cluster2582
CGACCACGGCTTGCGCTCCCCATCACGC
>5556_cluster1719
TCCCGGCGGCCCGTCCGGCTTCGGCGGCGGCC
>5557_cluster2710
CGCACCCGCACCCGGCAACGGCCCGGG
>5558_cluster836
GCCGCGGTCTTGCGGGTCCGGCGCGGCTTGGCCTCGG
>5559_cluster2831
ACCGGCGGTATGTACTGGGTGGCGCC
>5560_cluster3638
GGCTGCGGGAATCCGTAACCGC
>5561_singleton
GGCGGCCCGCGTCCCGGCCCCGGCGG
>5562_cluster2307
CGTGCCCGGCGCATTCTGCGTACCCGGAG
>5563_singleton
TGCATCGCCTGCAGCCAAGACCAGCAGTCCTTCCCCTGCAAC
>5564_cluster3409
CTGCTGTTGCTGCTGGTCGAGCA
>5565_cluster3764
AAAACAGCAGCTAAAAAAACT
>5566_cluster3764
AAAACAGCAGCTAAAAAAACT
>5572_cluster2851
TCCGTGGGCTCGGGGTCGGTCGGCTC
>5574_singleton
CCTCACGACGGTCACCACCACGG
>5575_cluster4065
TGCGGGTAGCCGTAGCCGGG
>5578_singleton
TTCCGCCGCGACGACCGTGG
>5582_cluster1742
TCGGCAGATGAAGATTACGAAGCAATCATCAA
>5583_cluster274
TGCTGAAGCTGAGGCACTGGTTGATGCTGAAGCTGACGCACTTGT
>5584_singleton
TGTTGCCGGTACATCTGGTGTTGG
>5585_cluster274
TGCTGAAGCTGAGGCACTGGTTGATGCTGAAGCTGACGCACTTGT
>5586_cluster1742
TCGGCAGATGAAGATTACGAAGCAATCATCAA
>5603_singleton
TCCTGGGCGCCGTACTGGCCGCCG
>5604_singleton
CGGCGACCGTCGTGACGACCGT
>5605_singleton
CCCGAGCCCGTCGTGGCCGAGCCCGTC
>5606_singleton
CCATCGGTACCACCGTCGGTACCACCATCGGTACCGCCGTC
>5618_singleton
TCACGGTATCTCTAGATCCCGCTAACACGTAGCGGGATGACGA
>5622_cluster2330
TTCTTCGCCTCTTCGGCGGCCTTCTGCTT
>5626_cluster2330
TTCTTCGCCTCTTCGGCGGCCTTCTGCTT
>5628_cluster522
CGGCAGGCTGGTCAGCTGGTTACCAGAGACC
>5631_singleton
CGGTCACTAAACCAGTGAAGTAGTGACCAAAGA
>5632_singleton
CGTCGCTCTTCTCGCCGCTCTACTCGTCG
>5633_singleton
CGTTCAAGCCGCCGTTCAAGCCGTCGTTC
>5638_singleton
CGTCGCCGGGAACGGGTCGCTGAAGGCGTCCGCCTCCGG
>5653_singleton
CCCACACCGCAGCCGCCCGAGGCAGCGCTCTCCCACACCG
>5665_cluster1275
CGGCACCGGCGGCACAGGCGGCGCCGGCGGCGCCG
>5681_cluster1274
TTCAATCAAGGCACTTATAACTTTAAT
>5682_cluster2852
AACAAAAACCCATTGAACAAAAACCC
>5683_cluster218
GATTCGGATAGTGACTCCGACTC
>5684_singleton
ACCGAGTGAACCAAGTGAACCGAGTGAACCGAGTGAACCGAGTG
>5686_singleton
TACAACGGCTACTACAACAA
>5709_cluster4045
ACCGGAGGCGGCGGCCCCGA
>5710_singleton
GTTATATTCTACAATAAAATGACAGCCGACTAAAAC
>5711_singleton
GTATTAGTCTTCTCCAATTTGTCAGGAAACAACAGC
>5713_singleton
GCGCTGGGCGGCGGCGCGGGCG
>5718_cluster303
ACAGGATCAACAGGTCCAACGGGAGC
>5719_singleton
CGACGGGAGCAACCGGCCCGACAGG
>5720_cluster455
GGTTTAACTTCTGGCTTAGCTTCTGGCTTAGCTTCTGGTTT
>5721_singleton
GCGCTAGTGCTGGCTGACGTCGATGCACT
>5725_singleton
TGCGAGCGAAAGTACCTCCGCTTCAGTAAGCGCGAGCGAAA
>5726_singleton
CCCAACCCTGTAGGGGCGAATTCATTCGC
>5727_cluster442
GACTCAGACAGTGATTCAGATTC
>5728_cluster1359
TCAAACCCTTGCTACGAGCGGAAGTTCAAAAAATG
>5729_singleton
TGGGGCCCACACCCCAACTTGCACATTATCGTAAGCTG
>5730_cluster642
AGTTGGGGTGGGGCCCCAACACAGAGAATTACGAAAAG
>5733_cluster1395
GCTTTGTGGTGTTTTTTAGCAGC
>5736_singleton
GCAGGGGCGGCCCCAGGCGCAGG
>5737_singleton
GGCGGCGGCATCGGCGGGAT
>5738_singleton
CGGCGGCGGCGGCATCGAGCCCCCCGTCCTGCTCGGCGGCGGCGGC
>5739_singleton
CGCCGCGGCGCCGCGACGACCTCACGCGCCGCG
>5747_singleton
CGCAAAGAAGGGCGCCGACGAC
>5748_singleton
TCGGCGGCTCCGACGGCGCCCGCCCCGCCGCGCC
>5751_singleton
GGGGGTCCGTAACGGATCGAGTCC
>5753_singleton
CCGACCCGCAGGTCGCGCCCGCC
>5754_singleton
GGCGAGAGCGGTCCCCAGGGTCC
>5765_cluster442
GACTCAGATAGCGACTCAGATTC
>5766_cluster512
TCTATGTTGGGGCCCCGCCAACTTGCACA
>5767_cluster1726
ATATAGAAGTACAGGTGTGGACAGACACTTAT
>5768_cluster1726
ATATAGAAGTACAGGTGTGGACAGACACTTAT
>5769_cluster444
GGTAGCCCTGCTGCGGCGGGTAGCCGCC
>5772_singleton
CGGGAAACCGAAAATCGGTCGC
>5781_cluster1275
CGGCACCGGCGGCACAGGCGGCGCCGGCGGCGCCG
>5799_cluster522
CGGCAGGCTGGTCAGCTGGTTACCAGAGACC
>5812_cluster177
GCATCCGCATCAGCGTCAGCATCGGCATCAGCATCGGCATCAGCATC
>5817_cluster311
ACGGAACTCGTATCAAAGGTACTTAAATCTAGCTCTTCAAGACT
>5844_singleton
AATAATTTAGAATTAGAAAAA
>5848_cluster3293
AGCACGGCAACGGGCCAAGGTTC
>5849_cluster315
GGCACGTCCGGCACCTCCGGTACGTCGGGCACCTCCGGCACGTC
>5850_cluster3280
GCGGCGGACCGCGCCGCCGCCGA
>5854_singleton
TCAGTATCTGAATCAGTAAGTGAATCAGTATCTGAATCAGT
>5860_cluster519
TCTGATAACCAGCTGACCAGCCTGCCGGCGCTGCCGTCAG
>5862_singleton
CAGGGACCGGCCAGGCAGGG
>5863_singleton
GACGGCGGCGGCGACCCCGAGAACGGCCGGCGCCCCAGCGGCGGCGGTG
>5864_singleton
CCGTCCCCCCGCGCGTGCCGCCCCAC
>5865_singleton
GGCCGCCGCCACCGGAGAGGC
>5866_singleton
CCCCCTGGGCCGCCGCCCCCGGCAC
>5867_singleton
CCGCCGAGGAGACCGCCGCCGAG
>5868_singleton
GCGGCCGGTCAGCGGCTCGTGCGGGCGTCCTGGCAG
>5869_singleton
CAACACCCAGGGCGGCGCCCAGAGCGGCACCGGCAACACCCAGGGCG
>5870_cluster3638
GCTGCGGGAAGCCGTAACCGCC
>5871_cluster3416
GGCCGTCCCGGTGGTCCCGGTGG
>5875_cluster36
TGCTGATACGGCGCTGGCTCAGGCTGATAGGCCTGCGGCGCAGGTTGACCGGC
>5878_cluster3417
ATCTTCTTTGTTGGGGCCCCACC
>5879_singleton
TTTTCCAAATTCTCTATGTTGGGGCCCC
>5880_cluster1360
ACCCTTGCTGCGCGCAGAACTGTAAATTCTACAGT
>5881_cluster2957
GTAGCCCTGCTGGTCGTAGCC
>5882_cluster1317
CCGCCAAGAAGGCTCCGGCCAAGACCGCAGCCAAG
>5886_cluster3997
CCGGGCGGCGGGCCCTGCGG
>5891_cluster3764
AAAACAGCAGCTAAAAAAACT
>5892_singleton
GTTGATAACCACCTTGTTGTCG
>5893_singleton
TTCTGTGATTTCTTGCGTTTCT
>5895_singleton
CCCGGCGGTGCTGTGCCCAAGCCAGGC
>5896_singleton
GGTTTCCGTGGGCGTGATGATCGTCGTGA
>5900_singleton
TCAGATACGCTCGTTGAACCAGA
>5901_cluster512
TCTATGTTGGGGCCCCGCCAACTTGCACA
>5902_singleton
ATCAGCAACGCCTATGCCACCGGCAGCGTTTCGG
>5903_singleton
GGCAGCATCAGCAATGCCTACGCCACGGGCACCGTCA
>5931_singleton
GCTTTTTTAGCTTCGGCAGCCTTCTT
>5932_singleton
CTTTCAGATTCATTGTCAGATTCTGCACAAGATTC
>5933_cluster1095
AAATTGGGGGGGCCCCCAACACAGAGAAATTGGGAA
>5937_singleton
TGAGTGACTCATATCGGTTCTCTGAGGCACTCTG
>5938_singleton
GGCCGTCCTGGATGGGGCTATGG
>5939_singleton
AGTGACTCATATCTTCCTCTTGAGGCACTCTG
>5944_singleton
AAGAAGACTGCCAAGAAGGC
>5948_singleton
ACTTCTTTGTCATTCTTTAATGTTTCACTTGCATAT
>5949_singleton
GGCAGAATCGCGGGGTTTGGTA
>5962_singleton
CTTCAACTTTTTTAGCTACTGGCTTTTTAGC
>5975_cluster512
TGCAAGTTGGCGGGGCCCCAACATAGA
>5976_cluster3832
TTGGCGGGCCCCCAACATAGA
>5977_cluster512
TCTATGTTGGGGCCCCGCCAACTTGCACA
>5978_cluster3421
CCCAACTTCAAGGAAGTCGG
>5979_singleton
AACTTCAAGGAAGTTGGGCCTTC
>5980_cluster3421
CCCGACTTCCTTGAAGTTGGGCA
>5981_singleton
CCTCGGTTAGTGAGCGTTTACCAACCGGG
>5982_singleton
CCGGTTAGTGAGCGTTTACTAACCC
>5983_singleton
AGGGCCCGACATCAAGGAAGTTGGGCTTGCGCCGGCC
>5984_singleton
CGGTGGTCCGATGCCCGGCGGTCCCGCGCCTG
>5985_singleton
GAAGTCGGGCCTACCCAAGGCC
>5986_singleton
GCGGGGCGGGCGAGCACGCGGGCGGGC
>5987_cluster3421
CCCAACTTCAACGAAGTCGGGC
>5988_cluster3421
CCCAACTTCAAGGAAGTCGGGCC
>5989_singleton
CCCCGCCAGCTCGGCCGACTCCCCCAGCTCGGCCG
>5990_singleton
CGGGTCGTGCAAGCCGCCGG
>5991_cluster3421
CAACTTCAACGAAGTCGGGC
>5992_singleton
AACACGCCCAGGCACGGAAGGCCCAACTTCACCGAAGTTGGGCCCGGGC
>5993_cluster315
ACGTCCGGCACCTCCGGTACGTCTGGCACCTCCGGCACGTCCGG
>5994_cluster179
ACGCCGACGCCGACGCCAACGCCGACGCCAACGCCAACGCCGACGCC
>5995_singleton
CAACTTCGGCAGCGGAAACATCGGC
>5997_cluster1746
GGCAGCGGCGGACCGGGCGGCGGTGGCGGCAG
>5999_singleton
TTGCGACGGCGGCGACGGTGGTGGG
>6001_cluster3057
CGCCCGCTGCGGCCCCCGCGCCGGC
>6002_singleton
CGGTAACGGCGGCGCCGGCGGCA
>6003_singleton
ACGACCCCGCCGCCCACGACCCCGCCG
>6004_cluster3197
CCGATGTTGGCGGTGCCGGTGTTG
>6005_singleton
GCGTTCGGCAACAACAACACCG
>6006_cluster520
CAATATCGCGACGGCGGCCACGGTGGTGGGTGATGGCAAT
>6007_cluster1879
TTGGTGGTCAGGCCGGTGGCGTGATTGGTGG
>6009_singleton
GCCTGAATGGAGTCTTTTTCAAGCGGAGTAGCTACAGATTCAGCT
>6014_singleton
TCAAATTTAAAAAGATAAAA
>6025_singleton
ACTGGCTGGCTATTAGATCAAGGAGTTTGGTATTATTTAAA
>6026_cluster409
GGTGCCACTGGCGCTACTGG
>6030_singleton
TCTAAACAACCCAGAGAAAG
>6031_singleton
AGCAACGTCTAGAAGAAAAG
>6036_singleton
GCATTCCTTGTATACCTTGTATTCCTGTTGGACC
>6037_singleton
CCAGTTGGTCCAGTTGATCCGGT
>6039_cluster133
GATGCTGATGCCGATGCTGATGCTGACGCTGATGCGGATGCTGACGC
>6040_cluster3722
TGGAATTGCGAATATCGCAAA
>6041_cluster1363
TAAATGTTTCAAATTGGAATACGTCAAATGTTACC
>6042_cluster1363
TAAATGTTTCAAATTGGAATACGTCAAATGTTACC
>6043_singleton
TATTTGTATATTTTACTATTTGTATATTTTACTATTTGTATAT
>6044_singleton
CTGGATGTAAGCAACTGGGATACTTCCCAAGTAA
>6053_cluster28
GCGGGCTTCGCGGCTGCGGTTTTCGCCGCAGGCTTGGCCGCCGG
>6054_cluster3409
CTGCTGTTGCTGCTGGTCGAGCA
>6063_singleton
GGCGGTGCTGATCGCCTGAA
>6065_cluster3862
GGAGGCTACGGCGGCTACGG
>6066_cluster4016
GCAGCCAAACCAGCTGCCAA
>6069_singleton
GCCGCACGGGACGCCGCACGGGCCGCCGC
>6074_cluster2856
CTTCGCCGCCGTGGTCTTCTTCGCCG
>6075_cluster4081
AGGCCGCCGAGACCGCGAAG
>6100_singleton
GCCAAGAAAAAAGTCGCCAAGAA
>6105_singleton
GGTTTTGCTCCGCTGACGGGCTGTAAGCGGGG
>6106_cluster3664
TGCGAGATTTGCAGTGCTGG
>6115_singleton
CAAATCCCTCCAGTCACTGGAGGAATC
>6116_cluster3664
CCCTGCGGGATTTGCAGTGCTG
>6117_singleton
GCGTCCGGATTGTTCCAGTGGGTGGA
>6128_singleton
AACGAAGCCATATCTGGACCGGCAGCTGCCGGTGCCTCACT
>6129_singleton
CAGCATCACAAGCGCCTGCTTCAAG
>6131_singleton
GGGTAGCCGCCCTGCTCGGG
>6133_singleton
CACCTGTGGGAGCGGCGTCCCCGCCGCGAA
>6140_singleton
GGTAGAAACGTTTCGAGGTT
>6141_singleton
GAAGCCTACCTCGAAACGTTT
>6142_cluster353
TGTCTTTTGTTTTTCTTGTTCTGTCTTTTGTTTTTCTTGTTCT
>6143_cluster1274
CCTTCAATCAAGGGACTTATAACTTTAATAGCAGC
>6144_cluster1274
CCTTCAATCAAGGGACTTATAACTTTAATAGCAGC
>6145_cluster353
TGTCTTTTGTTTTTCTTGTTCTGTCTTTTGTTTTTCTTGTTCT
>6146_cluster353
TGTCTTTTGTTTTTCTTGTTCTGTCTTTTGTTTTTCTTGTTCT
>6147_cluster1274
CCTTCAATCAAGGGACTTATAACTTTAATAGCAGC
>6155_cluster353
TGTCTTTTGTTTTTCTTGTTCTGTCTTTTGTTTTTCTTGTTCT
>6156_singleton
GTTTTTTGGCGTCTTTTTTATCTTTGTGAGC
>6157_cluster4045
ACCGGAGGCGGCGGCCCCGA
>6182_cluster2566
GTTTCCTCCGCGTGCGCGGAGATAGGCC
>6188_cluster415
GCCAAGAAGGCCGTCGCCAAGAAAGC
>6189_singleton
AGAAGCTGCAGGTGATGCAGTAGA
>6194_singleton
GGGGGCTGTAGGAGCTGGCTTGCCAGCGAAGGCGTCTGCGAGGTCGGCACAAGGCTTGAGG
>6195_singleton
AAGGCCTGGCCGAAGCCCGCGTCATGGAAG
>6204_singleton
CGGCATGGGCATGGGCGGCATG
>6205_singleton
AAACGCTACGAGGACACTCACCCTA
>6207_cluster28
TGGCTGCGGGCTTCGCGGCTGCGGTTTTCGCCGCAGGCTTGGCCGCCGGTTTCGC
>6208_singleton
CTTCCGAGCCGCAGTCTTGCGCGCCG
>6209_singleton
GTCCCAATATTGGTACTGGT
>6217_cluster1359
AACCCTTGCTACGAGCGGAAGTTCAAAAAATGAAC
>6221_cluster2184
GTTCCTGGATCCTTGCCTGTATCTGTTCC
>6232_singleton
TTTCTTTTTTAAGGCTTTTCTTT
>6233_cluster564
TAGAACAAGAAAGACAAAAAACAAA
>6234_singleton
TATAAGTCCCTTGATTGAAAGTGCTGTTAT
>6242_singleton
CAACCACTACAACTGGAACAA
>6243_singleton
CTTCTGGTGGAACGAATACTCTTAATGGTG
>6253_singleton
AATTTAACTGATGCTAAGTTAA
>6258_cluster2891
GGTCCCCAAGGAATTCAAGGTCC
>6259_singleton
CCAGTAGCGCCCGTGTTACCTCGAGGCCCAGTAGCGCC
>6261_singleton
GAAACGAAACCAGAAGAAAAACCAGAAGT
>6265_singleton
GTGATCCCCACGCGCGTGGGGGTGAACCG
>6266_singleton
GCTTCAACGGAGCCACCGCTCTCCAGCGGTGGTCAC
>6268_cluster1103
GTTGTTTTTACCTTGCAAACAGCAGGCAGATGCAAC
>6274_cluster2859
CTTCAACTAAAGTGGAAACACCGCAA
>6275_cluster512
TCTTTGTTGGGGCCCCGCCAACTTGCA
>6277_cluster512
TCTATGTTGGGGCCCCGCCAACTTGCACA
>6278_cluster1716
CAACTGCATAAAAGCCTCTAATCGCTAAAGCT
>6287_singleton
GATTCGGACTCCGACTCCGATTC
>6297_singleton
CCAACACCTCAACCAAGAGAAACTAACCCTGC
>6301_singleton
CAATTGGACGTTGACCATCTATGTTAA
>6302_singleton
GTTTCAGTCCCCGTTAGGGGATGTGGGTTATGGAAAC
>6304_singleton
CGGCTTGGCTGCGGGCTTCGCGGCTGCGGTTTTCGCCGCGGGCT
>6310_singleton
TTCCCGTAAGGGTGGAGTGTGAGGAG
>6319_cluster547
AAATTCTCTGTGTTGGGGCCCACACCCCAACTTGCATTG
>6320_singleton
ACCCAATCGGCGGCTGAATC
>6323_singleton
AGAGCGTTCGTAGTGGTGACTTCAGT
>6328_cluster3011
GTTGTTGTTGAAGCTGTTTGTGTTG
>6329_cluster1455
TCCTGTTGCTCCTGTTATTCCTGTCGCTCCCGTT
>6331_singleton
CCTAAAAAAGAGGAACCAAAAAAAGA
>6335_singleton
GGCCGTCCTCCGCGCGATGGCGACCGCCCCTTCCGCAGCGAAGGCCGGCC
>6408_singleton
GCGGTGTCGCGAGCGGCACGGTTGTCAGTAATGGCGG
>6454_singleton
GTGCCGTCCTTGTCGGTGTCGGCCGCCTTCA
>6455_singleton
CCGGTGCGGCCCGTGGCTCCGGTGGC
>6456_singleton
ACAGGAGCCACAGGAGTAACAGGAGTAAC
>6457_singleton
CAGCTCTTGAAGACGACACAGCTCTTGAAGACGAC
>6458_singleton
CTCCGGTTACTCCTTGGATTCCTTGTAACCCTGTAGCACCAGTTACTCC
>6459_singleton
TCCTGTTGCGCCAGTAACACCATCTAATCCTGTTGCTCCTGTAG
>6460_singleton
CCGACAGGATTAGATGGAGCAACGGGACCGACAGG
>6462_singleton
CGGCGGCGGCGGGTAATTTCCGCCGGGCGGCGG
>6471_cluster36
CTGATACGGCGCTGGCTCAGGCTGATAGGCCTGCGGCGCAGGTTGACCGGCAT
>6472_cluster3280
GCGGCGGACCGCGCCGCCGCCGA
>6473_singleton
TCTGGCACGTCCGGTACGTCCGGCACCTCCGGCACGTCCGGCAC
>6474_cluster3293
AGCACGGCAACGGGCCAAGGTGC
>6475_cluster2763
AAGCGCTGAAGCGCTGACTCCG
>6476_cluster3293
ACCTTGGCCCGTTGCCGTGCT
>6477_singleton
GCAGAAATTGAACCTGCATTAGAAATACCTCCTG
>6478_singleton
GGTTGAGATTCCTGAGGAGCTTGCA
>6479_singleton
TACTTCTTCTTTGTTATTAAG
>6480_cluster487
GCGGCGGCAACGGCAACGGC
>6481_cluster2763
AAGCGCTGAAGCGCTGACTCCG
>6482_cluster487
GCGGCGGCAACGGCAACGGC
>6483_cluster2763
AAGCGCTGAAGCGCTGACTCCG
>6484_cluster3590
GAGCAATGCGGTCGGCACGCTG
>6485_singleton
GCCGGGGAATCGGCCGGCAAATCGCCCG
>6487_cluster2761
CTGCAGCCGCTTTTTCAGCTGCTGCT
>6489_singleton
CCCGCTCTCCCTTCGGGATTCGCTT
>6491_cluster179
CAACGCCAACGCCAACGCCGACGCCAACGCCAACG
>6492_singleton
GTACCGGGATTCGTACCGGGATTCGTGCC
>6493_singleton
GATGATGACTGGGATGATGA
>6500_cluster3293
AGCACGGCAACGGGCCAAGGTTC
>6501_cluster2763
AAGCGCTGAAGCGCTGACTCCG
>6502_cluster315
CGTGCCGGAGGTGCCGGACGTACCGGACGTGCCGGACGTGCCGG
>6503_cluster3293
ACCTTGGCCCGTTGCCGTGCT
>6504_cluster2763
GTAAGCGCTGAAGCGCTGACTCCG
>6505_cluster2865
GTTAGCGCTTCAGCGCTTACTCCGAT
>6506_singleton
CACCGTGACGGGCGGCACGA
>6508_singleton
ACTTGTCAATAACGGTACGATTACGACAAGCGGAG
>6516_singleton
CGCGCCGGCCACGGTCAGCGTGCCGTCG
>6517_cluster1652
AGTCAGGCAACCAGTACAAGCAATCAAGAATC
>6518_cluster158
GATTCCGACAGTGATTCGGACTC
>6520_cluster1489
TAAATTACTCTAATCCAGATATTTATGGTTTAAA
>6521_cluster1372
CCGGTAGGTCCAGTATCCCCGGTAGGTCCAGTATC
>6524_cluster3668
CTGTACCTTCTGTTTTTTCAAC
>6525_cluster1489
TAAATTACTCTAATCCAGATATTTATGGTTTAAA
>6526_cluster1373
AACGGGACCAACCGGAGTAACAGGACCAACCGGAG
>6527_cluster313
CCGGTAGGTCCAGTATCTCCGGTAGG
>6537_cluster3068
GTAATAGAAGGTATATAAAAGACAA
>6538_singleton
GCTCCCTGACCGCCGGTTACGGCAGCACC
>6539_singleton
TTGGCAGCCGGTTTGGCGGC
>6541_singleton
CTTGCAAGTACCAAGCCCCTGCAATGGCCA
>6542_cluster2562
GTCGTCCCCGCGTGCGCGGGGGAAAACC
>6550_singleton
GCAGTCCGAGTGGGCCGCCACG
>6551_singleton
GAGTCGGCTTCGTCGACACAGCCCAC
>6561_singleton
ACTGGAGCAACCGGAGTAACCGG
>6562_cluster2849
CAACAGGAGCAACCGGAGCAACTGG
>6563_cluster2293
GTACTGCCGTAACCGGCCGTCAG
>6566_cluster1548
GGCGGCTTCCGGGGTCGTGATGATCGCGGCGGC
>6567_singleton
TGCCAATGCCGATACCAATGC
>6569_singleton
TGCTCCCTCACACCCTGCTCTGCTGATACTGGCGAATCGCCGCCCTGGCATTGAACAG
>6570_singleton
AAGAAGGCCAAGGCTGAGGCAGAGAAGAA
>6571_singleton
CATCTACGTGAAAAATGGCACTC
>6572_singleton
GATTCAGATAGCGACTCAGACTCAGATAG
>6573_cluster3369
TCAGATACGCTCGTTGAACCTGA
>6574_cluster1095
AAATTGGGGGGGCCCCCAACACAGAGAAATTGGGAA
>6575_cluster3630
GAATTACTTAATGATGTTGAAA
>6589_cluster425
TAGTCCTGGCGGCAGCGCCGGCAGGCTGG
>6590_cluster425
CTGACCAGCCTGCCGGCGCTGCCGTCAGGACTACGGGAGCT
>6591_cluster519
TGATAACCAGCTGACCAGCCTGCCGGCGCTGCCG
>6592_singleton
CCGATCTCTTTGGGAAGTGTTGAAAG
>6594_singleton
TGACCTCCACCTCCGGGAGAAGACGCTCCACCTTGACC
>6598_singleton
GAAGCTCCTGCTGCTCCCGC
>6599_cluster3664
TGCGAGATTTGCAGTGCTGG
>6618_singleton
GCAGGCAGGTAGGCAGGTAGGCAGGTAGGCAGGTAGGTAGGTAGGCAGG
>6623_cluster1455
TCCTGTTGCTCCTGTTATTCCTGTCGCTCCCGTT
>6624_cluster3922
TTTACTCACTACAGTGGATA
>6631_cluster3922
TTTACTCACTACAGTGGATA
>6635_cluster4095
TAACCACTGTAGTGAGTAAA
>6639_cluster3922
TTTACTCACTACAGTGGATA
>6643_singleton
GGATCGTCCAGACGTCTGGACTGCA
>6647_cluster1397
CACAAGGAGCTCAAGGAGCTCAAGGTGCTCAAGG
>6648_cluster3594
TATATAAACAATTTAAAATAAA
>6655_cluster158
GAGTCCGAGTCGCTGTCGGAATCCGAGTC
>6659_cluster250
TGAGTCTGCTGTGGCTTCTGGTATCCGACTGCGAACAACGGGGTTG
>6664_singleton
TGAACAAAAACCACTTGATCAAAAAC
>6665_cluster353
TTGTCTTTTGTTTTTCTTGTTC
>6666_cluster564
TTTGTTTTTTGTCTTTCTTGTTCTA
>6667_cluster353
TCTTGTTTGTCTTTTGTTTTTCTTGTTC
>6668_cluster353
TTGTCTTTTGTTTTTCTTGTTC
>6670_singleton
GCTTTCGCTGGACGACCACGCTTTGCAGCTG
>6671_singleton
GATATTGGGCCAACCGGACCTACGGGTGCGACGGG
>6672_singleton
GGTGTACGGCGACGCTCAGGTGTCCGGCAACGCTC
>6673_singleton
GCTGGGGATTGGTTCTCATTTCCCCTGATAGACTTC
>6674_singleton
CCGGAGCCGACTCCTGAGCC
>6675_singleton
CCCCGTCCGGCAGACCCGCACAC
>6680_cluster144
GCATCCGCATCCGCATCAGCGTCCGCATCCGCATCAGCATCCGCATC
>6682_cluster144
GCATCCGCATCCGCATCAGCGTCCGCATCCGCATCAGCATCCGCATC
>6684_cluster144
GCATCCGCATCCGCATCAGCGTCCGCATCCGCATCAGCATCCGCATC
>6685_cluster144
GCATCCGCATCCGCATCAGCGTCCGCATCCGCATCAGCATCCGCATC
>6687_cluster144
GCATCCGCATCCGCATCAGCGTCCGCATCCGCATCAGCATCCGCATC
>6689_singleton
TGAAACCCAACGCACTGGATTCCCAC
>6698_singleton
AGTACCAAGTACCGTTATCGTTTAACCATCCAGTTTGCAT
>6701_singleton
AAATCAATACATTTTCCCAAAATACTCGTACAACT
>6705_cluster433
ACAGATACAGGTAAGGATCCAGGAACAGACACAGGTAAGGA
>6709_singleton
TTAACGTCTGGTTTAACTTCTGGCTTAAC
>6710_cluster42
TTGAGGCGCTAGTACTTGCTGA
>6712_cluster36
TGCTGATACGGCGCTGGCTCAGGCTGATAGGCCTGCGGCGCAGGTTGACCGGC
>6713_cluster4097
GCCGCTTTTTCAGCTGCCGC
>6714_cluster36
TGCTGATACGGCGCTGGCTCAGGCTGATAGGCCTGCGGCGCAGGTTGACCGGC
>6718_singleton
TTTGTCGGCTTCTGCTTTGGCTTTTTC
>6719_singleton
CTGAGCCGCAACCTCAACCTGAG
>6741_cluster1377
ACCGGAGTAACGGGAGCAACCGGAGTAACCGGAGC
>6747_singleton
GTACTGCCATAACCTGCAATCAG
>6766_cluster1275
CGGCACCGGCGGCACAGGCGGCGCCGGCGGCGCCG
>6806_singleton
TGGAGCGACCAAAGAGCGGG
>6807_singleton
CAGCTGCTTTATTTCCTATTCCA
>6810_singleton
TGTTATTTCCTACTGTGCCATTA
>6812_singleton
TGGTTCAGTACCACTCAACGAAGCCATATCTGGCCCAGCTG
>6826_singleton
GTGGACACCCACGTAAATGG
>6834_singleton
AACCGCCAACACACCACCCCGCAAC
>6835_singleton
GAGTCCCGTCCAGCGGAGCGCGA
>6836_singleton
GTACCCGCCGCCCTGCTGCGG
>6837_singleton
CGCTGACGCACTGCTCCACCGCTGACGCACTGCTC
>6841_cluster127
GCATCAGCATCCGCATCCGCATCAGCGTCAGCATCCGCATC
>6842_cluster1373
AACCGGAGTAACCGGAGCAACCGG
>6843_cluster3862
GGAGGCTACGGCGGCTACGG
>6851_cluster512
TCTATGTTGGGGCCCCGCCAACTTGCACA
>6853_cluster659
ATTTTATCATACAAACAATTAACAATAGGCTAAAAC
>6854_singleton
TTCAACTTAACTACAACTTAAGT
>6855_cluster659
ATTTTACCATATAAACAATTAATAATAGGCTAAAAC
>6857_singleton
GCTCATATTCGTCACACTAGAAACATCCCATT
>6873_singleton
CATCTCCACTACCTGGATTATCTGG
>6875_singleton
GCATCGGCATCAGCATCCGCATCAGCATCGGCATCAGCATCAGCATC
>6883_singleton
CGCCGAGCGCGCCGGTGACCGACGAGACGAGACCCGTGACCGGCGCCAGC
>6884_cluster321
TCCGGCACGTCGGGCACCTCCGGTACCTCGGGCAC
>6900_singleton
CAACTGGAGCTACGGGAGCAACCGGACCAACTGG
>6901_singleton
GGACCGATAGCTCCGGTGGCCCCGGT
>6902_cluster1381
GGATACCCGGGGTACGGTTTTGGCGGCTACGGCGG
>6927_cluster1316
GGTTACCAGGGCAACCGCTCTTCCGGTGGATAC
>6932_cluster522
CGGCAGCACCGGCAGGCTGGTCAGCTGGTTACCAGAGACC
>7021_singleton
GTTGTGGTTTGATGTAAAATTGAAATGATATTCACC
>7022_singleton
TAATATCTGATCCGCTGCTGGCAT
>7024_cluster539
TACAGACAATGCAAGTTGGGGTGTGGGCCCCAACACAGA
>7025_singleton
TGGAAGTTGGGGACGGGGCCCCAA
>7026_singleton
TGCAAGTTGGGGAGGGACCCCAA
>7033_singleton
TGGCGACCGCAGGGACTTCCGTCGTGATGACCGCCGTG
>7034_cluster4100
GCAGGTGTTGCAGGTGTTGC
>7035_cluster4100
CTGCAGGTGTTGCAGGTGTT
>7036_cluster3766
CTAGTAGTGGTGCAACACAA
>7037_singleton
AGGTGTTACAGATGCTGCAGGTGTTGCAGATGCTG
>7038_cluster3766
TCTAGTAGTGGTGCAACACAA
>7039_singleton
TGCGCTACTTCAGCTGATGGTATAGGCTCGGTTGCTTCTT
>7040_singleton
TCCAGAAGCAATAACTGAAGC
>7047_cluster127
GCATCAGCATCAGCATCAGCATCAGCATCAGCATCAGCATC
>7048_cluster512
TCTATGTTGGGGCCCCGCCAACTTGCACA
>7049_cluster512
ATAATGTGCAAGTTGGGGTAAGGGCCCCAACACAGA
>7050_cluster512
TGCAAGTTGGCGGGGCCCCAA
>7061_cluster320
TTCTTCTGACTCTTCTGCTTCCGCAATTACTTCCACTTCTTCTG
>7062_cluster3204
CCTTGAGGACCAGTTGGACCGGTT
>7063_cluster1383
GTAACCGGACTAACCGGAGCAACGGGAGCAACCGG
>7065_singleton
GGGAGGTCCTCGTACTGGTC
>7069_cluster2086
CATATTTGTTACATTTGAAGTAT
>7070_singleton
ACTTAAAAAAAGTGTGGAATCCACACAAATTTTAA
>7071_singleton
TATATCTTGATTAAAGCTTTCAGC
>7072_cluster2086
AACTGAGATACTTCAAATGTAACTGATATG
>7073_cluster499
TTACATTTGAGGTGTTTCAGTT
>7074_singleton
TGAGATACTTCAAATGTAACTAATATGAGT
>7075_singleton
AACTGAAACACTTCAAATGTAACTAATATG
>7076_singleton
AGTTACATTAGAAGTATTAAAATTATCAAGTGATTGATTAAA
>7077_singleton
TCATATTTGTTACATTTGAAGTATTTCAAG
>7080_cluster522
CGGCAGGCTGGTCAGCTGGTTACCAGAGACC
>7097_singleton
AGTTGATGGAGATGGGGTTTC
>7099_cluster442
GACTCAGATAGCGACTCAGATTC
>7100_cluster512
TGCAAGTTGGCGGGGCCCCAA
>7101_cluster512
TCTATGTTGGGGCCCCGCCAACTTGCACA
>7114_cluster3391
AACTTAAATCTTAAATCTTAAAA
>7117_cluster3671
TTTCAAACTGTCTGGCGCCGAC
>7118_singleton
CCTCGGCCTGCGCCTTCTCC
>7119_cluster3671
TTTCAAACTGTCTGGCGCCGAC
>7120_cluster455
CTTCTGGCTTAGCCTCTGGCTT
>7124_cluster464
TTAACTTCTGGCTTAGCCTCTGGTTTGGCCTCTGGCTTAAC
>7127_singleton
CCACCGCGGTCGTCACGACGGTC
>7140_cluster843
TAAAAAGAAATAGAAGGTAAATAAAAGAAAATAAAAA
>7141_cluster1342
ACCTGAGGAAAATAAAACACCTGGGGAAAATAAAA
>7142_cluster2576
AAAAACCCTGGAGAAAATAAAACACCTG
>7143_cluster1342
ACCTGAGGAAAATAAAACACCTGGGGAAAATAAAA
>7144_cluster3068
AATAGAAGGTATATAAAAGACAA
>7145_cluster2576
AAAAACCCTGGAGAAAATAAAACACCTG
>7146_cluster1342
ACCTGAGGAAAATAAAACACCTGGGGAAAATAAAA
>7147_cluster3068
AATAGAAGGTATATAAAAGACAA
>7159_cluster177
GATGCTGATGCGGATGCTGACGCTGATGCTGACGCTGATGCGGATGC
>7161_singleton
TTAGTCTTTGACTAATGCATAAGA
>7162_cluster1274
TTCAATCAAGGGACTTATAACTTTAAT
>7163_cluster1274
GCTGCTATTAAAATTATAAGTCCCTTGATTGAAAG
>7164_cluster1274
TTCAATCAAGGGACTTATCACTTTAATAGCAGC
>7166_singleton
ACGGTTCTGGTGGCAGTGGTTCTGGC
>7167_cluster1500
CTACCGGTTCTACTGGACCTACTGGACCTACTGG
>7168_cluster303
CAACGGGATCAACAGGTCCAACGGG
>7169_cluster1385
CACCAAGGCCAACATCATGGACACCAAGGTCAACA
>7170_cluster1372
CCGGTAGGTCCAGTATCCCCGGTAGGTCCAGTATC
>7181_cluster1501
CGTCTGGTTTAACTTCTGGCTTAGCCTCTGGTTT
>7183_singleton
CTTGCACTTGTGGAAGCGCTGGTACTTGCTGACGTCGATGC
>7184_singleton
TTGGCGACGCTCTAGAACATTACCTTGGC
>7187_singleton
TTAACTTCTGGTTTGGCCTCTGGTTTAAC
>7199_cluster2090
TCTTTAAGCCACCAGTGAGGTGGATAAC
>7200_cluster2090
TCTTTAAGCCACCAGTGAGGTGGATAACTA
>7201_cluster1281
TTCCGTTATTACCGTTATTACCGTTATT
>7202_cluster512
TCTATGTTGGGGCCCCGCCAACTTGCACA
>7203_cluster512
AATAATGTGCAAGTTGGGGTAAGGGCCCCAACACAGA
>7204_cluster977
TTGGCGGGGCCCCAACATAGA
>7205_cluster442
GACTCAGATAGCGACTCAGATTC
>7206_singleton
TTGGGGCCCCACCCCAACTCGCATTGCCTGTAGAAATT
>7207_cluster122
TTTTACACATTTACACATTTACACATTTACACATGTGTAAATT
>7210_singleton
ACGGGCTGTAGAGATGGGCT
>7215_cluster512
TCTATGTTGGGGCCCCGCCAACTTGCACA
>7216_cluster442
GACTCAGATAGCGACTCAGATTC
>7217_cluster512
TCTATGTTGGGGCCCCGCCAACTTGCACA
>7218_cluster442
GACTCAGATAGCGACTCAGATTC
>7219_cluster442
GACTCAGATAGCGACTCAGATTC
>7220_cluster512
TCTATGTTGGGGCCCCGCCAACTTGCACA
>7221_cluster512
TCTATGTTGGGGCCCCGCCAACTTGCACA
>7222_cluster442
GACTCAGATAGCGACTCAGATTC
>7223_cluster512
AATAATGTGCAAGTTGGGGTAAGGGCCCCAACACAGA
>7224_cluster127
ATCCGCATCCGCATCAGCATCCGCATCCGCATCCGCATCCG
>7229_cluster134
TCCGCATCGGCATCAGCATCCGCATCCGCATCCGCATCAGC
>7233_cluster127
GCATCCGCATCGGCGTCAGCATCCGCATCAGCATCCGCATC
>7234_cluster144
CGCATCGGCATCAGCATCCGCATCCGCATCCGCATCAGCAT
>7238_cluster512
TCTATGTTGGGGCCCCGCCAACTTGCACA
>7239_cluster442
GACTCAGATAGCGACTCAGATTC
>7245_singleton
GCAGCCCGCCCCCCAGTACTACGCCC
>7248_cluster1759
TGTTCTTCCCACGCACACGAGGAAGATCCCGG
>7249_cluster1759
CCGGGATCTTCCTCGTGTGCGTGGGAAGAACA
>7252_singleton
AATTCCTGTATCGGTGAAACGGG
>7256_singleton
CAACTGCTATTGGTCAGGGCGCA
>7264_cluster2368
TCGCTGTCGACCTCCACGTCGACGGGGCT
>7265_singleton
TGGACCCCATGCTTCGCGGTCGGTCCACG
>7266_singleton
GCCGGTGCTGCCACCGCTGCCGG
>7267_singleton
CGGCGGCGGCTCCGGCGGCGGCTCCGGCGGCGG
>7268_cluster3448
GCGTCGGGCGACAACAGCACGGC
>7269_cluster189
GCGAAGAAGGTTGCTGCGAAGAAGGCCGCACCGGCGAAGAAGGCTGC
>7270_singleton
CTGGGCAGCGGCAATCCCGCCGGGGCACTGACGGGTGCGCT
>7271_cluster321
TCGGGCACCTCCGGCACCTCGGGCACCTCCGGCACCTCGGGCAC
>7272_singleton
ACGAGCGGCACCAGCGGCACGAGCGGGACCAGCGGCACGAGCGGAACCAGCGG
>7274_cluster2382
CCACCGTTGCCGTTGCCGCC
>7275_cluster2763
CAGAGTCAGCGCTTCAGCGCT
>7296_cluster522
CGGCAGGCTGGTCAGCTGGTTACCAGAGACC
>7317_cluster405
CGGCCTTCTTCGCGGCAGCCTTCTTCGCCGCAGCCTTCTTC
>7318_cluster2763
AGCGCTGAAGCGCTGACTCCG
>7319_cluster3454
GCGCGCTCCGCCGCCGCCTGCG
>7322_cluster405
GCGGCCTTCTTCGCGGCAGCCTTCTTCGCCGCAGCCTTCTTC
>7323_cluster2763
AGCGCTGAAGCGCTGACTCCG
>7327_cluster2763
AGCGCTGAAGCGCTGACTCCG
>7328_singleton
CCATGTTGTTATTCATATGCCCC
>7329_cluster3779
TCGGCGGCGCGCTCGGCGGCG
>7330_cluster189
CCTTCTTCGCTGCAACCTTC
>7331_cluster292
GTGCCGGAGGTGCCAGACGTGCCGGACGTACCAGACGTACCGGA
>7332_cluster2382
CCACCGTTGCCGTTGCCGCC
>7333_cluster2763
AGCGCTGAAGCGCTGACTCC
>7353_cluster2763
GTAAGCGCTGAAGCGCTGACTCCG
>7355_cluster3454
GCGCGCTCCGCCGCCGCCTGCG
>7356_cluster3293
ACCTTGGCCCGTTGCCGTGCT
>7359_cluster3454
GCGCGCTCCGCCGCCGCCTGCG
>7360_cluster3293
GAACCTTGGCCCGTTGCCGTGCT
>7361_cluster2763
AGCGCTGAAGCGCTGACTCC
>7362_cluster2763
GTAAGCGCTGAAGCGCTGACTCCG
>7363_cluster3293
ACCTTGGCCCGTTGCCGTGCT
>7364_cluster3293
AGCACGGCAACGGGCCAAGG
>7366_singleton
CGTCTGGCACCTCCGGCACGTCCGGCACGTCCGGTACGTCCGGC
>7367_cluster487
GCGGCGGCAACGGCAACGGC
>7368_cluster3590
GAGCAATGCGGTCGGCACGCTG
>7371_cluster153
CAGCGACTCGGACTCCGACAGCG
>7375_cluster36
TGCTGATACGGCGCTGGCTCAGGCTGATAGGCCTGCGGCGCAGGTTGACCGGC
>7385_cluster2763
CGGAGTCAGCGCTTCAGCGCTTAC
>7386_cluster164
GACAGCGACTCGGACTCCGACAGCGACTCGGATTC
>7387_cluster153
GATTCGGACTCCGACAGTGACTCGGATTCTGACAGCGATTC
>7389_cluster1455
TCCTGTTGCTCCTGTTATTCCTGTCGCTCCCGTT
>7390_singleton
TAGCGCCAAAGGTAACGGCTCCAAAAGTGACAGCACCA
>7398_singleton
AGCTGGGTGTTGCGGCCCGCAACACTCTGCCAGG
>7412_cluster2875
TGGTACGGGTGGCGGCACTGGTGGCG
>7413_cluster2875
TGGTACGGGTGGCGGCACTGGTGGCG
>7429_singleton
GACGCCACGTTGCTATTCGTGCTGCTCAGGCCGGTCGACAGCGA
>7434_cluster3293
AGCACGGCAACGGGCCAAGGT
>7435_cluster2763
AAGCGCTGAAGCGCTGACTCCG
>7436_singleton
ACGCCGACGCCGACGCCGACGCCGACGCCGACGCCAACGCCAACGCC
>7437_cluster2763
CGGAGTCAGCGCTTCAGCGCTT
>7438_cluster3004
GGTTCTACAGCTACTTCTGGTTGAA
>7449_cluster3590
GAGCAATGCGGTCGGCACGCTG
>7450_cluster3293
CTTGGCCCGTTGCCGTGCTGT
>7452_cluster2865
AGTTAGCGCTTCAGCGCTTACTCCG
>7459_singleton
GCTGACGCTCTGCTTCTTCTTCCGC
>7469_cluster1388
GGTATCCGACTGCGAACAACGGGGTTGTTTTCACC
>7474_singleton
CTAGCCAAGAATACTACCCTCACTTCCTT
>7478_singleton
CGGAGCGGCGGGCTTGGCCGG
>7479_singleton
CCTGCTGCTGGCCGCCGTACTGGTCGTAGCCGGGCTGCTGGGCGCCGCCG
>7482_singleton
TCAGCTTTCGCTTTAGCATCCGC
>7521_singleton
AGCGACTCAGATTCCGATAGTGATTCAGACTCAGA
>7524_cluster2761
CTGCAGCCGCTTTTTCAGCTGCTGCT
>7555_singleton
CTGCCCTACTGCCCTACTGC
>7569_cluster1275
CGGCACCGGCGGCACAGGCGGCGCCGGCGGCGCCG
>7575_cluster1275
CGGCACCGGCGGCACAGGCGGCGCCGGCGGCGCCG
>7590_cluster522
CGGCAGGCTGGTCAGCTGGTTACCAGAGACC
>7599_singleton
GCGGCGGGCATCTCGCCGGA
>7600_singleton
CGCCGAGGCCGAGCGGATGAT
>7601_singleton
CGGCTGGCCGTACTGACCGGGCTG
>7602_singleton
AAGGCATGAACGGACCATTCA
>7603_singleton
GGCTGCTGACCCCACTGCGG
>7607_singleton
CCCGCCCGCTCCCGGCACCCGGC
>7612_cluster3293
AGCACGGCAACGGGCCAAGGTGC
>7613_cluster2763
AAGCGCTGAAGCGCTGACTCCG
>7614_cluster3377
CTGCTCTTCGGCCTGCTGCTG
>7615_cluster2763
AGCGCTGAAGCGCTGACTCCG
>7616_cluster3293
AGCACGGCAACGGGCCAAGG
>7617_cluster487
GCGGCGGCAACGGCAACGGC
>7618_cluster3293
ACCTTGGCCCGTTGCCGTGCT
>7619_cluster2763
AGCGCTGAAGCGCTGACTCC
>7620_singleton
AACTGGCCCTGCGGGTCCAGCGGGTCCAAAAGGT
>7621_singleton
CCAGGCCCTGCGGGTCCAACGGGACCACAAGGTCC
>7623_singleton
AAAGGTACATCAGCCGTTGGTTTTTCCGCTTCGGTAACA
>7626_cluster3454
GCGGCGCGCTCCGCCGCCGCCTG
>7627_cluster3293
GAACCTTGGCCCGTCGCCGTGCT
>7628_cluster2380
CTTCGCGGCAGCCTTCTTCTCCGCCG
>7629_cluster2763
AAGCGCTGAAGCGCTGACTCCG
>7630_cluster3454
GCGCGCTCCGCCGCCGCCTGCG
>7631_cluster3847
CTCGCCGCCGCGCTCGCCGCG
>7639_cluster36
TGCTGATACGGCGCTGGCTCAGGCTGATAGGCCTGCGGCGCAGGTTGACCGGC
>7640_cluster3293
AGCACGGCAACGGGCCAAGGTTC
>7641_singleton
GTTCTATATGGAGCTAGCTCCATTTGGC
>7642_singleton
CGTCCAAATGGAGCTAGCTCCATTTGG
>7643_singleton
GTCGCCGTCCTTTACGGGACGGCCTTTCATTGAGGG
>7644_cluster1887
CAAAACGGAGCTAGCTCCATTTAGAAAAACC
>7645_cluster1887
CCAAACGGAGCTAGCTCCATTT
>7646_singleton
TCCAAACGGAGCTAGCTCCATTTAC
>7653_singleton
TATAGTTCCACCATAGATATTTACGGTATTT
>7658_singleton
ACTTCAGCCAGCAAAGCAGAT
>7659_singleton
CGCCCACGCCCACGCCGACGCCCACGCCGACGCCGACGCCGACGCCA
>7660_cluster2763
CGGAGTCAGCGCTTCAGCGCTT
>7661_cluster1652
CAACCAGTACAAGCAATCAAGAATCCA
>7662_cluster324
GATTCCGACTCGGACAGTGACTCCGACTCCGACAGTGATTCGGA
>7663_cluster1315
GGCCCTGCGGGTCCAACGGG
>7664_cluster1315
TGGTCCCGTTGGACCCGCAGG
>7665_singleton
CAGGCCCTGCGGGTCCAGCGGGACCAAAAGGTGA
>7668_singleton
ATAATGATGGTATTCCTAAT
>7672_singleton
ACTGGAGCGACAGGGGTAACAGGAGC
>7692_singleton
GCCGTGGTCGCAGCCGTCGTGATGACGACGATGAAGATGAT
>7693_singleton
GACGCTGATGCGGATGCTGATGCCGATGCGGATGCTGACGCTGATGC
>7702_singleton
TGACGAGTAACACAGTGACGAGTAACGCAGTGACGA
>7703_singleton
TGAACGAGCCAAATGTATGCGAAAAA
>7704_singleton
TCCGCTCTGCTTACCGTTCCATCCTTCGCTCCACC
>7705_singleton
AATGTAAGCGAAAAACCGAACACATTGG
>7706_singleton
AAACTAGCTTCGTAAGCATCAACTTAGTTTT
>7707_cluster1599
AGCCAAATGTATGCGAAAAACCGAATACAATGT
>7708_singleton
TGCGGACGGCTGCCGCCGGTGGAGCTGCCTTGCGGACGGCT
>7709_singleton
AGAAGTGCCCCTGAATCCGCCGGAAGTAGGCG
>7710_singleton
GACAACCCCCAAGAGACAACC
>7711_singleton
TATTGTTGTACTTTTTGCAGGATTTCTGGCGG
>7712_singleton
AGATGGAGCTACTGGGGCAACGGGCGCTACTGGAGCCACTGGAG
>7713_cluster1599
CAAATGTATGCGAAAAACCGAATACAATGTGC
>7714_singleton
GCGGAAATGTTGCACCACGTACAACAATCC
>7715_singleton
CACATTGTATTCGGTTTTTCGCATACATTCGG
>7716_singleton
TGTTGCTTGCTGGTTGTTGGCTGTTGGTTGCTGGTTGCTGGCT
>7717_singleton
GTAGCACCCGTCAACCCCGTAGCTCC
>7718_singleton
CCGACACCAACGCCAACGGCAGCACCGACACCAACACCAAC
>7719_cluster1599
CATTGTATTCGGTTTTTCGCATACATTTGGCTC
>7720_singleton
AGCAACACCAAAAGCAACAGCAA
>7721_singleton
CGCCGACACCAACGCCGGACGTGACGCCAACACCAACGCCG
>7722_singleton
ATAAAACTAAGCAAATGCTTACGAAG
>7723_singleton
ACCGACAGTGAAACCGACACCAACAGTGAAGCCAA
>7725_singleton
AATTCAAAGGCATTTTTGCCTTTGATTC
>7726_singleton
CAAAAACAACGGTAAAAATCCCGTT
>7727_singleton
GCAAAAATGCCCTTGATTTG
>7728_singleton
CGCCCTCAAACTAGTCCACCC
>7729_singleton
CTGGAGCAACCGGTGTAACTGGAGCAACAGGTGCA
>7730_singleton
GGAATCAACGGTAAAAGTACCGTTAAATGAG
>7731_singleton
GGCCGGAATGAGAGGCAAAAATGCCTTTGATT
>7732_singleton
TTAAAGGGAAAAATCCCTTTAAGTGG
>7733_singleton
GCTGCTACAGATCAAGGCCTGA
>7734_singleton
AATAGAGGGAAAAATCCCTCTAAATGGTCCAAA
>7735_singleton
AATAGAGGGAAAACTCCCACTA
>7736_singleton
GCCGCTGCGCCAGCCTCCAC
>7737_singleton
GGGATTTTTCCCCTTAATGGGGCTCGTTTGCGG
>7739_singleton
GCAGCAGGAGTTGGAGCTGGAGC
>7741_singleton
GTGGCTCCAGTTGCTCCAGT
>7743_singleton
ATCGGGCCTATGGGCTCGATGGGCCTCATGGG
>7744_singleton
AGTCAGTTGTTCAGTCCGTTGTTCAGTTA
>7746_singleton
AAGAGCACTAATGCTCCTCATTTGCTCATTTG
>7748_singleton
CCAACAGTGAAGCCGACACCAACAGTGAAGCCAACACCAACGGTAAAGCCAAC
>7754_singleton
GAAACAACAGCAGAAATGCCGTTGTTGAAGAG
>7755_singleton
GACTGACGCAGACATAGTCGCAGT
>7756_cluster1768
CCTGGAAACAACGGCAGAAATGCCGTTGTTGA
>7757_singleton
GAAATGAGAGGTACTAATACCTCACATTTGCT
>7758_singleton
AACAAAGGTAGAAATACCTTTGATTGGAGCCA
>7759_singleton
CAAAGGTATTTCTACCTTTGATTCCGTCCCTG
>7760_singleton
AACAACGGCATTTCTGCCGTTGTTTCTGGACA
>7761_cluster1768
GGCAGAAATGCCGTTGTTTG
>7770_cluster2763
AAGCGCTGAAGCGCTGACTCCG
>7773_cluster195
GCAGCTAAAGCTCGTGAAGCAGCTAAAGC
>7776_cluster1674
CCCGTACTTCCTGTTGCTCCCGTGCTTCCTGT
>7777_cluster195
GCTTTAGCTGCTTCACGAGCTTTAGCTGC
>7778_cluster3323
CCAGCAAAAGAAGTTGAAGAATC
>7779_cluster4010
CTCGATCTCCACGTGGAGAT
>7780_singleton
CGAAGTGACATTGCTGTTGGTGG
>7781_cluster1455
AACGGGAGCGACAGGAATAACAGGAGCAACAGGA
>7782_cluster3284
TGTTTACGAGCTTGTTCATCAGC
>7783_cluster1455
GCTCCCGTTATTCCTGTCGCTCCCGT
>7784_cluster1507
TTCCTGTTGCTCCCGTATTTCCTGTTGGACCCGT
>7786_cluster2763
CAGAGTCAGCGCTTCAGCGCT
>7787_cluster3284
TGTTTACGAGCTTGTTCATCAGC
>7788_cluster1455
TCCTGTTGCTCCTGTTATTCCTGTCGCTCCCGTT
>7790_singleton
AGAAGCTGAAACAAAAGCGAAACAAGAAGCAGA
>7791_cluster74
CCAGTAGCACCTGTGTTACCTTGAACACCTTGAGGTCCAGTAGCACCCGT
>7794_cluster3417
CTTCTTTGTTGGGGCCCCACC
>7795_cluster642
TTTTCGAAATTCTCTGTGTTGGGGCCC
>7798_cluster3104
CTGAGTTCGGAATCCGAACTGAGG
>7799_cluster3600
GGCGCGGCCTTCTTGGCCGGAG
>7801_cluster3600
GGCGCGGCCTTCTTGGCCGGAG
>7802_singleton
AACTCCGTACTGAAACGTCA
>7825_singleton
TCCCGCCGGTCCCGCCGTCGCCG
>7827_cluster1275
CGGCACCGGCGGCACAGGCGGCGCCGGCGGCGCCG
>7846_singleton
ACAGTGACACCAACGCCGACGCC
>7847_singleton
CTACGGGATTTATACCGTTGATTTGCCCACTC
>7848_singleton
CAACACCAACAGCCATACCAAC
>7849_singleton
CCGGTTGCTCCAGCTGCTCCTGTTGCTCCAGTTGC
>7850_singleton
TTCTTCGCCGCCGCCTTCTTGGCCGGAG
>7853_singleton
GGACACCTGGGTGAGCACTCGGGCG
>7854_singleton
CGCCGAACGCTGACGGGGGC
>7855_singleton
CAGCCGCAGGCCCAGCCCGAGG
>7874_cluster153
GACAGCGACTCGGACTCCGACAG
>7877_singleton
ACAGGTGCAAAGCATTATCCCCTCTCCCC
>7878_cluster1395
AAAGCTCAGGCTGCTAAAAAACACCACAAAAAAGC
>7879_singleton
TTTAACGAAACACGCCGATCGCTTCCACCACGCGATTCGCCTGACGC
>7880_singleton
TCGCCGCGCTGACCACCGCGCA
>7886_cluster36
CTGATACGGCGCTGGCTCAGGCTGATAGGCCTGCGGCGCAGGTTGACCGGCAT
>7887_cluster1455
AACGGGAGCGACAGGAATAACAGGAGCAACAGG
>7890_singleton
AGCACGGCAACGGGCCAAGATGC
>7891_cluster2763
AAGCGCTGAAGCGCTGACTCCG
>7892_singleton
GGCACCTCCGGCACGTCCGGCACCTCCGGCACGTCCGGCACCTC
>7893_cluster2382
CCACCGTTGCCGTTGCCGCC
>7894_cluster2380
CTTCGCGGCAGCCTTCTTCTCCGCCG
>7895_singleton
CCACCGACCCCACCGACCCCACCGACCCCACCGACCCCACCGAC
>7913_cluster1879
TTGGTGGTCAGGCCGGTGGCGCGATTGGTGG
>7914_cluster1746
GGCAGCGGCGGACCGGGCGGCGGTGGCGGCAG
>7915_cluster520
CAATATCGCGACGGCGGCCACGGTGGTGGGTGATGGCAAT
>7918_cluster3197
CCGATGTTGGCGGTGCCGGTGTTG
>7919_singleton
CCGCCGGTACCACCGTTGCCGCCGCT
>7920_cluster3057
CGCCCGCTGCGGCCCCCGCACCGGC
>7922_cluster290
CCGCCGCCGCCGCCACCGCC
>7923_cluster520
CAATATTGCGACGGCGGCGACGGTGGTGGG
>7924_cluster2763
AAGCGCTGAAGCGCTGACTCCG
>7925_singleton
GTACCCGAGGACGTACCGGAAGACGTACC
>7929_cluster1188
CGGCGCGGTGATCGCAAGCGCGGCGCAGCCGGGCGC
>7931_cluster291
CCCGCCAAGAAGGCACCGGCGAAGAA
>7932_cluster291
CCCGCCAAGAAGGCACCGGCGAAGAA
>7934_cluster291
CCCGCCAAGAAGGCACCGGCGAAGAA
>7935_cluster2769
CCGTACTGCCCCGGCTGACCGTACTG
>7939_singleton
CCGGGACCACCGGGTCCACCCGG
>7940_singleton
CCCCACCCCGTCGAACGTCG
>7941_singleton
CGATGGCGCCGACCCGCCGCGCCCGGCGCCAGCGCCGC
>7942_singleton
GGCGACCCGCTGCGCCCGGCTTCGCCGCGCTTGCGAT
>7950_cluster2380
TTCTTCGCGGCAGCCTTCTTCGCCGCCGC
>7951_cluster2763
CGGAGTCAGCGCTTCAGCGCTT
>7952_cluster2382
CCACCGTTGCCGTTGCCGCC
>7953_cluster3293
AGCACGGCAACGGGCCAAGGTGC
>7954_cluster3280
GCGGCGGACCGCGCCGCCGCCGA
>7955_cluster3583
GTGGCGGCAACGGCAACGGTAG
>7957_cluster332
CAACTGGACCAACTGGGCCAACTGGA
>7958_cluster2382
CCACCGTTGCCGTTGCCGCC
>7959_cluster3448
GCCGTGCTGTTCTCGCCCGACGC
>7960_cluster2763
CGGAGTCAGCGCTTCAGCGCTTACTC
>7961_cluster3847
CTCGCCGCCGCGCTCGCCGCG
>7962_singleton
GGCGAAGTGGGCGAAGTGGGCGAAG
>7963_cluster2763
GAGTAAGCGCTGAAGCGCTAACTCCG
>7964_cluster2763
AAGCGCTGAAGCGCTGACTCCG
>7965_cluster642
TTTTCCAAATTCTCTGTGTTGGGGCCC
>7967_singleton
TAAATAATAATTGGTATTACTTTAGAGATAATGGAATAATG
>7973_singleton
GTAGTAAATCAGTAGTAAATCAGT
>7974_singleton
CCACCGGCACGATGGGCGGC
>7975_singleton
GTCCGGATCAGCGGCATGGTCGCGGG
>7984_cluster3293
ACCTTGGCCCGTTGCCGTGCT
>7985_cluster2763
AGCGCTGAAGCGCTGACTCCG
>7986_cluster292
GTGCCGGAGGTGCCAGACGTGCCGGACGTACCAGACGTACCGGA
>7987_cluster3280
GCGGCGGACCGCGCCGCCGCCGA
>7990_cluster195
GCAGCTAAAGCTCGTGAAGCAGCTAAAGCTCAAGAAGAAGCTGAAGC
>7991_cluster3465
ACGGGTCCAACGGGAAAAACGGG
>7993_cluster2884
CCAGCGGGTGCTACTGGCGCTACTGG
>7994_cluster195
GCTTTAGCTGCTTCACGAGCTTTAGCTGC
>7995_cluster2865
CGGAGTAAGCGCTAAAGCGCTAACT
>7996_singleton
TCGCGCCGCCCGTCACGGCG
>7997_cluster2884
CCAGCGGGTGCTACTGGCGCTACTGG
>7998_singleton
ACGGGAGCAACAGGAAGAACGGGAGCAACAGGA
>8000_singleton
CTTGCTTCTCTTGCTCTTGA
>8002_singleton
CAACTGGGGTTACGGGAAATACCGGACCAACTGGAGCTACTGG
>8006_cluster3600
GGCGCGGCCTTCTTGGCCGGAG
>8007_cluster1188
GCGGCGCGGTGATCGCAAGCGCGGCGCAGCCGGGCG
>8009_cluster4045
TCGGGGCCGCCGCCTCCGGT
>8010_singleton
TCGGGGCCGCCGCCTCCAGTCGG
>8012_singleton
TGTTACATTCGACACATCCCAATAACCAATATCTTGGTTAAA
>8013_singleton
AGACAACGACGCCGATATTGACCAGGACGGTGAT
>8017_singleton
GAGCCGACTCCGGAACCAACACCTGAGCC
>8019_cluster30
CCAGTGGGTCCAGTGATGCCAGTGG
>8024_cluster195
GCTTTAGCTGCTTCACGAGCTTTAGCTGC
>8025_cluster2819
ACCAGCAGGTCCTTGAACACCTTGAG
>8026_singleton
TCCTGTTGGACCCGTGTTTCCTGTTGCTCCCGT
>8028_cluster2763
AGCGCTGAAGCGCTGACTCC
>8033_cluster512
TGTTGGGGCCCCGCCAACTTGCA
>8034_cluster3832
TTGGCGGGCCCCCAACATAGA
>8035_cluster512
TCTATGTTGGGGCCCCGCCAACTTGCACA
>8038_cluster3079
CCTTCTGCACCTGTTGGACCGATTA
>8039_singleton
AGAGCCATTGCCGCCAGAACCGTTAC
>8040_cluster3204
CCTTGAGGACCAGTTGGACC
>8041_cluster4120
GGTGCTGCATATGGATTTTG
>8043_singleton
AAGAAAAACCAAAAGAAAAA
>8045_cluster1489
TTTAAACCATAAATATCTGGATTAGAATAATTTA
>8046_singleton
GACCTCCAGGGCCTACTGGACCTACC
>8047_cluster1455
TCCCGTTGCTCCTGTTATTCCTGTCGCTCCCGTT
>8049_cluster4095
TAACCACTGTAGTGAGTAAA
>8056_cluster2763
CAGAGTCAGCGCTTCAGCGCT
>8061_singleton
TCCGCTTTCCGCCAACGATGCCGACTCATTTTTACCAG
>8062_cluster11
ACTGCTGAAACGACATTGAATACTGCTAATAACTACACTGACTCACAAGTCAGTAATCT
>8072_cluster2884
CCAGCGGGTGCTACTGGCGCTACTGG
>8073_cluster328
CCTTGAGGTCCAGTAGCACCAGTAGCACCTGTGTTACCTTGAAC
>8074_cluster3922
TTTACTCACTACAGTGGATA
>8078_singleton
AGCGGGACGAGCGGAACCAGCGGGACCAGCGGAACCAGCGGAAC
>8079_cluster2382
GGCGGTCACGGCAACGGTGGCGGCCACGG
>8080_cluster1428
TCGCTGTCGACGTCCACCTCGAC
>8081_singleton
TAGCGAAAAAAGAAGAAGCA
>8082_singleton
CAACCAGTTTTCATTTTTCCATTTTCA
>8083_singleton
GGGCCTACTGGACCTACCGGAATAAC
>8087_cluster1381
GGCTACCCGGGGTACGGTTTTGGCGGCTACGG
>8088_cluster1383
CAACCGGAGCAACCGGAGCAACCGG
>8089_singleton
TCCGGACGGTTCGACGACGAC
>8090_singleton
GGTCACGCCGACGGCGCGCACGC
>8091_singleton
GGGCCGCCCGGACCGCCGAAGCCGCCGGG
>8092_singleton
CGCCGACGTCCGACCCGACGG
>8093_singleton
AGCGTTCGCGGGCTCGTGCGACATCGCGGTTGTCGTGCGACAGCG
>8095_singleton
CCCATGCCCAAAGCGTGGGGTTTTTGCTGTGCGCGAAAC
>8121_cluster395
CCTTCTTGGCAGCAACCTTCTTCGCAG
>8122_cluster2368
TCGCTGTCCACCTCCACGTCGAC
>8123_cluster1276
GACTCAGATAGCGACTCAGACTCAGACAG
>8124_cluster1095
AAATTGGGGGGGCCCCCAACACAGAGAAATTGGGAA
>8125_cluster1
TCGCTGTCGACTTCCGCTTCGACCGGTATCTCGTCGGCGAACAGCTCGATCGGATCGCTGTCGACTG
>8126_cluster3779
CGCCGCCGAGCGCGCCGCCGA
>8127_singleton
GACGTACCCGAAGTGCCGGACGTACCCGAAGTACCGGACGTGCC
>8128_singleton
GCCGAAGCCGAAGCCGCCGCGCA
>8132_cluster4095
TAACCACTGTAGTGAGTAAA
>8143_singleton
CGTTATCGCCGTTCGAACCGCCGCTATTGCCATTATCGCCG
>8144_cluster3221
CCCATTCATGCAAATGCTTTT
>8146_singleton
CTGCTGCACAGAAAGCGCAGGC
>8147_cluster3221
AAAAGCATTTGCATGAATGGG
>8148_singleton
AACTGGCGACAAAGGAGAAA
>8151_cluster3280
GCGGCGGACCGCGCCGCCGCCGA
>8152_cluster2763
CGGAGTCAGCGCTTCAGCGCTT
>8159_cluster2449
CTTGCTGATTCTGACGCAGA
>8171_cluster3922
TTTACTCACTACAGTGGATA
>8173_cluster3862
GGAGGCTACGGCGGCTTCGG
>8176_cluster106
TCGCTGTCGACTTCGACCTCGAC
>8178_cluster3465
ACGGGACCAACGGGAAAAACGGG
>8182_cluster1971
GAGGGCAAGTGTGGTGAAGGCAAGTGCGG
>8183_singleton
CAAGGAATTCAAGGTATTCAAGGTGA
>8189_cluster2865
AGTTAGCGCTTCAGCGCTTACTCCG
>8190_cluster3922
TTTACTCACTACAGTGGATA
>8194_singleton
CCAACACCAACTCCGACTCCGACTCCGACTCCGAC
>8195_singleton
GTCAACGGCGGCAACCTGACC
>8196_cluster3096
GAAAGGATAGAAATGGTAAGC
>8198_cluster2763
AGCGCTGAAGCGCTGACTCCG
>8199_cluster3280
GCGGCGGACCGCGCCGCCGCCGA
>8200_cluster292
GTGCCGGAGGTGCCAGACGTGCCGGACGTGCCAGACGTACCGGA
>8203_singleton
GCGGCATCCGCCGCGGCCTT
>8205_singleton
TGTTGGCGCTGTTGTTGGCGCTGTTGTTG
>8206_singleton
ACTGGCGCAACGGGTATCACTGGAGATACTGGTCCTACTGGCGC
>8207_singleton
AGTACCATGTACCATTATCGTTAACCCAACCTGTTTTCATT
>8208_singleton
TCAGGTGCTATGGCTACTGGCTGGTTAAA
>8209_cluster1397
CCTTGAGCACCTTGTGCTCCTTGAGCTCCTTGTGC
>8210_cluster122
TATATATTTACACATTTACACATTTACACATTTACACAAGTGTAAAAA
>8212_cluster195
GCAGCTAAAGCTCGTGAAGCAGCTAAAGC
>8213_singleton
GCAGGTGCTACTGGCGCTACTGGTGC
>8214_cluster1489
TAAATTACTCTAATCCAGATATTTATGGTTTAAA
>8215_cluster1489
TAAATTACTCTAATCCAGATATTTATGGTTTAAA
>8221_cluster2891
GTGGACCTTGAATTCCTTGTGGACCT
>8222_cluster3204
CCTTGAGGACCAGTTGGACCGGTT
>8223_cluster332
GACTGGACCAACTGGACCAACTGGACCAACTGGATTGACTGGAC
>8231_cluster3922
TTTACTCACTACAGTGGATA
>8232_cluster306
CCTTGGTCGCCTTGAACGCCTTGA
>8233_singleton
CGTAGGCTACATTTAAGTGATCTA
>8252_cluster512
TCTATGTTGGGGCCCCGCCAACTTGCACA
>8253_cluster442
GACTCAGATAGCGACTCAGATTC
>8254_cluster512
TCTATGTTGGGGCCCCGCCAACTTGCACA
>8255_cluster442
GACTCAGATAGCGACTCAGATTC
>8256_cluster512
TCTATGTTGGGGCCCCGCCAACTTGCACA
>8257_cluster442
GACTCAGATAGCGACTCAGATTC
>8258_cluster512
TCTATGTTGGGGCCCCGCCAACTTGCACA
>8259_cluster442
GACTCAGATAGCGACTCAGATTC
>8260_cluster512
TCTATGTTGGGGCCCCGCCAACTTGCACA
>8261_cluster442
GACTCAGATAGCGACTCAGATTC
>8262_cluster442
GACTCAGATAGCGACTCAGATTC
>8263_cluster512
TCTATGTTGGGGCCCCGCCAACTTGCACA
>8271_singleton
GTTGTAATAAGCTGTAAAGTGTTGCGGCTTTGGAAA
>8274_cluster42
GACGTTGATGCACTCGTTGAGGCGCTGGTACTTGCTGACGTGGAAGCACTCGT
>8275_cluster1501
CGTCTGGTTTAACTTCTGGCTTAGCCTCTGGCTT
>8277_cluster1455
TCCCGTTGCTCCTGTTATTCCTGTCGCTCCCGTT
>8278_cluster1398
TCTCTACTGATGTGTTGTATTGGATATGTATTGTG
>8279_singleton
ATGGTATCTTGCACGTTATCATGCATGTT
>8354_cluster3032
CCCTCCGTCCCGTCGAAACCCGCGG
>8363_singleton
GCACCCGTAGCGCCTGTAGCTCCCGTGGCACC
>8364_cluster36
TGCTGATACGGCGCTGGCTCAGGCTGATAGGCCTGCGGCGCAGGTTGACCGGC
>8367_singleton
AGTTCGGTTTCCGAACCCTGT
>8370_cluster3221
CCCATTCATGCAAATGCTTTT
>8371_cluster36
TGCTGATACGGCGCTGGCTCAGGCTGATAGGCCTGCGGCGCAGGTTGACCGGC
>8372_cluster4097
GCCGCTTTTTCAGCTGCCGC
>8373_singleton
CAATGCAGCAAAACGCCCAACA
>8375_cluster1716
CAACTGCATAAAAGCCTCTAATCGCTAAAGCT
>8376_singleton
TTGGGCCCCCACCCCAACTTGCA
>8377_cluster512
TCTATGTTGGGGCCCCGCCAACTTGCACA
>8378_cluster1221
TGCAAGTTGGGGAGGGGCCAC
>8385_singleton
GGCCCGGCGGGCCCGCAGGGGCCG
>8390_singleton
GGGACCGTCCCTGCCCGCGAGGACCGCAC
>8404_cluster353
TGTCTTTTGTTTTTCTTGTTCTGTCTTTTGTTTTTCTTGTTCT
>8405_cluster1274
CCTTCAATCAAGGGACTTATAACTTTAATAGCAGC
>8406_cluster353
TGTCTTTTGTTTTTCTTGTTCTGTCTTTTGTTTTTCTTGTTCT
>8407_cluster1274
CCTTCAATCAAGGGACTTATAACTTTAATAGCAGC
>8432_singleton
CAGAGCGACGGCGACGCGGACGATCATC
>8434_cluster3375
CCACCACCGCCGCCGCCACC
>8441_cluster4128
TTCCGGCGTGACGACCGGCG
>8447_cluster303
ACAGGATCAACAGGTCCAACGGGAGC
>8451_singleton
GCAGCCTGTTTTGTCCTTTTGACAG
>8453_singleton
TTCCTTAACGTAGACGCGCTCTATGTAAAGAAA
>8457_cluster4129
CCTTTTTGTCTTTTTGAAGG
>8460_cluster512
TCTATGTTGGGGCCCCGCCAACTTGCACA
>8461_cluster324
GACAGTGACTCAGATTCCGACAGTGATTC
>8462_singleton
TCTCCGGTTGCTCCTTTATCACCATTAACACCTTT
>8467_singleton
GCCTTCGCCCCGTCCGTGTACGGATCG
>8468_singleton
CTTGTTGTGCGTTTTCGTCAGGAGTTG
>8469_cluster3004
GGTTCTACAGCTACTTCTGGTTGAA
>8470_cluster3004
GGTTCTACAGCTACTTCTGGTTGAA
>8471_cluster3004
GGTTCTACAGCTACTTCTGGTTGAA
>8472_cluster3004
GGTTCTACAGCTACTTCTGGTTGAA
>8473_cluster3004
GGTTCTACAGCTACTTCTGGTTGAA
>8474_cluster3004
GGTTCTACAGCTACTTCTGGTTGAA
>8475_cluster3004
GGTTCTACAGCTACTTCTGGTTGAA
>8476_cluster3004
GGTTCTACAGCTACTTCTGGTTGAA
>8477_cluster3004
GGTTCTACAGCTACTTCTGGTTGAA
>8478_cluster3004
GGTTCTACAGCTACTTCTGGTTGAA
>8479_cluster3004
GGTTCTACAGCTACTTCTGGTTGAA
>8480_cluster3004
GGTTCTACAGCTACTTCTGGTTGAA
>8481_cluster3004
GGTTCTACAGCTACTTCTGGTTGAA
>8482_cluster3004
GGTTCTACAGCTACTTCTGGTTGAA
>8483_singleton
ACTGGAGCAACCGGAGTAACAGGAGTAACCGGGG
>8486_cluster3764
AAAACAGCAGCTAAAAAAACT
>8488_singleton
CTTCGTCTCAGGTTTAGTCTCAGGCTTCG
>8491_singleton
ACTATCACTAATTTTGCGTG
>8492_singleton
GCCGGAGCCACCGGAGCCACGGGAGC
>8496_singleton
TGAGTGAATCCATTTCAGAGTCTACGTC
>8497_singleton
TCGGCGAGCTTGGAGCCGCGCTTCTGCGC
>8498_singleton
GACGCCGCCTGCTCCGGCCGACGGTGCGACGCCGCCTGC
>8499_cluster291
TCTTGGCCGGAGCCTTCTTGGCGG
>8500_singleton
CTGCGGGGGTTGGAGCCCTGGTA
>8501_singleton
GCGAACGCGCGCGCGTTTGC
>8502_singleton
GAAAAACCAAAGGGTCAAGTCTA
>8503_singleton
GGCACGATCAGCAATGCCTATGCGACCGGCAGCGTTACGGGCGGC
>8508_cluster1358
CACCAGTAGCACCAGTAGCTCCAGT
>8509_singleton
TACCGTTACCATTGCCATTACCATTACCATTACCATTACCATTACCA
>8522_cluster51
GTCTCCGTCTTGGCGGCGGCCTTCCGGGTGCGGCGGGGCTTGGCCTCGGCGG
>8525_cluster1455
TCCTGTTGCTCCTGTTATTCCTGTCGCTCCCGTT
>8528_singleton
GAACCGGAGCCTTTGCTGCCACCCGAACCGGAGCC
>8529_cluster455
CTTCTGGCTTAGCCTCTGGTTT
>8534_cluster476
GCCTCTGGTTTAACTTCTGGTTTAACTTCTGGCTTAGCTTC
>8535_cluster2615
TTGAGGCGCTGGTACTTGCTGACGTCGA
>8536_cluster476
GCCTCTGGTTTAACTTCTGGTTTAACTTCTGGCTTAGCTTC
>8540_singleton
AACAGGACCAACAGGACCAACAGGA
>8546_cluster2771
GCTCCTGTATTTCCTGTTGGTCCTGT
>8552_cluster268
AAAAGTGTTAATAGAAGATATTGAAAAAATAAAAATAAAAGATTA
>8554_cluster3168
TTTCTTAATTACTTATTTTTCAAT
>8555_cluster547
AAATTCTCTGTGTTGGGGCCCACACCCCAACTTGCATTG
>8558_singleton
CCACCAGTACCTCCGCCAGTACCACCACC
>8563_singleton
ATTGGTCATTGGTCATTGGTCA
>8569_cluster33
TTGCTCCTGTTGCTCCTGTTG
>8577_cluster3860
TTTTATAATATAATCAATACT
>8579_cluster2771
GCTCCTGTATTTCCTGTTGGTCCTGT
>8581_cluster268
AAAAGTGTTAATAGAAGATATTGAAAAAATAAAAAAAAAATATTA
>8585_singleton
CGGGCGTCGGTGCCGGCGTCGGCGCGGGC
>8598_singleton
CGCAGGCGGCGGCGGACCGCGC
>8599_singleton
GACCAAGGTCCACAAGGTAAAGTCGG
>8604_singleton
CCAGTTGCTCCGGTAACCCCAGTCGCTCCCGTAACCCCAGTTGC
>8606_singleton
GGTGCTACCGGATCTACTGGAGCTAC
>8608_singleton
CAACAGGAGCCACGGGTTCAACAGGAGTAACCGG
>8609_cluster153
GAGTCGCTGTCTGAGTCTGAATC
>8610_cluster3630
GAATTACTTATTGATGTTGAAA
>8611_cluster512
TCTATGTTGGGGCCCCGCCAACTTGCACA
>8619_singleton
GCATCGGCATCAGCGTCAGCATCAGCGTCGGCATCCGCATCCGCATC
>8620_singleton
TTCGTTTTCTGTTCCGTTTTCGT
>8621_cluster200
TTCTTCACTGCCTTCTTGGC
>8625_singleton
AAGCCAAGTACGCCGGAGAAGCCAACAGAACCGGCCAAGCCAAGCACACCGGA
>8626_singleton
GGTATGTGCCTATGCAATTTGATATAGGTACTGCAC
>8627_singleton
GTTCAATACCTATGTGATTTGACATAGGTAACGGAC
>8636_singleton
GCCGGGTGCGGCTGCGCCTTACCCGGCCT
>8637_singleton
CCGGAGCGACAGGAGCTACCGGGG
>8651_singleton
AAACCCGAACCGAAGCCGGA
>8652_singleton
GTATTCGCTAATCCCAACATTTTTTA
>8653_cluster1395
GCTCAGGCTGCTAAAAAGCACCACAAAAAAGCAG
>8661_singleton
CCACTATGGGAAACACCTGAACTT
>8665_cluster4135
TAGGCGGTGATGAAGACTGG
>8686_singleton
GGCCAGCAGGGCTATGGCCA
>8689_singleton
GGTGGCTACCAGGGCAACCGTGACCG
>8692_cluster133
GCATCGGCGTCGGCATCAGCATC
>8701_singleton
TACCCCTGAAAATCGTGCGTGAACCCATAAAATCGGGGGGGTT
>8702_singleton
CCGGCGAATCTCCGAGATTC
>8703_cluster3686
CGATGGGTCCGACCCATCCC
>8704_singleton
CCAAACCCGACCGTGGTTGAGCTC
>8705_singleton
GCGCGGCGCGGGGAGGTCGA
>8706_singleton
TCGCCGAGCCGGAGATCGCC
>8707_singleton
CGGCGGCGCGTGCGTCGACC
>8708_singleton
GGCACCGGACACGCGTCGGGGCGC
>8709_singleton
GACCACCGCGACGAGGCGGTCGC
>8710_singleton
GACCACCGCGCCTCCACGACGCGGCGGCTCGACGACCACCGCCCCAC
>8711_cluster3686
GGGATGGGTCGGACCCATCGAG
>8712_singleton
CGGCCGCTTCGCGCCGTCGGGCGCG
>8713_singleton
CGCGCGTCTCGAGCTTGCGAGCGG
>8714_singleton
GCCGTCGCAGTCGTCGTCGACGCCGTTGCA
>8715_singleton
GCATCAGCGTCGGCGTCGGCGTCGGCATCAGCGTCGGCGTCGGCGTC
>8716_singleton
CGTTCTCTCGCCTGGAGAACG
>8717_singleton
GCGTACGACCTGGAGCTTCGCGTGTACGAGTTGGAGCTTCGCG
>8718_singleton
ACCGGCGGAACCGGCACGACCGG
>8719_singleton
GGGTCGGACCCATCGAGATCGA
>8720_singleton
GCGAGCGAAGAGGGCGTCGAGG
>8721_singleton
AACCTCAACCACGGTCGGTT
>8722_singleton
GAGGCTCAACCACGGTCGGGTT
>8724_singleton
TAGGAGCGACGCAAGCCGCGACCGCGCCGCCACAATCTCGCGGC
>8725_cluster3477
CGCCACCGGCAACGGCGCGGTCG
>8726_cluster1401
TCGAAACCGTCAACGGCAGCATCAACGTCGGCGCC
>8727_singleton
AAGACCGCCAAGAAGGCCGCCAAGAAGGC
>8728_cluster1401
CGACGTTGATGCTGCCGTTGACCGTTTCGA
>8729_singleton
GACTCCGCTCTACTTCGGCGAAGCCGAAC
>8732_singleton
TCGAACGAGTCGCTGTACGAGGT
>8733_singleton
TGCGCATCGCCCGCATCGGCATGGGC
>8734_cluster200
TTCTTCTTGGCGGCCTTCTTCACCACCTTCTTGGCGGCGGCCTTCTT
>8735_singleton
GGTCCAACCGGTCCTCAAGGAAT
>8736_cluster158
GACTCAGATTCAGACAGCGATTC
>8737_cluster547
AAATTCTCTGTGTTGGGGCCCACACCCCAACTTGCATTG
>8738_cluster2900
CTGGCGCTACCGGCGCTACTGGACCT
>8740_cluster2900
CTGGCGCTACCGGCGCTACTGGACCT
>8742_singleton
TCTTCCACTTGTGGTTCTGCTAC
>8743_singleton
TGATCACGGTAGACCACCTGCGCC
>8745_singleton
CGACCGGAATAACAGGAGCAACCGGAATAACGGGACCGACCGGA
>8746_cluster1513
CACCAGTCGGCCCCGTAGGTCCAGTAGCCCCAGT
>8750_cluster3278
GCGCCAGCAGAACAACCAGCAGC
>8753_cluster141
GCGTCGGCGTCCGCATCGGCATCGGCATCCGCGTCGGCATC
>8757_singleton
CTTCTTTGCAGTCTTCTTCA
>8762_singleton
CCTCCGCCGCCACCGCCGCC
>8763_singleton
GCCGAGGGTGCTCCGGCTCC
>8764_singleton
CCCGGCCCCCCAGGCTCCGGCCAAGATCG
>8765_singleton
ATGCGACGGGGACGCGGCGAAG
>8766_cluster415
GCCGCCCCCAAGAAGGCCGCCGC
>8767_singleton
GCTACGTCGCCGAGGAGCGGGTCGAGAC
>8768_cluster376
ACTGGAGTAACCGGAGCAAC
>8769_cluster3862
CGGAGGCTACGGCGGCTCCGG
>8772_singleton
TTTTCTCGTACATCTACTGTTC
>8776_cluster1317
CCGCCAAGAAGGCTCCGGCCAAGACCGCAGCCAAG
>8777_singleton
GGTATCCACCGGAAGAGCGGTTGCCCTGGTATCCG
>8778_cluster1395
CCCAGGCTGCTAAAAAACACCACAAA
>8787_cluster200
CTTCACTGCCTTCTTGGCGG
>8788_cluster200
CTTCACTGCCTTCTTGGCGG
>8793_cluster2620
GTGTCACCCACGGGCGCAAGGCACGTAT
>8798_cluster36
TGCTGATACGGCGCTGGCTCAGGCTGATAGGCCTGCGGCGCAGGTTGACCGGC
>8799_cluster3382
ATCCTCAACGCTGGCGGGTAAAC
>8811_singleton
GGTTTCTGTGGTTTTTGATCCGAGAGTTTTTGATC
>8812_singleton
TAGAACAAGAAAGACAAAAAACAGA
>8813_singleton
CTTTGTTTTGAACTTTCTTTGTTTT
>8823_singleton
GCAAGCTCAAGCCCCGCCGGCGGCTGAGGCGCAGAC
>8824_singleton
CGGGGGCCTCGGCCGGCGCAGGGGCCGTC
>8830_cluster127
GCATCAGCATCCGCATCCGCATCAGCATCCGCGTCAGCATCCGCATC
>8831_cluster2903
GTAACTGGAGCAACCGGAGTAACAGG
>8832_cluster376
ACCGGAGCTACTGGAGTAACTGGGGTAACCGGAGTAACTGGAG
>8833_cluster1342
ACCTGAGGAAAATAAAACACCTGGGGAAAATAAAA
>8834_cluster3068
AATAGAAGGTATATAAAAGACAA
>8835_cluster477
AGGTCCAACGGGAGCTACAGGAGCAACCGGAGCGACAGGTC
>8837_cluster1514
CTACCGGGTCTACTGGACCTACCGGGGCTACCGG
>8838_cluster303
CAACGGGATCAACAGGTCCAACGGG
>8839_cluster1385
CACCAAGGCCAACATCATGGACACCAAGGTCAACA
>8840_cluster1489
TTTAAACCATAAATATCTGGATTAGAATAATTTA
>8843_cluster1373
AACGGGACCAACCGGAGTAACAGGACCAACCGGAG
>8846_singleton
TCGGAGCCCGCGCCACCCTCGGCGTCGGAGTCGCTGTCGGAGCCCG
>8849_singleton
CAAGGTTCGCAGATGCACCCCGATGGCAG
>8853_singleton
GGTTGTCCTGATACTGATGGAGATGGTAT
>8854_singleton
ATGTCTCAAATGTTACTGACATG
>8857_singleton
TTTTGCAACAGGAGCAGGTGCTG
>8865_singleton
GTCATTTGTAGCGATAACGCTACTAAT
>8866_singleton
TTGCCATTACCATTACCATTGCCATTGCCATTACCATTACCATTACC
>8867_singleton
GTTGGCGGCACTGTCGGTGGTACTGTTGG
>8868_singleton
TGTAGCGATATCGCTACAATTTGCCG
>8871_singleton
GGAACCCGCACCGGCACCCG
>8883_cluster177
GCATCCGCATCAGCATCCGCATCGGCATCCGCATCGGCATCAGCATC
>8885_cluster177
GCATCAGCATCAGCATCAGCGTCGGCATCAGCATCAGCATCAGCATC
>8890_cluster7
TCCCTACAGATAATGGTAATGTTGATACTGGAAACAATG
>8901_singleton
ATAAAATCAGCGATATCAAACCTTTGTCTAATCTGACTAATTTGACT
>8905_singleton
TCAGTTCCCGTGTCAGTTCCAGTGTCAGT
>8910_singleton
CCCTACCTCCCCTACCTCCC
>8911_cluster2906
TTAAAAAAAAGAGAGTTTAAAAAAAA
>8912_cluster1406
TGTTATTAAAGTTATAAGTCCCTTGATTGAAAG
>8913_cluster1406
TTCAATCAAGGGACTTATAACTTTAATAACAACAC
>8914_cluster1274
TTCAATCAAGGGACTTATAA
>8915_singleton
GCAAAGAAGGCCCCAGCAAAGCGTAAAGCCGCTAAGAAGGC
>8917_singleton
GTGGCGACGCCGCCTGCGCCGGGTGTGCCCGGTG
>8924_cluster2907
CCGAGTTGGCGCTTCAGCGCCTACTC
>8925_cluster4149
CCCCACAAACCATGACCTTT
>8926_cluster1407
ACTGGTGGTCCTGGTACTGATCCTGGT
>8927_cluster1407
ACTGGTGGTCCTGGTACTGATCCTGGTACTGGTGG
>8928_cluster1407
ACTGGTGGTCCTGGTACTGATCCTGGTACTGGTGG
>8929_cluster1407
ACTGGTGGTCCTGGTACTGATCCTGGTACTGGTGG
>8930_singleton
GTGCCTGCGTCCGGCCACGTGCCTGCATCCGGCC
>8931_singleton
GGGCGCGGGCGCGATGACAGGCGCGGACCCCGTGATGGG
>8932_singleton
GCCGGGGCCCGCGACGGGCACACCGGC
>8933_singleton
AGTCCTTTGACACCGTCTCCG
>8934_singleton
CGCGCCCTCCAGGTTGCAGCCCTCCAGGTTG
>8935_singleton
CCGAGTGGGCCACGCCCGCTGAAGAGCAG
>8936_singleton
GCCTCTTCGGCCAGCCGCGCCTCTTCCGC
>8937_singleton
GGTCCCTACGAATCGTCTGACACCCTTCCCG
>8958_singleton
GCCTTCTTCGCCGTGGCCGT
>8970_singleton
GCCGCAGGCTTGGCGGCAGCGGT
>8971_cluster442
GACTCAGATAGCGACTCAGATTC
>8972_cluster512
TGCAAGTTGGCGGGGCCCCAA
>8973_cluster512
TCTATGTTGGGGCCCCGCCAACTTGCACA
>8974_cluster977
TTGGCGGGGCCCCAACACAGA
>8975_cluster4151
GGCTACGGCCAGCAGCAGCC
>8977_singleton
CCGGGGCGGTTTCCGTCGCGACGAGCGTCGCG
>8978_cluster654
GGCATCTCCGCGGTCCACAGCCGCGGCACCACAGCAGC
>8979_cluster654
GCTGCTGTGGTGCCGCGGCCGTGGACCGCGGAGATGCC
>8980_singleton
GCCGGTCGGGTTGTGGGTGG
>8981_cluster405
GCGGCCTTCTTCGCCGCGGCCTTCTT
>8987_cluster1285
AAACCCTTGCTACAAGCGAAAGTCTAAAAAATAGA
>8988_singleton
AATGTTTGTATCTGAAAAAGCACTTTCGCCAATTTCTTTTACTGTA
>8989_cluster218
GAATCGCTGTCGGAGTCGGAATC
>8990_singleton
CTGTTCCCCGTAGGCGCGAAGCGACGTT
>8991_singleton
TCAGGCCGTCACCGTCGGTGTC
>8998_singleton
GCCAAGCCAGCAGCAAAAAC
>8999_singleton
TGCGGCAACATCGATGACCACGACCAGCGTGC
>9000_cluster158
CTGTCAGAATCCGAATCGCTGTCGGAATC
>9002_cluster158
CTGTCAGAGTCCGAATCGCTGTCGGAATC
>9004_cluster3221
TCGAAAAGCATTTGCATGAATGGG
>9005_cluster153
CTGTCAGAGTCCGAATCGCTGTC
>9007_cluster4095
TAACCACTGTAGTGAGTAAA
>9008_singleton
CCGGTGCCGAACGGGCCGGTGCGGGTGTC
>9023_cluster582
GTGTTGGGGCCCACACCCCAACTTGCATTGTCTGTAGAA
>9024_singleton
GGCGGCTACGGCGGCTACGGAGGATATCCGGGGTACGGTTTTGGCGGC
>9025_singleton
GGTTGGACCGATAGCTCCTGTGGCCC
>9026_cluster300
GGAGCCACCGGAGTAACAGGAG
>9027_singleton
AGCGAACCAAGTGAACCAAGTGAACCGAGCGAACCAAGTGAACC
>9028_singleton
GATTCCGACTCGGACAGCGATTCGGACTCGGACAG
>9030_singleton
AAAAAAGCAGCACCGGCCAAAAAAGCCGCTCC
>9042_singleton
GATGCTGATGCAGACGCTGATGCTGACGCTGACGCCGACGCTGATGC
>9049_singleton
CAGCAGCAGTACGGCCAGCCCGCCCA
>9050_singleton
TCGTCGAGAAGCCGGTCGACCAC
>9051_singleton
GCCGAGAAGAAGGCCCGCAGGAAGGCGAAGG
>9052_singleton
GTAGCCGCCCTGCTGGGGCT
>9053_singleton
CCGAGGGCCCCGCCGACTCCGGCGCCGGCCAGGGCACCCCCGGCCAG
>9054_singleton
AGCCGGGCAATCGGTTCGAGCCCGGCG
>9062_cluster321
GTGCCCGAGGTGCCGGAAGTACCCGAGGTACCGGAAGTGCCCGA
>9064_cluster418
TAATAACCAACTCACAACTCTTCCTAAAGAAATCG
>9065_cluster2911
ACTCCTTCCGGTGGAGCAGGAGGTTC
>9068_cluster418
TAATAACCAACTCACAACTCTTCCTAAAGAAATCG
>9072_cluster2911
CCACTCCTTCCGGTGGAGCAGGAGGT
>9076_singleton
TTAACATAGAGTGCGTCTACGTTAAGATACCCG
>9082_cluster4129
CCTTCAAAAAGACAAAAAGG
>9100_singleton
TCCTTGAGCACCTTGAGATCCTTGAG
>9102_cluster3279
CTGAGTTCGGAATCCGAACTCAG
>9103_singleton
CTCCGGTTGCTCCCGTTGCTCCCGTGACTCCCGTTGCTCCGGT
>9104_singleton
CCGGTAGCACCTGTAGGTCCAGTTGGTCCAAGATCACCGGTAGC
>9105_cluster4097
GCCGCTTTTTCAGCTGCCGC
>9106_cluster36
TGCTGATACGGCGCTGGCTCAGGCTGATAGGCCTGCGGCGCAGGTTGACCGGC
>9107_cluster36
TGCTGATACGGCGCTGGCTCAGGCTGATAGGCCTGCGGCGCAGGTTGACCGGC
>9108_cluster36
TGCTGATACGGCGCTGGCTCAGGCTGATAGGCCTGCGGCGCAGGTTGACCGGC
>9109_singleton
TTGCCGGAATCAGCCACGTTGGTGTT
>9111_cluster234
TAACGAGGTGAGACGTTCCAGACCCTCTAGCTTACTGATTTGGTTA
>9116_singleton
GCTGTGCGTTGCAACAAAAATACTAAATCTGAAAGCTATTCCCAGTA
>9121_singleton
GTTGTTGTTGAGGCTGCTTGTGTTG
>9122_cluster512
TCTATGTTGGGGCCCCGCCAACTTGCACA
>9123_cluster3832
TTGGCGGGCCCCCAACATAGA
>9124_cluster512
TGCAAGTTGGCGGGGCCCCAA
>9125_cluster442
GACTCAGATAGCGACTCAGATTC
>9126_cluster512
TGCAAGTTGGCGGGGCCCCAA
>9127_cluster512
TCTATGTTGGGGCCCCGCCAACTTGCACA
>9128_cluster442
GACTCAGATAGCGACTCAGATTC
>9129_cluster512
TGCAAGTTGGCGGGGCCCCAA
>9130_cluster512
TCTATGTTGGGGCCCCGCCAACTTGCACA
>9131_cluster512
TGCAAGTTGGCGGGGCCCCAA
>9132_cluster512
TCTATGTTGGGGCCCCGCCAACTTGCACA
>9133_cluster442
GACTCAGATAGCGACTCAGATTC
>9134_cluster442
GACTCAGATAGCGACTCAGATTC
>9135_cluster3832
TTGGCGGGCCCCCAACATAGA
>9136_cluster512
TCTATGTTGGGGCCCCGCCAACTTGCACA
>9137_cluster512
TGCAAGTTGGCGGGGCCCCAA
>9139_singleton
GCATCGGCGTCCGCATCGGCGTCCGCATCGGCGTCAGCATC
>9146_singleton
GAAGAACGTCTAGAAGTCCGTCTGGAAGA
>9148_singleton
GTTGCCGCTGCCGTTGCCGTTGC
>9152_singleton
TTGGTTCTGGTTCTGGCTCTGG
>9154_cluster153
GACTCCGACAGTGATTCCGACTC
>9155_cluster2380
CTTCGCGGCAGCCTTCTTCTCCGCCG
>9157_cluster3600
GGCGCGGCCTTCTTGGCCGGAG
>9164_singleton
GCCAAGCCGGCGGCGAAGCCTGCGGCGAAACC
>9170_singleton
CTGCTCCTCGCTCGCGTCCCTCGACCTCTCCGG
>9172_singleton
GAAGCGGTACGCTCGGGGTCGAGTGGCAGTGC
>9187_singleton
AACCACCGCGCCGGTCATCACGATC
>9192_singleton
GGCGTCCCAGGCGGCGGCCCAGGCGGCGG
>9208_singleton
CGCCGCCGACCACGCCGGTGACCACGCC
>9229_cluster1395
CTTTGTGGTGTTTTTTAGCGGCC
>9230_cluster328
GTTCAAGGTAACACGGGTGCTACTGG
>9232_cluster2891
TGGACCTTGAATTCCTTGCGGGCCT
>9235_singleton
ACGAGCAGCGCGCGGGTGGC
>9236_singleton
GGCGTGGACGGTGGTCCCGGCCCCGGCGTCGATGGTGG
>9237_singleton
GCCGGCGCCATCCCGCTGCCGGG
>9242_singleton
GCGCTATCCGCAGCCTCTGCGAGCGACTCGGA
>9244_singleton
GTCGCCCACTCAGGCTGGGGCTCCG
>9249_singleton
GAGGACCCCTTCGCCCTGCCGCCGCCCGCCGCCG
>9252_singleton
CTGTCGCGCCACTGAGCCCCAAAGCC
>9255_singleton
GTGGACTTCTTCGAGCTGGACT
>9256_cluster1411
ACCGATCCGAACAAGGCTGATACCGATGGTGACGG
>9257_cluster1411
ACCGATCCGAACAAGGCTGATACCGATGGTGACGG
>9258_cluster1716
AGCTTTAGCGATTAGAGGCTTTTATGCAGTTG
>9259_cluster512
TGTGCAAGTTGGCGGGGCCCCAACACAGA
>9260_cluster512
TGTGCAAGTTGGCGGGGCCCCAACACAGA
>9261_cluster1716
AGCTTTAGCGATTAGAGGCTTTTATGCAGTTG
>9262_cluster480
TCCGAATCACTGTCGGAGTCCGAATCACTGTCGGAATCCGA
>9263_cluster1787
TCTTGATTGCTTGTACTGGTTGCCTGACTAGT
>9277_singleton
ACGGGCACGAGCGCTTCGAACGGCAGCGG
>9287_cluster2419
TCCTCGGCGTCGTCCTCGGCGTCGTCCTC
>9289_singleton
GCCTGGGCTTCGGGCTGGGCCTCGGCCTGGGCTTCGG
>9291_singleton
GCCTTGCCTGCCGGAGCCGCCTTGCCTGCCGGCG
>9292_singleton
TCCCCACCCTCGATACTGCACCAG
>9293_singleton
CCAGCCCGCCGAGCCCGGCAAGCCC
>9294_singleton
TCGTGCCGTCGTGCCGTCGTG
>9298_singleton
GGTCGCGGCACGGCGTCCGCGA
>9301_singleton
CTTCACGAAGATCTTTCACGTCCTCACGAA
>9302_singleton
GGCAGCGGACAGGGCGGCGCGGGCGGCATCGGCACCTCCG
>9307_singleton
GTCCCGAGGACGACAAGGCAGCG
>9308_singleton
CTCCGAGGGAACGCAGGCCCCGA
>9309_singleton
TGCGCGCCTTCAGTGACATTTCG
>9310_singleton
GAGAAGAGGCGCTCGTGAAGAAGAGGCGCTCGGTGCTCGTGGAG
>9317_singleton
CCAGCACCGAGGCCACCTTCGCC
>9320_singleton
AGGGGCGCATCGAGCGCAGGATG
>9321_singleton
CCGCCAGGAGGACCTCCTGGAGG
>9322_singleton
ACATCCGTGTTCGCATCGGTGTTCGCAGC
>9323_singleton
AACGTCGCGATGACAACCGTGGTGGCGATTTCAAGCGCCGTGACGA
>9324_singleton
CGTCCGTGTTCGCATCGGTGTTCGCAAC
>9325_singleton
GGGCCAGATATGGCTTCGCTGAGTGGCACAGAACCAGCCAG
>9326_singleton
GCTTTGCATGGGACCCGACTAAGCGCTAAAGCAC
>9334_singleton
AAAGCCGCAGCCAAGCCAGCAGCCAAGAAAGCCGC
>9335_cluster1414
TTGTGTTTTTTAGCGGCCTGGGCTTTCTGCGCAGC
>9338_cluster2326
CGCTTTCTTATCAGCAGCGGCTTTCTCAG
>9349_cluster1789
CCACCTGGTGTCTTTGTTGTGCCACCTGGCGT
>9350_cluster1332
CTCTTTTTGAGAAGTCCGCTTGTACCAAGGGGTTC
>9351_cluster1415
TCCCTTGCTACGAGCGGAATTTCGAAAATCGAAAG
>9352_cluster1416
TCCCTTGATACAAGCAGACTTCCGAAAAACGGAAA
>9355_cluster1789
ACGCCAGGTGGCACAACAAAGACACCAGGTGG
>9357_cluster1359
CATTTTTTGAACTTCCGCTCGTAGCAAGGGTTTGA
>9358_cluster1416
TCCCTTGATACAAGCAGACTTCCGAAAAACGGAAA
>9359_cluster1789
ACGCCAGGTGGCACAACAACGACACCAGGTGG
>9361_singleton
GCGCGGCGCCATCCAGGGCGAC
>9362_singleton
GCCGCTCGTCCCGGTGGCGCC
>9363_singleton
GCAGCGTCCGTCGCGTAGGC
>9364_singleton
CCCAGAAAGCCCAGGCCGCTAAAAAACACAACAAA
>9365_cluster378
CACCAGTTGCACCAGTAGGTCCAGTATCTCCAGTTACACCAGT
>9366_cluster477
CCTGTAGCTCCGGTGGCTCCTGT
>9367_cluster378
CACCAGTTGCACCAGTAGGTCCAGTATCTCCAGTTACACCAGT
>9368_singleton
CGCGACGGCGATCGGCCGCGCTC
>9369_singleton
GCCCGCGTTTCCGCGGAAACG
>9370_singleton
TCGCCCTCGCCCTCGCCCTCGCCTTCGCCTTCGCCCTCGCCCTCGCC
>9372_cluster218
AGTGATTCGGACTCCGACAGTGA
>9373_cluster305
AGCGAACCAAGTGAACCAAGCGAACCAAGTGAACCAAGTGAACC
>9383_cluster3817
CAACCCGCTCGAGGGGGCCAA
>9408_singleton
GCGACCGGCGAGACGCCCGGCGGGACGA
>9413_singleton
TCCGTGGTGCCCTCGGACGTGCCCTCGG
>9416_singleton
CCGCCGGGTGGCGGGCCGGG
>9418_singleton
GATCCCTGATCCCGGCTCCCCG
>9420_singleton
AAAGCTAAAAAGAAAGAAAAAG
>9435_singleton
TCGGCTGCGGCGCAGTCGGCGTCCGCGGTTCCGGCGCCTGCCTTCTCTGCGGTTGC
>9437_singleton
ACAAGTGATTCAACTTCTATCAGT
>9438_cluster642
TGGGGATGGGCCCCAACACAGA
>9439_singleton
TCCCCAAATTCTCTGTGTTGGGGCCCCCCCCAACTT
>9442_singleton
GGTGCCCAAGGTCCTCAAGGTAAA
>9443_singleton
CAAGTGCGGCGAAGAAGGTAAAGCCAAAGAAG
>9446_cluster455
CTTCTGGCTTAGCTTCTGGCTT
>9447_cluster2615
TTGAGGCGCTGGTACTTGCTGACGTCGA
>9448_singleton
ATATTAAAGGATACTCAAATTACATATCTTAATCT
>9460_singleton
ACGGACCCGACTGTTGCACCGACGACGGA
>9461_singleton
ACCCAGTTGGTGCCGTGGATCTGGCCGAACGC
>9463_cluster464
TTAGCCTCTGGTTTGGCCTCTGGCTTAAC
>9464_cluster378
CACCAGTTGCACCAGTAGGTCCAGTATCTCCAGTTACACCAGT
>9466_singleton
CAAGGGATTCAAGGACCGGAAGGACC
>9468_cluster464
TTAGCCTCTGGTTTGGCCTCTGGCTTAAC
>9491_cluster2763
CGGAGTCAGCGCTTCAGCGCTT
>9492_cluster3280
GCGGCGGACCGCGCCGCCGCCGA
>9493_singleton
GACGCCGCATGGGCCACCGCATGGGGCGC
>9494_cluster2763
CGGAGTCAGCGCTTCAGCGCTT
>9495_cluster3280
GCGGCGGACCGCGCCGCCGCCGA
>9496_singleton
CCACCGCACGGGGCGCCGCATGGGCCGCC
>9497_singleton
TTCTTTAGCTTTTTGTTCTTC
>9500_cluster2763
AAGCGCTGAAGCGCTGACTCCG
>9501_cluster3293
CTTGGCCCGTTGCCGTGCTGT
>9502_singleton
CGGCGGCCCCTGCGGCGGCCCGTGCGGCG
>9505_cluster3409
CTGCTGTTGCTGCTGGTCGAG
>9507_cluster3409
CTGCTGTTGCTGCTGGTCGAG
>9510_cluster3409
CTGCTGTTGCTGCTGGTCGAG
>9513_cluster3409
CTGCTGTTGCTGCTGGTCGAG
>9516_cluster3409
CTGCTGTTGCTGCTGGTCGAG
>9518_cluster3409
CTGCTGTTGCTGCTGGTCGAG
>9523_cluster3409
CTGCTGTTGCTGCTGGTCGAG
>9526_cluster3409
CTGCTGTTGCTGCTGGTCGAG
>9529_cluster3278
CCAGCAGAACAACCAGCAGC
>9552_singleton
TGGGGGCGCACCGGCGGCTGGGG
>9570_singleton
CAAAAAAGCGCCAGCTCAGAAAGC
>9571_singleton
TTTCTTGGCCGGTGCTTTAGCGGCGG
>9572_singleton
GCAGCGGCAGCATGGGCACC
>9573_cluster3096
CTTACAATTTCTATCCTTTCGGGGG
>9575_cluster1817
TACTGACGCACTCGTTGACGCGGA
>9583_singleton
GCTGAGCAAGAAAAAGCGGAGCAAGA
>9587_singleton
AGCAAGAAAAAGCGGAGCAAGAGCGC
>9592_cluster522
CGGCAGGCTGGTCAGCTGGTTACCAGAGACC
>9593_singleton
TGCACCTTGAATTCCTTGGG
>9594_cluster2920
CCTTGTATTCCTTGAGGACCAGTTGG
>9595_singleton
CAGGTGCTACTGGTGCCACTGGCGCTACTGGACCT
>9596_cluster582
TTGGGGCCCACACCCCAACTTGCATTGTCTGTAGAAATT
>9622_cluster286
CCCAGTTGGTCCAGTTGGCCCAGTCGGCCCAGTTGGTCCAGTAG
>9623_cluster3284
TGTTTACGAGCTTGTTCATCAGC
>9625_cluster1455
TCCTGTTGCTCCTGTTATTCCTGTCGCTCCCGTT
>9627_cluster286
CCCAGTTGGTCCAGTTGGCCCAGTCGGCCCAGTTGGTCCAGTAG
>9628_cluster1455
TCCTGTTGCTCCTGTTATTCCTGTCGCTCCCGTT
>9629_cluster3284
TGTTTACGAGCTTGTTCATCAGC
>9630_cluster3284
TGTTTACGAGCTTGTTCATCAGC
>9631_cluster1455
TCCTGTTGCTCCTGTTATTCCTGTCGCTCCCGTT
>9633_cluster286
CCCAGTTGGTCCAGTTGGCCCAGTCGGCCCAGTTGGTCCAGTAG
>9634_cluster1455
TCCTGTTGCTCCTGTTATTCCTGTCGCTCCCGTT
>9635_cluster3284
TGTTTACGAGCTTGTTCATCAGC
>9636_cluster286
CCCAGTTGGTCCAGTTGGCCCAGTCGGCCCAGTTGGTCCAGTAG
>9638_cluster1455
TCCTGTTGCTCCTGTTATTCCTGTCGCTCCCGTT
>9639_cluster3284
TGTTTACGAGCTTGTTCATCAGC
>9641_cluster286
CCCAGTTGGTCCAGTTGGCCCAGTCGGCCCAGTTGGTCCAGTAG
>9643_cluster1455
TCCTGTTGCTCCTGTTATTCCTGTCGCTCCCGTT
>9644_cluster3284
TGTTTACGAGCTTGTTCATCAGC
>9645_cluster286
CCCAGTTGGTCCAGTTGGCCCAGTCGGCCCAGTTGGTCCAGTAG
>9646_cluster1455
TCCTGTTGCTCCTGTTATTCCTGTCGCTCCCGTT
>9647_cluster3284
TGTTTACGAGCTTGTTCATCAGC
>9649_cluster1455
TCCTGTTGCTCCTGTTATTCCTGTCGCTCCCGTT
>9651_cluster3284
TGTTTACGAGCTTGTTCATCAGC
>9652_cluster286
CCCAGTTGGTCCAGTTGGCCCAGTCGGCCCAGTTGGTCCAGTAG
>9653_cluster3284
TGTTTACGAGCTTGTTCATCAGC
>9654_cluster286
CCCAGTTGGTCCAGTTGGCCCAGTCGGCCCAGTTGGTCCAGTAG
>9655_cluster1455
TCCTGTTGCTCCTGTTATTCCTGTCGCTCCCGTT
>9657_cluster1455
TCCTGTTGCTCCTGTTATTCCTGTCGCTCCCGTT
>9658_cluster3284
TGTTTACGAGCTTGTTCATCAGC
>9659_cluster286
CCCAGTTGGTCCAGTTGGCCCAGTCGGCCCAGTTGGTCCAGTAG
>9661_cluster1455
TCCTGTTGCTCCTGTTATTCCTGTCGCTCCCGTT
>9663_cluster286
CCCAGTTGGTCCAGTTGGCCCAGTCGGCCCAGTTGGTCCAGTAG
>9667_cluster36
TGCTGATACGGCGCTGGCTCAGGCTGATAGGCCTGCGGCGCAGGTTGACCGGC
>9668_cluster36
TGCTGATACGGCGCTGGCTCAGGCTGATAGGCCTGCGGCGCAGGTTGACCGGC
>9670_cluster36
TGCTGATACGGCGCTGGCTCAGGCTGATAGGCCTGCGGCGCAGGTTGACCGGC
>9672_singleton
TTTTCGCTGGCATCCGCGATTTG
>9673_singleton
GCTGGCATCCGCGATTTGTTAGCGTGCTTC
>9674_singleton
GGCGCAGGCGGTGCCGGCGCAGGCGG
>9675_singleton
GCCGTCGCGGTTGCCCTGGTATCCACC
>9676_cluster1317
GCCAAGAAGGCTCCGGCCAAGACCGCAGCCAAGAA
>9677_singleton
TCAAGCGCAACGAGGACCGTGGCGGCTTCCGC
>9678_singleton
CCAACCGAACCAACCCCAAGCGA
>9679_singleton
TACTGAGGAGCCTTCGGAGTCGG
>9686_singleton
ATGGAACACCCGTCGTTCCCGTCGATGCA
>9689_cluster158
GAGTCCGAGTCGCTGTCGGAATCCGAGTC
>9693_cluster250
TGAGTCTGCTGTGGCTTCTGGTATCCGACTGCGAACAACGGGGTTG
>9697_singleton
ACTCCGTCCGAGGGTCGGACAG
>9701_singleton
AATTCACGACGTGGACGATCTTCACCACCAAATGAACG
>9705_singleton
AGATAAATACTAATCTGTAGCAG
>9713_singleton
GGCGATAACGGCGGCGGTAA
>9714_singleton
GCGGCAGCGGCGGTAGCGGCGGC
>9715_cluster444
GGTAGCCCTGCTGCGGCGGGTAGCCGCC
>9721_cluster1274
TTCAATCAAGGGACTTATAA
>9722_cluster353
TTGTCTTTTGTTTTTCTTGTTCT
>9723_singleton
TTTGTTGTAAAAAGGATTTTTT
>9724_cluster1422
CAACTTCAATCAAGGCACTTATAACTTTAATAACA
>9733_cluster522
CGGCAGGCTGGTCAGCTGGTTACCAGAGACC
>9740_cluster4172
GCAGCAGCCGGAGCCGAAGC
>9742_cluster4172
GCAGCAGCCGGAGCCGAAGC
>9751_singleton
GCCTCGGCCCGGACCCGCTCGGCCTC
>9754_singleton
CCCGTCACCGACGTACCGGCCGCCG
>9755_singleton
GGCCAGAACGACGGCCAGAAC
>9756_singleton
CACACGAGCCGGACCCGGCAC
>9764_singleton
CTGGCGGATCGGGCAGGCGGCGGA
>9766_cluster2431
CTATTTTTCAACTTTAGTTGTTAGGGGCT
>9767_cluster977
TGCAAGTTGGCGGGGGCCCA
>9768_cluster1221
AAATTCTACAGACAATGCAAGTTGGGGTGGGGCCAC
>9769_cluster512
TCTATGTTGGGGCCCCGCCAACTTGCACA
>9770_cluster2431
CTATTTTTCAACTTTAGTTGTTAGGGGCT
>9771_cluster442
ACTCAGATTCAGACAGCGACTCA
>9772_cluster977
TTGGCGGGGCCCCAACACAGA
>9773_cluster977
TTGGCGGGGCCCCAACACAGA
>9774_cluster512
TCTATGTTGGGGCCCCGCCAACTTGCACA
>9775_cluster2431
CTATTTTTCAACTTTAGTTGTTAGGGGCT
>9776_cluster1221
AAATTCTACAGACAATGCAAGTTGGGGTGGGGCCAC
>9777_cluster977
TGCAAGTTGGCGGGGGCCCAA
>9778_cluster512
TCTATGTTGGGGCCCCGCCAACTTGCACA
>9779_cluster2431
CTATTTTTCAACTTTAGTTGTTAGGGGCT
>9781_singleton
AACGGCGGTGGCCACGGCAACGG
>9782_cluster1722
CTGTCGACCTCGACCTCGACGGG
>9783_cluster3282
TCGACCGGCCTCTCGTCGGCCAA
>9787_cluster36
TGCTGATACGGCGCTGGCTCAGGCTGATAGGCCTGCGGCGCAGGTTGACCGGC
>9788_cluster36
TGCTGATACGGCGCTGGCTCAGGCTGATAGGCCTGCGGCGCAGGTTGACCGGC
>9789_singleton
GCCCTGTCGGCAACCCAGGTCG
>9798_cluster3600
GGCGCGGCCTTCTTGGCCGGAG
>9800_cluster1385
CACCAAGGCCAACATCATGGACACCAAGGTCAACA
>9801_cluster1489
TTTAAACCATAAATATCTGGATTAGAATAATTTA
>9802_cluster3668
GTTGAAAAAACAGAAGGTACAG
>9803_cluster1514
CTACCGGGTCTACTGGACCTACCGGGGCTACCGG
>9804_cluster303
CAACGGGATCAACAGGTCCAACGGG
>9807_cluster1373
TCCTGTTACTCCCGTTGGTCCCGT
>9812_singleton
CCGCTCAGGCGCCGCACGGGCT
>9825_singleton
GATGCCGACGCTGACGCTGATGCTGATGCTGACGCCGATGCCGACGC
>9828_singleton
CGAAGCCTGAGCCCAAGCCTGAACCGAAG
>9831_singleton
GACCGGACCGGTACAGCCCGGACCG
>9833_cluster3509
AAGCCACCACCGGAGCCGCCACC
>9834_singleton
GCACTAGTGACTGAACTAGCGCTAGCTTGACTAGTACTGCTTTGGCTAACGGC
>9842_singleton
GTTAAGGACGTGAGAGAATCCAAACCCTCAAGCTTACTGATTTGGTT
>9843_cluster512
TGCAAGTTGGCGGGGCCCCA
>9844_cluster1221
TGCAAGTTGGGGAGGGGCCAC
>9845_cluster2859
CTTCAACTAAAGTGGAAACACCGCAA
>9846_singleton
GCCCCGGCCCGGCGCAGCGCGCCGGGCGTTCA
>9847_cluster3477
CGCCACCGGCAACGGCGCGGTCG
>9848_singleton
GCGAGATTGTGGTGGCGCGGTCGCGGCTTGCGCCGCTCCTACAC
>9849_cluster1401
TCGAAACCGTCAACGGCAGCATCAACGTCGGCGCC
>9856_singleton
GGCGGCCTCGCCCGGCGTGGG
>9860_singleton
TAAAATTAAAGATAATTAAAGATGGCTGTCTTTGTTGTTT
>9868_singleton
AGCAGGGCGGTCACCGTAAG
>9872_singleton
TGAAGTACTCAACGATGATGATTGGCTTGCTGATA
>9874_cluster51
GCGGCGGTCTTGCGGGTGCGGCGCGGCTTGGCCTCGG
>9875_singleton
TACACCCGCAACGCTCGTGC
>9876_cluster3981
AACAACAATAACAACAACAA
>9877_cluster3638
GGCTGCGGGAATCCGTAACCGC
>9878_singleton
CCGGCAGAAGTCCGACGCCCCGC
>9879_singleton
GCTGGGCACGGACGGCCGTCCGGC
>9884_cluster442
GACTCAGATAGCGACTCAGATTC
>9885_cluster512
TCTATGTTGGGGCCCCGCCAACTTGCACA
>9886_cluster106
GTCGATGTCGAAGTCGACAACGACGAGACATTACTGTTGGTTGTGCTCA
>9887_cluster2639
TCGACTTCGACTTCTACCGGCATGAGCA
>9888_cluster211
TGTCGACATCGGCTTCGACAGGTATCACTTCGCTGTCCACTGGCCTG
>9889_cluster1337
GTGCTCAGGCCGGTCGAGGTCGAGGTCGACAGCGA
>9890_cluster3713
GAGGTCGACAGCGATGTCAC
>9891_cluster3713
TGGAGGTCGACAGCGAGGTCAC
>9892_cluster2639
TCGACTTCGACTTCTACCGGCATGAGCA
>9893_cluster211
TGTCGACATCGGCTTCGACAGGTATCACTTCGCTGTCCACTGGCCTG
>9894_cluster3713
TCGAGGTCGACAGCGAGGTCAC
>9895_cluster1337
GTGCTCAGGCCGGTCGAGGTCGAGGTCGACAGCGA
>9896_cluster1227
CGTGCTCAGGCCAGTCGACGCCGAAGTCGACAGCGA
>9897_singleton
CTGAGCACGACTAACAGCAACGT
>9898_cluster2639
TCGACTTCGACTTCTACCGGCATGAGCA
>9899_singleton
CAGCGATGTCACGCTGCTGTTGG
>9913_singleton
GCATCGGCATCCGCATCGGCATCGGCGTCGGCATCGGCATC
>9914_singleton
GTTTTCCGTGTCAAAGCACGAA
>9915_singleton
GGTAACACAGGTGCTACTGGTGCCAC
>9917_singleton
CAACATTCTAAACAAAACGA
>9918_cluster1522
CCTTGAATTCCTTGTGGACCTTTCGCTCCGGTTG
>9919_cluster286
CCAGTTGGCCCAGTTGGTCCAGTAG
>9920_cluster3275
CCAGTCGGTCCTGCTGGTCC
>9921_cluster2825
CGCCAGTAGCCCCTGCTGGTCCTTGA
>9931_singleton
TAAGCAATTTTGATACGAGCTCAGTTACT
>9932_cluster311
ACTGAACTCGTATCAAAGGTACTTAAATCTAGCTCTTCAAGACT
>9935_cluster127
GATGCGGATGCTGACGCTGATGC
>9936_cluster311
AGTCTTGAAGAGCTAGATTTAAGTACCTTTGATACGAGTTCAGT
>9938_singleton
GCTGATGCGCAGGCTGATGC
>9952_singleton
ATCGACATCGCCCGATCCCG
>9957_cluster2925
GAGTAAGCGCTAAAGCGCTAACTCCG
>9958_cluster3235
CTCCCGAAAAACCTCACCTT
>9960_cluster1227
AGGCCGGTCGACGTCGAAGTCGACAGCGA
>9961_singleton
CGACAGGCCCGTCGACGTCGAGGTCGACA
>9962_cluster290
ACCGCCGCCGCCACCACCGC
>9963_singleton
GGTCACGGGCGCGCTCGGCGGC
>9964_singleton
TGCCGGTGCCGGTGCCGGTGTC
>9965_singleton
TGTCGTCGGCCAACAGCTCGATC
>9966_singleton
CCGGAAGTACCCGAGGTACCGGAAGTGCCCGAGGT
>9967_singleton
CGAGCGGTACGACCAGCGGTACGACGAGC
>9968_cluster3448
GCGTCGGGCAACAACAGCACGGC
>9969_singleton
TGACCGGCACGCTCGGCAACGTC
>9970_cluster189
GCGAAGAAGGTTGCTGCGAAGAAGGCCGCACCGGCGAAGAAGGCTGC
>9971_singleton
GATATCGGATAGCTATCCGATA
>9972_singleton
CTTACTCTCGCCCCATGCTTCGCGGTCGGC
>9974_singleton
ACGACGCGATGAAGAAGGACGCCATG
>9975_singleton
CGGTGACGGCGGTGGCAACGGCA
>9976_singleton
TCGACGTCGACGGGCATCAGGTCGCTGTCGACAGGC
>9977_singleton
GCGATCGCCGAAGCCGAAGC
>9978_singleton
TCCCGAAAAACCTCACCTTTGCG
>9979_singleton
GAGTTAGCGCTTCAGCGCTTACTCTG
>9980_singleton
ACCTCGACCGGCCTCTCGTCGGC
>9981_cluster1337
TCGCTGTCGACCTCGACCTCGAC
>9982_cluster1
CTGTCGACTTCCACGTCGACCGG
>9983_cluster2925
CGGAGTAAGCGCTAAAGCGCTAACTC
>9984_singleton
GACGCCGACGCCAACGCCGACGCCAACGCCAACGCCAACGCCGACGC
>9985_cluster2925
GAGTAAGCGCTAAAGCGCTAACTCCG
>9987_cluster3235
GCTCCCGAAAAAGCTCACCTTTGG
>9988_singleton
GGGACGCCGCACGGGACGCCGCATGGGAC
>9989_singleton
CGCCGCATGGGACGCCGCATGGGCCGCCG
>9990_cluster3779
TCGGCGGCGCGCTCGGCGGCG
>9991_singleton
GGTACGTCCGGCACTTCGGGCACGTCCGGCACTTCGGGTACGTC
>9992_cluster3306
GCCGAGGAGAGGCCGGTCGA
>9994_cluster4149
CCCCACAAACCATGACCTTT
>9995_cluster1337
TCGCTGTCGACCTCCACCTCGAC
>9997_singleton
CCGCGCCGGCCGCAGCGGCCGCGCCG
>9998_cluster1428
GTCGAGGTCGACGTCGACAGCGACGTGATCGAGCT
>10002_singleton
GCCGCGCAGCGCCACGCCGAGGC
>10003_singleton
CTCGGCGACTCGGCGACTCGG
>10005_cluster1
AGCTCGATCGCTTCGCTGTCGAC
>10006_cluster2929
GAAGTACCCGAAGTACCGGAGGTACC
>10007_cluster2929
GAAGTACCCGAAGTACCGGAGGTACC
>10008_cluster3779
CGCCGCCGAGCGCGCCGCCGA
>10009_singleton
CTCGGCTGCGGCCTGCGCGGC
>10010_cluster502
CCGGCGCGCTGAACGGCGTGGTCGGCACGGTCACGGGCGC
>10011_singleton
TGCGAGCGATGCAGCTGCTGCTG
>10013_singleton
GAAGGCGGCGGCGGTGGCGGCGG
>10014_cluster2441
CTGCGGCGTCCCCTGCGGCGGCCCATGCG
>10015_cluster2441
GCGGCGTCCCCTGCGGCGGCCCATGCGGC
>10019_cluster4180
GGCGTTCCCGTGGTCGGCGT
>10020_cluster2442
CGACAACGGCGGCTCCGGCAAGAGCGACA
>10021_singleton
AACACTGGCAACAACACCGGTGACAACAC
>10022_cluster2442
CGACAACGGCGGCTCCGGCAAGAGCGACA
>10023_cluster4180
GGCGTTCCCGTGGTCGGCGT
>10025_singleton
AAGCTGTCAATGTCATCCGGTTCT
>10029_cluster442
TCAGACAGCGACTCAGATTCAGA
>10030_cluster442
TCAGACAGCGACTCAGATTCAGA
>10031_cluster442
TCAGACAGCGACTCAGATTCAGA
>10032_singleton
GCAATGGCAACGGCAATTCC
>10034_singleton
CGACTGGATGTACGGCACATTCGGCTGCTCCTTCGAAGGCTCCTGCTGTAT
>10041_singleton
CGGACGCATCTTTACGCACCTGCAGGGC
>10045_singleton
ACGGATTGTTCAACAGGGAAT
>10047_singleton
CTTATGTGATGGTTATGTGATAAAGAGAAAAAAGAACAGCTCTAAG
>10055_singleton
AATAAAATTACTAAAATTGAAAATATTGATAAACTAACAAAGCTTTC
>10075_singleton
GGTTTCGCCGCAGGCTTGGCGGCGGCCTTGGCTGCCGGCTT
>10079_cluster1398
TCTCTACTGATGTGTTGTATTGG
>10091_cluster1377
GGAGTAACGGGAGCAACCGGGGTAACAGGAG
>10092_cluster2903
GTAACGGGAGCAACCGGAGTAACAGG
>10093_cluster3862
CGGAGGCTACGGCGGCTACGG
>10094_singleton
CCGTTGCCGCCGCCGTTGCCGCCGCCGTTGCCGCCGCCGTTGCC
>10096_cluster3235
AAAGGTGAGGTTTTTCGGGA
>10097_singleton
GACAGCGAGCCGACCGAGCTGTT
>10098_cluster659
ATTTTACCATATAAACAATTAATAATAGGCTAAAAC
>10099_cluster659
ATTTTACCATATAAACAATTAATAATAGGCTAAAAC
>10100_cluster659
CTATTTTACCATATAAACAATTAATAATAGGCTAAAAC
>10101_cluster659
CTATTTTACCATATAAACAATTAATAATAGGCTAAAAC
>10102_cluster659
ATTTTATCATACAAACAATTAATAATAGGCTAAA
>10103_cluster659
ATTTTATCATACAAACAATTAATAATAGGCTAAA
>10104_singleton
GCGGAGCCGAGGGACCTGCGGACGGCGGAGCGGCCGGTACGCCCGGCGTC
>10107_singleton
CCGCCTTGGCCTCGGCCTCC
>10130_singleton
GACGAGCTGCTGTGCGCCGGTGTCCCAGCCGGGCTGGGCCGGGGCGG
>10131_singleton
GGGTGACGGCGTGGCCCTGGGTGCGTGGGGGA
>10132_singleton
CCTGCGAGGGTGCGTGGTCCGC
>10133_singleton
CCGGAGGGGCCGGGAGGCCGGAGGG
>10134_singleton
CACCGACCCGTCGCCGGTCCGCGCCTCCACCGGG
>10136_singleton
AGCGGAACCACCGCCGACGTTGCCGCCG
>10137_cluster480
TCCGAATCACTGTCGGAGTCCGAATCACTGTCGGAATCCGA
>10138_cluster1787
TCTTGATTGCTTGTACTGGTTGCCTGACTAGT
>10139_cluster4183
AGTGCAAGTAGTAGCAGTGC
>10140_cluster1332
TCTTTTTGAGAAGTCCGCTTGTACCAAGGGATTCA
>10141_cluster1787
CTTGATTGCTTGTACTGGTTGCCTGACTAGTA
>10142_cluster218
GAATCACTGTCAGAGTCGGAATCACTGTCGGAGTCCGAATC
>10143_cluster4183
AGTGCAAGTAGTAGCAGTGC
>10149_cluster3004
GGTTCTACAGCTACTTCTGGTTGAA
>10162_singleton
CCGTCCGGGGCGACGCTCAG
>10163_singleton
GGTGAGGTTGCCGCCGTTCACG
>10164_singleton
GATTCACTTAATGATGTGCTTGCACTTGTTGAGTC
>10165_singleton
TCGTGCGTCGTCGCCGGAGCTGC
>10166_singleton
CGCTTCAATCACCTCTGGCTCAG
>10168_singleton
TTCCGCTTGCGCTTTCGCCTGTG
>10169_cluster1726
ATATAGAAGTACAGGTGTGGACAGACACTTAT
>10174_cluster442
GACTCAGATAGCGACTCAGATTC
>10175_cluster512
TGCAAGTTGGCGGGGCCCCAACATAGA
>10176_cluster512
TCTATGTTGGGGCCCCGCCAACTTGCACA
>10177_cluster512
TCTATGTTGGGGCCCCGCCAACTTGCACA
>10178_cluster442
GACTCAGATAGCGACTCAGATTC
>10179_cluster512
TGCAAGTTGGCGGGGCCCCAACATAGA
>10183_singleton
GAGGGCCCCCGCCCGAGCTCTACCAGCTGACGGAACCTGCTGCCGCAGC
>10184_singleton
AGGTCGACCTAAAAAAGCAGC
>10185_singleton
GACGTCGATCGCGCCGTTCGACGT
>10186_singleton
GGCGCTGGTCTCGAGACGCT
>10187_singleton
CATCGCGGTCACCGTACGAACGCGGCGCACC
>10189_singleton
CGAAGTGCGGGCTCAGCCTGTTC
>10194_singleton
GGCGAGGGGGAAAAGACCGCA
>10195_cluster134
GACGCTGATGCTGATGCCGATGCAGATGC
>10197_singleton
CTGCGGCTGCTCATACTGCGGCTGCTGGTGCTGCGGCTGCT
>10207_cluster36
CTGATACGGCGCTGGCTCAGGCTGATAGGCCTGCGGCGCAGGTTGACCGGCAT
>10210_cluster166
GATGCCGATGCCGATGCCGATGCCGATGC
>10212_cluster158
GACTCTGACAGCGACTCGGATTC
>10216_cluster3292
CCTGCGAAGCCGGTGAGGAAGAT
>10234_cluster1547
CACTTATGCATGCGCTTTAGCTCAAGTATTCCT
>10235_cluster547
AAATTCTCTGTGTTGGGGCCCACACCCCAACTTGCATTG
>10237_cluster3722
TTTGCGGTTTTCGCAATTCCAG
>10239_singleton
TAAGTGCGAGTGAATCATTAAGTGAGAGCGAATCATTAAGTG
>10240_cluster1547
CACTTATGCATGCGCTTTAGCTCAAGTATTCCT
>10252_singleton
TCAGAATCAGCGTCAGAAAGTGCATCAGT
>10253_cluster2449
GCTTCAGTATCTGCGTCAGAATCAGCAAG
>10254_singleton
ATCACAATCAGTCTCTAATTCCGAGTCAGCGTCAG
>10255_singleton
GGCCTTCTCAGCCTTCTCGGCCTTCTCAGCCTTCTCGGCCTTCG
>10256_singleton
ATCGCGGGCAAGGCCCGCTCCTACAGGGGAA
>10263_singleton
AAGCAGCAGAAGAAACAACT
>10266_singleton
CCCAAGTAGCTTAACGCCGCCACTTGAGCTACTTCAG
>10267_singleton
GCTGCTTGTGCTTGGGCTGCTGCCTCTGCTTC
>10272_singleton
GAGGTGGAGGAGCCGCCCGTCGA
>10275_cluster3284
TGTTTACGAGCTTGTTCATCAGC
>10276_singleton
GTCCGTGTTGAAGGAATCCT
>10277_singleton
GACCGCGACGCCGACTCCCAC
>10284_cluster2799
CCGGCTACGGCAGCACCCAGACGGC
>10285_singleton
GCCGGCTACGGCAGCACCCAGACCGCGGG
>10287_singleton
CAGGTGCCGAAGGTCCCGCAGGTCCA
>10288_singleton
ATCAATTAACCGCATTGGATTTAAGTACCAATACAGCAATTACA
>10292_singleton
CATCGCGACAGGAGGCCGAAGGCCTCCCGA
>10293_singleton
AAACAAATATATTTTTTAACGA
>10294_singleton
CACCGCGGTAGCCGCCGCGG
>10309_cluster1062
GTGGTCTAGGTCATTGATCTGACAGACATCTGAAAC
>10311_cluster1062
GTGGTCTAGGTCATTGATCTGACAGACATCTGAAAC
>10314_cluster32
CTTAAAGAGCTAGATGTAAGTAACTTTGATACAAGTTCCGTTACTAATATG
>10319_singleton
CAACAAGTGCGAGCCAATCAGCAAGCACA
>10320_singleton
ACATCAGCTTCTGAATCAGCATCAACAAG
>10321_singleton
GCAATCTTTATCTGCCGACTAAAA
>10322_singleton
AAGCACATCAGCTTCTGAATCAGCATCAA
>10323_cluster3004
GGTTCTACAGCTACTTCTGGTTGAA
>10332_cluster2735
CCCCTGTAGAGCCGAGCCATGCTCGGC
>10333_cluster2457
GTTGGCTTGGCTGTTGGCTTGGCTGTTGG
>10334_cluster3103
GTGCCGAGCCATGCTCGGCAGGGGC
>10337_singleton
ATTTCTCGGAGTTTCCGAATTTT
>10340_singleton
CTTTTTCTTCTTCTTTAGCTTTTGCTATTTCT
>10341_singleton
TTGAGCACCCGTAGCGCCAGTAGCAC
>10347_singleton
TTGTAGCCGCCCTCGCGACG
>10348_singleton
CTTCGACCCCCGGCACGGCTTCG
>10350_cluster3533
TCCTTAGCTTTATCTGCTTCATC
>10352_cluster3533
TCCTTAGCTTTATCTGCTTCATC
>10353_singleton
GCTGTTGTAACTGACAAAGGCGAACCTGCAGT
>10354_singleton
CTAACTCTGGAACTTCGTGAACTGGAGCTGTAG
>10377_cluster522
CGGCAGGCTGGTCAGCTGGTTACCAGAGACC
>10380_cluster522
CGGCAGGCTGGTCAGCTGGTTACCAGAGACC
>10386_singleton
GACGTCGAGAAGGATCTCGACAAGGACCT
>10388_singleton
GCGATTCTGACTCTGACAGCGACTCTGATTCTGACAGCGAC
>10389_cluster3810
TTGGCGCTGCTTTAGGTGGTG
>10390_singleton
GCCAAGCAGCAAAAAGCTGCTGACGA
>10392_cluster486
CAGCCCGGCCGGCGCTTGAGGCCATCCTTGACCGCCAGGTC
>10393_singleton
CCCCGTACGAGGAGACGGCCCTGATCCCGCCG
>10395_singleton
CCGGGTCGACCTGGCCCAGGAGCTGGGTGGCCTCGGC
>10398_singleton
CAAAGAACAGCCCGGCCGGCGCTTGAGGCCACC
>10402_singleton
GATTGGCCTCAAGCGCCGGCCGGGCTGTGG
>10403_cluster2851
TCCGTGGGCTCCGGGTCGGTCGGCTC
>10405_cluster486
GATGGCCTCAAGCGCCGGCCGGGCTG
>10407_singleton
CGGCCGAGGAGGCCGAGGCC
>10408_cluster4065
TGCGGGTAGCCGTAGCCGGG
>10410_singleton
ACCAACAGCCCGGCCGGCGTTTGAGGCC
>10411_singleton
GTTGCTGACGCTGCTGATCCTGTTGT
>10421_cluster487
TGCCGGCGGCAATGGCAACGGCAATGCTGGCGGCAATGGCA
>10422_cluster3104
CACTCAGTTCGGAATCCGAACTCAG
>10437_singleton
CCACCACTGATCACGGTCTGCGTGCCGCCGCTGCT
>10438_singleton
TGGCCGCCGTCGCCATGACCGCCATC
>10443_singleton
CGGCAGCACCGGTAACTGAAGAAGATCAAGCAGAA
>10444_singleton
ACTGGAGCTACTGGAGCTACTGGAGCTACTGG
>10452_cluster1332
TCTTTTTGAGAAGTCCGCTTGTACCAAGGGGTTCA
>10453_cluster1416
TCCGTTTTTCGGAAGTCTGCTTGTATCAAGGGATT
>10454_cluster1415
TTTCGATTTTCGAAATTCCGCTCGTAGCAAGGGAT
>10458_cluster409
CCAGTAGCGCCAGTAGCGCCAGTAGCACCAGTAACGCCAGTA
>10459_singleton
CCATTACCATTACCATTACCATTACCATTGCCATTGCCATTGCCATT
>10498_cluster1414
TTGTGTTTTTTAGCGGCCTGGGCTTTCTGCGCAGC
>10505_cluster164
GACTCTGACAGCGATTCGGACTCCGACAGCGACTC
>10521_singleton
TCAAAAGCTCCCCCTTCAGGGGG
>10522_cluster488
CCCCCGCCGTCATCCCGAACTTGTTTC
>10523_singleton
CCGCCGTCGTGCTGAATTTATTTCAGCATCCCACAGGACAAGTGAACCT
>10524_singleton
GCGTTTCGGTTAACAGATGCTTCGTGCCTCAGCAAGACAAGGTTGTCATCCTGACGAAG
>10525_cluster488
TGTCCTGTGGGGTCCCGAAACAAGTTCGGGATGACGGCGGG
>10526_cluster153
TCGGACTCGGACAGTGATTCGGA
>10527_cluster345
GAACCAAGCGAACCAAGCGAACCAAGTGAACCGAG
>10528_cluster1652
CAACCAGTACAAGCAATCAAGAATCCA
>10529_singleton
AACGGGAGCGACAGGTCCAACAGGAG
>10530_singleton
AAGTGAGATAGCTATGACAAGCTGTGCG
>10534_singleton
AGTGCGTCAGTCTCAGTTTCAGAGTCAGCAAGTGCGTCAGT
>10535_singleton
TCCCCGGTAGCTCCCGTGGCTCCCGT
>10536_cluster1377
CCGGTTGCTCCTGTTGCTCCCGTTAC
>10539_singleton
TGTATTCCTTGAGGACCGGTTGGGCC
>10540_cluster409
TACTGGCGTTACTGGCGCTACTGGCGCTACTGGCGTTACTGG
>10541_singleton
GGCAATGGTAACGGCAACGGCAATGGCAATGGTAACGGCAATGGTAA
>10549_singleton
CAGCAGCAGGGCTATGGGCAGCC
>10566_singleton
GAAGGCGGCCTCGAGCCTTGCACCGCCCATGAAGACGCTTTCGCCGG
>10568_singleton
AACTTGGTATCACTTAGCAAATTGGGGTGGTATGAATACTG
>10569_cluster1291
GTCCGATTTTCGGATTTTCGCTCGTAGCAAGGGTT
>10570_cluster1332
TCTTTTTGAGAAGTCCGCTTGTACCAAGGGGTTCA
>10571_cluster1416
TCCGTTTTTCGGAAGTCTGCTTGTATCAAGGGATT
>10573_cluster1332
TCTCTTTTTGAGAAGTCCGCTTGTACCAAGGGGTT
>10574_cluster1416
TCCGTTTTTCGGAAGTCTGCTTGTATCAAGGGATT
>10575_cluster1415
TTTCGATTTTCGAAATTCCGCTCGTAGCAAGGGAT
>10577_cluster1332
TCTTTTTGAGAAGTCCGCTTGTACCAAGGGGTTCA
>10578_cluster1416
TCCGTTTTTCGGAAGTCTGCTTGTATCAAGGGATT
>10579_cluster1291
GTCCGATTTTCGGATTTTCGCTCGTAGCAAGGGTT
>10580_cluster1416
TCCGTTTTTCGGAAGTCTGCTTGTATCAAGGGATT
>10582_cluster1415
TCCCTTGCTACGAGCGGAATTTCGAAAATCGAAAG
>10587_cluster1285
TCTATTTTTTAGACTTTCGCTCGTAGCAAGGGTTT
>10588_cluster1434
CCCTTGCTACGAGCGGAAGTTCAAAAAATGAACTT
>10591_cluster1434
CCCTTGCTACGAGCGGAAGTTCAAAAAATGAACTT
>10592_cluster1360
AAACCCTTGCTGCGCGCAGAACTGTAAATTCTACA
>10593_singleton
CCCCTTGGTACAAGCGGACTTCTCAAAAAGAGAAA
>10594_cluster1291
CAAACCCTTGCTACGAGCGAAAATCCGAAAATCGG
>10599_cluster1416
TCCCTTGATACAAGCAGACTTCCGAAAAACGGAAA
>10600_cluster1360
AAACCCTTGCTGCGCGCAGAACTGTAAATTCTACA
>10601_cluster1291
TCCGATTTTCGGATTTTCGCTCGTAGCAAGGGTTT
>10602_cluster1360
TGTAGAATTTACAGTTCTGCGCGCAGCAAGGGTTT
>10603_singleton
TGCACTTTTTGCAGTTCCGCTTGTAGCAAGGGTTT
>10604_cluster1360
TGTAGAATTTACAGTTCTGCGCGCAGCAAGGGTTT
>10605_cluster52
CTCAAGCTCTCACTATTACTTGTCGAGTCACTCAAGCTTTCGCTATTACTTG
>10606_cluster259
ATTCGACATCAACAAGTACAAGCGAAAGCTTGAGTGATTCAACATC
>10607_cluster260
CAAGTACAAGTGAGAGTTTGAGTAATTCAACATCAACAAGTACAAG
>10608_cluster1285
AACCCTTGCTACGAGCGAAAGTCTAAAAAATAGAC
>10609_cluster1416
AATCCCTTGATACAAGCAGACTTCCGAAAAACGGA
>10610_cluster260
CAAGTACAAGTGAGAGTTTGAGTAATTCAACATCAACAAGTACAAG
>10611_cluster259
ATTCGACATCAACAAGTACAAGCGAAAGCTTGAGTGATTCAACATC
>10612_cluster52
CTCAAGCTCTCACTATTACTTGTCGAGTCACTCAAGCTTTCGCTATTACTTG
>10613_cluster1285
AACCCTTGCTACGAGCGAAAGTCTAAAAAATAGAC
>10614_cluster1416
AATCCCTTGATACAAGCAGACTTCCGAAAAACGGA
>10620_cluster4151
GGCTACGGTCAGCAGCAGCC
>10621_cluster4045
ACCGGAGGCGGCGGCCCCGA
>10622_singleton
GGAGGCGGCGGCCCCGACGGCGG
>10623_cluster4045
ACCGGAGGCGGCGGCCCCGA
>10624_cluster3600
GGCGCGGCCTTCTTGGCCGGAG
>10626_cluster3600
GGCGCGGCCTTCTTGGCCGGAG
>10628_cluster3600
GGCGCGGCCTTCTTGGCCGGAG
>10630_cluster4045
ACCGGAGGCGGCGGCCCCGA
>10631_cluster3600
GGCGCGGCCTTCTTGGCCGGAG
>10633_cluster4045
ACCGGAGGCGGCGGCCCCGA
>10634_cluster491
CCCACGAGCGTTCCGTCGCGGGTCGCGGTCGGCACCCCGAC
>10665_cluster2620
GTGTCACCCACGGGCGCAAGGCACGTAT
>10667_singleton
CGGGGAGGATCGGTCCAACCGCACCCGGGCTCA
>10668_singleton
TGCGGCTGCACCGATCCTCCCCGGGGAAGGG
>10669_cluster33
GGAGCAACCGGAGCAACCGG
>10670_cluster1450
GCAACCGGAATAACAGGAGCAACCGG
>10676_singleton
GCCAGGCCCTTGCTGCCGCCGAC
>10681_singleton
GCTGCGGCGCTACCGGCTGCTGCGGC
>10683_singleton
GAACCATAGACGTTCACCTT
>10684_singleton
CCGGTTGCACCTGTCGCCCCGGTCGAGCCGGTTGC
>10686_singleton
ACGGTCTTCGCGCGGACGGAAGCCACCGCGGTCAC
>10687_cluster405
GCGAAGAAGGCTCCCGCCAAGAAGGC
>10688_singleton
CGCCGGGGCCGGGGCCTGGGCGG
>10689_singleton
GTGCCGTGTCCGCCGGGCCGCCGGGGGTGCCGCGTGCGCCGGGCGGCCGGGGGTG
>10690_singleton
GTCGTCCCGACGGAACCCGCCACGGTCGCGGTCGTCCC
>10691_singleton
GCGGCGCGGCTTGGCCTCCGTG
>10692_singleton
GCGCCGGGCAGCCGGTCGGCGG
>10693_singleton
CCTGTATCGCCTTTAGGACCTGTTGGACCCGCAGGACCT
>10694_singleton
GGTCCAGCAGGTCCTAAGGGT
>10697_cluster2736
TGACATATCGCACACGCGATTTTTAGA
>10698_cluster2737
GTGATACATCGCACACGCGGTTTTTAG
>10699_singleton
GTGACACATCGCACATGCGATTTTCA
>10700_cluster2736
GTGACATATCGCACACGCGATTTT
>10701_singleton
TTTTTTAGTTTTGATGTGTGAA
>10702_cluster2737
GTGGTACATCGCACACGCGGTTTGTAG
>10703_cluster2736
TCTAAAAACCGCGTGTGCGATA
>10704_singleton
GCTACATATCGCACATGCGGTT
>10705_cluster2875
TGGTACGGGTGGCGGCACTGGTGGCG
>10706_singleton
TCCTTGTGGTCCTGTTGCTCCGTCTG
>10707_cluster218
GACAGTGATTCGGATTCGGACAGTGATTCCGACTCCGACAGTGATTC
>10708_cluster1652
AGTCAGGCAACCAGTACAAGCAATCAAGAATC
>10709_singleton
GACTCGGACTCTGACAGCGATTCGGATTCTGACAGCGATTCGGACTC
>10711_singleton
GGCCGTGGTCGCAGCCGTGATGACGATGATGATGA
>10712_cluster1489
TAAATTACTCTAATCCAGATATTTATGGTTTAAA
>10715_cluster1373
AACGGGACCAACCGGAGTAACAGGACCAACCGGAG
>10719_cluster4120
GGTGCTGCATATGGATTTTG
>10720_cluster2884
ACGGGTGCTACCGGCGCTACTGG
>10722_cluster1971
CCGCACTTGCCCTCACCACACTTGCCCTC
>10723_singleton
GAACCAGAAGCCGACTTCGAAATCGAATCCGAACCAGAAG
>10724_singleton
ATTTCGGGCTCCGGTTCCGACTCAATTTCGAAGTC
>10727_singleton
TCTGGTTCCGACTCAATTTCGA
>10728_singleton
TCTGATTCAATCTCGAAGTCAACGTCTGGTTCTGA
>10730_singleton
TTTTTTCTTCGCCGCTTTCTTTTTA
>10731_singleton
GAACTCTTACAGGTTAGCGACTTCTGCGATTCTACGAAGTTCG
>10732_singleton
GCAGCGAAGAAGACCACCGCCAC
>10733_cluster291
CTGCCAAGAAGGCTCCGGCCAAGA
>10735_cluster409
TACTGGCGTTACTGGCGCTACTGGCGCTACTGGCGTTACTGG
>10736_singleton
GAGCAAGCACAAAAAGAACAAGAGCA
>10742_cluster291
TCTTGGCCGGAGCCTTCTTGGCAG
>10743_singleton
TCGGCCAGCTTCGATCCCCGCTTCTG
>10758_cluster345
CTTGGTTCGCTCGGTTCGCTTGGTTCACTTGGTTCACTTGGTTC
>10759_cluster218
GAGTCGGAATCACTATCGGAATC
>10761_singleton
ATGAGAAGATAGAAGGAGTAGAGTCTAGACTTAATGAGAAGATAGA
>10764_cluster2891
TGTGGACCTTGAATTCCTTGTGGACC
>10765_cluster2920
CCTTGTATTCCTTGTGGACCGGTTGG
>10766_singleton
TACCGGAATTACGGGTCCTACCGGAGTTACTGGGGCTACCGGA
>10769_cluster3409
CTGCTGTTGCTGCTGGTCGAGCA
>10770_cluster28
GGGCTTGGCCGCCGGCTTCG
>10771_singleton
GCGGGCTTGGCTGCCGGTTTCGC
>10777_singleton
CTGCCCTGGTAGCCTCCCTG
>10792_singleton
GCTGGAAACCTCCTTCACGGCGGTCT
>10838_cluster3273
TACTGGCCGGGCTGGCCGTATTG
>10839_cluster36
TGCTGATACGGCGCTGGCTCAGGCTGATAGGCCTGCGGCGCAGGTTGACCGGC
>10842_singleton
GTTGCTTCTCCGCCTTTTTGGCCAATTTCCTGATAGAATTC
>10843_singleton
TTCCTCCTCCCCTCCACATTTTCGGCGTTAATC
>10844_singleton
GTCGTTAAACATCCCGATTAACTACCATTTTCC
>10845_singleton
TTTTGGGCTTCATAAGCACTACATGAC
>10846_singleton
TTCATTCGGATTAACTACCATTTTTCCTATGG
>10847_singleton
ACCTCTTATGGCGACCGTTTTTACTTGGACCTC
>10848_cluster2532
CGTCGCCGGAGCCGGCGATGTC
>10849_singleton
GCAATCCCGGCAACGGCAATCCCGGC
>10850_singleton
CGCGGCCCTCGAGGCCGAGGTCGCC
>10853_singleton
AAGAGAAAAAGAGAAAAAGAGAAAAT
>10854_singleton
CGGTTGCCGGATGGGACGTGTTACGAGCCTCCGGA
>10855_cluster2856
CGGCGAAGAAGACCACGGCGGCCAAG
>10856_singleton
CTGTGAAAACAAGCGAAGCG
>10858_singleton
TATAAATTTAAAAAAAGATG
>10863_singleton
GTCTGGGTACTGCCGTAGCCCGC
>10865_singleton
GCTTTGTGGTGCTTTTTAGCAGC
>10869_singleton
TCAGCATCATTAAGCAAGTCGACAAGTACATCGACAAGTGACTCAGACAG
>10871_singleton
AACGTCAGTATCAGATAGCGATTCAGCTTCATTAAGCAAGTCGACAAGCACGTCAACAAGTGA
>10872_singleton
AACGGCCAAAGCTGCGGCAACAT
>10873_singleton
ATGTTGCCGCAGCTTTGGCCATT
>10874_singleton
AGGCGATCAGCACCGCCTTC
>10875_singleton
TTGCTGTAGCAAGGGTCGGGCTTGCAGGG
>10876_singleton
GGTACTGGCGGCGGCACCGGTGGCGGCAC
>10877_singleton
CCACCCCAACTTGCATTGTTTG
>10878_cluster2431
AGCCCCTAACAACTAAAGTTGAAAAATAG
>10879_cluster512
TGTGCAAGTTGGCGGGGCCCCAACACAGA
>10880_cluster512
TGCAAGTTGGCGGGGCCCCAA
>10881_cluster977
TCTTTGTTGGGGCCCCGCCAA
>10882_cluster1276
GACTCAGATAGCGACTCAGACTC
>10885_singleton
ACCGTCGCGACGACCGTGGTGGCTTCAACCGGGACCGCCGGGACAAC
>10891_cluster1522
CCTTGAATTCCTTGTGGGCCTTG
>10893_cluster2920
CCTTGTATTCCTTGAGGACCAGTTG
>10894_cluster3079
CCTTCTGCACCTGTTGGACCGATTA
>10920_singleton
GGTGGACGTGCCCTCGGAGGTGCCGGTGGACGTGCCCTCCG
>10922_singleton
CGCGCCGCTTCGATGACGAGCGGCCGCCGCGC
>10923_singleton
GATGGTGTTGTTGCCGTTGCCGAC
>10930_cluster1971
CCGCACTTGCCTTCACCACACTTGCCCTC
>10936_singleton
TCTTCTTTCTTTTCAGCTTTTTCAGC
>10944_cluster158
CTGTCCGAGTCCGAATCACTGTC
>10946_cluster1359
CATTTTTTGAACTTCCGCTCGTAGCAAGGGTTTGA
>10947_cluster36
TGCTGATACGGCGCTGGCTCAGGCTGATAGGCCTGCGGCGCAGGTTGACCGGC
>10954_singleton
CCGTTGCCGTAGCCGTTGCCGT
>10960_singleton
GGCGCCGTCGGTGTACGGAT
>10971_cluster4135
GGCGGTGATGAAGACTGGCT
>10972_singleton
CCAGGCCCTAAAGGAGACCAAGGGGA
>10979_cluster1787
TCTTGATTGCTTGTACTGGTTGCCTGACTAGT
>10980_cluster221
GAGTCACTGTCGGAATCCGAATCACTATCGGAGTCGGAATCACTGTC
>10981_singleton
ATTGATTGACTCTCACTTAATGATTCACTCTC
>10982_singleton
GACGCCGATGCAGATGCAGATGCAGACGCAGATGCAGATGCAGATGC
>10983_singleton
ATCATTAAGCAAGTCGACAAGTACATCGACAAGCGATTCAGACAGTAC
>10984_singleton
GTTGCTCCGGTCGAGCCAGT
>10985_singleton
CCGGTCGCGCCGGTCGCACCTGTAGCTCCGGTCG
>10986_singleton
GTCAGAATCGGAGTCGCTGTCCG
>10987_singleton
GCCGCCGAAAAGGCCGCAGCCGAGAA
>10988_singleton
AAGAAAGCGCCGGCCAAGAAAGCCGC
>10990_singleton
CCGGATCGCGATTAGGGGGCTAAA
>10991_singleton
CGCGCTTAGCCCGCGAAAGTCGCTCCC
>10997_cluster4151
GGCTACGGCCAGCAGCAGCC
>11000_cluster3600
GGCGCGGCCTTCTTGGCCGGAG
>11001_singleton
TGCCGTCACCCCCGCGCCCGTGGAACGGACA
>11002_cluster3600
GGCGCGGCCTTCTTGGCCGGAG
>11003_cluster4045
ACCGGAGGCGGCGGCCCCGA
>11004_cluster491
CCCACGAGCGTTCCGTCGCGGGTCGCGGTCGGCACCCCGAC
>11013_cluster1527
CTGTTACCATTCCTAATTCCGTTACTTCTATTGG
>11015_singleton
TCATCGAGAACCCCCTCCTCCTCGCCGCGCTCATGCGCCACCG
>11016_singleton
CGGTCGTCACGGCGCTCGAA
>11018_singleton
GCCCCGGCCCCGGCCGCTCCGGCCCCCGC
>11020_singleton
TCGACCGGGAGCCGCCGCGCGGCCGCACGTACCGGCCGGA
>11021_singleton
CGTCGTTGGTCGAGCTTGTCGAGACCTGGTGAC
>11022_singleton
CGGGGTCTCGACAGGCTCGACCAGCG
>11023_cluster3937
GAGCCGCCGGTGCCGACCGT
>11024_singleton
GCCGTCGCCAAGAAGACCGCCGCC
>11028_cluster2147
GCGCTGGGGCCGATCGCCGAAGTCGCGCT
>11035_cluster522
CGGCAGGCTGGTCAGCTGGTTACCAGAGACC
>11037_cluster455
CTTCTGGCTTAGCTTCTGGCTT
>11040_cluster42
TTGAGGCGCTAGTACTTGCTGACGTCGAGGCACTCGT
>11042_singleton
CAGTGGCTCAAGCCCTCGGTTCCACCTCCTCCTCGC
>11043_singleton
AGTAACTCAGTAAGCATGAGTGAGAGCTTAAGTAACTCAGT
>11048_singleton
TCGGGCAGGCTGGTCAGCTGATTGTTG
>11050_singleton
GCGGGTGCCTGTCCCAGCGGGGACAGGCACC
>11054_singleton
AAGACCACCGCCAAGAAGGCGACCGC
>11057_cluster3765
GCTGCCCAGTGCGCCCGTGAC
>11058_cluster2907
GAGTAGGCGCTGAAGCGCCAACTC
>11060_cluster1255
GTTGCCGCTGGACCGCGATCTCTGAGCGGTTATAAT
>11061_cluster1255
GTTGCCGCTGGACCGCGATCTCTGAGCGGTTATAAT
>11067_singleton
GATGATCCTTTCCGAGATTACCCTGATG
>11074_cluster42
GCAAGTACGAGCGCCTCAACGAGTGC
>11075_singleton
AGTACTAGCGCCTCAACGAGTGCATCGAC
>11090_cluster522
CGGCAGGCTGGTCAGCTGGTTACCAGAGACC
>11094_cluster522
CGGCAGGCTGGTCAGCTGGTTACCAGAGACC
>11106_singleton
AAGTCAGATGCTCTACCAGCTGAGCTAAT
>11107_singleton
AAGTAGAAAAGTAGAAATATCTACCTCTGCGAGA
>11108_singleton
GCCGCCACCGTTACCGCCGCCGTTTCCGC
>11121_singleton
GAGGCCCCGGCTCCGCGTGCGCGCCGTCGTGCGACGCGT
>11122_singleton
CACGGCGGCAGGCGTCAGCACGGCTCCGG
>11124_singleton
GTTTTCCCCACGCGGGTGGGGGTGTTCCG
>11128_cluster522
CGGCAGGCTGGTCAGCTGGTTACCAGAGACC
>11137_cluster522
CGGCAGGCTGGTCAGCTGGTTACCAGAGACC
>11140_cluster522
CGGCAGGCTGGTCAGCTGGTTACCAGAGACC
>11142_cluster522
CGGCAGGCTGGTCAGCTGGTTACCAGAGACC
>11147_cluster522
CGGCAGGCTGGTCAGCTGGTTACCAGAGACC
>11150_singleton
CTACTGGGACTACTGGGGCTACTGGGGCTACTGG
>11151_cluster90
CCGAAAGAGCCGAAGGAACCAGAAGTGAAACCGGAAGAGCCGAAAGAACC
>11153_cluster2957
TGGCCGTAGCCCTGCTGGTCGTAGCC
>11169_cluster315
GACGTGCCGGACGTGCCGGACGTACCGGACGTACCGGACGTGCC
>11170_cluster3590
CAGCGTGCCCACCGCATTGCTC
>11212_cluster1915
TAGAGACGGGCTGTAGAGATGGCTGTAGAGA
>11216_cluster1915
TAGAGACGGGCTGTAGAGATGGCTGTAGAGA
>11246_singleton
ACAGCCCGTCTCTACAGCCATCTCTACAGCC
>11249_cluster3103
GTGCCGAGCCATGCTCGGCAGGGGC
>11250_cluster2457
CTGTTGGCTTGGCTGTTGGCTTGGCTGTT
>11251_cluster2735
GCCGAGCATGGCTCGGCTCTACAGGGG
>11259_singleton
CGGCCAGCAGCAGGGCTACGGCCAGCAGGGC
>11260_singleton
AGGCGACGTTCACCGGCGACGCGCACTTCGGCGAAGCGACGTTCACC
>11273_singleton
CGCGAACCTGTCCGGCGCGAACCTG
>11278_cluster2856
CTTCGCCGCGGTGGTCTTCTTCGCCG
>11279_cluster4081
AGGCCGCCGAGACCGCGAAG
>11281_singleton
GACCGACCCCGAGCCCACGGACCCGG
>11288_cluster486
GATGGCCTCAAGCGCCGGCCGGGCTG
>11290_cluster486
GATGGCCTCAAGCGCCGGCCGGGCTG
>11292_cluster4128
GTTCCGGCGTGACGACCGGC
>11321_cluster4183
GTGCAAGTAGCAGCAGTGCA
>11331_singleton
GGCGATCGCAAGCGCGGCGGAGCCGG
>11339_singleton
CCCCATCGCCTGGCGGGCGAAAC
>11341_singleton
TGTGTGTTAATCCGGCACTG
>11344_singleton
GGCGGCCGCTCATCATCGAAGCGACGCGGCGG
>11345_singleton
GCAGCAGAAGAAAAAGCAAGAGTAGAAG
>11347_singleton
GCAGTCGGATACCTGAAGCCACAGCAGACTCATGATGTGCAGCAGGT
>11348_cluster1388
AAAACAACCCCGTTGTTCGCAGTCGGATACC
>11351_singleton
GATTCCGACAGCGACTCCGACTCCGAC
>11352_cluster36
CTGATACGGCGCTGGCTCAGGCTGATAGGCCTGCGGCGCAGGTTGACCGGCAT
>11354_cluster153
GTCAGAGTCCGAGTCGCTGTCGG
>11356_cluster153
GAGTCGGAATCGCTGTCAGAGTC
>11358_singleton
TCGGGTGCAGAGTAAGCCTCGGG
>11367_singleton
AAGACTGCAAAGAAGGCAAC
>11373_cluster3736
AAACGCTTTCCCGCGGCGGGAA
>11374_cluster3736
AAACGCTTTCCCGCGGCGGGAA
>11375_cluster3736
CCCGCCGCGGGAAAGCGTTTTT
>11376_singleton
TAAACAGGCGCCTGTTTGGGG
>11377_cluster3736
TTCCCGCCGCGGGAAAGCGTTT
>11378_singleton
CATCGATAGCACGGAAAGGA
>11379_singleton
GCGGCGGGAAGGCGTTTTTCGA
>11380_singleton
TCGGAATGCCCATCAACATGGAA
>11381_singleton
ACCGTGGAAGTTTCTGCCAGAG
>11382_singleton
CGACACTGTCGCCGGGGCTACCA
>11383_cluster3736
AAACGCTTTCCCGCGGCGGGAA
>11384_singleton
TGCATGTTTCTTAGTATCGCA
>11385_singleton
ATCCCCTGAGGGGACGGGGGTG
>11395_cluster3409
TGCTCGACCAGCAGCAACAGCAG
>11396_singleton
GCCAACGCCGCGAAGAGCGCGCCGAACGCACG
>11399_cluster7
TTACCATTGTTGCCAGTATCAACATTACCATTATCAGTAGGGATATTACTGTTATCACTACC
>11400_singleton
ACTCAAGCTACTTGATGTTGATGT
>11402_singleton
AACCGGAAACTCCAGTGGATCCAAGTGAACCAGGAAAAGAACCGGAA
>11406_singleton
AGGACCGGGACAATACGGTTCGG
>11408_singleton
GCCGTTGTCAGGTCCCGGGCC
>11409_singleton
GCGTACGGGTTCGGCTGCTGGTG
>11410_cluster2763
AGCGCTGAAGCGCTGACTCC
>11411_cluster3583
CCACCGTTGCCGTTGCCGCCAC
>11412_cluster3280
GCGGCGGACCGCGCCGCCGCCGA
>11420_singleton
GCCGAAGCCGCGAAGAAAGC
>11422_singleton
CGGAGGCCAAGCCCCGCCGCACCCGCAAGACGGCCGCCGCCGC
>11424_singleton
CGCAGGCGCACGAACCCCGGCCGTC
>11426_singleton
GCGGGCGAGCGGTTGCGCCGACGG
>11432_singleton
AAAGTTAAAAGTTAAAAATGAGA
>11436_cluster1817
TCCGCTTCCACGAGTGCGTCAGTATCTGCAAG
>11440_singleton
GTGGAGGCGGTGCCGGTGGAGGCGG
>11445_singleton
CCGCCGTTGGAGGAGCCACCGTCGGACGAACCGCCGTCGG
>11446_singleton
GAGGTCCGGGCCCGCCCGCA
>11447_singleton
CGCCGGCGGCAAGCTGGGTGTTGCGGCCCGAAACACTC
>11460_singleton
CGGAGTCCGGAATCCGGACTCAGTC
>11461_cluster3382
CCTCAACGCTGGCGGGTAAACG
>11463_singleton
AATGCCCATGCCGATGCAGGCGATGC
>11467_singleton
TCAGCAGTTGCTTTTGAGTCATTCGCTGCTTTTTC
>11468_singleton
CCGAGCCAATGCCTTAATCGCCTTAGCTCCCCACTTACCCGATGTGTTGTTACAGCAAGCCTTAGATTACAC
>11469_singleton
AGGTTGCAGGTTGTTCGCGTAGCGTGGCCAAAGGCCAAGGTTGCAGGTTGCAG
>11470_singleton
GGTTAGTTTGTTGTTCGCCT
>11471_singleton
GCAGATGGGAGTCGTTCCCGCTGCTCACACTGCACCGGTTCAGCAAGCCATGCCGG
>11472_singleton
TCGTGATTATCCAAAATTGCTGGAATTT
>11473_singleton
GATCACAGCTAGATGCGATCGCATTT
>11474_singleton
GGTTGAAGGTTGAATGTTGAAGGTT
>11475_singleton
TCAGCTATCTATCTCAACTA
>11476_singleton
CTCCTTCTCCCCCCTTGTTAAGGGGGGTTGGGGGGGATCCAAACTTG
>11477_singleton
GTTGAAGGTTGGGAGGTTGAAGGTT
>11478_singleton
CCCAAATTGCTGGAATTTCCGATAA
>11479_singleton
AAAATACCTCTAGTCAGGAAAATACTCCTAAACC
>11480_singleton
GGTGCGAAGGGGCGGAAAATCAGGGCTCCCCCGT
>11481_singleton
CATCTGACAATTTCATCTGGAATCCGGTCGATTTGCCCACCCTACAAT
>11482_singleton
TCCCCATCTCCCCATCTCCC
>11483_singleton
TTTACAGGAAGCTAATTTACAGGGAGCTAATTTACAGG
>11506_singleton
AACACCGGCAACACTGGTGG
>11508_singleton
GCCAAGCCGGCCGCTAAACC
>11509_singleton
GAGCGTCAGCCCCGTGAAGAGCGTCA
>11537_cluster1638
GTAAGGCGGATCAACTCCGTAGGATGGATTAAC
>11545_cluster3781
TCAACCTGGGCAGCGGGAAC
>11546_singleton
ATCGCCAGTCAGGCCGGTCTTGC
>11548_singleton
CCGATATTGCCGCTACCGAAGTT
>11554_singleton
CCGCCGGCCCCGCCGCCCCCGCCGTC
>11559_singleton
CGGCGGCGACGGCGGGACCGGCG
>11560_singleton
GCCGATGTTGCCGAAGCCGGTGTT
>11561_cluster3405
CCGCCGGCGCCGCCGGCCCCACC
>11563_singleton
GTTGTGATTTGCTTTCAAAATTGTATCTTTGTGATTGGTAATACAGC
>11565_cluster464
TTAGCCTCTGGTTTGGCCTCTGGCTTAAC
>11567_cluster264
ACCAACACCAGCCACCAACACCAGCCACCAACATCAGCCACCAACA
>11571_cluster1638
GTAAGGCGGATCAACTCCGTAGGATGGATTAAC
>11573_cluster2763
CGGAGTCAGCGCTTCAGCGCT
>11574_cluster3293
AGCACGGCAACGGGCCAAGGTGC
>11575_singleton
GGACAGAAGACAGAAAACAGAAGAC
>11577_singleton
GATATTTATATTAGATTAGAAATATGATATTTATA
>11585_singleton
CTATTAATCGTACAATGGTTGAATTGAAAT
>11586_singleton
AATTCATCAAGTAATGCTGTGCTGTCATCTTCAAGTTCTAAATCTAT
>11592_cluster3806
AAAGGGTGGCGATTGCACCG
>11594_cluster33
TTGCTCCTGTTGCTCCTGTTG
>11596_cluster3860
TTTTATAATATAATCAATACT
>11597_cluster2771
GCTCCTGTATTTCCTGTTGGTCCTGT
>11605_cluster268
AAAAGTGTTAATAGAAGATATTGAAAAAATAAAAAAAAAATATTA
>11608_singleton
CAGATGGCTCTTCTGTACAAAC
>11618_singleton
ACCATTAATTATTAGTTGTAGAGACGTGCTAC
>11619_singleton
TTTTTTTTTTTGTAGAGACG
>11628_cluster512
TCTATGTTGGGGCCCCGCCAACTTGCACA
>11629_cluster1716
CAACTGCATAAAAGCCTCTAATCGCTAAAGCT
>11630_cluster291
GCCAAGAAGGCACCGGCGAAGAAGGC
>11633_cluster274
TCAGCTTCAGCATCAACAAGTGCGTCAGCTTCAGCA
>11642_singleton
AACGCCGGTAGCAACCCCGGCAGCAACGC
>11645_cluster91
CGACCGCCGTGACGACCGTGGCGGCTTCCGCCGGGACGACCGGGGCGACC
>11649_singleton
GGGGACCGGGGACCGAGGACCGAAC
>11653_singleton
AAGCCAGCGGCCAAACCGGCTGCCGCCAAAGCACC
>11654_singleton
GGGAAGAGTTGGAACGTCCAGTG
>11655_singleton
GGAGTCGGCGTTGCTGATGGCG
>11656_singleton
CCCACACCAGATCCAAAACCCACACCAGACCCGA
>11657_singleton
GTGGTCGCGGTGGCGGCGGTGGT
>11658_singleton
TTAGCCGCTGGCTTGGCAGC
>11660_singleton
GCCCGCACCAGCACCCGAACCGGCACCCGAACCCG
>11673_cluster264
ACCAACACCAGCCACCAACACCAGCCACCAACATCAGCCACCAACA
>11674_singleton
GTCGCGCCCGTGGGACCAGTAGCTCCTGTTGCTCC
>11676_cluster3509
GCGGTGGCGGCTCCGGTGGTGGC
>11695_singleton
TGCTTAGGTTGCTCCTGCTTAGGTTG
>11697_cluster3032
CCCTCCGTCCCGTCGAAACCCGCGG
>11699_cluster3416
CGGCCGTCCCGGTGGTCCCGG
>11700_singleton
CGCCCTCGCCGCGGGCCACCGGCCGCTCG
>11701_singleton
GGTGCGGGTGGCTGCCGGGTCA
>11702_singleton
CCCGGCCCCCACGCCGGCCGC
>11703_singleton
AAGAGCCGCGCGCGTCAGGGAAG
>11704_singleton
GGGGTGCCTGACGGTGCGGTGG
>11705_singleton
GCGGCTGCGGCGGTCTTGCGGGTGCGGCGCGGCTTGGCCTCGG
>11710_cluster582
TGTTGGGGCCCACACCCCAACTTGCATTGTCTGTAGAA
>11713_singleton
GTCATGATCATTGATGCTGGTGCAA
>11715_singleton
GGTTTAGCTTCTGGTTTAGCCTCTGGCTT
>11718_singleton
TCAGAAATTTCATCTTTCGCTTTTAATTCTTT
>11719_cluster512
TCTATGTTGGGGCCCCGCCAACTTGCACA
>11720_cluster512
TGCAAGTTGGCGGGGCCCCAA
>11724_cluster1450
ACGGGAGCAACCGGAGCAACAGGAGCAACCGGAGC
