# Supplementary material for: Not all predicted CRISPR–Cas systems are equal: isolated cas genes and classes of CRISPR like elements
Source: BMC Bioinformatics. 2017 Feb 6;18:92. doi: 10.1186/s12859-017-1512-4 (PMC5294841; doi:10.1186/s12859-017-1512-4)
Supplement: Additional file 5: — A sequence file of false-CRISPRs in the FASTA format. Annotations of the false-CRISPRs are shown in the sequence headers. (TXT 2016 kb) [file 12859_2017_1512_MOESM5_ESM.txt]

>NC_016830.1(region:4117749-4118031)	unknown	4125(Singleton)
CACATGGATTTTGTGTCTGCCAAAGATCCAATGTGGGAGCGAGCCTGCTCGCGATAACGGTGGTTCAGTC
ACATGGATGTTGGGTTTGCTGGCCTCTTCGCGAGCAAGCTTGCTCCCACAGGTTTTGCGGTGCACATGGA
TTTTGTGTCTGCCAAAGATCCAATGTGGGAGCGAGCTTGCTCGCGATAGCGGTGGTTCAGTCACATGGAT
GTTGGGTTTGCTGGCCTTTCGCGAGCAAGCCCGCTCCCACAGGTTTTGCGGTGCACATGGATTTTGTGTC
TGC
>NZ_CP013431.1(region:542117-543342)	tandem	cluster3306
AGCGAGCCGATGCCCGACGAGGTCGACGTGGACAGCGACGTGAGCGTGCTGTCGGTCGAGCTCAGGCCGG
TGGACAGCGAGCCGATCGAGCTGGTGGCGGACGAGAGGCCGGACGAGGTCGAGGTCGACAGCGAAGCGAG
CGAGCTATCGGTCGAGCTGAGGCCGGTCGACAGCGAAGCGACCGAGCTGTTGGTCGAGCTGAGGCCGGTC
GACAGGGAGCCGATCGAGCTGTTGGCCGAGGAGAGGCCGGTCGAAGTCGAGGTCGACAAGGACGTGATCG
AGCTGTTTGCGGAGGAGAGCCCGGTCGAGAGAGAACCGATCGAGCTGTTAGCCGACGAGAGACCGGTCGA
GGTCGAAGTCGACAAGGACGTGATCGAGCTATTCGCCGACGAGAGGCCGGTCGAAGTCGAGGTCGAGAGC
GAAGCGACTGAGCTATCGGTCGAGCTGAGGCCCGTCGACAGAGAACCGATCGAGCTGTTTGCCGACGAGA
GACCGGTCGAAGTCGAGGTCGAGAGCGAAGCGACCGAGCTGTCGGTGGAGCTGAGGCCGGTCGACAGAGA
ACCGATCGAGCTGTTTGCCGACGAGAGACCAGTCGAAGTCGAAGTCGACAGCGACGCGACCGAGCTATCG
GTCGAGCTGAGGCCTGTCGACAGAGAGCCGATCGAGCTGTTCGCGGACGAGAGACCGGTCGAAGTCGAGG
TCGAAAGCGACGCGACCGAGCTATCGGTCGAGCTGAGGCCCGTCGACAGAGAGCCGATCGAGCTGTTCGC
GGACGAGAGGCCGGTCGAAGTCGAGGTCGACAGCGAAGCGACCGAGCTATCGGTCGAGCTGAGGCCGGTA
GACAGCGATCCGATCGAGCTGTTTGCCGACGAGAGGCCAGTCGACGTCGAAGTCGACAGCGAAGCGACCG
AGCTATCGGTCGAACTGAGGCCGGTCGACAAAGATCCGATCGAGCTGTTGGCCGATGACAGGCCCGTCGA
GGTCGAAGTCGAGAGCGACGTGATCGAACTATTGGCCGACGAGAGCCCCGTCGAAGTCGAAGTCGAAAGC
GACGCGACCGAGCTATCGGTCGAGCTGAGGCCTGTCGACAGAGAACCGATCGAGCTGTTCGCGGACGAGA
GACCGGTCGAAGTCGAGGTCGAAAGCGACGCGACCGAGCTATCGGTCGAGCTGAGGCCCGTCGACAGTGA
GCCGATCGAGCTGTTCGCCGACGAGAGCCCGGTCGA
>NZ_CP006859.1(region:1988754-1989970)	tandem	cluster144
GCATCCGCATCCGCGTCAGCATCCGCATCGGCATCCGCGTCAGCATCCGCGTCAGCATCAGCGTCAGCAT
CAGCGTCCGCATCCGCATCGGCGTCAGCATCCGCATCGGCGTCCGCATCAGCGTCCGCATCCGCATCCGC
ATCAGCATCGGCGTCCGCATCCGCATCCGCATCAGCGTCGGCGTCCGCATCCGCATCCGCATCAGCGTCG
GCATCCGCATCAGCGTCGGCATCCGCATCCGCATCGGCGTCCGCATCCGCATCCGCATCGGCATCCGCAT
CAGCGTCGGCATCCGCATCAGCGTCAGCGTCGGCATCAGCGTCGGCGTCCGCATCCGCATCAGCGTCGGC
ATCAGCGTCAGCATCCGCATCGGCATCAGCGTCAGCATCCGCATCGGCGTCAGCATCCGCATCCGCATCA
GCATCCGCATCAGCGTCGGCATCCGCATCAGCGTCGGCATCCGCATCGGCATCAGCGTCAGCATCCGCGT
CAGCGTCGGCATCAGCGTCAGCATCGGCGTCAGCATCCGCATCGGCATCCGCATCCGCATCGGCATCCGC
ATCAGCGTCAGCATCGGCGTCAGCATCAGCGTCGGCGTCCGCATCCGCATCGGCATCAGCGTCAGCATCC
GCATCGGCATCCGCATCAGCGTCGGCATCGGCATCCGCATCGGCATCCGCATCAGCGTCAGCATCAGCGT
CGGCATCGGCATCCGCATCCGCATCCGCATCCGCATCAGCGTCCGCATCAGCGTCGGCATCGGCATCCGC
ATCCGCATCGGCATCAGCGTCAGCATCGGCATCCGCATCGGCATCCGCATCCGCGTCCGCATCAGCGTCA
GCATCGGCGTCAGCATCAGCATCCGCGTCAGCATCCGCATCCGCGTCGGCGTCAGCATCCGCATCAGCAT
CCGCATCCGCGTCGGCGTCAGCATCCGCATCAGCGTCAGCATCAGCGTCAGCATCAGCGTCAGCATCAGC
GTCAGCATCCGCATCAGCGTCAGCATCCGCATCAGCGTCAGCATCAGCGTCAGCATCAGCGTCAGCATCA
GCGTCAGCATCAGCGTCAGCATCCGCATCAGCGTCAGCATCCGCATCAGCGTCAGCATCGGCGTCAGCAT
CGGCATCCGCATCAGCGTCAGCATCCGCATCCGCGTCGGCGTCAGCATCCGCATCGGCGTCAGCATCGGC
ATCCGCATCAGCGTCAGCATCCGCATC
>NC_013790.1(region:1698601-1698707)	short	274(Singleton)
AGATTAATTATATAAATCTTTTCTTTTAAAGATTTAGCCTTTTTTAAAAGATTAATTATATAGATTTTAC
CTTTTAAAAGATTTAAAAGATTAATTATATAGATTTT
>NZ_CP006760.1(region:99517-99663)	unknown	cluster3922
TTTACTCTCTACAGTGGATAGTGAAGTCGATAATCACCACTTTACTCACTACAGTGGATACCGGATGCCA
CGGCAGCCGTTTTACTCACTACAGTGGTTATGACCCAGATACGCGCGCGGTGAGCTGGCTACTCACCGCA
GTGGTTG
>NC_021284.1(region:288023-288586)	unknown	5711(Singleton)
GTATTAGTCTTCTCCAATTTGTCAGGAAACAACAGCTAATTTTTAAACTAATACCAATAGTCATATGTAT
TAGTCTTCTCCAATTTGTCAGGAAACAACAGCTTCGCACATTTTAGCGTCTTCTTGTTCTTGGTATTAGT
CTTCTCCAATTTGTCAGGAAACAACAGCATAATTTGACAATTTTTATCACAACTACTAGTATTAGTCTTC
TCCAATTTGTCAGGAAACAACAGCCAGTTATTGTATATCTATCTCCATAAAAATGTATTAGTCTTCTCCA
ATTTGTCAGGAAACAACAGCAATTGTCTTTTAATGTCGTTTATAAATTCTGTATTAGTCTTCTCCAATTT
GTCAGGAAACAACAGCTTTTTAAAATCAATATCAGTTTCACAAGCAGTATTAGTCTTCTCCAATTTGTCA
GGAAACAACAGCCAATGTAGCACCATCTAGAACATTACGCCCGTATTAGTCTTCTCCAATTTGTCAGGAA
ACAACAGCATCACCATACATATAACTTCCTTGTTTAAGGTATTAGTCTTCTCCAATTTGTCAGGAAAATT
TAGA
>NC_015576.1(region:3466894-3467213)	unknown	3679(Singleton)
CGCCACCGTTGCCACCGGCACCGCCGCTGAGCGCACCGCCGACGCCGCCGTTGGCGCCATCCATACCGGC
ACCACCGGCGCCACCGGCACCGCCGTTGCCGAAGAACCAGGCCGCGGCCGCGCCGCCGTCACCGCCGGCA
CCACCGACACCGCCGTCGACGAGTGCGGCGCCACCGGCACCGCCGTTGCCACCGTTGCCCATCCACCAGC
CGCCGGCTCCGCCATCACCGCCGGCCGCTCCGGCGCCACCGGCGCCACCATCACCGCCGTTGCCGAGCCA
GCCGAGCGCCGCGCCACCGTCGCCGCCGCCCACACCGGCC
>NZ_CP010905.1(region:3765887-3766317)	tandem	cluster2771
GCTCCGGTTGCTCCTGTTGCTCCTGTTAGTCCGGTTGGACCTGTTGCTCCTGTTGCTCCTGTATTCCCTG
TTGGACCTGTTATTCCATTTGCTCCAGTCGCTCCTGTATTTCCTGTTGGTCCTGTAGAACCTGTTATTCC
ATTTGCTCCGGTTGCTCCTTTGTTTCCTGTTGGTCCTGTTATTCCATTTGCTCCGGTTGCTCCTGTATTC
CCTGTCGGACCTGTTATTCCATTCGCTCCAGTCGCTCCTGTATTTCCTGTTGGTCCTGTAGAACCTGTTG
TTCCATTTGGTCCAGTCGCTCCCATATTTCCTGTTGGACCCGTTATTCCATTCGCTCCAGTTGCTCCTGT
ATTTCCTGTTGGTCCTGTTATTCCATTTGCTCCGGTCGCTCCAGTTGCACCTCTAGGCCCCGTCGGTCCT
GTTGGACCAGT
>NZ_CP016579.1(region:2341910-2342480)	tandem	cluster522
CGGCAGGCGGGTCAGCTGGTTACGATAGACCGACAGCGACAGTAGTCCTGACGGCAGCATCGGCAGGCTG
GTCAGCCGGTTACCAGATACCATCAGCTCCTTCAGTTCTGACGGCAGCACCGGCAGACTGGTCAGCCGGT
TACCAGATACAATCAGCTCCTTCAGTCCTGACGGCAACGCCGGCAGGCTGGTCAGCCGATTATTATAGGC
CCACAGCTTATATAATTCTGACGGCAGCGTCGGCAGGCTGGCCAGTTGGTTATCAGATACCGACAGCTCC
TGTAGCCCTGACGGCAACATCGGCAGGCTGGTCAGCTGGTTATTATAGGCCCACAGCTTACATAATTCTG
ACGGCAGCGCCGGCAGGCTGGCCAGTTGGTTATCAGATACCGACAGCTCCTGTAGCCCTGGCGGCAACAC
CGGCAGGCTGGTCAGTTGATTACCAAAGATCCACAGCTTACATAGTCCTGACGGCAGCGCCGGCAGGTGG
GTCAGCGGGTTACTAAAGATCGACAGTTCCAGTAGTCCTGGCGGCAGCACCGGCAGGCTAGTCAGCTGGT
TACCAGAGACC
>NZ_CP016683.1(region:54597-54865)	tandem	11246(Singleton)
ACAGCCCGTCTCTACAGCCCGTCTCTACAGCCCGTCTCTACAGCCCGTCTCTACAGCCATCTCTACAGCC
CGTCTCTACAGCCATCTCTACAGCCATCTCTACAGCCCGTCTCTACAGCCATCTCTACAGCCCGTCTCTA
CAGCCATCTCTACAGCCATCTCTACAGCCCGTCTCTACAGCCATCTCTACAGCCCGTCTCTACAGCCATC
TCTACAGCCATCTCTACAGCCCGTCTCTACAGCCCGTCTCTACAGCCATCTCTACAGCC
>NZ_CP009707.1(region:1284886-1285249)	tandem	cluster2763
GAAGATCTGCTCTTCGGCGCTGACGACGTCTACTTTGATGGTTGCCATATCGACTCCTGTCGATCGGAGT
CAGCGCTTCAGCGCTTACTCCGATCCCATGCCGTGGTTGGCCAGAGTCAGCGCTTCAGCGCTTTACTCTG
GCCCCGCGGCGGTCGATCGGAGTCAACGCTTCAGCGCTGACTCCGATCCCATGCCGTGGTTGGCCAGCGT
CAGCGCTTTAGCGCTTTACTCTGGCCCCGCGGCGGTCGATCGGAGTCAGCGCTTCAGCACTTACTCCGAT
CCCATGCCGTGGTTAGCCAGAGTCAGCGCTTTAGCGCTTTACTCCGGTCCCGCGGCGGTCGACCGAAGCG
AACGCTTCAGCGCT
>NZ_CP009426.1(region:1570531-1570841)	unknown	7825(Singleton)
TTCCCCCGGTCCCGCCGACGCCGCCGCCCCCGCCGTTGCCGGGGGTGCCATCGTTGCCGGCCCCACCGTT
TCCGCCGGCGCCGCCGCCCCCGCCGTTGCCGATTAGGACGGCGGCCCCACCGTTTCCGCCGGTCCCGCCG
TTGCCGCCGGTACCGTCCTCGCCGGCGGTGCCGCCCTTTCCGCCGGTCCCGCCGGTCCCGGCGTCGCCGA
TCAGGCCGGCGGCACCGCCTCGCCCGCCGGTCCCGCCGGCGCCGCCCTTGCCGAACACGCCGAAGCCGTC
GCCGCCCTTGCCGCCGGTGCCGCCGGTGCCG
>NZ_CP012728.1(region:1182797-1183497)	tandem	cluster286
TCCTGCTGGAAGTCCTAGTCCGGATGGCCCAGTCGGTCCAGTCGGTCCAGTCAGTCCGGTAGCACCAGTT
GGCCCAGTTGGTCCAGTTGGCCCAGTTGGTCCAGTTGGTCCAGTTGGCCCAGTTGGTCCAGTAGTACCAG
TGTCTCCAGTTGGCCCAGTTGGTCCAGTTGGTCCAGTTGGCCCAGTTGGTCCAGTAGTACCAGTGTCTCC
AGTTGGCCCAGTTGGTCCAGTTGGCCCAGTCGGCCCAGTTGGTCCAGTTGGCCCAGTCGGCCCAGTCGGT
CCAGTCGGCCCAGTTGGTCCAGTTGGTCCAGTTGGCCCAGTTGGTCCAGTAGTACCAGTGTCTCCAGTTG
GCCCAGTTGGTCCAGTTGGTCCAGTTGGCCCAGTTGGTCCAGTAGTACCAGTGTCTCCAGTTGGCCCAGT
TGGTCCAGTTGGCCCAGTCGGCCCAGTTGGTCCAGTTGGCCCAGTCGGCCCAGTTGGTCCAGTTGGCCCA
GTTGGTCCAGTAGTACCAGTGTCTCCAGTTGGCCCAGTTGGTCCAGTTGGCCCAGTCGGCCCAGTTGGTC
CAGTAGTACCAGTGTCTCCAGTTGGCCCAGTTGGTCCAGTTGGCCCAGTCGGCCCAGTTGGTCCAGTTGG
CCCAGTCGGCCCAGTTGGTCCAGTTGGCCCAGTCGGCCCAGTCGGTCCAGTCGGCCCAGTTGGTCCGGTA
G
>NC_010725.1(region:1938422-1938669)	unknown	2304(Singleton)
TCGACCCGGACAAGGACGGCACCGTCGATCTCAAGGAGGCCCTGGCCGCCGGCTCCGCCGCCTTCGACAA
GCTCGATCCGGATAAGGACGGCACCCTCGACGCCAAGGAGCTGAAGGGCCGCGTCAGCGAGGCCGATCTC
AAGAAGCTCGACCCCGACAACGACGGCACCCTCGACAAGAAGGAATACCTCGCCGCCGTCGAGGCTCAGT
TCAAGGCTGCCGATCCGGACAATGACGGCACCATCGAC
>NC_013790.1(region:2605698-2606065)	unknown	279(Singleton)
GTATCTTTAACAGTTGAAGAAGTACCATTACCACCAGGATCAGTACCATTTCCGCCCGGAGAGGTTCCAT
TACCACTAGGATCAGTACCGTTACCACCAGGGCTAGTACCATTACCACTTGGAGAAGTACCATTACCACC
AGGATCAGTACCATTACCACTTGGAGAAGTACCATTACCACCAGGATCAGTACCGTTACCACCAGGGCTA
GTACCATTACCACTTGGAGAAGTACCATTACCACCTGGAGAAGTACCATTTCCGCTCGGAGAGGTTCCAT
TACCACCTGGAGAAGTACCATTTCCTTCAGGACTAGTACCGTTTCCACTGCTTCCATTGCCACTAGGTTC
AGTGCCATTTCCACTATC
>NC_016943.1(region:75101-75456)	unknown	4189(Singleton)
TCAGCGACTCGGGCAACGACAACTCGACGAACGTCAGCGACTCGGGCAACGACAACTCGACGAACGTCGA
CATCGAGGACTCGTTCCAGGACAACTCCACCGACGTCGACGTCGACGACTCCTTCAACACGGACAACTCG
GTCGAGGTCGAGGACTCGTTCAACGACAACTCCGACAACTCGGACAACTCGACGAACACGGAGGTCGAGG
TCGAGGACTCGTTCAACGACAACTCCGACAACTCGACGAACACCGAGGTCGACGTCGACGACTCGTTCAA
CGACAACTCCGACAACTCGACGAACACCGAGGTCGACGTCGAGCTCGAGGACTCGTTCAACGACAACTCC
ACGGAG
>NZ_CP009545.1(region:3418815-3419128)	Simple_repeat	cluster2382
CCGCCATTGCCGTGGCCGCCGTTGCCGCTGCCCACGCCGTTGGCTCCACCATTGCCGGCGCCGCCGCTAC
CGTTGCCGTTTCCGTGTCCGCCGCCGTTGCCATGGCCGCCGTTGCCGTGGCCGCTACCGTTGCCGTTGCC
GCCTCCATTGCCGCTACCGCTGCTGGTGCCGCCGCCGTTACCGTGACCGTTGCCGCCGCTGGTCCCGCCA
CCGCTGCTGCCGTTACCGTGACCACCGCCGTTGTTGCCGCCATTGCCGGTGCCGTTGCCGCTACCACCGC
CGTTGCCACCGCCACCGCCGTTGCCGTTGCCGCC
>NZ_AP014523.1(region:171900-172196)	tandem	6156(Singleton)
GTTTTTTGGCGTCTTTTTTATCTTTGTGAGCCACTAATTGAGAGCTTAACTCAGGTTTTTTGGCGTCTTT
TTTATCTTTGTGAGCCACTAATTGAGAGCTTAACTCAGGTTTTTTGGCGTCTTTTTTATCTTTGTGAGCC
ACTAATTGAGAGCTTAACTCAGGTTTTTTGGCGTCTTTTTTATCTTTGTGAGCGTATGCAGAACTCACAG
AGGTTTTTTGGCGTCTTTTTTATCTTTGTGAGCCACTAATTGAGAGCTTAACTCAGGTTTTTTGGCGTCT
TTTTTATCTTTGTGAGC
>NC_014256.1(region:598131-598334)	unknown	cluster1274
GCTGGTATTAAAGCTATAAGTCCCTTGATTGAAGGTGTCGTTATTAAAGCTGGTATTGTCATTAAAATTA
TAAGTGCCTTGATTGAAATTGCTGTTTTCAAAAACAGATTGGGCACTATTAAAGTGATAAGTCCCTTGAT
TGAAACTACTATTATCAAAGCTTAAAGTGGCGCTGTTACTAAAGTGATAAGTCCCTTGATTGAA
>NC_016940.1(region:3227943-3228213)	tandem	4176(Singleton)
CATCTGCAGTTGCAAAACGGTCCTATACAGTCGTTCAGAGGCAATCTGCAACTGCAAAACAGCTCTGGGG
AATCCCTGGAGCTAATCTGCAACTGCAAAACAGCTCTATACAGTTGTTCAGAGCTAATCTGCAACTGCAA
AACGGCCCTATACAGTCGTTCAGAGGCAATCTGCAACTGCAAAACAGCTCTGGGGATTCCCCAGAGCTAA
TCTGCAACTGCAAAACAGCTCTATACAGTTGTTCAGAGCTAATCTGCAATTTACAAACTCC
>NZ_CP000574.1(region:1694553-1694676)	unknown	cluster3011
GTTGTTGTTGAAGCTGTTTGTGTTGAAGTTGAAGCTGTGTTATCAGTTGAAGATGTTGTTGAGGCTGCTT
GTGTTGTTGATGAAGTATCAGCAGCAGCTGTTGTTGTTGAAGCTGTTTGTGTTG
>NZ_CP009493.1(region:3480581-3480837)	tandem	cluster1188
CTGCGCGGTGATCGCAAGCGCGGCGCAGCCGGGCGCAGCGGGTCACCGCCATTAGCGGCGCGGTGATCGC
AAGCGCGGCGCAGCCGGGCGCAGCGGGTCACCGCCATTAGCGGCGCGGTGGAGGCATGACGCGCCGGGGC
CGGGCGCAGCGGGCGGGGGGGGGTAGCGGCGCGGTGATCGCAAGCGCGGCGCAGCCGGGCGCGGCGGGTC
ACCGCCATTAGCGGCGCGGTGATCGCAAGCGCGGCGCAGCCGGGCGC
>NC_017367.1(region:119029-119364)	unknown	4426(Singleton)
AGAACTAGAACAAGAAAAACAAAAGACAAATAAGAGTGGGATAGAGTTAGAACAAGAAAGGCAAAAAACA
GAACAAGAAAAACAAAAAGCAAATAAGAGTGAGATAGAGTTAGAACAAGAAAGGCAAAAAACAAACAAGA
GTGGGATAGAACTCGCTAATAGTCAAATAAAAGCAGAACAAGAAAGGCAAAAAACAGAACAAGAAAAACA
AAAAGCAAATAAGAGTGAGATAGAGTTAGAACAGCAAAAACAAAAGACAATTAATACACAAAGAGATTTG
ATTAAAGAACAGAAAGATTTCATTAAAGAAACAGAACAAAATTGCCAAGAAAAACA
>NZ_HG917972.2(region:911289-911569)	unknown	11554(Singleton)
CCGCCGGCCCCGCCGTCCCCGCCGTCGCCGTAGGTCCCGCCGGCCCCGCCATCCCCGCCGGCCCCGCCAC
GGCCACCCTCAAAACCCACACCGCTGGTGCCCGAACCGCCCGCGCCGCCGGCCCCGCCGTCCCCGCCGTC
GCCGTAGAACCCGCCCTTGCCGCCGTTACCGCCGGCCCCGCCGGCCGCGTCGCCCCGCGCGATCCCGTCA
CCACCGGCCCCACCGGCGCCGCCATTGCCATACTTGCCGCCGTTACCGCCGGCCCCGCCACGCCCGCCGG
T
>NZ_CP014228.1(region:2416510-2416820)	tandem	10294(Singleton)
AACCGCGGTCGCCACCGCGCCCGCCGTCGCGGCGGTTGCCGCCCCGGTAGCCGCCGCGGTCGTTCCGACG
GTCCCCACGGCGGTCGTCGCGGTCACCGCGGAAGCCTCCGCGTCGGTCGTCGCGGTCGAAGCGCTTGCCG
CCCCGGTAGCCGCCACGGTCGTCACGGCGCTCGCCACGGCGGTCGTCGCGGTCCCCGCGGTAGCCGCCCC
GGCGGTCGTCACGTCGGTCGTCGCGGTCGAAGCGCTTGCCGCCCCGGTAGCCGCCACGGTCGTCACGGCG
GTCCCCACGGTCACCGCGGAAGCCTCCGCGT
>NZ_CP010401.1(region:320307-320786)	tandem	8373(Singleton)
CAATGCGGCAAAGCGCCCAACAGTGCAAGTGGGACAGCGCCCTTCACGATGCAGCAAAACGCCCAACAAC
ACAAGCTAAAGTGGCCCCCTGCCAATGCAGCAAAGCGCCCAACAGTGCAAGTGGGACAGCGCCCTTCACG
ATGCAGCAAAACGCCCAACAACACAAGCTAAAGTGGCCCCCTGCAATGCAGCAAAACGCCCAACAGTGCA
AGTGGGGCAGCGCCCTTCACGATGTAGCAAAACACCCAACAACACAAGCTAAAGTGGCCCCCTGCAATGC
AGCAAAGCGCCCAACAGTGCAAGTGGGGCAGCGCCCTTCACGATGTAGCAAAACGCCCAACAACACAAGC
AAAATTGCCCCCCGCAATGCAGCAAAGCGCCCAACAACACAAGCTAAAGGTGTGCCCCCCCGCAATGCAG
CAAAGTGCCCAACAGTGCAAGTGGGGCAGCGCCCTTCACGATGCAGCAAAATATCCCACA
>NZ_CP010975.1(region:1168392-1169326)	unknown	8599(Singleton)
CCTCAAGGCCCGCAAGGTAAAAAAGGTGATGCTGGTGATCAAGGCCCTACAGGCCCTCAGGGTGATCAAG
GTCCACAAGGTAAATTAGGTCCAGCAGGTGCTGATGGTGAAGATGGTCAAGATGGTGCTCAAGGCCCACA
AGGTAAAGTCGGCGCTAAAGGTGATACCGGTGACCAAGGTCCACAAGGTAAAGTCGGCGCTAAAGGGGAT
ACCGGTGACCAAGGTCCACAAGGTAAAGTCGGCGCTAAAGGTGATACCGGTGACCAAGGTCCACAAGGTA
AAGTCGGCGCTAAAGGGGATACCGGTGACCAAGGTCCACAAGGTAAAGTCGGCGCTAAAGGTGATACCGG
TGACCAAGGTCCACAAGGTAAAGTCGGCGCTAAAGGGGATACCGGTGACCAAGGTCCACAAGGTAAAGTC
GGCGCTAAAGGTGATACCGGTGACCAAGGTCCACAAGGTAAAGTCGGCGCTAAAGGTGATACCGGTGACC
AAGGTCCACAAGGTAAAGTCGGCGCTAAAGGGGATACCGGTGACCAAGGTCCACAAGGTAAAGTTGGTGC
TAAAGGTGATACCGGTGACCAAGGTCCACAAGGTAAAGTCGGCGCTAAAGGGGATACCGGTGACCAAGGT
CCACAAGGTAAAGTCGGCGCTAAAGGTGATACCGGTGACCAAGGTCCACAAGGTAAAGTCGGCGCTAAAG
GGGATACCGGTGACCAAGGTCCACAAGGTAAAGTTGGTCCAGCGGGTGTTGACGGTCAAGATGGTGCACA
GGGGCCACAAGGTAAAATGGGTCTAAAAGGTGACACTGGAGACCAGGGCCCACAAGGTAAAATTGGTCCA
GCTGGTGCTGATGGTCAAGATGGTGCTCAGGGTCCACAAGGTAAAATGGGTCTAAAAGGTGACACTGGTG
ATCAAGGTCCTCAGGGCAAAATTGG
>NC_001880.1(region:437-664)	unknown	1014(Singleton)
CTTTCTATCCCATATATGGGAACTAAAACCTCAATAGCTTCTACTCCTTCAGGCACAGCTTCTTTCTTTC
TATCCCATATATGGGAACTAAAACCAAAGAAGTCCTTTATCTTAGAAACCTTCTTTTTGGACCTTTCTAT
CCCATATATGGGAACTAAAACGGGAGTTCTAAAGAAGAGGTAATCGGGTATCTTTTCGCTTTCTATCCCA
TATATGGGAACTAAAACC
>NZ_CP014933.1(region:78076-84066)	tandem	cluster52
CTCAAGCTCTCACTATTACTTGTGGAATCACTTAAGCTTTCGCTATTGCTTGCCGAGTTACTCAAACTCT
CACTATTACTTGTTGAATCACTTAAGCTCTCACTATTACTTGTGGAATCACTTAAGCTTTCGCTATTGCT
TGTCGAATTGCTCAAGCTTTCGCTTGTGGATGTGCTTAGGCTCTCACTATTGCTTGTCGAGTCACTTAAG
CTTTCGCTATTACTTGTTGAATCACTCAAGCTTTCGCTATTGCTTGTGGAATCGCTCAAACTCTCACTAT
TACTTGTCGAGTCACTTAAGCTTTCGCTATTACTTGTTGAGTTACTTAAGCTTTCGCTATTGCTTGCCGA
GTTACTCAAACTCTCACTATTACTTGTGGAATCACTTAAGCTCTCACTATTACTTGTGGAATCACTTAAG
CTTTCGCTATTGCTTGTCGAATTGCTTAAGCTTTCGCTTGTGGATGTGCTTAGGCTCTCACTATTGCTTG
TGGAATCACTTAAGCTTTCGCTATTGCTTGCCGAGTTACTCAAACTCTCACTATTACTTGTGGAGTCACT
CAAGCTTTCGCTATTACTTGCCGAGTTACTTAAGCTTTCACTATTACTTGTGGAGTCACTCAAGCTTTCG
CTATTGCTTGTGGAATCGCTCAAACTTTCGCTATTGCTTGCCGAGTCACTCAAACTCTCACTATTACTTG
TGGAATCACTTAAGCTCTCACTATTACTTGTGGAATCACTTAAGCTCTCACTATTACTTGTGGAATCACT
TAAGCTCTCACTATTACTTGTGGAATCACTTAAGCTTTCGCTATTGCTTGTCGAATTGCTCAAGCTTTCG
CTTGTGGATGTGCTTAGGCTCTCACTATTACTTGCTGAATCACTTAAGCTTTCGCTATTGCTTGTGGAAT
CGCTCAAACTCTCACTATTGCTTGTTGAGTTACTCAAACTCTCGCTATTGCTTGTCGAGTCACTCAAGCT
TTCGCTATTGCTTGTGGAATCACTTAAGCTTTCGCTATTGCTTGCCGAGTTACTCAAACTCTCACTATTA
CTTGTGGAGTCACTCAAGCTTTCGCTATTACTTGTGGAATCACTCAAGCTTTCGCTATTACTTGTTGAAT
CGCTCAAACTCTCACTATTACTTGCCGAGTCACTTAAGCTTTCGCTATTGCTTGCCGAGTTACTCAAACT
CTCACTATTACTTGTGGAATCACTTAAGCTCTCACTATTACTTGTCGAATCACTTAAGCTTTCGCTTGTG
GATGTGCTTAGGCTCTCACTATTGCTTGTCGAGTCACTTAAGCTTTCGCTATTGCTTGTCGAATCACTCA
AACTCTCACTATTACTTGTTGAATCACTCAAGCTTTCGCTATTGCTTGTCGAATTGCTCAAGCTTTCGCT
TGTGGATGTGCTTAGGCTCTCACTATTGCTTGTCGAGTCACTTAAGCTTTCGCTATTACTTGCTGAATCA
CTCAAGCTTTCGCTATTGCTTGTTGAATCGCTCAAGCTTTCGCTATTACTTGCCGAGTTACTCAAACTCT
CACTATTACTTGTTGAATCACTTAAGCTTTCGCTATTGCTTGTCGAATTACTCAAGCTTTCGCTTGTGGA
TGTGCTTAGGCTCTCACTATTGCTTGTCGAGTTACTCAAACTCTCGCTATTACTTGCTGAATCACTCAAA
CTCTCACTATTACTTGTGGAATCACTTAAGCTTTCGCTATTGCTTGCCGAGTTACTCAAACTCTCACTAT
TACTTGTCGAGTCACTCAAACTCTCACTATTACTTGTCGAGTCACTCAAGCTTTCGCTATTGCTTGTTGA
ATCGCTCAAGCTTTCGCTATTGCTTGTTGAATCGCTCAAACTCTCACTATTACTTGTCGAGTCACTCAAG
CTTTCGCTATTGCTTGCCGAGTCACTCAAACTCTCACTATTACTTGTGGAATCACTTAAGCTTTCGCTAT
TGCTTGTCGAGTCACTTAAGCTTTCGCTATTACTTGTGGAATCACTCAAGCTTTCGCTATTACTTGTTGA
ATCGCTCAAACTCTCACTATTACTTGCCGAGTCACTTAAGCTTTCGCTATTACTTGTTGAATCACTCAAG
CTTTCGCTATTACTTGTGGAATCACTCAAGCTTTCGCTATTACTTGTCGAGTTACTCAAACTCTCACTAT
TACTTGTGGAATCACTTAAGCTTTCGCTATTGCTTGTCGAATTACTCAAGCTTTCGCTTGTGGATGTGCT
TAGGCTCTCACTATTGCTTGTCGAGTTACTCAAACTCTCGCTATTACTTGTTGAATCACTCAAGCTTTCG
CTATTACTTGCTGAGTTACTTAAGCTTTCGCTATTACTTGCCGAGTTACTCAAACTCTCACTATTACTTG
TTGAATCACTTAAGCTCTCACTATTACTTGCTGAATCACTCAAACTCTCACTATTACTTGTCGAGTTACT
CAAGCTTTCGCTATTGCTTGTCGAATCGCTCAAACTCTCACTATTACTTGTCGAGTTACTCAAACTCTCA
CTATTACTTGTTGAATCACTTAAGCTTTCGCTATTGCTTGTCGAATTACTCAAGCTTTCGCTTGTGGATG
TGCTTAGGCTCTCACTATTGCTTGTCAAGTTACTCAAACTCTCGCTATTACTTGTTGAATCACTCAAGCT
TTCGCTATTACTTGTGGAATCACTCAAGCTTTCGCTATTGCTTGTGGAATCGCTCAAACTCTCACTATTG
CTTGTTGAGTTACTCAAACTCTCGCTATTGCTTGTCGAGTCACTCAAGCTTTCGCTATTGCTTGTGGAAT
CACTTAAGCTTTCGCTATTGCTTGTGGAATCACTTAAGCTTTCGCTATTACTTGTTGAATCACTTAAGCT
TTCGCTATTGCTTGTCGAATTACTCAAGCTTTCGCTTGTGGATGTGCTTAGGCTCTCACTATTGCTTGTC
GAGTTACTCAAACTCTCGCTATTACTTGCTGAATCACTCAAACTCTCACTATTACTTGTGGAATCACTTA
AGCTTTCGCTATTGCTTGCCGAGTTACTCAAACTCTCACTATTACTTGCCGAATCACTTAAGCTTTCGCT
ATTACTTGTTGAATCGCTCAAGCTTTCGCTATTGCTTGTGGAATCGCTCAAACTCTCACTATTACTTGTC
GAGTCACTCAAACTCTCACTATTACTTGTCGAGTCACTCAAGCTTTCGCTATTGCTTGTTGAATCGCTCA
AGCTTTCGCTATTGCTTGTTGAATCGCTCAAACTCTCACTATTACTTGTCGAGTCACTCAAACTCTCACT
ATTACTTGTCGAGTCACTCAAGCTTTCGCTATTGCTTGCCGAGTCACTCAAACTCTCACTATTACTTGTG
GAATCACTTAAGCTTTCGCTATTGCTTGTCGAGTCACTTAAGCTTTCGCTATTACTTGTTGAATCACTCA
AGCTTTCGCTATTACTTGTTGAATCACTCAAGCTTTCGCTATTACTTGTCGAGTTACTCAAACTCTCACT
ATTACTTGTGGAATCACTTAAGCTTTCGCTATTGCTTGTCGAATTACTCAAGCTTTCGCTTGTGGATGTG
CTTAGGCTCTCACTATTGCTTGTCGAGTTACTCAAACTCTCGCTATTACTTGTCGAATTACTCAAGCTTT
CGCTTGTGGATGTGCTTAGGCTCTCACTATTACTTGTCGAGTCACTCAAACTCTCACTATTACTTGTCGA
GTCACTCAAGCTTTCGCTATTGCTTGCCGAGTCACTCAAACTCTCACTATTACTTGTGGAATCACTTAAG
CTTTCGCTATTGCTTGTCGAGTCACTTAAGCTTTCGCTATTACTTGTGGAATCACTCAAGCTTTCGCTAT
TACTTGTGGAATCACTCAAGCTTTCGCTATTACTTGTCGAGTTACTCAAACTCTCACTATTACTTGTTGA
ATCACTTAAGCTTTCGCTATTGCTTGTCGAATTACTCAAGCTTTCGCTTGTGGATGTGCTTAGGCTCTCA
CTATTGCTTGTCGAGTTACTCAAACTCTCGCTATTACTTGTTGAATCACTCAAGCTTTCGCTATTACTTG
CTGAGTTACTTAAGCTTTCGCTATTACTTGCCGAGTTACTCAAACTCTCACTATTACTTGTTGAATCACT
TAAGCTCTCACTATTACTTGCTGAATCACTCAAACTCTCACTATTACTTGTGGAGTCACTCAAGCTTTCG
CTATTGCTTGTGGAATCGCTCAAACTCTCACTATTACTTGTCGAGTTACTCAAACTCTCACTATTACTTG
TTGAATCACTTAAGCTTTCGCTATTGCTTGTCGAATTACTCAAGCTTTCGCTTGTGGATGTGCTTAGGCT
CTCACTATTGCTTGTCGAGTTACTCAAACTCTCGCTATTACTTGTTGAATCACTCAAGCTTTCGCTATTA
CTTGTGGAATCACTCAAGCTTTCGCTATTGCTTGTGGAATCGCTCAAACTCTCACTATTGCTTGTTGAGT
TACTCAAACTCTCGCTATTGCTTGTCGAGTCACTCAAACTCTCACTATTACTTGTCGAGTCACTCAAGCT
TTCGCTATTGCTTGTCGAGTCACTCAAACTCTCACTATTACTTGTGGAATCACTTAAGCTTTCGCTATTG
CTTGTCGAATTGCTCAAGCTTTCGCTTGTGGATGTGCTTAGGCTCTCACTATTGCTTGTCGAGTCACTTA
AGCTTTCGCTATTACTTGTTGAATCGCTCAAACTCTCACTATTACTTGCCGAGTCACTTAAGCTTTCGCT
ATTACTTGTGGAATCACTCAAGCTTTCGCTATTACTTGTCGAGTTACTCAAACTCTCACTATTACTTGTG
GAATCACTTAAGCTTTCGCTATTGCTTGTCGAATTACTCAAGCTTTCGCTTGTGGATGTGCTTAGGCTCT
CACTATTGCTTGTCGAGTTACTCAAACTCTCGCTATTACTTGTTGAATCACTCAAGCTTTCGCTATTACT
TGCTGAGTTACTTAAGCTTTCGCTATTACTTGCCGAGTTACTCAAACTCTCACTATTACTTGTGGAATCA
CTTAAGCTCTCACTATTACTTGTTGAATTACTTAAGCTTTCGCTATTGCTTGTCGAATTGCTCAAGCTTT
CGCTTGTGGATGTGCTTAGGCTCTCACTATTGCTTGTCGAGTCACTTAAGCTTTCGCTATTACTTGTTGA
ATCGCTCAAACTCTCACTATTACTTGCCGAGTCACTTAAGCTTTCGCTATTACTTGTTGAATCACTCAAG
CTTTCGCTATTGCTTGCCGAGTTACTCAAACTCTCACTATTACTTGTGGAGTCACTCAAGCTTTCGCTAT
TGCTTGTGGAATCGCTCAAACTCTCACTATTACTTGTCGAGTTACTCAAACTCTACTCAAACTCTCACTA
TTACTTGCCGAGTCACTTAAGCTTTCGCTATTGCTTGCTGAATCACTCAAGCTTTCGCTATTACTTGTGG
AATCACTCAAGCTTTCGCTATTGCTTGTGGAATCGCTCAAACTCTCACTATTACTTGTCGAGTTACTCAA
ACTCTCACTATTACTTGCCGAGTCACTTAAGCTTTCGCTATTGCTTGTCGAGTCACTTAAGCTTTCGCTA
TTACTTGTGGAGTCACTCAAGCTTTCGCTATTGCTTGTGGAATCGCTCAAACTCTCACTATTACTTGTCG
AGTTACTCAAACTCTCGCTTGTGGATGTGCTTAGGCTCTCACTATTGCTTGCTGAATCACTCAAGCTTTC
GCTATTACTTGCTGAATCACTCAAGCTTTCGCTATTGCTTGTGGAATCACTTAAGCTTTCGCTATTGCTT
GCCGAGTTACTCAAACTCTCACTATTACTTGTGGAGTCACTCAAGCTTTCGCTATTGCTTGTGGAATCGC
TCAAACTCTCACTATTACTTGTCGAGTTACTTAAGCTTTCGCTATTACTTGCCGAGTTACTTAAGCTTTC
ACTATTGCTTGCCGAGTTACTTAAGCTTTCACTATTGCTTG
>NC_008542.1(region:958596-959047)	tandem	cluster597
GGCGCATTGACCGGCGCGCTCGGCACGGTGACGGGCGCACTGGGTGGCGTTGGCGGCGGCAATCCGGCTG
GCGCACTGACCGGCGCGCTTGGCACGGTGACGGGTGCACTGGGTGGCGTTGGCGGCGGTAATCCGACCGG
CGCATTGACCGGCGCCCTCGGCACGGTGACAGGCGCATTGGGCGGTGTTGGCGGTGGTAATCCGACCGGC
GCACTGACCGGCGCGCTCGGCACGGTGACGGGTGCACTGGGTGGCGTTGGCGGCGGCAATCCGGCCGGCG
CATTGACCGGCGCGCTCGGCACGGTGACGGGTGCATTGGGCGGTGTTGGCGGCGGTAATCCGACCGGCGC
CTTGACTGGCGCGCTCGGCACGGTGACGGGCGCATTGGGCGGCATCGGCGGGGGCAACCCCGCTGGCGCA
CTGACCGGCGCCCTCGGCACCGTAACCGGCGT
>NC_006831.1(region:787989-788712)	tandem	1347(Singleton)
CTGGAAGCTTACTTGTATCTAACTTAGATTTATCTTCAGGTAAAGATTTGCTCTTATCCTCTTTCACATG
AACCTTATTTTTATCTAATTCAGAAGATTTACCATCAATTGTTGATACCTTAGCTTTATCTTCTTTAATT
GCAGGAAGCTTATTGACATCTGATTTAGATTTATCTTCAGGTAAAGATTTGCTCTTATCCTCTTTTATAT
GAACTTTATTTTTATCTAATTCAGAAGATTTACTTTCAGTTGATAACTTAGCTTTATCTCCTGTAATTGC
AGGAAGCTTACTTGTATCTAATTTAGATGTATCTTCAGGTAAGGACTTGCTCTTATCCTCTTTTATATGA
ACCTTACTTTTATCTAATTCAGAAGATTTACCATCAATTGTTGATACCTTAGCTTTATCTTCTTTAATTG
CAGGAAGCTTACTAACATCTGATTTAGATTTATCTTCAGGTAAGGATTTGCTCTTATCCTCTTTCACATG
AACCTTACTTTTATCTAATTCAGAAGATTTACTTTCAGTTGATACCTTAGCTTTATCTTCTTTAATTGCA
GGAAGCTTATTGACATCTGATTTAGATGTATCTTCAGGTAAAGACTTGCTTTTATCCTCTTTCACATGAA
CCTTACTTTTATCTAATTCAGAAGATTTACTTTCAATTGATACTTTAGCTTTATCTTCTTTAATTGCAGG
AAGCTTATTGACATCTGACTTAGA
>NZ_CP009230.1(region:526458-526772)	unknown	7658(Singleton)
ACTTCAGCCAGCAAGGCAGATTCCTCAGCGTCCGCGGCATCAACATCGGCGACTGAAGCGTCAACTTCAG
CCAGCAAAGCGGATAGTTCTGCGAGTGCGGCTAGTACTTCAGCTAGCAAGGCTGATTCCTCAGCATCCGC
TGCCTCAACATCAGCAACTGAAGCGTCAACTTCAGCCAGCAAGGCAGATTCCTCAGCGTCCGCAGCATCA
ACATCGGCGACTGAAGCCTCAACTTCAGCCAGGAAAGCAGATAGTTCAGCAACCAAAGCAGACAGCTTTG
CGAGCGCAGCTAGCACTTCAGCCAGCAAAGCGGAT
>NC_021713.1(region:1628136-1628371)	tandem	cluster1726
ACACTAAAGTACTGAAAGGGACAGACACTTATATGCACACACCTCAAGCGAATATAGAAGTACAGGTGTG
GACAGACACTTATATGCCCACACGTCAAGCGAATATAGAAGTACAGGTGTGGACAGACACTTATGCATAC
ACGCGTCAAGCAAGTATAGAAGTACAGGTGTGGACAGACACTTATGTGTACACGTGACAAGCAAATATAG
AAGTACAGTTGTGGACAGACACTTAT
>NZ_CP014932.1(region:38824-38978)	short	cluster1360
TGTAGAATTTACAGTTCTGCGCGCAGCAAGGGTTTGAGCGTCCTTTTCAACGGTGTCATGCTGAACTGTA
GAATTTACAGTTCTGCGCGCAGCAAGGGTTTCAACGGTGTCATGCTGAACTGTAGAATTTACAGTTCTGC
GCGCAGCAAGGGTTT
>NZ_CP012109.1(region:8642380-8642852)	unknown	9236(Singleton)
GGCCCGGATGGGGGTCCCGGTCCGGGTGTGGATGGTGGCGTGGATGGCGGTCCGGGGGAGCCTGATTCCG
GCGTGGACGGTGGGCCTGGGCCCGGCGTGGATGGCGGGCCGGGGGAGCCTGATTCCGGCGTGGACGGTGG
TCCCGGTCCTGGCGTCGATGGCGGCGTGGATGGTGGTCCTGGTGAGCCGGACTCGGGCGTGGACGGTGGT
CCCGGCCCGGGCGTCGATGGCGGTGTAGATGGCGGTCCTGGTGAGCCGGACTCGGGCGTGGACGGTGGTC
CTGGGCCCGGCGTGGACGGTGGTCCGGGCGAGCCTGACTCCGGCGTGGACGGTGGGCCCGGCCCGGGCGT
CGACGGTGGGCCGGGTGAGCCGGACGCAGGTGTCGACGGTGGTCCTGGGCCCGGCGTCGATGGTGGCTCG
GGTGATCCGGATGCCGGCGCCGACGGTGGTCCCGGCCCTATCGTCGACGGTGG
>NC_018692.1(region:3959213-3959919)	tandem	4981(Singleton)
GGCTTTTCTTCCGCTTTGGCCTTCGCCTGTGCTTCAGCTTCTGCCTTTGCGCGCGCTTCTTCTTCCGCTT
GCGCTTCAGCTTCTGCTTTTGCGCGAGCCTCTTCTTCCGCTTGGGCTTTCGCCTGTGCTTCAGCCTCTGC
CTTTGCGCGAGCCTCTTCTTCCGCTTGGGCTTTCGCCTGCGCTTCAGCCTCTGCCTTTGCGCGCGCTTCT
TCTTCCGCTTCCGCCTTCGCCTGCGCTTCAGCTTCTGCCTTAGCGCGAGCTTCTTCTTCCGCTTTAGCCT
TCGCCTGAGCTTCAGCCTCTGCCTTAGCGCGGGCCTCTTCTTCCGCTTGGGCTTTCGCCTGTGCTTCAGC
CTCTGCCTTTGCGCGCGCTTCTTCTTCCGCTTGCGCCTTCGCCTTCGCCTGCGCTTCAGCTTCTGCCTTT
AAGCGAGCTTCTTCTTCCGCTTGGGCCTTCGCCTCTGCTTCAGCTTCTGCCTTTAAGCGAGCTTCTTCTT
CCGCTTGAGCTTTCGCCTGTGCTTCAGCCTCTGCCTTAGCGCGAGCTTCTTCTTCCGCTTTAGCCTTCGC
CTGAGCTTCAGCCTCTGCCTTTGCGCGCGCTTCTTCTTCCGCTTGGGCTTCAGCTTCTGCATTTGCGCGA
GCCTCTTCTTCCGCTTTAGCCTTCGCCTGTGCTTCAGCCTCTGCCTTTAAGCGAGCTTCTTCTTCCGCTT
GAGCTTT
>NZ_CP011151.1(region:3782773-3783608)	unknown	cluster2900
CGGGCGCTACTGGCGCTACTGGCGCTACCGGTGCCACTGGACCTCGAGGTAACACGGGCGCTACTGGCGC
TACCGGTGCCACTGGACCTCGAGGTAACACGGGCGCTACTGGCGCTACCGGACCTCAAGGTAACACGGGC
GCTACTGGCGCTACCGGTGCCACTGGACCTCGAGGTAACACGGGCGCTACCGGCGCTACTGGACCTCAAG
GTAACACGGGCGCTACTGGCGCTACCGGTGCCACTGGACCTCGAGGTAACACGGGCGCTACCGGCGCTAC
TGGACCTCAAGGTAACACGGGCGCTACTGGCGCTACCGGTGCCACTGGACCTCGAGGTAACACGGGCGCT
ACCGGCGCTACTGGACCTCAAGGTAACACGGGCGCTACTGGCGCTACCGGTGCCACTGGACCTCGAGGTA
ACACGGGCGCTACCGGCGCTACTGGACCTCAAGGTAACACTGGTGCTACTGGCGCTACTGGTGCTACTGG
ACCTCGAGGTAACACGGGCGCTACTGGCGCTACCGGACCTCAAGGTAACACGGGCGCTACTGGCGCTACC
GGTGCCACTGGACCTCAAGGTAACACTGGTGCTACCGGCGCTACTGGACCTCAAGGTGCTCAAGGACCTG
CTGGTGCTACCGGCGCTACTGGACCTCAAGGCGTTCAAGGTAACACTGGTGCTACTGGTGCTACTGGACC
TCAAGGTGTTCAAGGTAACACTGGTGCTACCGGCGCTACTGGACCTCAAGGCGTTCAAGGTAACACTGGT
GCTACCGGCGCTACTGGACCTCAGGGTGTTCAAGGTAACACTGGTGCTACTGGACCTCAAGGCGTT
>NZ_CP016891.1(region:29-178)	unknown	11341(Singleton)
TGTGTGTTAATCCGGCACTGCGACCACTTTTCCTGCGAAAATCGCGCCTTCAGGCTGTTCCCGATGTGTG
TCAATCCGGCACTGTAGCGACTTTTGATGTGTGTTAATCCGGCACTACAGGTTCTTTTCGTGTGTGTTAA
TCCGGCACTG
>NC_022663.1(region:6378328-6378679)	unknown	6005(Singleton)
GCCTTCGGCAGCGGCAGCACCGCCGAGGCGACCGGCGGCGTCCTGAACGTCGCCGGCTCGTTCGGCAGCA
ATAGCTCCACCAGCGCCACCGGCGGTGTCAACCTCGGCACCGGCGCCCTCGCGTTCGGCAACAACAACAC
GGTCAGGGCCAACTCGATCGGCACGGTCAACATCGGCACCGTTGCCGCCGCGTTCGGCAACGACAACTCG
GTCACCGCTATTGCCAACGGTGTGGAAAACAACGCCACGGTGGCGGCGGTGTTCGGCAACAACAACACCG
ACGTCTCAGCCGTCGTCAACGGTGTGGAGAACACCGGTATCGTGTCCGCGGTCTTCGGCAGCAACAATTC
CG
>NC_018644.1(region:284815-285218)	unknown	4963(Singleton)
AAAAAAGCTGCCAAGAAGAAAGCAGCTCCTAAGAAAAAGACTGCTAGAAAAGCAGCAACTAAGAAAAAAG
CTGTAAAGAAAAAAGCAGCACCTAAGAAAGCTGCAAAAAAGAAAGCAGCACCTAAGAAGAAAAAAGCCAC
TAAGAAAAAAGCTGCAAAGAGAAAAGCTGTAAAGAGAAAAGCAGCTAAGAAAAAAGCAGCACCTAAGAAA
GCTGCAAAGAAAAAAGCGGCTCCTAAGAAGAAGAAGGCTGCACCTAAGAGAAAGGCTGCAAAGAAAAAAG
CGGCTCCTAAGAAGAAGGCTGCACCTAAAAAGAAAAAGGCAGCTCCTAAGAAGAAGAAGGCAGCTCCAAA
AAAAGCGGCTAAAAGAAAAGCAGCACCTAAGAAGGCTGCAAAAAGAAAAGCATC
>NC_023064.1(region:4320357-4320883)	tandem	6063(Singleton)
GGCGGCTCGGATCGCCTGAATGCCAACCGCGTCGCCGAAGGCGGGGCCGACCGCCTGAATGGCAACCGTG
TCGCTGAGGGCGGTGCTGACCGTCTGCAAGAACGCGGCCTGGTCGAAGGCGGTGCTGATCGCCTGAATGG
CAACCGTGTCGCTGAGGGCGGCGCTGATCGTCTGCAAGAACGTGGCCTGGTCGAAGGTGGTGCGGATCGC
CTGAATGGCAACCGTGTCGCTGAAGGCGGTGCTGACCGTCTGCAAGCACGTGGCCTGGCCGAAGGCGGTG
CAGATCGCCTGAATGGCAACCGTGTCGCTGAAGGCGGTGCTGATCGTCTGCAAGAACGTGGCCTGGTCGA
AGGTGGTGCGGATCGCCTGAATGACAACCGTGTCGCTGAAGGCGGTGCTGACCGTCTGCAAGAACGTGGC
CTGGTCGAAGGTGGTGCTGATCGCCTGAATGGCAACCGTGTCGCCGAAGGCGGTGCTGATCGTCTGCAAG
AACGTGGCCTGGCCGAAGGCGGCGCTGATCGCCTGCA
>NC_015125.1(region:1249048-1249230)	unknown	3515(Singleton)
CAACACCGTCTCGGGCGACATCATCGTCGACGGCCTCGTGGGCGACGTCAACGCCAACGCCGTCTCGGGC
GACGTGCAGGTGCGGGAGCTCGAAGGCTCCCTGAGCGCCAACAGCGTCTCGGGCGACGTCACGGTGACCG
GTGCCGTCACCAAGGCCTCCATCGACACGGTCTCGGGCGCGAT
>NZ_CP012099.1(region:3564646-3566574)	tandem	cluster328
TCAAGGTAACACGGGTGCTACTGGCGCTACCGGCGCTACCGGACCTCAAGGCGTTCAAGGTAACACGGGT
GCTACTGGCGCTACCGGACCTCAGGGACCTCAAGGTAACACGGGTGCTACTGGTGCCACTGGACCTCAAG
GTGCTCGAGGTAACACAGGTGCTACCGGCGCTACCGGACCTCAGGGACCTCAAGGTAACACGGGTGCTAC
TGGTGCCACTGGACCTCAAGGTGTTCAAGGTAACACGGGTGCTACTGGCGCTACCGGCGCTACCGGACCT
CAAGGCGTTCAAGGTAACACGGGTGCTACCGGCGCTACCGGACCTCAGGGTACTCAAGGTAACACGGGTG
CTACTGGACCTCAAGGCGTTCAAGGTAACACAGGTGCTACCGGCGCTACTGGATCTCAGGGACCTCAAGG
TAACACGGGTGCTACTGGTGCCACTGGACCTCAAGGTGTTCAAGGTAACACGGGTGCTACTGGCGCTACC
GGCGCTACCGGACCTCAAGGCGTTCAAGGTAACACGGGTGCTACCGGCGCTACCGGACCTCAGGGCGCTC
AAGGTAACACGGGTGCTACTGGTGCCACTGGACCTCAAGGTGCTCGAGGTAACACGGGTGCTACTGGTGC
TACCGGCGCTACTGGACCTCAGGGACCTCAAGGTAACACAGGTGCTACCGGACCTCAAGGGCCTCAAGGT
AACACGGGTGCTACTGGTGCCACTGGACCTCAAGGTAACACGGGTGCTACTGGTGCCACTGGACCTCAAG
GTGTTCAAGGTAACACAGGTGCTACTGGACCTCAAGGTGCTCGAGGTAACACGGGTGCTACTGGTGCCAC
TGGACCTCAAGGTGCTCAAGGTAACACAGGTGCTACTGGACCTCAAGGTGTTCAAGGTAACACGGGTGCT
ACTGGTGCCACTGGACCTCAAGGTGTTCAAGGTAACACGGGTGCTACTGGTGCCACTGGACCTCAAGGTG
TTCAAGGTAACACGGGTGCTACTGGCGCTACCGGACCTCAAGGCGTTCAAGGTAACACGGGTGCTACTGG
CGCTACCGGACCTCAAGGCGTTCAAGGTAACACGGGTGCTACTGGCGCTACCGGACCTCAAGGCGTTCAA
GGTAACACGGGTGCTACTGGCGCTACCGGACCTCAAGGCGTTCAAGGTAACACGGGTGCTACCGGCACTA
CTGGTGCCACTGGACCTCAAGGCGTTCAAGGTAACACGGGTGCTACCGGACCTCAAGGTGTTCGAGGTAA
CACGGGTGCTACGGGTGCTACTGGCGCTACCGGCGCTACTGGACCTCAAGGTGTTCAAGGTAACACAGGT
GCTACCGGCGCTACTGGACCTCAGGGTGTCCAAGGTAACACGGGTGCTACCGGACCTCAAGGTGCTCGAG
GTAACACGGGTGCTACTGGCGCTACCGGTGCTACTGGACCTCAGGGCGTTCAAGGTAACACAGGTGCTAC
TGGACCTCAAGGTGTTCAAGGCAACACAGGTGCTACGGGTGCTACTGGACCTCAAGGTGTTCAAGGCAAC
ACAGGTGCTACGGGTGCTACTGGACCTCAGGGTGTTCAAGGCAACACGGGTGCCACTGGACCTCAAGGTG
TTCAAGGTAACACAGGTGCTACCGGCGCTACTGGACCTCAGGGTGTTCAAGGTAACACAGGTGCTACCGG
CGCTACTGGACCTCAGGGTGTTCAAGGCAACACGGGTGCTACTGGACCTCAGGGACCTCAAGGCAATACT
GGTGCTACTGGACCTCAAGGTGCTCAAGGTAACACGGGTGCTACCGGCGCTACTGGACCTCAGGGTGTTC
AAGGTAACACAGGTGCTACCGGCGCTACTGGTGCCACTGGACCTCAAGGCATTCAAGGACCAACGGGTGC
TACCGGCTCTACTGGTATAGGAGTTACTGGACCTACTGG
>NC_014019.1(region:1189098-1189282)	tandem	3141(Singleton)
AGTAGAACGACGAGTAGAACGGCGAGTAGAACGGCGAGTAGAACGGCGAGTAGAACGGCGAGTAGAACGG
CGGGTAGAACGGCGAGTAGAACGACGAGTAGAACGACGAGTAGAACGACGAGTAGAACGGCGAGTAGTGC
GGCGAGTAGTGCGGCGAGTAGTGCGACGAGTAGAACGACGACGAG
>NZ_AP014942.1(region:633377-633535)	unknown	cluster1716
CAACTGCATAAGAGCCCCTAATCGCTAAAGCTCAAGGGGAGTAAAGGAATACAGTTGTTTGTGCAGCAAC
TGCATAAAAGCCTCTAATCACTAAAGGTGAAGAGGAACGCAGTTGGATGCTAAGGCACAACTGCATAAAA
GCCTCTAATCGCTAAAGCT
>NZ_CP011528.1(region:1081729-1081918)	STAR-like	cluster977
TAGGCGGGGCCCCAACACAGAAGCTGACGAAAAGTCAGCTTACAATAATGTGCAAGTTGGGGATGGGCCC
CAACACAGAGAATTTCAAAAAGAAATTCTACAGACAATGCAAGTTGGCGGGGCCCCAACATAGAAGCTGG
CGGAAAGTCAGCTTACAATAATGTGCAAGTTGGCGGGGCCCCAACATAGA
>NZ_CP013753.1(region:3334696-3334982)	tandem	cluster1787
TCCGACTACTTGTACTGGTTGTCTGACTAGTATTTTTCGCACTACTGGATTCTTGATTGCTTGTACGGGT
CGCTTGATTAATACTCTTGGCACTGTTAGCTTCTTGATTGCTTGTACTGGTTGTCTGACTAGTATTTTTC
GTACTACTGGATTCTTGATTGCTTGTACGGGTCGCTTGATTAATACTCTTGGCACTGTTAGCTTCTTGAT
TGCTTGTACTGGTTGCCTGACTAGTATTTTTCGCACTACTGGATTCTTGTTTGCTTGTACTGGTTGCCTG
ACTAGTA
>NZ_CP007723.1(region:12566-12780)	unknown	cluster1759
TGTTCTTCCCACGCACACGAGGAAGATCCCGACGCACGCCAAATGTTGGGATACGAGCACATGTTCTTCC
CACGCACACGAGGAAGATCCCTGTCCCGTATTCGCGCATAAACTGTCCCGTATGTTCTTCCCACGCACAC
GAGGAAGATCCCGGTCACACGTCTGCGCATAAACGGTCACACGTGTTCTTCCCACACGCGTAAGGGGCAT
TCCCG
>NZ_CP007478.1(region:538511-539089)	tandem	cluster3766
TCTGGTAGTGGTGCAACACAAAGTCAAGCAGCTGGTGGTGCAGGTGCTTCCAGGTCTAGTAGTAGTGCAG
CACCAGATCAGGTAGCAGTAGCGTCTACATCCTCTAGGAGTGGTACAACACAAAGTCGAGCAGCTGGTGG
TGCAGGTGCTTCCAGGTCTAGTAGTACAGCACCAGATCAGGCAGCAGTAGCGTCTACATCGTCTAGTAGT
GGTGCAACACAAAGTCAAGCAGCTGGTGGTGCAGGTGCTTCCAGATCTAGTAGTAGTGCAGCACCAGATC
AGGCAGCAGTAGCGTCTACATCGTCTAGTAGTGGTGCAACACAAAGTCAAGCAGCTGGTGGTGCAGGTGC
TTCCAGGTCTAGTAGTACAGCACCAGATCAGGCAGCAGTAGCGTCTACATCCTCTAGGAGTGGTACAACA
CAAAGTCGAGCAGCTGGTGGTGTAGGTACTTCCAGGTCTAGTAGTAGTACAGCACCAGATCAGGCAGCAG
TAGCGTCTACATCGTCTAGTAGTGGTGCAACACAAAGTCAAGCAGCTGGTGGTGTAGGTACTTCCAGGTC
TAGTAGTAGTGCAGCACTA
>NZ_CP014279.1(region:2568645-2568805)	unknown	10337(Singleton)
AATTCTCGGAGTTTCCGAATTTTCCGCATTAGGGATTGGTACACTTCTCGGAGTTTCCGAATTTTGTACC
AGTCGCGCCCGCGTAAGGCTGGCCCGTTTTTCGGAATTTCCGAATTTTAGGCCACTAGGTAGGTGTCCAT
TTTTCGGAGTTTCCGAATTTT
>NZ_CP014884.1(region:21766-21920)	tandem	cluster1332
TCTCTTTTTGAGAAGTCCGCTTGTACCAAGGGATTCAGATGTATCAGAAACGGTATCATGCGGGTTTCTC
TTTTTGAGAAGTCCGTTTGTACCAAGGGGTTCAACGGTATCATGCGGGTTTCTCTTTTTGAGAAGTCCGC
TTGTACCAAGGGGTT
>NZ_CP014920.1(region:12541-12695)	unknown	cluster1291
CAAACCCTTGCTACGAGCGAAAATCCGAAAATCGGACGTTCGCGGGAGACCGCTCAAACCCTTGCTACGA
GCGAAAATCCGAAAATCGGACATTCGCGAAAGTTCGTTGACGACACCCCGCAAACCCTTGCTACGAGCGA
AAATCCGAAAATCGG
>NC_012781.1(region:2381703-2384335)	tandem	2701(Singleton)
GACTCACTTGTGCTTGCTGATTCGCTTGCACTTGCTGACTCACTTGCACTTGCTGACTCACTTGCACTTG
CTGATTCGCTTGCACTTGCTGACTCACTTGCGCTTGCTGATTCACTTGCGCTTGCTGATGTACTTGCACT
TGTTGAAGCACTGGTGCTTGCTGAGGTACTTGCACTTGTTGAAGCACTTGTGCTAGCCGATGTACTTGCA
CTTGTTGAAGCACTGGTGCTAGCTGAGGTACTTGCACTTGTCGATGCGCTTGTACTTGCTGAGGTGCTTG
CGCTGGTTGAGGCACTTGTGCTGGCTGAGGTACTTGCACTTGTCGATGCACTTGTGCTAGCCGATGTACT
TGCACTTGTTGAAGCACTGGTGCTAGCCGATGTACTTGCGCTGGTTGAGGCACTTGTACTTGCTGAGGTG
CTTGCGCTTGTTGATGCGCTTGTGCTAGCCGATGTACTTGCACTTATTGAGGCACTTGTGCTCGCTGAGG
TGCTTGCGCTGGTTGATGCACTTGTGCTTGCGCTGATTGAGGCGCTGGTACTTGCTGATGTACTTGCGCT
AGTCGATGCACTTGTACTTGCTGAGGTGCTTGCACTAGTTGAAGCACTGGTACTTGCGCTAGTCGATGCA
CTGGTGCTTGCTGATGTACTTGCACTAGTCGATGCACTGGTACTTGCCGAGGTACTTGCACTTGTTGATG
CGCTGGTGCTTGCTGAGGTGCTTGCGCTTGTTGATGCGCTTATGCTAGCTGAGGTGCTTGCGCTGGTTGA
GGCACTTGTGCTTGCTGAGGTACTTGCACTTGTTGATGCACTTGTGCTTGCTGAGGTACTTGCACTTGTT
GAAGCACTTGTACTTGCGCTAGTTGATGCACTGGTACTTGCCGATGTACTTGCGCTGGTTGAAGCACTTG
TACTTGCACTGGTGCTTGCTGATGTACTTGCTGATGTACTTGCACTAATCGATGCACTTGTACTTGCTGA
GGTACTTGCGCTGGTTGATGCACTCGTACTTGCTGAGGTGCTTGCACTTGTTGATGCACTTGTGCTTGCT
GAGGTGCTTGCGCTTGTTGATGCGCTTGTGCTTGCCGATGTACTTGCACTTGTTGATGCACTTGTGCTTG
CTGATGTACTTGCACTTGTTGATGCACTTGTGCTTGCTGAGGTGCTTGCACTTGTTGATGCACTTGTGCT
TGCTGATGTACTTGCACTTGTACTTGCGCTTGTTGATGCGCTTGTGCTTGCTGATGTACTTGCACTTGTT
GATGCACTTGTACTTGCCGATGTACTTGCACTTGTTGATGCACTTGTGCTTGCTGATGTACTTGCACTTG
TTGATGCACTTGTGCTTGCTGATGTACTTGCACTTGTTGATGCACTTGTGCTTGCTGATGTACTTGCACT
TGTTGATGCACTTGTGCTTGCTGATGTACTTGCACTTGTACTTGCGCTTGTTGATGCGCTCGTGCTTGCT
GAGGTACTTGCACTTGTTGATGCACTTGTACTTGCACTTGTTGATGCACTCGTACTTGCTGATGTGCTTG
CACTTGTTGATGCACTTGTACTTGCCGATGTACTTGCGCTAGTCGATGCACTGGTGCTTGCTGAGGTACT
TGCACTTGTTGATGCACTGGTGCTCGCTGAGGTACTTGCACTTGTCGATGCACTTGTGCTAGCCGATGTA
CTTGCACTTGTTGATGCACTTGTACTTGCCGATGTACTTGCACTTGTTGATGCACTGGTGCTTGCTGATG
TGCTTGCACTAGTCGATGCACTGGTGCTCGCTGAGGTACTTGCACTTGTCGATGCACTTGTGCTAGCCGA
TGTACTTGCACTTGTTGATGCACTGGTACTTGCCGATGTACTTGCACTAGTTGATGCACTGGTGCTTGCT
GATGTGCTTGCACTAGTCGATGCACTTGTACTTGCTGAGGTGCTTGCACTAGTCGATGCACTGGTACTTG
CTGAGGTGCTTGCGCTTGTTGATGCACTGGTGCTTGCTGAGGTACTTGCACTTGTCGATGCACTTGTGCT
AGCCGATGTACTTGCACTCGTTGATGCACTTGTACTTGCTGAGATACTTGCGCTTGTTGATGCACTTGTT
GAAGCACTTGTACTTGCTGACGTACTTGCACTAGTGCTTGCCGATGTACTTGCGCTAGTCGATGCACTTG
TACTTGCTGAGGTGCTTGCGCTGGTTGAAGCGCTCGTGCTTGCTGATGTACTTGCACTTGTACTTGCGCT
TGTTGAGGCGCTCGTGCTTGCTGATGTACTTGCACTTGTTGAGGCACTTGTACTTGCGCTTGTCGATGCA
CTGGTACTAGCTGAGGTACTTGCACTCGTTGATGCGCTTGTGCTTGCTGATGTACTTGCACTCGTTGAGG
CGCTGGTGCTTGCTGATGTACTTGCACTCGTTGAGGCGCTGGTGCTTGCTGATGTACTTGCACTCGTTGA
GGCGCTGGTGCTTGCACTTGTTGAGGCACTTGTGCTTGCTGATGTGCTTGCGCTTGTTGAGGCACTTATA
CTTGCTGAGGTGCTTGCACTAGTTGAGGCACTTGTACTTGCACTTGTCGATGCACTAGTGCTTGCCGATG
TGCTTGCGCTTGTTGAGGCACTCGTACTTGCTTCAACACTCAA
>NC_020559.1(region:3924062-3924627)	unknown	cluster1275
CGGCTCCGGCGGGCAAGGCGGCACCGGCGGCGCGGGCGGCGCCGGTGGTGCTGGCGGTGTCGGCGCCGAC
AACCCCACCGGCATCGGCGGCACCGGCGGCACCGGCGGGAAAGGCGGCGCCGGCGGGGCCGGCGGGCAGG
GCGGTAGCAGCGGTGCCGGCGGCACCAACGGCTCTGGTGGCGCTGGCGGCACCGGCGGACAAGGCGGCGC
CGGGGGCGCTGGCGGGGCCGGCGCCGATAACCCCACCGGCATCGGCGGCGCCGGCGGCACCGGCGGCACC
GGCGGAGCGGCCGGAGCCGGCGGGGCCGGTGGCGCCATCGGTACCGGCGGCACCGGCGGCGCGGTGGGCA
GCGTCGGTAACGCCGGGATCGGCGGTACCGGCGGTACGGGTGGTGTCGGTGGTGCTGGTGGTGCAGGTGC
GGCTGCGGCCGCTGGCAGCAGCGCTACCGGTGGCGCCGGGTTCGCCGGCGGCGCCGGCGGAGAAGGCGGA
GCGGGCGGCAACAGCGGTGTGGGCGGCACCAACGGCTCCGGCGGCGCCGGCGGTGCAGGCGGCAAGGGCG
GCACCG
>NZ_CP009571.1(region:659834-660018)	unknown	7975(Singleton)
GGCAGGCTGTCCGGCATGGTGGCGGGCGACGTGATCGTCCGGTCTGGCTGCGATGTCCGGATCAGCGGCA
TGGTCGCGGGAGACGTCTATGTCGAGGCCGGCGCCCGGGCGCGGATCAGCGGCATGGTGTCCGGGCGAGT
CTTCAACCGCGGCGGCGCGATCCGGGTCAGCGGCATGGTCGGAGG
>NC_010805.1(region:2079941-2081421)	tandem	cluster3306
ACTGGCCTCTCGTCCGCTAACAGTTCGATCACTTCGCTGTCGACCTCGACGTCGACGGGTCTGTCGTCGG
CTAACAGTGCGATCGGTTCTCTGTCGACCGGCCTCTCGTCGGCCAACAGCTCGATTACTTCGCTGTCGAC
GTCGACCTCGACCGGCCTGTCGTCGGCTAACAGCTCGATCGGATCGCTGTCTACCGGCCTCAGCTCGACC
GACAGCTCGGTCGCTTCGCTGTCGAGCTCGACTTCGACCGGCCTCTCGTCGGCAAACAGCTCGATCGGAT
CGCTGTCGACCGGTCTCAGCTCGACCGACAGCTCGGTCGCGTCGCTGTCGACCTCGACTTCGACCGGCCT
GTCCTCGGCTAACAGTTCGATCACGTCGCTGTCGACCTCGACGTCGACTGGCCTGTCCTCGGCGAACAGC
TCGATCACGTCGTTGTCGACCTCGACTTCGACCGGCCTGTCGTCGGCAAACAGCTCGATCGGCTCTCTGT
CGACCGGCCTCAGCTCGACCGACAGCACGGTCGCTTCGCTGTCGACCTCGACGTCGACCGGCCTCTCGTC
GGCGAATAGCTCGATCACGTCCCTGTCGACCTCGACTTCGACGGGTCTGTCGTCGGCTAACAGTTCGATC
GGTTCTCTGTCGACCGGCCTCTCGTCGGCGGACAGCTCTATCACGTCGTTGTCGACCTCGACTTCGACCG
GCCTGTCGTCGGCAAACAGCTCGATCGCTTCTCTGTCCACCGGCCTCTCGTCGGCAGACAGCTCTATCAC
GTCCTTGTCGACCTCGACCTCGACCGGCCTGTCCTCGGCGAACAGTTCGATCACGTCGCTGTCGACGTCG
ACGTCGACCGGCCTTTCGTCGGCCACGAGCTCAATCGGCTCTCTGTCGACGGGCCTTAGCTCGACCGATA
GCTCGGTCGCTTCGCTCTCGACGTCGACCTCTACCGGCCTCTCGTCAGCCACCAGCTCGATCGGCTCTCT
GTCGACGGGCCTCAGCTCGACCGACAGCTCGGTCGCTTCGCTGTCGACCTCGACTTCGACCGGCCTCTCG
TCGGCGAATAGCTCGATCACGTCCTTGTCGACTTCGACCTCGACCGGCCTCTCTTCGGCTAACAGCTCGA
TCGGTTCTCTCTCGACCGGGCTCTCGTCGGCAGACAGCTCGATCACGTCGCTCTCGACCTCGACTTCGAC
CGGCCTCTCCTCGGCCACTAGCTCGATCGGCTCCCTGTCGACCGGCCTCTCCTCGGCTAACAGCTCGATC
GGCTCCCTGTCGACCGGCCTCAGCTCGACCAACAGCTCGGTCGCTTCGCTGTCGACCGGCCTCAGCTCGA
CCGATAGCTCGCTCGCTTCGCTGTCGACCTCGACCTCGTCCGGCCTCTCGTCCGCCACCAGCTCGATCGG
CTCGCTGTCCACCGCCCTGAGCTCGACCGACAGCACGCTCACGTCGCTGTCCACGTCGACCTCGTCGGGC
ATCGGCTCGCT
>NC_016947.1(region:4791791-4791906)	short	4191(Singleton)
CATCGTCATACGCGCGGGTCATGAGCGCGATTCCTCCTCATCGCTACGCTCTGCATCGTCATACGCGCGG
GTCATGAGCGCGATTCCTCCTCGGCATCGTCGTACGCGCGGGTCAT
>NZ_CP012159.1(region:98500-99352)	unknown	9291(Singleton)
GCCTTGCTCGCCGATGCGGCCTTGCTGCTCGAAGGCGTCCGGGCATTCTGTGTTGTTTTGCCTGCCCCCG
CAGCTTTACCTGCCGGTGCGGCTTTACCTGCCGGTGCGGCTTTGCCTGCCGGTGCGGCTTTGCCTGCCGG
TGCGGCTTTACCTGCCGGTGCGGCTTTGCCTGCCGGTGCGGCTTTGCTGCTCGGAGGCGTCTGGGCATTC
GGCGTTGCTTTGCCTGCCCCCTCGGTCTTGCCTTCCGCCCTCGCCTTGCCAGCCGAAGCGGCCTTGCCTG
CCGCCGCGGCCTTCACCGGCGCGGCTTTGCTTGCCGGAGCTGTCTTGTCCGCCGAAGCTGCCTTGCTTGC
CGGTGTTGCTTTCCTTGCCGGCGCTACTTTCGTCGCGGGCACCGCCTTGCCAGCCGAAGCGCCCTTACCT
GCCGGCGCTGCTTTACCTGCCGCCGCTGCTTTACCTGCCGGCGTTGCTTTACCTGCCGCCGCTGCTTTAC
CTGCTGCCGCTGCTTTACCTGCCGGCGTTGCTTTACCTGCCGGCGTTGCTTTACCTGCCGGCGTTGCTTT
ACTTGCCGGCGCGGCCTTCGTTGCAGGTACCGCCTTGCTTGCGGGCGATGCCTTGCCTACCGGAGTCGCC
TTGCCCGCCGACGCCACCTTTACCGCCACTTTACCTGCCGCAGCGGCCTTGCCTGCCGGAGCCGCCTTGC
CTGCCGGCGTGGCTTTGCTTGCCGGAGCCGCCTTGCCTGCCGGCGTGGCTTTGCTTGCCGGAGCCGCCTT
GCCTGCCGGCGTGGCTTTGCTTGCCGGAGTCGCCTTGCCTGCCGGCGTGGCTTTGCTTGCCGGAGTCGCC
TTACCTGCTGACG
>NC_017030.1(region:7246395-7246715)	unknown	4208(Singleton)
CCCGCCAGCGGCACACCGCACGAACCTGTCCGACTGTCCGACAGGTTTGGAAGCCCCTGAGACGGCCACG
TCACCCGCAGTGGCCGAGAGGCCCCCGGGGCCAACCGGACCGCGGAAACCTGTCCGACAGTCGGACAGGT
TTAGAGGACCGCGATGCCGCCGCCGGCCACCACCCGTGCCTGGCGGCTTCGAGCGACAGCTGGACCGCGG
AAACCTGTCCGACAGGTTTGGACGATGCGAGGCCCGCCCCGTCACCCGCCGTGGCCGGGGGCTCCGGCGC
CAGCCGGACCGCGGAAACCTGTCCGACTGTCGGACAGGTTT
>NC_015275.1(region:3137148-3137464)	unknown	3547(Singleton)
AGTTGAGCTTGAAGCTGGGCTTGAACTTGAGCTTGAGCATTGAGTTGGGCTTGAAGCTGGGCTTGAACTT
GAGCTTGAGCATTGAGTTGGGCTTGAAGCTGGGCTTGAACTTGAGCTTGAGCATTGAGTTGGGCTTGAAG
CTGGGCTTGGACTTGTGCTTGGGCATTGAGTTGGGCTTGAAGTTGGGCTTGATTCTGTTCAACTGCCTGT
AATTGGGCTTGAAGCTGAGCTTGGAGTTGAGCTTGGGTTTGAAGTTGAGCTTGGAATTGTTCTTGCTTTT
GTTCCATTTTTTGTAACTGAGCTTGAACTTGAGCTTG
>NC_008060.1(region:412091-412542)	tandem	cluster597
GGCGCATTGACCGGCGCGCTCGGCACGGTGACGGGCGCACTGGGTGGCGTTGGCGGCGGCAATCCGGCTG
GCGCACTGACCGGCGCGCTTGGCACGGTGACGGGTGCACTGGGTGGCGTTGGCGGCGGTAATCCGACCGG
CGCATTGACCGGCGCCCTCGGCACGGTGACAGGCGCATTGGGCGGTGTTGGCGGTGGTAATCCGACCGGC
GCACTGACCGGCGCGCTCGGCACGGTGACGGGTGCACTGGGTGGCGTTGGCGGCGGCAATCCGGCCGGCG
CATTGACCGGCGCGCTCGGCACGGTGACGGGTGCATTGGGCGGTGTTGGCGGCGGTAATCCGACCGGCGC
CTTGACTGGCGCGCTCGGCACGGTGACGGGCGCATTGGGCGGCATCGGCGGGGGCAACCCCGCTGGCGCA
CTGACCGGCGCCCTCGGCACCGTAACCGGCGT
>NC_020388.1(region:964785-964947)	unknown	540(Singleton)
GTAGCGAGGACGACCGAAGGGAGTCCTCGGAGACGGCGAGCGGGAGGAGCGAAGCGACGACACGCGAGCA
GCGAGGACGAGCGCAGCGAGTCCTCGGAAATACCGAACGGCGAGCATGGTGAGCCGTGAGGCAGCGAGGA
CGAGCGCAGCGAGTCCTCGGAGA
>NZ_CP007563.1(region:147389-147543)	unknown	cluster3391
AACTTAAATCTTAAAACTTAAAAGCAACCTCTAAAAGCTAAAAGCTAAACTCTAAACTCTAAAATCTTAA
ATCTTAAATCTTAAAACTTAAAAGCAACCTAAAACATCTACTAACAAATAAACCTCAAACATAACTTAAA
TCTTAAATCTTAAAA
>NZ_CP014168.1(region:2752015-2752238)	unknown	10272(Singleton)
GACGTCGAGGAGCCGCCCGTCGAGGTCGAGGTGGAAGACCCGCCCGTGGATGTGGAGGTCGAGGAGCCAC
CGGTCGATGTCGAAGACCCGCCCGTCGAGGTGGAGGAGCCGCCCGTGGACGTGGATGAGCCGCCGGTCGA
TGACCCGCCGGTGGAGGTGGACGACCCACCCGTCGAAGACCCACCGGTGGAGGAACCACCCGTCGAGGTG
GAGCCGCCGCTGGA
>NZ_CP009499.1(region:1246931-1247091)	short	7942(Singleton)
GGCGACCCGCTGCGCCCGGCTTCGCCGCGCTTGCGATCGCCGCGGGATCGTTTGGCGGCGACCCGCTGCG
CCCGGCTTCGCCGCGCTTGCGATCGCCGCGTGTCAGTTGGCCGGGCCCGGCGGCGGCGACCCGCTGCGCC
CGGCTTCGCCGCGCTTGCGAT
>NZ_CP011129.1(region:5251652-5252016)	unknown	cluster1401
TCAGCAAGGTCAACGGCAGCATCACCGTCGGCTCCGGCGAAAGCCAAGGCACGCTGGAAACCGTCAACGG
CAGCATCAAGATCGGCGACAACGCCCGCGTCGCCGACGCCGAAACCGTCAACGGCAGTATCAACGTCGGC
GCGCGCAGCCAGACCGGCAGCCTGGAGACGGTCAACGGCAGCATCCGCGCCGGCACCGACTTCACCGCCG
GCGGCGGCCTGGAAACCGTCAACGGCGGCATCTTCGTCGACCGCGGCGGCACCGTGCGCGGCGATGTCGA
GACCGTCAACGGCGCGATCGGCCTGGTCGACACCGACGTCACCGGCGGCATCGAAACCGTCAATGGCGAC
GTCACTGTCGGCGTC
>NC_009487.1(region:647898-648424)	tandem	cluster158
GACTCAGATTCGGACAGCGATTCAGACTCAGATAGCGACTCAGATTCAGATAGTGACTCAGACTCAGATA
GCGACTCAGACTCAGATAGCGACTCAGACAGCGACTCAGACTCAGATAGTGATTCAGATTCGGACAGCGA
CTCAGATTCAGACAGCGAATCAGATTCGGATAGCGACTCAGACTCAGATAGCGACTCAGATTCAGACAGC
GACTCAGATTCAGACAGTGACTCAGACTCAGACAGCGACTCAGATTCAGACAGCGATTCAGATTCGGATA
GCGACTCAGATTCAGATAGCGATTCGGACTCAGACAACGACTCAGATTCAGACAGCGATTCAGACTCAGA
TAGCGACTCAGATTCAGACAGCGACTCAGACTCAGATAGCGATTCAGATTCAGACAGCGACTCAGATTCA
GACAGCGATTCAGATTCAGATAGCGATTCAGATTCAGACAGCGACTCAGATTCAGATAGCGACTCAGACT
CAGACAGCGATTCAGACTCAGATTCAGACAGCGATTC
>NZ_AP013354.1(region:129912-130305)	tandem	cluster353
TGTCTTTTGTTTTTCTTGTTCTGTCTTCTGTTGTTCTTGTTCTACTTTTATTTGATTGTTAGTCTCTATA
TTGCTTGTCTTTTGTTTTTCCTGTTCTGTCTTTTGTTTTTCTTGTTCTGTCTTTTGTTTTTCTTGTTCTG
TCTTTTGTTTTTCTTGTTCTGTCTTTTGTTGTTTTTGTTCTACTTTTATTTGATTGTTAGTCTCTATATT
GCTTGTCTTTTGTTTTTCTTGTTCTGTCTTTTGTTTTTCTTGTTCTGTCTTTTGTTTTTCTTGTTCTGTC
TTTTGTTTTTCTTGTTCTGTCTTTTGTTGTTTTTGTTCTACTTTTATTTGATTGTTAGTCTCTATATTGC
TTGTCTTTTGTTTTTCTTGTTCTGTCTTTTGTTTTTCTTGTTCT
>NZ_CP012252.1(region:163290-163492)	tandem	cluster1414
TGGTGTTTTTTCGCTGCCTGGGCTTTCTGGGCTACCGGTTTAGCGGCAGCTTTGTGGTGCTTTTTAGCGG
CCTGGGCTTTCTGCGGAGCGGCTGGTTTAGCTTCTGCTTTTTTGTGTTTTTTAGCGGCCTGGGCTTTCTG
GGCAGCGGCTGGTTTCGCTTCTGCTTTCTTGTGTTTTTTGGCAGCCTGAGCTTTCTGCTCTGC
>NZ_CP009517.1(region:4424762-4424869)	tandem	760(Singleton)
AAAAACTAGTGAGAATAAAAGACTAGTAAGAATAAAAACTAGTGAGAATAAAAACTAGTGAGAATAAAAA
CAAAAGACTAGTAAGAATAAAAACTAGTGAGAATAAAA
>NZ_CP012648.1(region:1901805-1905902)	tandem	cluster1817
CGCGGACGTACTTGCTGAAACAGACGCACTCGTTGAAGCGGACTCACCCGCAGATACTGAAGCGCTGGTG
GACGCGGATTCACTCGCAGAAACTGACGCACTCGTACTCGCACTTACTGACGCGCTCGTGGACGCGGACG
TACTTGCAGATACTGAGGCACTCGTTGAAGCGGACTCGCTTGCAGACACAGAGGCGCTCGTAGACGCTGA
TTCACTAGCACTTACTGAGGCACTGGTTGAGGCTGACTCACTTGCAGATACAGATGCACTCGTGGAAGCC
GATTCGCTCGCACTTACTGACGCACTGGTCGACGCGGACTCACTCGCACTTACTGACGCGCTCGTAGACG
CGGATTCACTGGCACTTACTGACGCACTCGTGGATGCGGACTCACTCGCACTTACTGACGCACTGGTTGA
TGCAGACGTACTTGCTGAAACAGACGCACTCGTTGACGCGGAGTCGCTCGCACTTACTGACGCGCTCGTG
GACGCGGATTCGCTCGCACTTACAGATGCACTCGTGGAAGCCGATTCGCTCGCACTTACTGAGGCACTGG
TTGACGCGGACGTACTTGCTGAAACAGATGCGCTCGTAGACGCTGATTCGCTTGCCGATACAGATGCACT
CGTGGAGGCTGATTCACTGGCACTGACAGACGCGCTCGTTGAGGCTGATTCGCTTGCTGATACAGATGCA
CTCGTTGATGCTGACTCGCTCGCACTTACGGATGCACTCGTGGATGCGGACTCACTCGCACTTACTGACG
CGCTCGTGGACGCGGACGTACTTGCAGATACAGATGCACTCGTGGATGCGGACTCACTCGCACTTACTGA
CGCGCTCGTAGACGCGGATTCACTGGCACTTACTGACGCACTCGTGGATGCGGACTCACTCGCACTTACT
GACGCGCTCGTTGAGGCTGATTCACTCGCACTTACAGACGCACTCGTTGAAGCTGATTCGCTGGCACTTA
CTGAGGCACTCGTCGATGCGGATTCGCTGACTGATACAGATGCACTCGTTGAGGCGGACATACTTGCTGA
AACAGACGCACTCGTAGATGCTGATTCACTCGCAGATACAGACGCACTCGTTGAGGCCGATTCGCTTGCT
GATACAGATGCACTCGTTGATGCTGACTCGCTCGCACTTACGGATGCACTCGTGGATGCGGACTCACTCG
CACTTACTGACGCGCTCGTAGACGCGGATTCACTGGCACTTACTGACGCACTCGTGGATGCGGACTCACT
CGCACTTACTGACGCGCTCGTAGACGCGGATTCACTGGCACTTACTGACGCACTCGTGGATGCGGACTCA
CTCGCACTTACTGACGCGCTCGTAGACGCGGATTCACTCGCACTTACAGACGCACTCGTTGAAGCTGATT
CGCTGGCACTTACTGAGGCACTCGTCGATGCGGATTCGCTGACTGATACAGATGCACTCGTTGAGGCGGA
CATACTTGCTGAAACAGACGCACTCGTAGATGCTGATTCACTCGCAGATACAGACGCACTCGTTGAGGCC
GATTCGCTTGCTGATACAGATGCACTCGTTGATGCTGACTCGCTCGCACTTACGGATGCACTCGTGGATG
CGGACTCACTCGCACTTACTGACGCGCTCGTGGACGCGGACGTACTTGCAGATACTGACGCACTCGTTGA
TGCGGACTCACTCGCACTTACAGATGCACTCGTCGAGGCCGATTCGCTCGCACTTACTGACGCACTGGTC
GACGCGGACTCACTCGCACTTACTGACGCGCTCGTAGACGCGGATTCACTGGCACTTACTGACGCACTCG
TGGATGCGGACTCACTCGCACTTACTGACGCGCTCGTGGACGCGGACGTACTTGCAGATACCGATGCGCT
CGTCGATGCGGACTCGCTTGCCGATACAGATGCGCTCGTTGAAGCGGATTCACTCGCAGATACCGAGGCG
CTCGTTGAAGCGGACTCGCTTGCCGATACAGATGCGCTCGTTGAAGCGGATTCACTCGCAGATACAGACG
CACTCGTGGAAGCTGATTCGCTCGCACTTACCGATGCGCTCGTTGAAGCGGACTCACTCGCACTTACAGA
TGCACTCGTGGAGGCCGATTCGCTCGCACTTACAGACGCACTCGTGGAAGCGGACTCACTCGCAGATACA
GACGCGCTCGTTGAGGCTGATTCACTCGCACTTACAGATGCACTCGTTGAAGCGGACTCGCTTGCAGATA
CTAAGGCACTTGTCGATGCGGATTCACTGGAACTTACGGACGCGCTCGTGGACGCGGACGTACTTGCAGA
TACAGATGCACTCGTTGAAGCGGACTCGCTTGCACTTACTGAAGCGCTTGTGGAAGCTGATTCGCTTGCT
GATACTGAGGCACTCGTTGAAGCTGATTCGCTTGCGGACACTGACGTACTTGTTGAAGCGGACTCGCTTG
CCGATACAGATGCACTCGTGGAAGCGGACTCACTCGCACTTACTGAAGCGCTGGTTGAAGCGGACTCACT
CGCACTTACAGATGCACTCGTGGAGGCTGATTCGCTTGCTGATACTGAGGCACTCGTTGAAGCGGATTCG
CTGGCACTTACTGAAGCACTGGTTGATGCGGATTCACTAGCACTTACCGATGCACTCGTCGAGGCGGATT
CACTCGCACTTACTGACGCACTCGTGGATGCGGACTCACTCGCACTTACTGAAGCGCTTGTGGACGCGGA
TTCACTCGCAGAAACTGACGCACTCGTGGAAGCGGATTCGCTTGCACTTACAGATGCACTCGTCGACGCG
GACTCACTGGCAGAAACTGACGCACTCGTTGAAGCGGACGTACTTGCTGACACAGACGCACTCGTTGAAG
CGGACGTGCTGGCACTCACTGACGCACTCGTGGAAGCAGACGTACTTGCAGATACTGACGCACTCGTGGA
AGCGGAGGTGCTTGCGGACACTGACGTACTTGTTGAAGCGGACTCGCTTGCCGATACAGATGCGCTTGTG
GACGCGGATTCACTCGCAGAAACTGACGCACTCGTGGAAGCTGATTCGCTTGCACTTACAGACGCACTCG
TTGATGCGGACTCACTCGCACTTACTGAAGCGCTTGTGGACGCGGACGTACTTGCTGAAACAGATGCACT
CGTGGAGGCTGATTCGCTCGCACTTAATGAGGCACTGGTCGATGCGGACTCACTTGCAGATACTGATGCA
CTGGTTGAGGTTGACTCGCTTGCCGATACAGATGCACTCGTGGAAGCTGATTCGCTCGAACTTACCGATG
CGCTCGTGGAGGCTGATTCGCTCGAACTTACGGATGCACTCGTGGATGCGGACTCACTCGCAGATACAGA
CGCACTCGTTGAAGCTGATTCGCTCGCTGATACTGAGGCACTCGTGGAGGCCGATTCACTCGCACTTACG
AACGCACTCGTGGATGCAGACTCGCTTGCAGAAACTGACGCACTCGTGGAAGCGGATGTGCTTGCACTTA
CTGACGCACTCGTTGAAGCCGAAGTACTTGCGCTTACGGACGCGCTGGTTGACGCAGACGTGCTGGCGGA
TACCGACGCACTCGTAGACGCGGACGTACTTGCAGATACCGACGCACTCGTCGATGCGGACGTACTTGCG
CTTACGGACGCGCTGGTTGACGCAGACGTGCTTGCGGATACTGACGCACTCGTAGACGCGGACTCACTGG
CAGAAACTGACGCACTCGTAGACGCGGACTCACTGGCAGAAACTGACGCACTCGTTGAAGCCGAAGTACT
TGCACTTACGGACGCACTCGTTGAAGCCGAAGTACTTGCACTCATAGACGCGCTAGTCGATGCGGAGGTG
CTTGCGGATACTGACGCACTCGTTGAAGCGGAGGTGCTTGCTGACACTGATGCACTCGTTGAAGCCGAAG
TACTTGCTGACACTGATGCACTCGTTGAGGCTGAGGTACTTGCAGATACGGAAGCGCTCGTCGATGCGGA
CGTGCTGGCACTTACTGACGCACTCGTTGAAGCGGATGTGCTTGCACTTACTGACGCGCTAGTCGACGCG
GACGTACTTGCACTTACAGATGCGCTCGTCGATGCGGA
>NZ_CP015506.1(region:2787781-2788224)	tandem	10846(Singleton)
ATCATTGGGATTAACTACCGTTTTTTCTAAGGCAGCCTCCTTTCGGCTTTATTCATTCGGATTAACTACC
ATTTTCCCTATGGCCGATCGATTTTAGGCGTTACTCGCTCGGATTAACTACCATTTTTCCTATGGCAGCT
CTCTTTTCGGCTTCATTCATTAGGATTAACTACCATTTTTCCAATGGTAGCTCCCTTTTCGTCGTTATTC
ATTAGGATTAAGTACCGTTTTTCTATGGCAGCTCTCTTTTCGTAGTTATTCACCCGGATTAACTACCATT
TTTCCTGATGCCTCTCTTTTTTCGGTGTTATTCATTCGGATTAACTACCATTTTTCCTATTGTAGCTCCC
TTTCGTCGTTATTCATTCGGTTTAACTACCGTTTTTTTATGGCAGCTCTCTTTTCGTCGTTATTCACCCG
GATTAACTACCATTTTTCCTGATG
>NZ_CP011526.1(region:1136508-1136810)	STAR-like	cluster512
TCAATACTCGTGGGGCCACAACAGAGAGAAATAGGATCACCAATTCCAACAGACAATGCAAGTTGGGGTG
GGGCCCAACACAGAAGCTGGCGAAAAGTCAGCATACAAAAATGTGCAAGTTGGCGGGGCCACAACAGAGA
GAAATAGGATCACCAATTCCAACAAACAATGCAAGTTGGCGGGGGCCCCAACATAGAAGCTGGCGAAAAG
TCAGCTTACAAAAATGTGCAAGTTGGCGGGGCCCCAACATAGAGAAATTGGAACCCCAATTTCTACAGAC
AATGCAAGTTGGGGTAGGACATC
>NZ_CP010998.1(region:1507471-1507669)	STAR-like	cluster512
TCTATGTTGGGGCCCCGCCAACTTGCACATTATTGTATGCTGACTTTTGTCAGCTTCTGTGTTGGGGCCC
CGTTCCGCAACTTGCATTGTCTGTAGAATTTCTTTTTGAAATTCTCTATGTTGGGGCCCCGCCAACTTGC
ACATTATTGTATGCTGACTTTTCGTCAGCTTCTGTGTTGGGGCCCCGCCAATTTGTAAA
>NZ_CP012117.1(region:489121-490547)	unknown	cluster1411
ACCGACCCGAACAAGGCTGATACTCCTGCGGAGGGCGATAAGGACTCCGATGGTGATGGCCTGACCGATG
CCAAGGAGAAGGAACTCGGCACCGATCCGAACAAGGCTGATACCGATGGTGACGGCCTCAATGACGGTGA
CGAGGTCTCGGGTGAGAAGAACAAGGACTTCGACGGTGACGGTAAGGGTGACCCGACTGATCCGAAGAAG
GCTGACACCGATGGTGACGGTGTGAACGATGGTGACGAGATCACCAACGGCACCGACCCGAACAAGGCTG
ATACTCCTGCGGAGGGCGATAAGGACTCCGATGGTGATGGCCTGACCGATGCCAAGGAGAAGGAACTCGG
CACCGATCCGAACAAGGCTGATACCGATGGTGACGGCCTCAATGACGGTGACGAGGTCTCGGGTGAGAAG
AACAAGGACTTCGGCAACAAACCGACCGATCCGAAGAAGGCTGATACCGATGGTGACGGCCTCAATGACG
GTGACGAGGTCTCGGGTGAGAAGAACAAGGACTTCGGCAACAAACCGACCGATCCGAAGAAGGCTGACAC
CGATGGTGACGGTGTGAACGATGGTGACGAGATCACCAACGGCACCGACCCGAACAAGGCTGATACCGAT
GGTGACGGCCTGACCGATGCCAAGGAGAAGGAACTCGGCACGGATCCGAACAAGGCTGATACCGATGGTG
ACGGCCTCAATGACGGTGACGAGGTCTCGGGTGAGAAGAACAAGGACTTCGGCAACAAACCGACCGATCC
GAAGAAGGCTGACACCGATGGTGACGGTGTGAACGATGGTGACGAGATCACCAACGGCACCGACCCGAAC
AAGGCTGATACTCCTGCGGAGGGCGATAAGGACTCCGATGGTGATGGCCTGACCGATGCCAAGGAGAAGG
AACTCGGCACCGATCCGAACAAGGCTGATACCGATGGTGACGGCCTCAATGACGGTGACGAGGTCTCGGG
TGAGAAGAACAAGGACTTCGGCAACAAACCGACCGATCCGAAGAAGGCTGACACCGATGGTGACGGTGTG
AACGATGGTGACGAGATCACCAACGGCACCGACCCGAACAAGGCTGATACTCCTGCGGAGGGCGATAAGG
ACTCCGATGGTGATGGCCTGACCGATGCCAAGGAGAAGGAACTCGGCACCGATCCGAACAAGGCTGATAC
CGATGGTGACGGCCTCAATGACGGTGACGAGGTCTCGGGTGAGAAGAACAAGGACTTCGGCAACAAACCG
ACCGATCCGAAGAAGGCTGACACCGATGGTGACGGTGTGAACGATGGTGACGAGATCACCAACGGCACCG
ACCCGAACAAGGCTGATACCGATGGTGACGGCCTGACCGATGCCAAGGAGAAGGAGCACGGCACGGATCC
GAACAAGGCTGATACCGATGGTGACGG
>NZ_CP011538.1(region:270679-270925)	unknown	8988(Singleton)
AATGCTTGTATCTGAAAAAGCACTTTCGCCAATTTCTTTTACTGTACTGGGAATAGTAATAGATTTAATG
TTTGTATCTCGAAATGCACCAGCGCCAATTTTTTCAAGACCTTCGTTTAAAATTGCTTCTTTAAGGTTTT
TGCAACCAGAAAACGCACTTTTGCCAATTTCTTTTATTGAATCAGGAATAGTAATAGATTCAATGTTTGT
ATCTGAAAAAGCACTTTCGCCAATTTCTTTTACTGTA
>NC_010805.1(region:2262004-2262303)	unknown	cluster3779
CGCCGCCGACAGCGGCGCCGAGCAGGCCGCCCGTACGGCCGCCCATGGCGTTGCCGGCCGCGGTGCCTGC
GCCGCCGCCGAGCGCGCCGCCGATGATCGCGCCGGTACGCTCGCGACGGTTCGACGTGATCGCGCCACCC
GCGCCGCCGCCGAGCGCGCCGCCGATCACGGAACCCGTGCTGCCGCCGACCGCGCCGCCGACCGCCGCGC
CGGCTACCCCGCCGAGCGCGCCGCCAAGCGCGTTGTTCAAATCGTTAGCTGCCGCCGGCAGCGCAGTCGC
GCCGGCGAGTGCGGCGACGA
>NZ_CP013731.1(region:1530747-1530981)	unknown	cluster3235
TGCTGTGAGGATTTCCGGGAAACGAACGTTATTTTGCACAGCAAAAGTGCTCTCGGGGGCCTGTGGTGCA
CCAAAGGTGAGGTTTTTCGGGAGGGAAATCCGGGTTTTCCTGCCCCGATCCCGTTAAGGTGAGGTTTTTC
GGGACATGGATCACAGGCTGTGACCTGGCCCATTGGTGAGCTTTTTCGGGAACGGTATTTGCTGAAAAAA
TGGTCACAGGTGAGGCTTTTCGGGA
>NC_017479.1(region:9896-10050)	tandem	4479(Singleton)
AACCCTTGATACAAGCGGAAATGTGAAAATCACACTTCCGCAGGAGACTGCTCAAACCCTTGATACAAGC
GGAAATGTGAAAATCACACTTCCGCATAAGTCCGTTGATGAGACCGCTCAAACCCTTGATACAAGCGGAA
ATGTGAAAATCACAC
>NC_011126.1(region:1268039-1268247)	unknown	2364(Singleton)
ATTAGCATCTCAATAAGCCTTTTAGGCCACTTAGCCAGTTAAACTAACATGTATATTAATAAGCCTTTCA
GGCCACTAAACAATACAACAAATGTGCATATTAATAAGCCTCTTGCGAGGCCACTTTGCTTTCAAAGTAC
ATGCATCTCAATAAGCCTTTTAGGCCACTCTCGCTTTCAACTAACATGCATATTAATAAGCCTCTTAAG
>NZ_CP017599.1(region:4893042-4893312)	tandem	11469(Singleton)
AGGTTGCAGGTTGCAGGTTGTTCGCGTAGCGTGGCCAAAGGCCAAGGTTGCAGGTTGCAGGTTGCAGGTT
GCAGGTTGCAGGTTGTTCGCGTAGCGTGGCCAAAGGCCAAGGTTGCAGGTTGCAGGTTGCAGGTTGCAGG
TTGCAGGTTGCAGGTTGTTCGCGTAGCGTGGCCAAAGGCCAAGGTTACAGGTTGTTCGCGTAGCGTGGCC
AAAGGCCAAGGTTGCAGGTTGTTCGCGTAGCGTGGCCAAAGGCCAAGGTTGCAGGTTGCAG
>NZ_CP012282.1(region:9331-9485)	short	cluster1416
TCCCTTGATACGAGCAGACTTCCGAAAAACGGAAATCAGCATGAGACCGTTGAATCCCTTGATACAAGCA
GACTTCCGAAAAACGGAAATCAGCATGAGACCGTTGGTAACATATCCCAATCCCTTGATACAAGCAGACT
TCCGAAAAACGGACA
>NZ_CP016071.1(region:57328-59930)	tandem	cluster221
GAGTCACTGTCGTTATTCGAATCACTGTCTGAGTCTGAGTCGTTGTCGGAACCTGAGTCGCTGTCTGAGT
CAGCGTCACTGTCGGAATCCGAGTCACTGTCCGAATCGGAATCACTGTCGGAATCCGAATCACTATCGGA
ATCCGAGTCGCTGTCTGAGTCGGAATCACTATCCGAGTCGGAGTCACTGTCGGAATCGGAATCACTATCT
GAGTCCGAGTCACTGTCGGAATCCGAATCGCTGTCCGAATCGGAATCACTATCCGAGTCCGAATCGGAGT
CACTATCGGAATCGCTGTCTGAGTCGGAATCACTATCCGAATCCGAGTCACTGTCGCTATCCGAATCACT
GTCAGAGTCTGAGTCGCTGTCCGAGTCGGAATCACTGTCTGAGTCGGAATCACTATCGGAATCCGAATCG
CTGTCGCTATCTGAGTCACTGTCGGAGTCTGAGTCGCTGTCCGAATCTGAATCGCTATCAGAGTCGGAAT
CGCTGTCGGAATCGGAGTCACTATCTGAGTCTGAGTCGCTGTCTGAGTCAGAATCGGAATCACTATCAGA
GTCTGAGTCACTGTCGCTATCCGAATCACTGTCCGAATCGGAATCGCTGTCGGAATCGCTGTCGCTATCA
GAGTCGGAATCACTATCAGAGTCAGAATCACTATCCGAGTCCGAATCACTGTCAGTATCTGAGTCGCTAT
CGGAATCGCTGTCGCTATCAGAGTCGGAATCGCTGTCGCTATCGGAATCACTATCCGAGTCCGAATCACT
GTCGCTGTCCGAATCACTATCGGAATCCGAGTCACTATCCGAGTCGGAATCACTGTCTGAATCCGAATCA
CTATCCGAGTCGGAGTCACTGTCGGAATCAGAATCACTATCCGAGTCCGAATCGGAGTCACTATCGGAAT
CGGAATCGCTGTCGGAATCTGAGTCACTGTCGCTATCCGAATCACTGTCTGAGTCGGAGTCGCTGTCGCT
ATCCGAATCACTGTCTGAGTCGGAGTCGCTGTCCGAGTCGGAATCTGAATCACTATCCGAATCCGAATCG
CTGTCGGAATCGGAATCACTGTCTGAGTCGGAATCACTATCCGAGTCGGAGTCACTGTCGGAATCGGAAT
CGCTATCCGAATCCGAATCACTGTCGGAATCTGAGTCGCTGTCGGAATCAGAATCACTATCCGAGTCCGA
ATCGCTGTCGGAGTCTGAGTCGCTGTCGCTATCCGAATCACTGTCCGAATCGGAATCACTATCAGAGTCT
GAATCGCTGTCGGAATCGGAATCACTGTCTGAGTCGGAATCACTATCGGAATCCGAATCGCTGTCGCTAT
CCGAATCACTGTCTGAGTCAGAATCACTATCAGAGTCTGAATCGCTGTCGGAATCGGAATCACTATCGGA
ATCCGAATCGCTGTCGCTATCCGAATCACTGTCTGAGTCAGAATCACTATCAGAGTCTGAGTCTGAGTCA
CTGTCGGAATCGGAGTCGCTATCCGAGTCTGAATCACTGTCAGAGTCAGAATCACTATCAGAGTCTGAGT
CGCTGTCAGAATCGGAATCGCTGTCGCTATCTGAGTCACTGTCCGAGTCTGAGTCGCTGTCGCTATCCGA
ATCACTGTCAGAATCGGAATCGCTGTCAGAATCGGAATCGCTATCAGAGTCGGAATCGCTGTCGGAATCG
GAGTCACTATCTGAGTCTGAATCGCTGTCGGAGTCTGAGTCGGAATCACTGTCAGAATCGGAATCACTGT
CGCTATCCGAATCACTGTCACTGTCCGAATCGGAATCACTGTCTGAGTCGGAATCGCTGTCGGAATCGGA
GTCGCTATCAGAGTCGGAATCACTATCAGAGTCTGAGTCACTGTCGGAATCTGAATCACTATCAGAGTCA
GAATCACTATCCGAATCCGAGTCACTGTCGGAGTCGGAATCACTATCCGAATCCGAGTCGCTGTCCGAGT
CCGAATCACTGTCGGAGTCGGAGTCACTGTCTGAATCCGAATCACTATAGGAATCTGAGTCGGAATCGCT
GTCGGAGTCACTATCCGAGTCCGAATCACTGTCGGAGTCGGAATCACTGTCGGAGTCGGAATCACTGTCC
GAATCTGAGTCACTGTCGCTGTCCGAATCACTATCGGAATCTGAGTCACTATCCGAGTCGGAATCACTGT
CGCTATCTGAATCACTGTCCGAGTCGGAATCACTATCGGAATCTGAGTCACTGTCAGAGTCGGAATCACT
GTCGGAATCTGAGTCACTATCGCTATCCGAGTCGCTGTCGGAATCCGAATCACTATCCGAGTCGGAATCA
CTGTCGCTATCTGAATCGCTGTCCGAGTCCGAGTCACTGTCAGAATCGGAGTCGCTATCGGAGTCGGAAT
CACTGTCGGAGTCCGAGTCGCTATCGGAATCCGAATCACTGTCAGAGTCGGAATCACTGTCGGAATCTGA
GTCGCTGTCACTATCAGAATCACTATCAGAATCCGAGTCACTGTCGGAATCCGAATCACTATCAGAATCC
GAATCACTATCAGAATCCGAGTCGCTGTCTGAGTCAGAATCACTGTCGGAATCCGAATCACTGTCAGAGT
CCGAATCACTGTC
>NC_017361.1(region:885038-885313)	tandem	cluster2852
CAAAAACCGCTAGAACAAAAATTCTCTGAACAGAAACCGCTAGATCAAAAACCCATTGAACAAAAACCCA
TTGAACAAAAACCCATTGAACAAAAACCGCTAGATCAAAAACTCTCGGATCAAAAACCCATTGATCAAAA
ACCGCTTGAACAGAAAGCCCCTAATCAAGAACTCTCTGAGCAAAAACCGCTTGAACAGAAAGCCCTTGAT
CAAAAACTCTCCAATCAAAAGCCCATTGAACAGAAAAGCCTTGAGCAAAAACCGCTTGAACAGAAA
>NZ_CP014954.1(region:3457698-3457819)	unknown	cluster4045
ACCGGAGGCGGCGGGCCGGACGGCGGCTCGGGTGCCATTCCCGGTGGCCCAACTGGAGGCGGCGGCCCCG
AAGGTGGCAGCGGAAGCATCCCGGGCGGACCCACCGGAGGCGGCGGCCCCGA
>NC_015859.1(region:3381547-3381672)	unknown	3859(Singleton)
AGCCGCCCTGGTTACCCTGCTGCGGGGCAGCGGAGCGGTTCTGGTTTCCACCGAAACCGCCCTGGTTGCC
CTGGTTTCCCTGGCCACCCTGGTTGCCACCGGAGTAGCCGCCCTGGTTGCCCTGGT
>NC_019780.1(region:2763296-2764461)	tandem	5264(Singleton)
GATTCCGTAGAAAATGAAATGGATGACGATCACGACGACGATGACGACGACGACGATGACTATCTAGAAA
ATGACATGGATGACGACGACGACGATGACTATCTAGAAAATGAAATGGATGACGACGACGATGACGACGA
CGACGATGACTATCTAGAAAACGAAATGGATGACGATCGCGACGACGATGATGATGATTCCGTAGAAAAT
GAAATGGATGACGACGATGACGATGACTATCTAGAAAACGAAATGGATGACGATCGCGATGATGACGATG
ATGATGATTCCGTAGAAAATGAAATGGATGACGATCGCGATGATGACGATGATGATGATTCCGTAGAAAA
TGAAATGGATGACGATCGCGATGATGACGATGATGATGATTCCGTAGAAAATGAAATGGATGACGACGAC
GATGACGATGATGATGATTCCGTAGAAAACGAAATGGATGACGATCGCGACGACGATGACGACGATGACT
CTGTAGAGAATGGAATGGATGACGACGACGACGATGACTATCTAGAAAATGAAATGGATGACGACGACGA
CGATGACTATCTAGAAAATGAAATGGATGACGACGACGATGACGATGACGATGACGACGACGACGATGAC
TATCTAGAAAATGAAATGGATGACGATCGCGACGACGATGACTATCTAGAAAACGAAATGGATGACGATC
GCGACGACGATGACTATCTAGAAAACGAAATGGATGACGATCGCGACGACGATGACTATCTAGAAAACGA
AATGGATGACGACGACGACGATGACTATCTAGAAAATGAAATGGATGACGACGACGATGACGACGATGAT
GACGACGATGACGATGACTATCTAGAAAATGAAATGGATGACGACGACGACGATGACTATCTAGAAAATG
AAATGGATGACGATCGCGATGATGACGATGATGATGATTCCGTAGAAAATGAAATGGATGACGATCGCGA
CGACGACGACGATGACTATCTAGAAAATGAAATGGATGACGATCGCGATGATGACGATGACGATGATGAT
GATTCTGTAGAGAATGGAATGGATGATGATTCCGACGACTCTAACGATGATTCTGTAGAGAATGGAATGG
ATGATGATTCCGACGACTCTAACGATGACTCTGTAGATAATCAGAC
>NC_014924.1(region:2839966-2840129)	unknown	3473(Singleton)
AAAACCGGGGTCAGAGTGCAATTTCTCCCCGGGACAAAAACCGGGGTCAGAGTGCAATTTCTCCCCGGGA
CAAAAACCGGGGTCAGAGTGCAATTTCCCTCCCGAAGATCCTGATTCCCCGGGTGTAGCGTGGCGAAATA
AAACCGGGGTCAGAGTGCGATTTC
>NC_007348.1(region:235268-235762)	Simple_repeat	1381(Singleton)
CACCAGCGGCAGATGGCTGACCAGCAGCGGCAGCAGGAGGCGGTCCAGCGGCAGCAGGTCGAACAGCAGC
GTCAGCAGGTCGAGCGACAGCGTCAGATGCAGGACCAGCAACGCCAGCAGATGGACCAGCAGCGGCAGCA
GGAGGCGGCCCAGCGCCAGCAGATAGACCAGCAGCGCCAGCAGGCGGAGCGGCAGCGCCAGATGCAGGAC
CAGCAGCGCCAGCAGATGGAGCAGCAACGCCAGCAGGCGGAGCGTCAGCGCCAGATGCAAGACCAGCAGC
GCCAGCAGATCGAGCAGCAGCGGGCCATGCAGGAGCAGCAACGTCAGCAACAGGCAATGCAGCGCCAGCA
GATGGAGCAGCAGCGCCAGATGCAGGAGCAACAGCGGCACGCGCAGGAACAGCAACGCGCGGCCCAGGAG
CAGCAACGCGCCATGCAGGAACAGCAGCGGGCCGTGCAGGAGCAGCAGCGCAGGCAGCAGGACCAGCAGC
GGCAG
>NC_009633.1(region:3507945-3509635)	unknown	1924(Singleton)
GTTGGTCCAGTAGGTCCAGTGGCACCAGTTGCTCCATCTTCTCCATCTTCTCCAGTTGGTCCCGTAGCTC
CCGTTGGACCAGTAGCCCCTGTTGCTCCATCTTCTCCATCTTCTCCTGTTGGTCCCGTGGCTCCCGTTGG
ACCAGTGGCCCCTGTGGCCCCATCTTCTCCATCTTCTCCTGTTGGTCCCGTAGCTCCCGTTGGACCTGTG
GCCCCTGTGGCTCCATCTTCTCCATCATCTCCTGTTGGCCCTGTGGCTCCCGTTGGACCTGTGGCACCTG
TGGCCCCATCTTCTCCATCTTCTCCGGTTGGTCCCGTAGCTCCCGTCGGACCAGTGGCCCCTGTGGCTCC
ATCTTCTCCTGTTGGCCCCGTGGCTCCCGTTGGACCAGTAGCCCCTGTGGCTCCATCTGCTCCTGTTGGC
CCCGTGGCTCCCGTTGGACCAGTAGCCCCTGTGGCTCCATCTGCTCCATCTTCTCCGGTTGGTCCCGTAG
CTCCCGTCGGACCAGTGGCCCCTGTTGCTCCATCTTCTCCATCTTCTCCGGTTGGTCCCGTAGCTCCAGT
CGGACCAGTGGCCCCTGTGGCTCCATCTTCTCCTGTTGGCCCCGTGGCTCCCGTTGGACCAGTAGCCCCT
GTGGCTCCGTCTTCTCCATCTTCGCCAGTTGGTCCCGTGGCTCCCGTTGGACCTGTGGCCCCTGTGGCTC
CTGTGGCTCCGTCTTCCCCATCTTCTCCAGTTGGCCCCGTAGCTCCCGTTGGACCTGTGGCTCCATCTTC
CCCATCTTCTCCAGTTGGTCCCGTAGCTCCCGTTGGACCTGTGGCTCCATCTTCCCCATCTTCTCCCGTT
GGTCCCGTAGCTCCCGTTGGACCTGTGGCTCCATCTTCCCCATCTTCTCCCGTTGGACCAGTGGCACCAG
TTGCTCCATCTTCTCCAGTTGGCCCTGTGGCTCCAGTCGGACCAGTGGCCCCTGTGGCTCCATCTTCTCC
ATCTTCCCCAGTTGGCCCCGTAGCTCCCGTTGGACCAGTAGCCCCTGTGGCTCCGTCTTCTCCATCTTCG
CCAGTTGGTCCCGTGGCTCCCGTTGGACCTGTGGCCCCTGTGGCTCCTGTGGCTCCGTCTTCCCCATCTT
CTCCAGTTGGTCCCGTAGCTCCCGTTGGACCTGTGGCTCCATCTTCCCCATCTTCTCCAGTTGGTCCTGT
GGCTCCCGTTGGACCAGTGGCACCAGTTGCTCCATCTTCTCCAGTTGGCCCTGTGGCTCCCGTTGGACCA
GTGGCACCTGTGGCTCCATCTTCCCCATCTTCGCCAGTTGGTCCCGTGGCTCCCGTTGGACCTGTGGCCC
CTGTGGCTCCATCATCTCCTGTTGGCCCTGTGGCTCCCGTTGGACCTGTGGCACCAGTTGCTCCATCTTC
TCCAGTTGGCCCTGTGGCTCCCGTCGGACCAGTAACACCTGTGACTCCATCTTCCCCATCTTCGCCAGTT
GGTCCCGTGGCTCCCGTTGGACCTGTGGCCCCTGTGGCTCCATCTTCTCCATCATCTCCTGTTGGCCCTG
TGGCTCCCATTGGACCTGTGGCACCAGTTGCTCCATCTTCGCCAGTTGGCCCCGTAGCTCCCGTTGGACC
AGTAGCCCCTGTGGCTCCGTCTTCCCCATCTTCTCCAGTTGGCCCCGTAGCTCCCGTCGGTCCGGTCGGG
CCTGTTGGACC
>NC_020895.1(region:6583787-6584065)	tandem	cluster2710
CGCACCCGCACCCGGCAACGGTCCGGGCCCCGAAGGGGCGCGGGGAACTGCGCGACCAGCCACAGCGCAC
CGGCACCCGGCAACGGCCCGAGGTCCCGAGCCGCACGCCGCATGCCGCAAGCGCACCCGCACCCGCACCC
GGCAACGGTCCGGGCCCCGAAGGGCGCGGGGAACTGCGCGACCAACCACAGCGCACCCGCACCCGGCAAC
GGCCCGAGGTCCCGAGCCGCACGCCGCAAGCCACCACGCACCCGCACCCGCACCCGGCAACGGCCCGGC
>NZ_CP012015.1(region:1241561-1241807)	STAR-like	cluster512
TGCAAGTTGGCGGGGCCCCAACAGAGAGAAATAGGATCACCAATTTCAACAGACAATGCAAGTTGGGGTG
GGGCCCAACACAGAAGCTGGCGAAAAGTCAGCATACAAAAATGTGCAAGTTGGCGGGGCCCCAACAGAGA
GAAATAGGATCACCAATTCCAACAAACAATGCAAGTTGGCGGGGGCCCCAATATAGAAGCTGGCGAAAAG
TCAGCTTACAAAAATGTGCAAGTTGGCGGGGCCCCAA
>NC_013929.1(region:4321934-4322139)	Simple_repeat	3099(Singleton)
GAGCAGGAGGAGGACGAGGACGGGAACGACGCGCAGGACCGGTACGACGAGGACGACGAGGACCGGTACG
ACGACGAGGAACCCCGGGCGGAGGACGAGGACGAGGAAGGCGAGTGGGAGGACGACGACGAGGCCGCGGA
CGACTACGAGGACGAGGAGCCGGGCGGGGACGAGGAGGCTGACGACGAGGAGGACGAGGACGACGA
>NC_015429.1(region:17606-17760)	tandem	cluster1332
TCTTTTTGAGAAGTCCGCTTGTACCAAGGGATTCAGACGTATCAGAAACGGTATCATGCGGGTTTCTCTT
TTTGAGAAGTCCGCTTGTACCAAGGGGTTCAACGGTATCATGCGGGTTTCTCTTTTTGAGAAGTCCGCTT
GTACCAAGGGGTTCA
>NC_017587.1(region:751472-751725)	tandem	4598(Singleton)
ATCTCCTGGCGCAGGCCTGCCGTTTCCTGGCGCAGGTCTGCGATTTCGTCCTTTACCTCCTGGCGCAGGC
CTGCGATTTCGGCCTCCACCTTTTGGCGCAAGCCTGCGATCTTGGCCTCCACCTCTTGGCGCAGGCCTGC
CATCTCCTGGTGTAGGTCTGCGATTTCGGCCTTCACCTCCTGGCGCAGCCCTGCGATCTCGGCTTTCAAC
TCCTGGCGTAGGCCTGCCATCTCCTGGCGCAGCTCTGCGATCTC
>NZ_CP009938.1(region:1255613-1255779)	unknown	cluster3862
GGCGGCTACGGCGGCTTCGGAGGATATCCGGGACACGGTTTCGGCGGAGGCTACGGCTACCCGGGATACG
GTTTTGGCGGTTACGGCGGTTTTGGCGGCTACGGCGGCTTCGGGGGATATCCGGGGTACGGTTTTGGCGG
CTATGGCGGAGGCTACGGCGGCTACCC
>NZ_CP009899.1(region:808616-809009)	tandem	cluster2763
CGGAGTCAGCGCTTCAGCGCTTACTCCGATCCCATGCCGTGGTTGGCCAGCGTCAGCGCTTTAGCGCTTT
ACTCTGGCCCCGCGGCGGTCGATCGGAGTCAGCGCTTCAGCGCTTACTCCGATCCCATGCCGTGGTTGGC
CAGAGTCAGCGCTTCAGCGCTTTACTCTGGCCCCGCGGCGGTCGATCGGAGTCAACGCTTCAGCACTTAC
TCCGATCCCATGCCGTGGTCGGCCAGAGTCAGCGCTTCAGCGCTTTACTCTGGCCCCGCGGCGGTCGATC
GGAGTCAACGCTTCAGCACTTACTCCGATCCCATGCCGTGGTCGGCCAGAGTCAGCGCTTCAGCGCTTTA
CTCTGGCCCCGCGGCGGTCGACCGAAGCGAACGCTTCAGCGCTC
>NZ_CP013129.1(region:8449659-8449893)	unknown	9831(Singleton)
GTCCGCACCGACCCAGGCCGCACCGGCACGGATCGTTCCGACACCGGCCGGACCGACACAGCCCGGACCG
AAACAGCACGGGCCGACGCAGTCCGGACCGGCACGGGTCGTTCCGACACGGACCGGACCGGTACAGCCCG
GACCGGTACAGCCCGGACCGGTACAGCCCGGACCGGTACAGCCCGGACCGGCACGGGCCGTTCCGACACC
GACCGCACCAGTGCAGGCCGGACCG
>NC_016943.1(region:419286-419632)	tandem	4190(Singleton)
CCGGCGCCGGCACCGGAACCGGCACCCGCGTCCGAGCCCGAGCCCGCGCCCGAGCCCGCACCGGAGCCCG
CACCGGCGCCCGCACCCGAGCCCGCACCGGAACCGGCACCCGAGCCCGCACCGGAACCGGCACCTGAGCC
GGCTCCCGAGCCGGCACCCGAGCCCGCACCGGAACCGGCACCGGAGCCGGCGCCCGAGCCCGCGCCTGAG
CCCGCACCGGAGCCGGCACCTGAGCCCGAGCCCGCACCGGAACCGGCGCCCGAGCCCGCGCCTGAGCCCG
CACCGGAGCCGGCACCTGAGCCCGAGCCCGCACCGGAACCGGCACCGGAACCGGCACCCGAGCCCGC
>NZ_CP016540.1(region:394077-394275)	unknown	11106(Singleton)
AAGTCAGATGCTCTACCAGCTGAGCTAATGGCTCATTTACATGAGTGGTGCCGGAGAAAGGAGTCGAACC
CTCGACCTACTGATTACAAGTCAGTTGCTCTACCAACTGAGCTACTCCGGCAAAAAAATGGTGGAGGATG
ACGGGATCGAACCGCCGACCCTCTGCTTGTAAGGCAGATGCTCTCCCAGCTGAGCTAAT
>NZ_CP012018.1(region:1240828-1241130)	STAR-like	cluster512
TGCAAGTTGGCGGGGCCCCAACAGAGAGAAATAGGATCACCAATTTCAACAGACAATGCAAGTTGGGGTG
GGGCCCAACACAGAAGCTGGCGAAAAGTCAGCATACAAAAATGTGCAAGTTGGCGGGGCCCCAACAGAGA
GAAATAGGATCACCAATTCCAACAAACAATGCAAGTTGGCGGGGGCCCCAATATAGAAGCTGGCGAAAAG
TCAGCTTACAAAAATGTGCAAGTTGGCGGGGCCCCAACATAGAGAAATTGGAACCCCAATTTCTACAGAC
AATGCAAGTTGGGGTAGGACATC
>NZ_CP012122.1(region:2240653-2244737)	tandem	cluster480
TCGCTATTCGAATCACTGTCAGAGTCTGAGTCGTTGTCGGAACCTGAGTCGCTGTCTGAGTCAGCGTCAC
TGTCCGAATCGGAATCACTGTCGGAATCCGAATCACTATCCGAGTCGGAATCACTATCTGAGTCCGAGTC
ACTGTCGGAATCTGAATCACTATCTGAGTCCGAGTCACTGTCGGAATCCGAATCACTATCCGAGTCGGAA
TCACTGTCGGAATCCGAGTCGCTGTCGGAATCCGAATCGCTATCCGAATCCGAATCACTGTCAGAATCGG
AATCGCTGTCTGAGTCCGAATCACTATCCGAATCCGAGTCACTGTCGCTATCCGAATCACTGTCCGAGTC
CGAATCGCTGTCAGAGTCCGAATCGCTGTCCGAGTCCGAATCGGAGTCACTGTCGCTATCCGAATCACTG
TCTGAGTCTGAGTCGCTGTCAGAGTCGAAATCCGAGTCACTGTCGCTATCCGAATCACTGTCTGAGTCTG
AGTCGCTGTCCGAGTCCGAATCACTATCAGAGTCTGAATCGCTATCGGAATCCGAGTCGCTGTCTGAGTC
CGAATCACTATCAGAATCCGAGTCACTGTCGCTATCCGAATCACTGTCCGAGTCCGAATCGCTGTCCGAG
TCCGAATCGGAGTCACTGTCGCTATCCGAATCACTGTCTGAGTCTGAGTCGCTGTCCGAGTCCGAATCTG
AATCACTGTCGGAATCCGAGTCACTATCGGAGTCTGAATCGCTATCCGAGTCTGAATCACTGTCCGAATC
GGAATCACTATCCGAATCGGAATCACTGTCTGAGTCGGAATCGCTGTCCGAATCGGAGTCACTATCGGAA
TCCGAGTCACTGTCGCTATCCGAATCACTGTCTGAGTCTGAGTCGCTGTCCGAGTCCGAATCACTATCAG
AGTCGGAATCGCTATCGGAATCCGAGTCGCTGTCCGAGTCCGAATCACTGTCCGAGTCCGAATCGCTGTC
CGAGTCCGAATCACTGTCGGAATCGGAATCGCTGTCCGAATCGGAATCACTATCCGAGTCAGAATCGCTA
TCTGAGTCCGAGTCACTGTCGGAATCCGAATCGCTGTCCGAGTCTGAGTCACTGTCGGAATCCGAATCAC
TATCCGAGTCCGAATCACTGTCGGAATCCGAGTCGCTGTCGGAATCCGAATCGCTATCCGAATCCGAATC
ACTGTCAGAATCTGAGTCGCTGTCGGAATCCGAATCACTATCCGAGTCGGAATCACTGTCAGAGTCCGAA
TCGCTGTCCGAGTCCGAATCGCTGTCCGAGTCCGAATCACTGTCCGAATCGGAATCACTATCCGAATCTG
AGTCACTATCGGAGTCAGAATCGGAATCGCTGTCTGAGTCGGAATCACTATCCGAATCTGAGTCACTATC
GGAGTCAGAATCGCTATCCGAGTCGGAATCACTGTCAGAATCGGAATCACTGTCAGAGTCGGAATCACTA
TCCGAGTCTGAATCACTATCCGAGTCGGAGTCACTGTCGGAATCGGAATCGCTATCCGAATCCGAATCAC
TGTCAGAATCTGAGTCGCTGTCGGAATCAGAATCACTATCCGAGTCCGAATCACTGTCGCTATCTGAATC
GCTGTCTGAGTCTGAGTCGCTGTCGCTATCCGAATCACTGTCAGAATCGGAATCACTATCAGAGTCTGAA
TCGCTGTCGGAATCCGAATCACTGTCTGAGTCGGAATCACTATCGGAATCCGAATCGCTGTCGCTATCCG
AATCACTGTCTGAGTCAGAATCACTATCAGAGTCTGAGTCGCTGTCAGAATCGGAATCGCTGTCGCTATC
TGAGTCACTGTCCGAGTCTGAGTCGCTGTCGCTATCCGAATCACTGTCCGAGTCTGAATCGCTGTCGGAA
TCTGAGTCACTATCTGAGTCTGAATCGCTGTCGGAGTCCGAATCACTGTCAGAATCGGAATCACTATCAG
AGTCGGAGTCACTGTCGCTATCCGAATCACTGTCCGAATCGGAATCACTATCCGAGTCCGAATCACTATC
GGAATCCGAGTCACTATCCGAGTCCGAATCACTGTCGGAATCCGAATCACTATCCGAGTCGGAGTCACTG
TCGCTATCCGAATCACTATCAGAGTCCGAATCGGAGTCACTATCGGAATCGGAATCACTGTCGGAATCGG
AATCACTATCCGAATCCGAATCGCTGTCGGAATCGGAATCACTGTCTGAGTCGGAATCACTGTCGCTATC
TGAATCGCTGTCGGAATCCGAATCACTATCTGAGTCGGAATCACTGTCTGAGTCCGAGTCACTATCGGAA
TCAGAGTCACTGTCCGAATCGGAATCACTATCGGAATCCGAATCACTATCAGAGTCTGAGTCACTGTCGG
AGTCTGAGTCACTGTCGGAGTCAGAATCACTGTCAGAATCCGAGTCACTATCCGAGTCAGAATCACTGTC
GGAGTCACTGTCGCTATCCGAATCCGAATCACTATCAGAGTCTGAGTCACTGTCGGAATCTGAATCACTA
TCCGAGTCAGAATCACTATCCGAATCTGAGTCGCTGTCCGAGTCTGAGTCACTGTCACTATCAGAATCAC
TGTCTGAGTCGGAATCACTATCGGAATCCGAGTCGCTGTCGGAGTCCGAATCACTATCGGAATCCGAGTC
GCTGTCCGAGTCGGAATCACTATCGGAATCCGAGTCGCTGTCGGAGTCCGAATCACTATCCGAATCCGAA
TCGCTGTCGGAGTCCGAATCACTGTCGGAGTCGCTGTCCGAGTCTGAGTCACTGTCTGAGTCTGAATCGC
TGTCGGAATCTGAATCACTATCCGAGTCCGAATCACTATCGGAATCTGAGTCGCTGTCCGAGTCTGAGTC
ACTGTCACTATCAGAATCAGAATCACTGTCGGAGTCGGAATCACTGTCTGAATCCGAATCACTATCCGAG
TCACTGTCTGAGTCGGAATCACTGTCCGAATCCGAGTCGCTGTCCGAGTCGGAGTCACTGTCCGAGTCTG
AGTCGCTGTCGGAATCTGAGTCACTGTCGCTATCCGAATCACTGTCTGAGTCGGAATCACTATCGGAATC
TGAGTCGCTGTCCGAGTCTGAGTCACTGTCACTATCAGAATCAGAATCACTGTCGGAGTCGGAATCACTG
TCTGAATCCGAATCACTATCCGAGTCACTGTCTGAGTCGGAATCACTGTCCGAATCCGAGTCGCTGTCCG
AGTCGGAGTCACTGTCCGAGTCTGAGTCGCTGTCGGAATCTGAGTCACTGTCGCTATCCGAATCACTGTC
TGAGTCGGAATCACTGTCGGAATCTGAGTCACTGTCGCTATCCGAATCACTGTCGGAGTCCGAGTCACTG
TCAGAATCGGAATCACTATCGGAGTCCGAATCACTGTCGGAATCGGAATCGCTGTCCGAGTCTGAATCAC
TATCCGAATCCGAATCGCTGTCGGAATCCGAATCACTATCGGAGTCGGAATCACTGTCGGAATCTGAGTC
GCTATCAGAGTCGGAATCACTGTCAGAATCGGAGTCGCTATCCGAATCCGAATCACTATCGGAATCGGAA
TCGCTGTCCGAGTCAGAATCGCTGTCCGAATCCGAATCACTATCCGAGTCGGAATCACTGTCAGAATCTG
AGTCGCTGTCCGAGTCCGAATCGCTGTCTGAGTCTGAATCGCTGTCTGAGTCGGAATCACTATCCGAGTC
GGAGTCACTGTCTGAATCCGAATCACTATCCGAATCCGAGTCACTGTCTGAGTCGGAATCACTATCCGAA
TCCGAGTCGCTGTCCGAGTCGGAATCACTGTCAGAATCGGAGTCTGAATCGCTGTCTGAGTCGGAATCCG
AATCACTATCCGAGTCGGAATCACTGTCGCTATCTGAATCGCTGTCCGAGTCCGAGTCACTGTCAGAATC
GGAGTCGCTATCGGAGTCGGAATCACTGTCGGAGTCGGAGTCACTGTCCGAGTCCGAGTCGCTGTCCGAG
TCCGAGTCGCTATCGGAATCCGAATCACTGTCAGAGTCCGAATCACTGTCGCTATCCGAATCACTGTCGC
CGTCAGAATCACTATCCGAGTCATC
>NC_016023.1(region:1034170-1034722)	tandem	3924(Singleton)
CTTTTGTCCTTTTGAACTCTCCAAAAAGACATTTCGAACACTACCCAAGCCGCTTTTGGCCTTTTGAAAC
CTCCAAAAAGACATTTTGAACACCAACCAGGCCACTTTTGTCTTTTTGAAACCTCCAAAAGGACATTTCG
ATCGCTACCCGGGGTCCTTTTGTCTTTTTGAAGCCTCCAAAAGGACATTCCGAACACCAACCAGGCCACT
TTTGTCCTTTTCAAACCTCCAAAAAGACATTTCGAACACTACCCAAGCCACTTTTGGCCTTTTGAACCCT
CCAAAAGGACATTTCGATCGCTACCCGGATTCCTTTTGTCCTTTTGAGCCCTCCAAAAGGACATTTCGAT
CACTGCCCGGGTTCCTTTTGTCTTTTTGAGCTCTCCAAAAAGGCATTTCGAACACTACCCAAGCCACTTT
TGGCCTTTTGTAACCTCCAAAAAGACATTTCGAACACCAACCAAGCCGCTTTTGGCCTTTTCAAACCCCC
AAAAGGACATTTCGAACACCAACCAAGCCGCTTTTGGCCTTTTCAAACCTCCAAAAAATATTT
>NZ_CP014144.1(region:1485004-1485254)	tandem	10254(Singleton)
ATCACAATCAGTTTCTAATTCCGAGTCAGCGTCAGAGATTGCATCGGTGTCTGAATCACAGTCTGTCTCA
AACTCCGAGTCAGCGTCAGTAAGTGCTTCAATCTCAGAATCACAATCAGTCTCTAATTCCGAGTCAGCCT
CAGAGAGTGCATCGGTGTCTGAATCACAGTCTGTCTCAAACTCCGAGAAAGCGTCAGTAAGTGCTTCAAT
CTCAGAATCACAATCAGTCTCTAATTCCGAGTCTGCATCAA
>NC_019679.1(region:21556-22094)	unknown	5094(Singleton)
CTTTACTAACCCCTAATCCCTAATAGGGATGGAAACTTCTCTGTCCATCTGGACATTGAGAAAATCTCCA
ACTTTACTAACCCCTAATCCCTAATAGGGATGGAAACCGTATCTCCTGCTAAAGCTGGAATTGCTGAAGC
TTTACTAACCCCTAATCCCTAATAGGGATGGAAACATAAATTTTCCCTATTGTCAAGTATTCACTAGGAT
GCTTTACTAACCCCTAATCCCTAATAGGGATGGAAACAATCCGAAGGAACTCTAACTGTATTTGTTCCAG
AAAACGCTTTACTAACCCCTAATCCCTAATAGGGATGGAAACTAATAATTATTTTGTCTCTTTATCTCTA
CGTAAGTTCCTTTACTAACCCCTAATCCCTAATAGGGATGGAAACTCAATAGTTTCGGTTATTGGTTCAA
AAATATATTCGACTTTACTAACCCCTAATCCCTAATAGGGATGGAAACATACTATAGCCTTTCTCAGTTT
GAAACATTAACATCTTTACTAACCCCTAATCCCTAATAGGGATTGAAAA
>NZ_CP013378.1(region:2044615-2044961)	unknown	9969(Singleton)
TGACCGGTGCACTGGGCAGCGGCAATCCGACCGGCGCATTGACCGGTGCTCTCGGGACAGTTACCGGCGC
ACTCGGCAATGTCGGCGGCGGCACGAACCCGCTGACGCCGATCCAGAACGTCGTCGACCAGGTGACGGGT
ACGCTCGGCAGCGGCAATCCGGCCGGCGCACTGAGCAACGCGGTGAACACGATCACCGGCACGCTCGGCA
ACGTCGGCGGCGCATCGGGCCCGCTCGCGCCGGTCCAGGGCGTCGTGACGCAACTCGCGGGGACGCTCGG
CAACGACAACCCGGCCGGCGCACTGACGGGCGCGCTGAATTCGGTGACGGGCACGCTCGGCAATCTC
>NZ_CP013236.1(region:4735710-4736301)	tandem	cluster3713
TCGAGGTGGACAGCGACGTCACGCTGCTGTTGGCCGTGCTCAGGCCAGTCGAGGCCGAAGTCGACAGCGA
AGTGACGCTGCTGTTGGTGGTGCTCAGGCCGGTCGAAGTAGAAGTCGACAGCGAGCTCACGCTGCTGCTG
TTGGTGCTCAGGCCGGTCGAAGTAGAAGTCGACAGCGAGCTCACGCTGCTGTTGGCAGCGCTCAGGCCGG
TCGAAGTGGAAGTCGACAGCGAGCTGACATTGCTGTTGGTCGTGCTCAGACCGCTCGACAGCGAAGTGAC
GTTGCTGTTAGCGGTGCTCAGGCCAGTCGAGGTCGACGTCGACAGCGAGGTCACGCTGCTGTTGGTGGTG
CTCAAGCCGGTCGACGTCGAAGTCGAGAGCGAAGTGACGCTGCTGTTGGTGGCGCTCAGGCCGGTCGAAG
TGGAAGTCGACAGCGAGCTCACGCTGCTGTTGGTAGTGCTCAGGCCGGTCGAAGCTGAGGTCGACAGCGA
GGTGACGCTGCTGTTGGTAGTGCTCAGGCCGGTCGAAGCCGAGGTCGACAGTGACGTGACACTGCTGTTT
GTGGTGCTCAGTCCGGTCGAAGCCGAGGTTGA
>NZ_CP012015.1(region:653328-653746)	tandem	cluster442
GATTCAGATAGCGACTCAGATTCAGACAGCGATTCAGACAGCGACTCAGACTCAGATAGCGATTCAGATT
CAGACAGCGACTCAGACTCAGACAGCGATTCAGACTCGGATAGCGACTCAGACTCAGATAGCGACTCAGA
TTCGGATAGCGACTCAGACTCAGATAGCGATTCAGATTCAGATAGCGATTCGGACTCAGACAGTGATTCA
GATTCAGACTCAGATAGCGACTCAGATTCTGACAGCGATTCAGACTCAGACAGCGACTCAGACTCAGACA
GTGATTCAGATTCAGACAGCGACTCAGACTCAGATAGCGACTCAGACTCAGATAGCGACTCAGACTCGGA
TAGCGATTCAGATTCAGACAGCGATTCGGACTCAGACAACGACTCAGATTCAGATAGCGATTCAGATTC
>NZ_CP016514.1(region:2342721-2343291)	tandem	cluster522
CGGCAGGCGGGTCAGCTGGTTACGATAGACCGACAGCGACAGTAGTCCTGACGGCAGCATCGGCAGGCTG
GTCAGCCGGTTACCAGATACCATCAGCTCCTTCAGTTCTGACGGCAGCACCGGCAGACTGGTCAGCCGGT
TACCAGATACAATCAGCTCCTTCAGTCCTGACGGCAACGCCGGCAGGCTGGTCAGCCGATTATTATAGGC
CCACAGCTTATATAATTCTGACGGCAGCGTCGGCAGGCTGGCCAGTTGGTTATCAGATACCGACAGCTCC
TGTAGCCCTGACGGCAACATCGGCAGGCTGGTCAGCTGGTTATTATAGGCCCACAGCTTACATAATTCTG
ACGGCAGCGCCGGCAGGCTGGCCAGTTGGTTATCAGATACCGACAGCTCCTGTAGCCCTGGCGGCAACAC
CGGCAGGCTGGTCAGTTGATTACCAAAGATCCACAGCTTACATAGTCCTGACGGCAGCGCCGGCAGGTGG
GTCAGCGGGTTACTAAAGATCGACAGTTCCAGTAGTCCTGGCGGCAGCACCGGCAGGCTAGTCAGCTGGT
TACCAGAGACC
>NC_009641.1(region:2393433-2393632)	STAR-like	cluster512
TCTATGTTGGGGCCCCGCCAACTTGCACATTATTGTATGCTGACTTTTCGTCACCTTCTGTGTTGGGGCC
CCGTTCCCCAACTTGCATTGTCTGTAGAATTTCTTTTTGAAATTCTCTATGTTGGGGCCCCGCCAACTTG
CACATTATTGTAAGCTGACTTTCTGTCAGCTTCTGTGTTGGGGCCCCGCCAACTTGTAAA
>NZ_CP015506.1(region:2898459-2898803)	tandem	10847(Singleton)
GACCTCTTATGACGACCGTTTTACTTGGACCTCCGAGGTTTCGTCGTCATGAACCTTTTATGGCGACCGT
TTTTACTTGGACCTCCGAGGTTTCGTCGTCATGAACCTCTTATGGCGACTGTTTTTACTTGGACCTCCAA
TTTTTCGTCGTCATGAACCTCTTATGGCGACTGTTTTTACTTGGACCTCCAATTTTTCGTCGTCATGAAC
CTCTTATGGCGACCGTTTTCACTTGAACCTCCGTATTTTGGTAGCCATAGACCTCTTATGGCGACCGTTT
TCACTTGAACCTCCGTATTTTGGTCGTCATAGACTTATTATGTCTACCGTTTTCACTTGGACCTC
>NZ_CP005975.1(region:1394857-1395412)	unknown	6539(Singleton)
ATGGCGTCGGGGTTGCCGGCGTTGCAGTCGGGGTCACAGCAGCAGGGGGCGGCGCGGACACCGAGTTGGC
TGTGGAAGCGGTTGGCGCAGTAGCAGGCTTGGCCGCAACCGCAGGCTTCGGTGCTGCTGGCTTTTTCGCT
ACCGCTGGCTTCTTCGCGGCGGCTGGTTTTGCCGCTGGCTTGGCTGCAGCAGGTTTGGCGGCGGGTTTCG
CGGCGACCGGCTTGGCTGCAGGTTTCGCAGCGGCGGGTTTGGCAGCGGGTTTTGCGGCTGCGGTTTTAGC
CGCAGGCTTGGCGGCAGGTTTTGCGGCTGCCTTGGCTGCTGGCTTAGCGGCAGGCTTGGCAGCAGCTTTC
GCGGCTACCGGCTTAGCTGCCGACTTGGCGGCGGGCTTGGCAGCTGCCGTTTTTGCCGCCGGCTTGGCGG
CGGGTTTAGCGGTTGCCTTGGCAGCGGGTTTGGCAGCCGGTTTCGCGGCAGCTTTCACCAGAGGCTTGGC
GGCAGTTTTCGCAGCCGGTTTGGCCGCTGCGGTTTTCGCCGCTGGCTTGGCAGCCGGTTTGGCCGC
>NZ_CP002580.1(region:2842853-2843733)	tandem	6335(Singleton)
CCGCGCGCGCCGCGTGACGGCGACCGGCCGTTGCGTGCCGAAGGTCGGCCCGCTCGTGATGGCGAGCGGC
CGGCGCGTGCCAGCGTGCGTCCGCCGCGTGATGGGGATCGGCCGTTCCGTAGCGAAGGCCGCCCCCCGCG
CGATGGTGACCGCCCGTTCCGTGCCGAAGGCCGCCCCCCGCGCGATGGCGATCGACCGTTCCGTGCCGAA
GGGCGTCCTCCGCGCGATGGCGACCGCCCCTTCCGCAGCGAAGGCCGGCCTCCGCGCGATGGCGACCGCC
CCTTCCGCAGCGAAGGCCGGCCTCCGCGCGATGGTGATCGACCGTTTCGAGCCGAAGGCCGTCCTCCGCG
CGATGGCGACCGCCCCTTCCGCAGCGAAGGCCGTCCTCCGCGCGATGGCGATCGGCCGTTCCGTGCCGAA
GGGCGTCCTCCGCGCGACGGCGACCGCCCCTTCCGCAGCGAAGGCCGGCCTCCGCGCGATGGCGATCGAC
CGTTCCGTGCCGAAGGCCGTCCTCCGCGCGACGGCGACCGCCCCTTCCGCAGCGAAGGCCGTCCTCCGCG
CGATGGTGATCGACCGTTCCGAAGTGAAGGTCGGCCCGCTCGTGATGGCGACCGCCCCTTCCGTACCGGC
GCCCGCCCGCCGCGTGACGGCGATCGTACCGGCGCCCGCCCGCCGCGTGACGGCGATCGCCCCTTCCGCA
ACGAAGGCCGGCCCGCTCGTGATGGCGACCGCCCGACCCGCGCCGGCGACCGTCCTCCGCGCGACGGCGA
CCGCCCCTTCCGCAGCGAAGGCCGGCCCGCACGAGACGGCGACCGCCCGGCTCGCACCGGCGCACGGCCG
CCGCGGGATGGCGATCGCCCGTTCCGCAGCGAATCCCGCCC
>NC_023150.1(region:3496511-3496635)	unknown	cluster4081
AGGCCGCCGAGACCGCGAAGGCCGACCAGGAGGCCGCCGCGAAGCGCCAGGCCGCCGAGACCGCGAAGAA
GAAGGACGAGGAGCGCATCCGCAAGGCCGAGCAGGAGGCCGCCGAGCCCGCCAAG
>NC_010612.1(region:2819470-2820140)	unknown	2268(Singleton)
CGTTGGTGTGGCCGTTGGTGCCGTTGGTGGCTCCGTTACTCGCGCCGTTGGTGGCTCCGTTGGTGCCGTT
GCCGTTGCCGCTGGTGTGGCCGTTGGTGCCGTTGCCGTTGCCGTTGGTGTGGCCGTTGGTGGCTCCGTTG
GTGCCGTTGCCGTTGCCGTTGGTGTGGCCGTTGGTGCCGTTGGTGGCTCCGTTACTCGCGCCGTTGGTGG
CTCCGTTGGTGCCGTTGCCGTTGCCGCTGGTGTGGCCGTTGGTGCCGTTGCCGTTGCCGTTGCCGTTGGT
GTGGCCGTTGGTGCCGTTGGTGGCTCCGTTACTCGCGCCGTTGGTGGCTCCGTTGGTGCCGTTGCCGTTG
GTGTGGCCGTTGGTGCCGTGCCCGTTGGTGCCGTTGCCGTTGCCGTTGGTGCCGTTGCCGTTGCCGTTGG
TGTGACCGTTGGTGGCGCCGTTGGTGCCGTGGCCATTGGTGCCGTTCGTGCCGTTCGTGTGGCCGTTGCC
GTTGGTGGCGCCGTTGGTGCCGTGGCCGTTGGTGCCGTTGGTGTGGCCGTTGCCGTTGGTGCCGTTGGTG
TGACCGTTGGTGGCGCCGTTGGTGCCGTGGCCATTGGTGCCGTTCGTGCCGTTCGTGTGGCCGTTGCCGT
TGGTGGCGCCGTTGGTGCCGTGGCCGTTGGTGCCGTTGGTG
>NZ_CP007499.1(region:2473331-2473530)	STAR-like	cluster512
TCTATGTTGGGGCCCCGCCAACTTGCACATTATTGTATGCTGACTTTTCGTCACCTTCTGTGTTGGGGCC
CCGTTCCCCAACTTGCATTGTCTGTAGAATTTCTTTTTGAAATTCTCTATGTTGGGGCCCCGCCAACTTG
CACATTATTGTAAGCTGACTTTCTGTCAGCTTCTGTGTTGGGGCCCCGCCAACTTGTAAA
>NZ_CP009100.1(region:3932643-3933208)	unknown	cluster1275
CGGCTCCGGCGGGCAAGGCGGCACCGGCGGCGCGGGCGGCGCCGGTGGTGCTGGCGGTGTCGGCGCCGAC
AACCCCACCGGCATCGGCGGCACCGGCGGCACCGGCGGGAAAGGCGGCGCCGGCGGGGCCGGCGGGCAGG
GCGGTAGCAGCGGTGCCGGCGGCACCAACGGCTCTGGTGGCGCTGGCGGCACCGGCGGACAAGGCGGCGC
CGGGGGCGCTGGCGGGGCCGGCGCCGATAACCCCACCGGCATCGGCGGCGCCGGCGGCACCGGCGGCACC
GGCGGAGCGGCCGGAGCCGGCGGGGCCGGTGGCGCCATCGGTACCGGCGGCACCGGCGGCGCGGTGGGCA
GCGTCGGTAACGCCGGGATCGGCGGTACCGGCGGTACGGGTGGTGTCGGTGGTGCTGGTGGTGCAGGTGC
GGCTGCGGCCGCTGGCAGCAGCGCTACCGGTGGCGCCGGGTTCGCCGGCGGCGCCGGCGGAGAAGGCGGA
GCGGGCGGCAACAGCGGTGTGGGCGGCACCAACGGCTCCGGCGGCGCCGGCGGTGCAGGCGGCAAGGGCG
GCACCG
>NZ_CP011147.1(region:599093-599619)	tandem	cluster158
GACTCAGATTCGGACAGCGATTCAGACTCAGATAGCGACTCAGATTCAGATAGTGACTCAGACTCAGATA
GCGACTCAGACTCAGATAGCGACTCAGACAGCGACTCAGACTCAGATAGTGATTCAGATTCGGACAGCGA
CTCAGATTCAGACAGCGAATCAGATTCGGATAGCGACTCAGACTCAGATAGCGACTCAGATTCAGACAGC
GACTCAGATTCAGACAGTGACTCAGACTCAGACAGCGACTCAGATTCAGACAGCGATTCAGATTCGGATA
GCGACTCAGATTCAGATAGCGATTCGGACTCAGACAACGACTCAGATTCAGACAGCGATTCAGACTCAGA
TAGCGACTCAGATTCAGACAGCGACTCAGACTCAGATAGCGATTCAGATTCAGACAGCGACTCAGATTCA
GACAGCGATTCAGATTCAGATAGCGATTCAGATTCAGACAGCGACTCAGATTCAGATAGCGACTCAGACT
CAGACAGCGATTCAGACTCAGATTCAGACAGCGATTC
>NC_009480.1(region:2246887-2247155)	tandem	cluster2582
GACCACGGCTTCCGCTCCCCGTCCCTCGCCGGACGCGGCGCACCCGACCCGCCATCACGCGACCAGGGCT
TGCGCTCCCCATCACGCTGCGGCCGGGACGCCCCTCCACCTTCCTTCGACCAGGGCTTGCGCTCCCCGTC
ACGAGCGGGACGAGCCGACCCGCCGGCACCGCCGCCATCACGAGACCAGGGCTTGCGCTCCCCATCACGC
TGCGGCCGACCTGCGGCTCCACCACCGTCCTTCGACCAGGGCTTGCGCTCCCCGTCACG
>NC_014550.1(region:2978456-2978820)	tandem	3354(Singleton)
CAGCGTTATCCGCAGTGTTCGCATCGGTGTTCGCATCAGCGTTATCCGCAGTGTTCACATCCGTGTTCAC
ATCCGTGTTCGCGTCCGTGTTCGCATCAGCGTTATCCGCAGTGTTCGCGTCCGTGTTCGCATCAGCGTTA
TCCGCAGTGTTCACATCCGTGTTCACATCCGTGTTCGCGTCCGTGTTCGCATCAGCGTTATCCGCAGTGT
TCGCGTCCGTGTTCGCGTCAGCGTTATCCGCAGTGTTCACATCCGTGTTCGCATCGGTGTTCGCATCGGT
GTTCGCATCAGCGTTATCCGCAGTGTTCACATCCGTGTTCGCATCGGTGTTCGCATCAGCGTTATCCGCA
GTGTTCACATCCGTG
>NZ_CP013910.1(region:488091-488428)	unknown	10162(Singleton)
CCGTCGGGGGCCGGGGTGAGGGCGGCGGGCACGCTCACCCCGGGGGTGCCGACCGCGAAGGTCTGCGTGG
CGCCCCCGGCGGGGTCCACGCGCAGGATCGCCGGGTGCTCCCCGCGCCGCGTGAGGTAGAGCGCCCCGTC
CGGGCCGACGGTCAGGGCGTCCGGGACGCTGCCCAGCGCCAGTTCGCCGCGCGTGCCGTCCGGGGCGGCG
CTCAGCAGGCGCGGCTGCCCGTACGCCACCGCCCACACCCGCCCGTCCGGCGTGACCCCCAGGCTGCTGA
GGGTCTCGGTGGTGCCCGCCGGCACGCGGGTCAGGGTGCCGTCCGGCGCGCGGCGGAT
>NC_016943.1(region:2746573-2746871)	unknown	4188(Singleton)
GCGGCGCGCTGGACCTGCGGTCGGACGCTTCCGGCGTTGTTGGTGATGCGGGCGACCGCGGTGGCCGCGA
CCGAGGCGGCCGCCGTGACCGCCTCCTCCGCCTGCTGCCGGGGGGTGGGCGCGGCCGCCTGGGCCTCGGC
AGCGGCCCGCTCCTCGGCAGCCCGAACCTCGGCCTCCGCGGCCGCCTGGGCCTCGGCAGCGGCGGCCGCC
TGGGCCTCGGCAGCGGCACGGGCGGCCGCCTCGGCCTCCGCCTTCTGCTGGTCGAGCACGGCCTGGTCGG
CGGCGGCCTGCGCCTGCTG
>NC_009089.1(region:814282-814870)	tandem	cluster268
AATAGGAATTAATGAAGATATTGAAAAAATAAAAATAAAGGATTAATATAAGATATTAAAGAGATAGAGA
TAAAAGTGTTAACAGAAGATATTGAAAAAATAAAAGATTGATATAAGATACTGAAGAGGTAGAAACAAAA
GTATTAATAGAAGATATTGAAAAAATAAAAGATTGATATAAGATACTGAAGAGGTAGAAACAAAAGTATT
AATAGAAGATATTGAAAAAATAAAAACAAAAGATTGATAGAAAGTACTGAATAGATAGAGATAAAAGTGT
TAATGGAAGATATTGAAAAAATAAAAGATTGATATAAGATACTGAAGAGGTAGAAACAAAAGTATTAATA
GAAGATATTGAAAAAATAAAAACAAAAGATTGATAGAAAGTACTGAATAGATAGAGATAAAAGTGTTAAT
AGAAGGTATTGAAAAAATAAAAGATTGATATAAGATATTGAAGAGGTAGAAACAAAAGTGTTAATAGAAG
ATACTAAAAAAGTAAAAATAAAGGATTAATAAAAGGTACTGAAGAGATAGAGAAAAAAATGTTAATAGAA
GATACTGAAAAAATAGAAATAAAAAATTA
>NC_007912.1(region:38688-38825)	unknown	1481(Singleton)
TAGTTCGAGCAGTTCTTCAAGCAGCTCATCGAGTTCATCTAGCTCAACCAGTTCATCTAGTTCAAGCAGC
TCTTCAAGTTCCTCGTCTAGCTCTTCTAGCAGTTCGTCTAGTTCTAGTAGCTCAAGCAGTTCTTCAAG
>NZ_CP009258.1(region:166515-167743)	tandem	7693(Singleton)
GACGCTGATGCGGATGCTGACGCTGATGCGGATGCCGATGCTGACGCCGATGCGGATGCTGACGCCGACG
CGGATGCGGATGCTGACGCTGATGCGGATGCCGATGCTGACGCCGATGCTGACGCTGATGCGGATGCTGA
CGCTGATGCGGATGCTGACGCTGATGCTGACGCTGATGCTGACGCTGATGCTGACGCTGATGCTGACGCT
GATGCGGATGCTGACGCTGATGCGGATGCTGACGCTGATGCTGACGCTGATGCTGACGCTGATGCTGACG
CTGATGCGGATGCTGACGCCGACGCGGATGCGGATGCTGATGCGGATGCTGACGCCGACGCGGATGCGGA
TGCTGACGCGGATGCTGATGCTGACGCCGATGCTGACGCTGATGCGGACGCGGATGCCGATGCGGATGCC
GATGCTGACGCTGATGCCGATGCGGATGCGGATGCCGATGCCGACGCTGATGCGGACGCTGATGCGGATG
CGGATGCGGATGCGGATGCCGATGCCGACGCTGATGCTGACGCTGATGCGGATGCCGATGCGGATGCCGA
TGCCGACGCTGATGCGGATGCCGATGCGGATGCTGACGCTGATGCCGATGCGGATGCGGACGCCGACGCT
GATGCTGACGCCGATGCTGACGCTGATGCGGATGCCGATGCGGATGCGGATGCCGATGCGGATGCTGACG
CCGATGCTGACGCTGATGCCGACGCTGACGCGGATGCTGACGCTGATGCCGATGCGGATGCCGACGCTGA
TGCGGATGCCGACGCTGATGCGGATGCTGATGCGGATGCGGATGCTGACGCCGATGCGGATGCTGACGCT
GATGCCGATGCGGATGCTGACGCTGATGCCGACGCTGATGCGGATGCGGACGCCGACGCTGATGCCGACG
CTGACGCTGATGCGGATGCCGACGCTGATGCGGATGCCGATGCGGATGCGGATGCGGACGCCGATGCGGA
TGCGGATGCCGACGCTGATGCGGATGCCGACGCTGATGCGGATGCGGATGCGGACGCCGACGCTGATGCG
GATGCGGATGCGGACGCCGATGCTGATGCGGATGCGGATGCGGACGCTGATGCGGACGCCGATGCGGATG
CTGACGCCGATGCGGATGCGGACGCTGATGCTGACGCTGATGCTGACGCGGATGCTGACGCGGATGCCGA
TGCGGATGCTGACGCGGATGCGGATGCTGACGCGGATGC
>NZ_CP011509.1(region:2760306-2760437)	unknown	8932(Singleton)
GCCGGGGCCCGCGACGGGCACACCGGCGGGTCCGGGCACCGGGGCGCGGGGGATGCCGGGGCCCGCGATG
GGCACTCCGGCACCGGCGACAGGAGGCCGGGTGACGGCGGGGCCCGCGACGGGCACACCGGC
>NZ_CP010542.1(region:545735-545903)	unknown	cluster3004
GGCTCTACAGCTACTTCTGGTTGAACCATTTCAGCTTGAACTTCCACAGGTTGTTCTAGTTGTGATTCAA
CAATTGGTTCTACAACTACTTCTGGTTGAATTTCTACTGCTTGTGGTTCTACTGTTGCAGTAGTTTCTCC
CACCGGTTCTACAGCTACTTCTGGTTGAA
>NZ_AP014648.1(region:2686452-2686843)	tandem	6208(Singleton)
CTTGCGCGCAGCAGACTTGCGGGCCGTGGATTTGCGGGCCGTCGATTTCCGCGCCGCTGTCTTGCGAGCA
GCTGTCTTGCGGGCGGGGCTTCTGCGGGCCGCTGTCTTCCGAGCCGCACTCTTACGTGCCGTCGACTTCC
GTGCGGTCTTCCGCGCTGCGGTTTTGCGAGCCGCAGTCTTGCGCGCGGGGCTCTTCCGGGCCGCCGTCTT
CCGAGCCGCACTCTTACGTGCCGTCGACTTCCGAGCGGTCTTCCGTGCTGCCGTCTTACGAGCAGCGGTC
TTGCGCGCCGGGCTTTTCCGAGCCGCCGTCTTCCGGGCCGTGCTCTTCCGCGCCGTCGATTTGCGCGCCG
TCTTACGAGCGGCAGTCTTACGCGCGGTCGTCTTGCGGGCAG
>NC_019683.1(region:3779584-3779945)	tandem	5112(Singleton)
ATCATTGTATCTACCGCGATTATTATCCCGATCGTAACGACCACCACCACGGCGATCATCATTTCGACTA
CCCCGATTATCCCGATCAAAGCGGCCACCGCCTCGACGGTCATCATCGTTGTATCTACCGCGATTATCCC
GATCGTAACGACCACCACCACGGCGATCATCATTTCGACTACCCCGATTATCCCGATCAAAGCGGCCACC
GCCTCGACGGTCATCATCGTTGTATCTACCGCGATTATTCTCTCGATCGTAACGACCACCACCACGGCGA
TCATCATTTCGGCTACCCCGATTATCTCGATCAAAGCGGCCACCGCCTCGACGATCATCATCGTTGTATC
TACCGCGATTAT
>NZ_CP009601.1(region:656849-657104)	tandem	cluster2865
CGGAGTGGGCGTTGAAGCGCTAACCCTGGTCAACCATGGCATGGGATCGGAGTAAGCGCTAAGGCGCTAA
CTCCGATCGACCGCCGCGGGGCCGGAGTAAGCGCTGAAGCGCTAACTTCGGCCAACCACGGCATGGGATC
GGAGTAAGCGCTAAGGCGCTAACTCCGATCGACCGCCGCGGGGCCGGAGTAAGCGCTGAAGCGCTAACTT
CGGCCAACCACGGCATGGGATCGGAGTAAGCGCTAAAGCGCTAACT
>NC_010184.1(region:2320623-2321242)	tandem	cluster300
CGGAGCAACAGGAGCAACAGGAGTAACAGGAGAAACAGGGGCAACCGGAGCAACAGGAGAAACAGGGGCA
ACCGGAGCAACAGGAGTAACAGGAGAAACAGGGGCAACCGGAGTAACAGGAGAAACAGGGGCAACCGGAG
CAACAGGAGTAACAGGAGAAACAGGGGCAACCCGAGCAACAGGAGTAACAGGAGAAACAGGGGCAACCGG
AGCAACAGGAGTAACAGGAATAACAGGAGAAACAGGAATAACGGGAGAAACAGGGGCAACCGGAGTAACA
GGAGAAACAGGGGCAACCGGAGCAACCGGAGCAACAGGAGTAACAGGAGAAACAGGGGCAACCGGAGCAA
CAGGAGTAACAGGAGAAACAGGGGCAACCGGAGCAACAGGAGTAACAGGAATAACAGGAATAACAGGAGA
AACAGGAATAACGGGAGAAACAGGGGCAACCGGAGCAACCGGAGAAACAGGAATAACCGGAGAAACAGGA
ATAACGGGAGTAACAGGGGCAACCGGAGCAACAGGAGCAACCGGAGAAACAGGAATAACGGGAGTAACAG
GGGCAACCGGAGAAACAGGAGAAACAGGAATAACCGGCCCAACGGGAATACCGGGAACAA
>NZ_CP016279.1(region:2914397-2914757)	tandem	11020(Singleton)
TGGACCGGGAGCCGCCGCGTGGCCGGGCGTACCGGCCGGACCGGTCGGACGGTTATGCGGAGGACGACTT
CGACTGGGGACCGCCGCGCGGCAGGCCGTACCGGTCGGAGTCCTATCCGGTCGACGACGTGGACCGGGAG
CCGCCGCGTGGCCGGGCGTACCGGTCGGACCGGTCGGACGGTTATGCGGACGACGACTTCGACCGGGATC
CGCCGCGCGGGCGCACCCACCGGCCGGAGCTCTATCCGGCGGACGACCCCGACCGCGATCCGCCGCGCGG
GCGCACCTACCGGCCCGAACGCTACCCGGCGGACGAGGACTTCGACCGGGAGCCCCCGCGCGGCCGCAGA
CGCCCGCGGGA
>NZ_CP007259.1(region:2291505-2292084)	tandem	cluster522
GAGACTTTCCGGCAGGCGGGTCAGCTGGTTACGATAGACCGACAGCGACAGTAGTCCTGACGGCAGCATC
GGCAGGCTGGTCAGCCGGTTACCAGATACCATCAGCTCCTTCAGTTCTGACGGCAGCACCGGCAGACTGG
TCAGCCGGTTACCAGATACAATCAGCTCCTTCAGTCCTGACGGCAACGCCGGCAGGCTGGTCAGCCGATT
ATTATAGGCCCACAGCTTATATAATTCTGACGGCAGCGTCGGCAGGCTGGCCAGTTGGTTATCAGATACC
GACAGCTCCTGTAGCCCTGGCGGCAACACCGGCAGGCTGGTCAGCTGGTTATTATAGGCCCACAGCTTAC
ATAATTCTGACGGCAGCGCCGGCAGGCTGGCCAGTTGGTTATCAGATACCGACAGCTCCTGTAGCCCTGG
CGGCAACACCGGCAGGCTGGTCAGTTGATTACCAAAGATCCACAGCTTACATAGTCCTGACGGCAGCGCC
GGCAGGTGGGTCAGCGGGTTACTAAAGATCGACAGTTCCAGTAGTCCTGGCGGCAGCACCGGCAGGCTAG
TCAGCTGGTTACCAGAGACC
>NZ_CP016560.1(region:645388-645538)	unknown	11124(Singleton)
GGTTTCCCCACGCGGGTGGGGGTGTTCCGGCCCTGCGCGAGCATGGCCGCGGCTCCGAGCAGTTTTCCCC
ACGCGGGTGGGGGTGTTCCGTAGCCCATCTGCGTGATCGTGGCCCCGATGTCGTTTTCCCCACGCGAGTG
GGGCTGCTCCG
>NC_016111.1(region:643612-643825)	unknown	cluster1867
GTGTCGTCCCCGCCAGCGCGGGGGTAGCCCGTGGGGTATGTGTGTCCCACTCCGCCAGGTCGAGTCGTCC
CCGCCAGCGCGGGGGTAGCCCGAACCGAGGGCGGCGCATGCCACCCGTGCGATCGTCGTCCCCGCCAGCG
CGGGGGTAGCCCCATCGCCACCCGGCCCCGCACGCACGAGCGCGTGTCGTCCCCGCGAGCGCGGGGTTAG
GTCG
>NC_012489.1(region:2169600-2169832)	tandem	2663(Singleton)
CGAAAGCGGCCGCTGCGAGGGCCGCTGCGAGGGCCGCTGCGTGGGACGCTGCGTGGGACGCTGCGAGGGC
CGCTGCGGGGGCCGCTGCGGGGGCCGCTGCGAGGGCCGCTGCGTGGGACGCTGCGTGGGACGCTGCGGCG
GCCGCTGCGAGGGACGCTGCGTGGGACGCTGCGAGGGCCGCTGCGGGGGCCGCTGCGGGGGCCGCTGCGA
GGGACGCTGCGTGTCAGAAGCTC
>NZ_CP010402.1(region:1120557-1120748)	STAR-like	cluster1221
TGCAAGTTGGGATGGGGCCCCAACACATAAGCTGACGAAAAGTCAGCTTACAATAATGTGCAAGTTGGGG
ATGGGCCCCAACACAGAGAAATTCAAAAAGAAATTCTACAGACAATGCAAGTTGGCGGGGCCCCAACATA
GAAGCTGGCGGAAAGTCAGCTTACAATAATGTGCAAGTTGGGGAGTGACAAC
>NZ_CP009144.1(region:2063812-2064342)	tandem	cluster3377
CTGCTCCCCGGCCTGTTGCTGGCGTCTCTTACGCGTAGGCTCCTGTTCCTCGGCCTGCTGCGGCGCGCCC
TCCTCGGCTGCGGGCTGCTGCTCCTCGGCCTGTTGCTGGCGTCTCTTGCGCGTAGGCTCCTGTTCCTCGG
CCTGCTGCGGCGCGCCCTCCTCGGCTGCGGGCTGCTGCTCTTCGGCCTGCTGCTGGCGCTTCTTGCGCCG
GGGAGCCTCTTCTTCGGCCTGCTGCGGAGCACTCTCTTCGGCTGCCGGCTGCTCTTCAGCCTGCTGCTGG
CGCTTCTTGCGCCGGGGGGCCTCTTCTTCGGCCTGCTGCGGAGCGCTCTCTTCGGCTGCCGGCTGCTCTT
CAGCCTGCTGCTGGCGCTTCTTGCGCCGGGGAGCCTCTTCTTCGGCCTGCTGCGGAGCACTCTCTTCGGC
TGCCGGCTGCTCTTCAGCCTGCTGCTGGCGCTTCTTGCGCCGCGGAGCCTCTTCTTCGGCCTGCTGCGGA
GCACTCTCTTCGGCTGCCGGCTGCTCTTCAGCCTGCTGCTG
>NC_009523.1(region:3654653-3655355)	tandem	1848(Singleton)
GCGCTCCCAGGTTGCACGTGGTGCGCTCATTCCGCTTTCGCCGCATGCGGGCGGGGACGCCTGCGCTCCC
AGGACGTGCGTGGTGCGCTCATTCCGCCTTCGCCGCATGCGGGCGGGGACGCCTGCGCTCCCAGGACGTG
CGTGGTGCGCTCATTGCGTGCGGGCGGGGACGCCCGCGCACCCAGGACGTGCGTGGTGCGCTCATTCTGC
CTTCGCTGCGTGCGGGCGGGGACGCCCGCGCTCCCAGGTTGCACGTGGTTCGGTCATTCCGCCTTCGCCG
CATGCGGGCGGGGACGCCCGCGCTCCCAGGTCGCACGTGGTTCGGTCATTCCGCCTTCGCTGCACACGGG
CGGGGACGCCCGCGCACCCAGGACGTGCGTGGTGCGCTCATTCCGCCTTCGCCGCATGCGGGCGAGGACG
CCCGCACTCCCAGGACGCACGTGGTTCAGTCATTCCGCATTCGCCGCACGCGGGCGAGGACGCCCGTGCA
CCCAGGTCGCACGTGGTTCGGTCATTCCGCTTTCTCCGCATGCGGGCGCGGATGCCCGCGCTCCCAGGTC
GCACGGGGTTCGGTCATTCCGCCGTCTCCGCGTGCGGGCGCGGATGCCCGCGCTCCCAGGTCGCACGGGG
TTCGGTCATTCCGCCGTCTCCGCGTGCGGGCGCGGACGCCCGCGCTCCCAGGTCGCACGGGGTTCGGTCA
TTC
>NZ_CP009157.1(region:3130155-3130516)	tandem	cluster2763
AGCGCTGAAGCGTTCGCTTCGGTCGACCGCCGCGGGACCGGAGTACGTGCTCAAGCGCGGACTCCGGCCG
ATCACGGCATGGGATCGGAGTCAGCGCTGAAGCGCTGACTCCGATCGACCGCCGCGGGGCCAGAGTAAAG
CGCTAAAGCGCTGACTCTGGCCAACCACGGCATGGGATCGGAGTAAGCGCTGAAGCGTTGACTCCGATCG
ACCGCCGCGGGGCCAGAGTAAAGCGCTGAAGCGCTGACTCTGGCCAACCACGGCATGGGATCGGAGTAAG
CGCTGAAGCGCTGACTCCGATCGACAGGAGTCGATATGGCAACCATCAAAGTAGACGTCGTCAGCGCCGA
AGAGCAGATCTT
>NC_016928.1(region:926440-926645)	STAR-like	cluster1095
AAATAGTCGGGGCCCCCAACACAGAGAAATTGGGGAGCCAATTTCTACAGACAATGCAAGTTGGGGCGGG
CCCCAACACAGAAGCTGGTGGAAAGTCAGCTTACAATAATGTGCAAGTTGGCGGGGCCCCAACACAGAGA
AATTGGGGAGTCAATTTCTACAGACAATGCAAGTTGGGGTGGCCCCGAACACAGAGAATTTCTAAT
>NZ_CP017038.1(region:1531909-1532603)	tandem	11382(Singleton)
CAGAATGTCTGCCGGGGCTACCATGGGCCAAGATGGCGTCGGCAGAATGTCTGCCGGGGCTACCACAGGC
CAAGATGACGTCGGCAGAATGTCTGCCGGGGCTATCATGGGGTAGGATGACGCTGGCAGAATGTCTGCCG
GGGCTATCATGGGGTAGGATGGTGCTGGCAGAATGTCTGCCGGGGCTATCACAGGCCAAGATGGCGTCGG
CAGAATGTCTGCCGGGGCTATCACAGGGCAGGATGACGCTGGCGACACTGTCGCCGAGGCTACCACAGGC
CAAGATGACGCTGGCGACACTGTCGCCGGGGCTACCACAGGTCAAGATGACGCTGGCGACACTGTCGCCG
GGGCTACCACAGGGCATGGTGACGCTGGCGACACTGTCGCCGAGGCTACCACAGGGCATGGTGACGCTGG
CGACACTGTCGCCGAGGCTACCACAGGCCAAGATGACGCTGGCGACACTGTCGCCGGGGCTACCACAGGG
CATGGTGACGCTGGCGACACTGTCGCCGGGGCTACCACAGGGCATGATGACGCTGGCGACACTGTCGCCG
GGACTACCACAGGCCAAGATGACGCTGGCGACACTGTCGCCGGGGCTACCACAGGCCAAGATGACGCTGG
CGACACTGTCGCCGGAGCTACCACAGGGCATGGTGACGCTGGCGACACTGTCGCCGGGGCTACCA
>NZ_CP008783.1(region:1084578-1085983)	tandem	cluster3293
AGCACGGCAACGGGCCAAGGCTCGCATGCGACCGGGGATAACAGCACGGCAACGGGGCAGGATGCCACCG
CGTCGGGTGAATCGAGCACGGCGATGGGCCAAGGCTCGCAAGCGACGGGTAGCAACAGCACGGCAACGGG
GCAGGATGCTAACGCGTCGGGTGAATCGAGCACGGCGACGGGCCAAGGTTCGCAAGCGACGGGGGACAAC
AGCACGGCAACGGGCCAGGGTGCTACCGCGTCGGGTGAATCGAGCACGGCGGCGGGCCAAGGTTCGCAAG
CGACGGGTAGCAACAGCACGGCAACAGGGCAGGATGCTATCGCGTCGGGTGAATCGAGCACGGCGACGGG
CCAAGGCTCACAAGCGACGGGCAGCAACAGCACGGCAACGGGGCAGGGTGCTACCGCGTCGGGTGAATCG
AGCACGGCGACAGGCCAAGGCTCGCAAGCGACCGGGGATAACAGCACGGCAACGGGTCAAGATGCTAACG
CGTCGGGTGAATCGAGCACGGCGATGGGCCAAGGTTCGCAAGCGACGGGCAGCAACAGCACGGCAACGGG
GCAGGATGCTATCGCGTCGGGTGAATCGAGCACGGCGACGGGCCAAGGCTCACAAGCGACGGGCAGCAAC
AGCACGGCAACGGGGCAGGGTGCTACCGCGTCGGGTGAATCGAGCACGGCGACAGGCCAAGGCTCGCAAG
CGACCGGGGATAACAGCACGGCAACGGGTCAAGATGCTAACGCGTCGGGTGAATCGAGCACGGCGATGGG
CCAAGGTTCGCAAGCGACGGGCAGCAACAGCACGGCAACGGGGCAGGATGCCACCGCGTCGGGTGAATCG
AGCACGGCGACAGGCCAAGGCTCGCAAGCGACCGGGGATAACAGCACGGCAACGGGGCAGGATGCTATCG
CGTCGGGTGAATCGAGCACGGCGATGGGCCAAGGTTCGCAAGCGACGGGTAGCAACAGCACGGCAACGGG
GCAGGATGCTACCGCGTCGGGTGAATCGAGCACGGCGACAGGCCAAGGCTCGCAAGCGACCGGGGATAAC
AGCACGGCAACGGGTCAAGATGCTATCGCGTCGGGCACATCGAGCACGGCGACGGGCCAAGGTTCGCAAG
CGACGGGCAGCAACAGCATGGCAACGGGTCAAGATGCTATCGCGTCGGGTGAATCGAGCACGGCGATGGG
CCAAGGTTCGCAAGCGACGGGCAGCAACAGCACGGCAACGGGGCAGGATGCTATTGCGTCGGGTGAATCG
AGCACGGCGGCGGGCCAAGGTTCGCAAGCGACGGGGGACAACAGCACGGCAGCGGGCCAGAATGCCGCCG
CGTCGGGTGAATCGAGCACGGCGACGGGCCAAGGCTCGCAAGCGGCGGGCAGCAACAGCACGGCGAACGG
CGCCGG
>NZ_CP012727.1(region:1182797-1183497)	tandem	cluster286
TCCTGCTGGAAGTCCTAGTCCGGATGGCCCAGTCGGTCCAGTCGGTCCAGTCAGTCCGGTAGCACCAGTT
GGCCCAGTTGGTCCAGTTGGCCCAGTTGGTCCAGTTGGTCCAGTTGGCCCAGTTGGTCCAGTAGTACCAG
TGTCTCCAGTTGGCCCAGTTGGTCCAGTTGGTCCAGTTGGCCCAGTTGGTCCAGTAGTACCAGTGTCTCC
AGTTGGCCCAGTTGGTCCAGTTGGCCCAGTCGGCCCAGTTGGTCCAGTTGGCCCAGTCGGCCCAGTCGGT
CCAGTCGGCCCAGTTGGTCCAGTTGGTCCAGTTGGCCCAGTTGGTCCAGTAGTACCAGTGTCTCCAGTTG
GCCCAGTTGGTCCAGTTGGTCCAGTTGGCCCAGTTGGTCCAGTAGTACCAGTGTCTCCAGTTGGCCCAGT
TGGTCCAGTTGGCCCAGTCGGCCCAGTTGGTCCAGTTGGCCCAGTCGGCCCAGTTGGTCCAGTTGGCCCA
GTTGGTCCAGTAGTACCAGTGTCTCCAGTTGGCCCAGTTGGTCCAGTTGGCCCAGTCGGCCCAGTTGGTC
CAGTAGTACCAGTGTCTCCAGTTGGCCCAGTTGGTCCAGTTGGCCCAGTCGGCCCAGTTGGTCCAGTTGG
CCCAGTCGGCCCAGTTGGTCCAGTTGGCCCAGTCGGCCCAGTCGGTCCAGTCGGCCCAGTTGGTCCGGTA
G
>NZ_CP017295.1(region:1165045-1167839)	tandem	cluster1817
TCCGCATCGACGAGCGCATCTGTAAGTGCAAGTACGTCCGCGTCGACTAGCGCGTCAGTAAGTGCAAGCA
CATCCGCTTCAACGAGTGCGTCAGTAAGTGCCAGCACGTCCGCATCGACGAGCGCTTCCGTATCTGCAAG
TACCTCAGCCTCAACGAGTGCATCAGTGTCAGCAAGTACTTCGGCTTCAACGAGTGCATCAGTGTCAGCA
AGCACCTCCGCTTCAACGAGTGCGTCAGTATCCGCAAGCACCTCCGCATCGACTAGCGCGTCTATGAGTG
CAAGTACTTCGGCTTCAACGAGTGCGTCCGTAAGTGCAAGTACTTCGGCTTCAACGAGCGCGTCTGTAAG
TGCCAGTACGTCTGCTTCAACAAGTACGTCAGTGTCCGCAAGCACCTCCGCTTCAACGAGTGCGTCAGTA
TCTGCAAGTACGTCTGCTTCCACGAGTGCGTCAGTGAGTGCTTCAACAAGTACGTCAGTGTCCGCAAGCA
CCTCCGCTTCAACGAGTGCGTCAGTATCTGCAAGTACGTCTGCTTCCACGAGTGCGTCAGTGAGTGCCAG
CACGTCCGCTTCAACGAGTGCGTCTGTGTCAGCAAGTACGTCCGCTTCAACGAGTGCGTCAGTTTCTGCC
AGTGAGTCCGCGTCTACGAGTGCGTCAGTTTCTGCCAGTGAGTCCGCGTCTACGAGTGCGTCAGTATCCG
CAAGCACGTCTGCGTCAACCAGCGCGTCCGTAAGCGCAAGTACTTCGGCTTCAACGAGTGCGTCAGTAAG
TGCAAGCACATCCGCTTCCACGAGTGCGTCAGTTTCTGCAAGCGAGTCTGCATCCACGAGTGCGTTCGTA
AGTGCGAGTGAATCCGCGTCCACGAGTGCATCGGTAAGTGCCAGCGAATCCGCCTCAACCAGTGCATCTG
TGTCTGCGAGCGAATCGGCTTCCACGAGCGCCTCGGTATCTGCGAGTGAGTCTGCATCCACAAGTGCCTC
AGTAAGTGCGAGCGAGTCCGCTTCCACGAGTGCATCTGTATCGGCAAGCGAGTCAACCTCAACCAGTGCA
TCAGTATCTGCAAGTGAGTCCGCATCGACCAGTGCCTCATTAAGTGCGAGCGAATCAGCCTCCACGAGTG
CATCTGTTTCAGCAAGTACGTCCGCGTCCACAAGCGCTTCAGTAAGTGCGAGTGAGTCCGCGTCGACCAG
CGCCTCAGTAAGTGCGAGTGAATCGGCCTCGACGAGTGCATCTTCCGCGTCCACAAGCGCTTCAGTAAGT
GCGAGTGAGTCCGCGTCGACCAGCGCCTCAGTAAGTGCGAGTGAATCGGCCTCGACGAGTGCATCTGTAA
GTGCGAGTGAGTCCGCATCAACGAGTGCGTCAGTTTCTGCGAGTGAATCCGCGTCCACCAGCGCTTCAGT
ATCTGCGGGTGAGTCCGCTTCAACGAGTGCGTCTGTTTCAGCAAGTACGTCCGCGTCCACCAGCGCTTCA
GTATCTGCGGGTGAGTCCGCTTCCACGAGTGCGTCTGTTTCAGCAAGTACGTCCGCGTCCACCAGCGCTT
CAGTAAGTGCGAGTGAATCAGCATCGACGAGTGCATCTGTATCTGCGAGTGAGTCCGCTTCCACGAGTGC
ATCTGTAAGTGCGAGCGAATCGGCCTCCACGAGTGCATCTGTAAGTGCGAGTGAGTCCGCTTCAACCAGC
GCTTCAGTAAGTGCGAGTGAGTCCGCTTCCACGAGTGCATCTGTATCGGCAAGCGAGTCCGCTTCAACAA
GTACGTCAGTGTCCGCAAGCACCTCCGCTTCAACGAGTGCGTCAGTATCTGCAAGTACGTCTGCTTCCAC
GAGTGCGTCAGTGAGTGCTTCAACAAGTACGTCAGTGTCCGCAAGCACCTCCGCTTCAACGAGTGCGTCA
GTATCTGCAAGTACGTCTGCTTCCACGAGTGCGTCAGTGAGTGCCAGCACGTCCGCATCAACGAGTGCGT
CTGTGTCAGCAAGTACGTCCGCTTCAACGAGTGCGTCAGTTTCTGCCAGTGAGTCCGCTTCAACGAGTGC
GTCAGTTTCTGCCAGTGAGTCCGCGTCTACGAGTGCGTCAGTATCCGCAAGCACGTCTGCGTCAACCAGC
GCGTCCGTAAGCGCAAGTACGTCTACGAGTGCGTCAGTTTCTGCCAGTGAGTCCGCGTCTACGAGTGCGT
CAGTATCCGCAAGCACGTCTGCGTCAACCAGCGCGTCCGTAAGCGCAAGTACGTCCGCATCGACGAGTGC
GTCGGTATCTGCAAGTACGTCCGCGTCTACGAGTGCGTCGGTATCCGCCAGCACGTCTGCGTCAACCAGC
GCGTCCGTAAGCGCAAGTACTTCGGCTTCAACGAGTGCGTCAGTAAGTGCAAGCACATCCGCTTCCACGA
GTGCGTCAGTTTCTGCAAGCGAGTCTGCATCCACGAGTGCGTTCGTAAGTGCGAGTGAATCTGCTTCAAC
GAGTGCGTCAGTAAGTGCAAGCACATCCGCTTCCACGAGTGCGTCAGTTTCTGCAAGCGAGTCTGCATCC
ACGAGTGCGTTCGTAAGTGCGAGTGAATCGGCCTCCACGAGTGCCTCAGTATCAGCGAGCGAATCAGCTT
CAACGAGTGCGTCTGTATCTGCGAGTGAGTCCGCATCCACGAGTGCATCCGTAAGTTCGAGCGAATCAGC
CTCCACGAGCGCATCGGTAAGTTCGAGCGAATCAGCTTCCACGAGTGCATCTGTATCGGCAAGCGAGTCA
ACCTCAACCAGTGCATCAGTATCTGCAAGTGAGTCCGCATCGACCAGTGCCTCATTAAGTGCGAG
>NZ_LN554846.1(region:2093914-2094416)	tandem	11586(Singleton)
AATTCATCAAGTAAAGCTATACTGTCATCTTCAAGTTCTAAATTAATATCATCTTCGTCATTGTTATCTT
CTAATAATTCATCTAACAATGCTGTGCTGTCATCTTCAAGCTCTAAATCTATATCGTCTTCATCATTGTT
ATCATCTAACAATTCATCTAACAATGCTGTGCTGTCATCTTCAAGCTCTAAATCTATGCTCTCTTCTACA
TCGCTATCGTCTTCTAGCAATTCATCTAACAATGCTGTGCTGTCATCTTCAAGTTCTAAATCTATGCTCT
CTTCTTCATCGCTATCGTCTTCTAGCAACTCATCAAGTAACGCTGTACTTTCATCTTCAAGTTCTAAATC
TATGCTCTCTTCTTCATCGCTATCGTCTTCTAGCAACTCATCAAGTAACGCTGTACTTTCATCTTCAAGA
TCTAAATCTATACTCTCTTCTTCATCACCTTCTAGCAACTCATCAAGTAATGCTGAGCTATCATCTTCTA
GATCTAAATCAGT
>NC_017200.1(region:1568512-1569383)	tandem	cluster2825
CACCAGTAGCCCCTGCTGGCCCTTGAATACCTTGAGGTCCTTGAGGTCCAGTAGCGCCGGTAGCCCCCGC
TGGTCCTTGAATACCTTGAGGTCCTTGAGCACCAGTAGCGCCAGTAGCCCCCGCTGGCCCTTGAATGCCT
TGAGGTCCAGTAGCACCAGTAGCGCCAGTAGCCCCTGCTGGTCCTTGAACACCTTGAGGTCCTTGAGCAC
CAGTAGCGCCAGTAGCCCCCGCCGGTCCTTGAGGCCCAGTAGCGCCAGTAGCGCCGGTAGCCCCCGCTGG
TCCTTGAATACCTTGAGGTCCTTGAGCACCAGTAGCCCCCGCTGGCCCTTGAACGCCTTGAGGTCCTTGA
GCACCAGTAGCGCCAGTAGCCCCTGCTGGTCCTTGAACACCTTGAGGTCCTTGAGCACCAGTAGCGCCAG
TAGCCCCTGCTGGCCCTTGAACACCTTGAGGTCCTTGAGGTCCAGTAGCGCCGGTAGCCCCCGCTGGCCC
TTGAACACCTTGAGGTCCTTGAGCACCAGTAGCGCCAGTAGCCCCCACTGGCCCTTGAACGCCTTGAGGT
CCTTGAGCACCAGTAGCGCCGGTAGCCCCTGCTGGCCCTTGAACGCCTTGAGGTCCTTGAGCACCAGTAG
CGCCAGTAGCCCCCGCTGGCCCTTGAACACCTTGAGGTCCAGTAGCACCAGTAGCGCCAGTAGCCCCTGC
TGGTCCTTGAACACCTTGAGGTCCTTGAGCACCAGTAGCGCCAGTAGCCCCCGCTGGCCCTTGAACGCCT
TGAGGTCCTTGAGCACCAGTAGCGCCGGTAGCCCCTGCTGGCCCTTGAATACCTTGAGGCCCTTGAGGTC
CAGTGGCACCTTGAGCCCCCGCTGGTCCTTGA
>NZ_CP012401.1(region:1642196-1643031)	unknown	9435(Singleton)
TCGGCTGCGGCGCAGTCGGCTTCGGCGGTCCCGGCACCGGCCTTCTCCGCATCGGCGCAATCCGCATCGG
CGACCTCGGCTGCGGCGCAGTCGGCGTCCGCGGTTCCGGCGCCTGCCTTCTCTGCGGTTGCGGCTCCGGC
GTCGGCCTTCTCGGCTGCGGCGCAGTCGGCGTCCGCGGTTCCGGCGCCTGCCTTCTCTGCGGTTGCGGCT
CCGGCGCCTGCCTTCTCTGCGGTTGCGGCTCCGGCGTCGGCCTTCTCGGCTGCGGCGCAGTCGGCGTCCG
CGGTTCCGGCGCCTGCCTTCTCTGCGGTTGCGGCTCCGGCGTCGGCCTTCTCGGCTGCGGCGCAGTCGGC
ATCCGCGGTTCCGGCGCCTGCCTTCTCTGCGGTTGCGGCTCCGGCGTCGGCCTTCTCGGCTGCGGCGCAG
TCGGCGTCCGCGGTTCCGGCGCCTGCCTTCTCTGCGGTTGCGGCTCCGGCGTCGGCCTTCTCGGCTGCGG
CGCAGTCGGCGTCCGCGGTTCCGGCGCCTGCCTTCTCTGCGGTTGCGGCTCCGGCATCGGCCTTCTCGGC
TGCGGCGCAGTCGGCGTCCGCGGTTCCGGCGCCTGCCTTCTCTGCGGTTGCGGCTCCGGCGTCGGCCTTC
TCGGCTGCGGCGCAGTCGGCGTCCGCGGTTCCGGCGCCTGCCTTCTCTGCGGTTGCGGCTCCGGCGTCGG
CCTTCTCGGCTGCGGCGCAGTCGGTGTCCGCGGTTCCGGCGCCTGCCTTCTCGGCGGTTGCCGCTCCGGC
GTCGGCCTTCTCTGCTGCGGCGCAGTCGGCGTCCGCGGTCCCGAACCCGGCCTTCTCGGCGTCTGC
>NZ_CP009743.1(region:974591-975003)	tandem	8078(Singleton)
AGTGGCACGAGCGGAACCAGCGGGACGAGCGGAACCAGCGGGACGAGCGGCACGAGCGGAACCAGCGGAA
CCAGCGGAACCAGCGGAACCAGCGGAACCAGCGGAACCAGCGGAACCAGCGGAACCAGCGGAACCAGCGG
TACGAGTGGAACCAGCGGCACGAGCGGAACCAGCGGGACGAGTGGAACCAGCGGGACGAGTGGAACCAGC
GGGACGAGCGGGACGAGCGGTACGAGTGGAACCAGCGGGACCAGCGGAACCAGCGGAACCAGCGGAACCA
GCGGAACCAGCGGAACCAGCGGAACCAGCGGGACGAGCGGGACGAGCGGGACCAGCGGTACGAGCGGAAC
CAGCGGAACCAGTGGCACAAGCGGTACGAGCGGAATCGGTGGCACAAGCGGCACGAGCGGCAC
>NZ_CP013274.1(region:2185670-2186205)	tandem	cluster3275
CCAGTCGGCCCAGTCGGCCCCGGTGGACATTCACAATCTCCAGTCGGTCCAGGTGGTCCTTCCGGCCCCT
GAATACCTTGCACACCTTGAGGTCCAGTCGGCCCTTCTGGTCCTTCCGGCCCCTGAATACCTTGCACACC
TTGAGGTCCAGTCGGCCCTTCGAGTCCTTCTGGTCCCTGAATACCTTGCACACCTTGAGGCCCAGTAGCT
CCTTCTGGTCCTTCCGGCCCTTGAATTCCTTGTACCCCCTGAGGTCCAGTCGGCCCAGGTGGTCCAGGAA
CTCCCATTCCAGTCCCAGAGCCAGTGGGTCCAGGTGGTCCAGGTGGTCCTTGAATACCTTGCACACCTTG
TGGTCCAGTGGGTCCAGGTGGTCCTTCTGGCCCTTGAAGTCCTTCCACGCCTTGAGGTCCAGTAGCTCCT
GCAAGTCCTTCCGGTCCTTGAAGCCCTTGCACACCTTGAGGTCCAGTAGCTCCTTCTGTTCCTTCTGGTC
CTTGAATACCTTGCACACCTTGAGGTCCAGTAGCTCCTTTAGGTCC
>NZ_CP010904.1(region:1849760-1849920)	Simple_repeat,Simple_repeat	8563(Singleton)
ATTGGTCATTGGTCATTTGGCCGCTGCGCGGCCGTCATTGGTGATTGGTCATCGGTCATTGGCCATTGGT
CATTTGCGCCTACGGCGCGTCAATAGTCATTGGTCAATAGTCATTGGTCATTTGCGCCTGCGGCGCGTCA
TTGGTCATTGGTTCTGGGTCA
>NZ_CP013431.1(region:220736-221035)	unknown	cluster3779
TCGTCGCCGCACTCGCCGGCGCGACTGCGCTGCCGGCGGCAGCTAACGATTTGAACAACGCGCTTGGCGG
CGCGCTCGGCGGGGTAGCCGGCGCGGCGGTCGGCGGCGCGGTCGGCGGCAGCACGGGTTCCGTGATCGGC
GGCGCGCTCGGCGGCGGCGCAGGTGGCGCGATTACGTCGAACCGTCGCGAGCGTACCGGCGCGATCATCG
GCGGCGCGCTCGGCGGCGGTGCGGGCACCGCGGCCGGCAACGCCATGGGCGGCCGTACGGGCGGCCTGCT
CGGCGCGGCCGTCGGCGGCG
>NZ_CP012418.1(region:911652-911797)	short	9443(Singleton)
CAAATGCGGCGAAGAAGGCAAAGCCGAAAAAGAAGGCAAGTGCGGTGAAGGCAAGTGCGGCGAAGAAGGT
AAAGCCAAAGAAGGTAAATGTGGCGAAGGCAAGTGCGGCGAAGGCAAGTGCGGCGAAGAAGGTAAAGCCA
AAGAAG
>NC_021658.1(region:12835383-12835614)	tandem	5747(Singleton)
CGCGAAGAAGGGCGCCGACGCCAAGGACGCCAAGAAGGGCGACGCAAAGAAGGGCGCCGGCGACGCCAAG
AAGGACGACAAGGGCGCGAAGAAGGGCGCCGACGCCAAGGACGCCAAGAAGGGCGACGCAAAGAAGGGCG
CCGGCGACGCCAAGAAGGACGACAAGGGCGCGAAGAAGGGCGCCGACGCCAAGGACGCCAAGAAGGGCGA
CGCAAAGAAGGGCGCCGGCGAC
>NC_017354.1(region:134641-134902)	tandem	cluster564
ATTGTCTTTTGTTTTTGCTGTTCTAACTCTATCTCACTCTTATTTGCTTTTTGTTTTTCTTGTTCTGTCT
TTTGTCTTTCTTGTTCTGCTTTTATTTGACTATTAGCGAGTTCTATCCCACTCTTGTTTGTTTTTTGCCT
TTCTTGTTCTAACTCTATCTCACTCTTATTTGCTTTTTGTTTTTCTTGTTCTGTTTTCTGTCTTTCTTGT
TCTAACTCTATCCCACTCTTATTTGCCTTCTGTTTTTCTTGTTCTAGTTCTA
>NZ_CP012907.1(region:917919-918124)	unknown	cluster1422
CAACTTCAATCAAGGCGCTTATCACTTTAGTAACAGTGCAAGTTCAAGCTTTGGTAATAGTAACTTCAAT
CAAGGGACTTATCACTTTAATAGCGCCCAATCCACTTTTGAAAACAGCAATTTCAATCAAGGCACTTATA
ATTTTAATGACAACGCTAGCTTTAATAACAACACCTTCAATCAAGGCACTTATAGCTTTAATACGA
>NC_004337.2(region:580053-580219)	unknown	cluster2761
CTGCAGCGGCTTTTTCAGCTGCTGCTTTTGCCGCTGCCGCTTTTTTGTCTGCGGCGGCTTTTTCTGCCGC
TGCTTTCTTATCAGCTGCTGCCTTATCAGCAGCCGCTTTTTCTGCTGCTTTTTTGTCGGCTGCAGCTTTC
TCTGCTGCCGCTTTCTTATCAGCTGCA
>NZ_CP009628.1(region:3289244-3289367)	tandem	cluster30
CCAGTGGGTCCAGTGATGCCAGTGGGTCCGGTACTGCCAGTGGGTCCAGTGGGTCCAGTGATGCCAGTGG
GTCCAGTGATGCCAGTGGGTCCGGTACTGCCAGTGGGTCCAGTGATGCCAGTAG
>NZ_LN831790.1(region:2867084-2867352)	tandem	11649(Singleton)
GGGGACCGGGGACCAGGGACCGAACATCCCTGACACGGGGACCGAGCCCGCTGGGGACCGGGGACCGAGG
ACCGAGCCCACCGGGGACCAGGAAGCGGGGACCGGGGGCCGGGGACCGAACATCCCTGACACGGGGACCG
AGCCCGCTGGGGACCGGGGACCGAGGACCGAGCCCACCGGGGACCAGGAAGCGGGGACCGGGGACCGGGG
ACCGAACGCCCCCATCACGGGGACCGAGCCCGCTGGGGACCGGGGACCGAGGACCGAGC
>NZ_CP013511.1(region:1937401-1937591)	unknown	cluster4180
GGCGTTCCCGTGGTGGGGGTCTCCGTAGTCGGCGTAGTTGGCGTTCCCGTGGTCGGCGTTCCCGTGGTCG
GCGTCCCCGTGGTGGGCGTTCCCGTGGTGGGCGTTTCCGTAGTGGGCGTCTCCGTAGTCGGCGTACCGGT
GGTTGGCGTTGTCGGTTGCGTTGGTGCGGTCGGTGTTCCCGATGCCGGGGC
>NZ_CP014870.1(region:1883975-1884619)	tandem	10566(Singleton)
GAAGGCGGCCTCGAGCCTTGTACCGCCCATGAAGACGCTTTCGCCGGCAAGCCTGGCTCCTACGGTGAAG
GCGGCCTCAAGCCTTGCACCGCCCATGAAGACGCTTTCGCCGGCAAGCCTGGCTCCTACGGTGAAGGCGG
CCTCGAGCCTTGCACCGCCCATGAAGACGCCTTCGCCTGTAGGAGCGAGGCTTGCCCGCGAAGGCGGCCT
CAAGCCTTGCACCGCCCATAAAGACGCCTTCGCCGGCAAGCCTGGCTCCTACGGTGAAGGCGGCCTCGAG
CCTTGCTGCGCCCATGACGACGCCCTCGGCTGTAGGAGCGAGGCTTGCCCGCGAAGGCGGCCTCGAGCCT
TGCACCGCCCATAAAGACGCTTTCGCCTGTAGGAGCGAGGCTTGCCCGCGAAGGCGGCCTCGAGCCTTGC
ACCGCCCATAAAGACGCTTTCGCCGGCAAGCCTGGCTCCTACGGTGAAGGCGGCCTCGAGCCTTGCACCG
TCCCTGAAAACGCCTTCGCCTGTAGGAGCGAGGCTTGCCCGCGAAGGCGGCCTCAAGCCTTGCACCGCCC
ATAAAGACGCTTTCGCCGGCAAGCCTGGCTCCTACGGTGAAGGCGGCCTCGAGCCTTGCACCGCCCATGA
AGACGCTTTCGCCGG
>NZ_CP009546.1(region:858672-858867)	tandem	7962(Singleton)
CGCGAAGTGGGTGAAGTGGGTGAAGTGGGTGAAGTGGGTGAAGTGGGTGAAGTGGGTGAAGTGGGTGAAG
TGGGTGAAGTGGGTGAAGTGGGTGAAGTGGGTGAAGTGGGCGAAGTGGGCGAAGTGGGCGAAGTGGGCGA
AGCAGCCGAAGCAGGCGAAGCGGGCGAAGCAGCCGAAGCGGGCGAAGTGGGCGAAG
>NC_022604.1(region:2485068-2485267)	STAR-like	cluster512
TCTATGTTGGGGCCCCGCCAACTTGCACATTATTGTATGCTGACTTTTCGTCACCTTCTGTGTTGGGGCC
CCGTTCCCCAACTTGCATTGTCTGTAGAATTTCTTTTTGAAATTCTCTATGTTGGGGCCCCGCCAACTTG
CACATTATTGTAAGCTGACTTTCTGTCAGCTTCTGTGTTGGGGCCCCGCCAACTTGTAAA
>NZ_CP013361.1(region:3465-3629)	unknown	cluster3235
GCCCCGAAAAACCTCACCTTTCGCGAATTTCCGCTGCACACAAGCCTCCCGAAAAGCCTCACCTCAAGCG
CGATCGGTGAGCACGGGTCATGCTCCCGAATTCCCTCACCTTATGTGAGAACCTCGTTCCGGCACTGAAG
AAGGTCTCCCGAAAAACCTCACCTT
>NC_007435.1(region:1594204-1594394)	tandem	cluster3280
GCCGAAGACAAAGCCGCCGCCGAGGCGCTCGCCGCGCAGGCGGCGGCGGATCGCACTGCCGCCGAACACG
CGGCAACGCGGGCGGCGGCGGACAAAGCCGCGGCCGAATCGCTCGTCGCCCAAGCAGCGGCGGAGCGCGC
GACCGCCGAGCACGCGGTGACCCAGGCGGCGGCGGAGCGCGCCGCATCCGA
>NC_019941.1(region:60536-60856)	tandem	5308(Singleton)
GCCATTCCCGCCCTGATTACGGCCCTTCGCGACGAAGAAGAGACCGTGCGTGCGTCCGCCGCGGATGCGC
TTGGAGAGATTGGCCTCCCTGCCGTTCCCGCCCTGATTACGGCCCTTCGCGACGAAGAATGGGAGGTGCG
CGAGCGCGCCGCCGAAGCGCTTGAAAAGATCGGGCCCGCTGCCAGCCAGGCCATTCCCGCCCTGATCACG
GCCCTTCGCGATGAAGAAGATACCGTGCGTGCGTCCGCCGCGGATGCGCTTGGAGAGATTGGCCTCCCTG
CCGTTCCCGCCCTGATTACGGCCCTTCGCGACGAAGAAGGG
>NZ_CP010888.1(region:13772-14202)	tandem	cluster2771
GCTCCGGTTGCTCCTGTTGCTCCAGTTAGTCCGGTTGGTCCTGTTGCTCCTGTTGCTCCTGTATTCCCTG
TTGGACCTGTTATTCCATTTGCTCCAGTCGCTCCTGTATTTCCTGTTGGTCCTGTAGAACCTGTTATTCC
ATTTGCTCCGGTTGCTCCTTTGTTTCCTGTTGGTCCTGTTATTCCATTTGCTCCGGTTGCTCCTGTATTC
CCTGTCGGACCTGTTATTCCATTCGCTCCAGTCGCTCCTGTATTTCCTGTTGGTCCTGTAGAACCTGTTG
TTCCATTTGGTCCAGTCGCTCCCATATTTCCTGTTGGACCCGTTATTCCATTCGCTCCAGTTGCTCCTGT
ATTTCCTGTTGGTCCTGTTATTCCATTTGCTCCGGTCGCTCCAGTTACACCTCTAGGCCCCGTCGGTCCT
GTTGGACCAGT
>NC_008525.1(region:57466-57686)	unknown	1595(Singleton)
AGTACATCAGAAAGTCGCTCGACTTCGACATCTGTATCGGATTCAATTTCAGACAGTAACTCAAAGAGTA
CATCAGAAAGCCGTTCGACCTCGACTTCTGTATCGGATTCAACTTCGGATAGTACATCGACAAGTCATTC
GACATCGGATTCAGTATCGACATCAAATTCAGATAGTAACTCAAAGAGTACATCAGAAAGTCGCTCGACT
TCGACATCCAT
>NC_009467.1(region:157707-157909)	unknown	1812(Singleton)
GGGTGGCGGAAGAGGTGGTGGGTTGGGTGGAAATGGGGTTGGTGTTGGTAGTGGGGAATGAGGCGGTGTT
GGAGCGGGGAGTAGCGGGCAAGCGGCGGTGTTGGAGCGGGGAGTAGCGGGCAAGCGGGGTGGCGGGCAAG
CGGCGGTGGTCGGGCGCGGATGACGGATGAGATCGCCGGGTGGCGGGCAAGCGGCGGTGTAAC
>NC_017535.1(region:2103783-2103901)	unknown	cluster3817
CAACCCGCTCGAGGGGGCCAACAGGACACGCAAGATTACAAGACCACCCCACCCGCTCGAAGGGGCCAAG
GGGGGGGGAGTCCCCCGCCGCACAAACTCAACCCGCTCGAGGGGGTCAA
>NZ_CP009318.1(region:4595464-4597547)	tandem	cluster1674
CCGGTGTCTCCTGTTACTCCCGTATTTCCTGTTGTTCCGGTGCTTCCAGTCGGACCTGTGCTTCCCGTCA
CTCCCGTACTTCCTGTCGGACCTGTCACACCCGTTTCTCCCGTGTTTCCGGTTGCTCCCGTGTTTCCCGT
TGCTCCAATGCTTCCTGTTGGACCCGTTTCTCCGGTTGCTCCCGTGTTTCCCGTCGCTCCCGTACTTCCC
GTTGGACCTGTTTCTCCGGTTGCTCCCGTATTTCCTGTTACCCCGGTGCTTCCTGTTGCCCCCGTATTTC
CTGTTGCCCCCGTATTTCCTGTTACCCCGGTGCTTCCTGTTGCCCCTGTACTTCCTGTCACTCCCGTACT
TCCCGTTGGACCTGTTTCTCCTGTTACTCCCGTATTTCCTGTTACTCCGGTGCTTCCTGTTACTCCAGTA
CTTCCTGTTGCTCCCGTTTCTCCTGTTGGACCCGTGTTTCCGGTTGGACCTGTACTTCCTGTTGGACCTG
TGCTTCCCGTCACTCCCGTACTTCCCGTTGAACCCGTGTTTCCGGTTACCCCGGTGCTTCCTGTTGCTCC
CGTGTTTCCCGGTGCTCCCGTACTTCCTGTCGATCCCGTTTCTCCTGTCGGACCCGTACTTCCTGTTGGA
CCTGTGCTTCCCGTCACTCCCGTGCTTCCCGTTAGACCCGTGTTTCCGGTTACCCCGGTGCTTCCTGTTG
GACCTGTTTCTCCTGTCGGACCCGTACTTCCTGTTACCCCAGTACTTCCCGTTGCTCCCGTTTCTCCGGT
TGCTCCCGTGTTTCCCGTCGCTCCCGTACTTCCCGTTGGACCTGTTTCTCCGGTTGCTCCCGTATTTCCT
GTTGCTCCCGTACTTCCGGTTACCCCGGTGCTTCCTGTTGCTCCCGTACTTCCTGTTGGACCTGTGTTTC
CGGTTACCCCAGTGCTTCCTGTTGCTCCCGTTTCTCCCGTACTTCCTGTTGGACCTGTGTTTCCGGTTAC
CCCAGTGCTTCCTGTTGCTCCCGTTTCTCCCGTACTTCCTGTTGGACCTGTGTTTCCGGTTACCCCAGTG
CTTCCTGTTGCTCCCGTTTCTCCCGTACTTCCTGTTGGACCTGTACTTCCTGTTGCTCCCGTACTTCCTG
TTGCTCCCGTTTCTCCCGTTGGACCCGTGGTTCCTGTCGATCCCGTTTCTCCTGTCGGACCGGTATTTCC
CGTTGCTCCCGTTGCTCCCGTACTTCCCGTTGGACCTGTTTCTCCGGTTGCTCCCGTACTTCCTGTTACC
CCAGTACTTCCTGTTGCTCCCGTTTCTCCTGTTGGACCCGTACTTCCTGTTGCTCCCGTTTCTCCTGTTG
GACCCGTACTTCCTGTCACTCCCGTTTCTCCTGTTGGACCCGTACTTCCTGTCACTCCCGTTTCTCCTGT
TGGACCCGTACTTCCTGTCACTCCCGTTTCTCCTGTTGGACCTGTGCTTCCCGTCACTCCCGTACTTCCC
GTTGAACCCGTGTTTCCGGTTACCCCGGTGCTTCCGGTTGGACCCATGCTTCCTGTTGCTCCTGTGTTTC
CGGTTGCTCCCGTACTTCCGGTTGCTCCCGTACTTCCTGTTGCTCCCGTTTCTCCTGTTGGACCCGTACT
TCCCGTTGGACCTGTTTCTCCTGTTGAACCCGTGTTTCCTGTTCCTCCCGTACTTCCTGTCACTCCCGTT
TCTCCTGTCGGACCCGTACTTCCTGTTACCCCTGTACTTCCTGTTGGACCTGTGCTTCCCGTCACTCCCG
TACTTCCCGTTGAACCCGTGTTTCCGGTTACCCCGGTGCTTCCTGTTCCTCCCGTGCTTCCGGTTGGACC
TGTGTTTCCGGTTACTCCCATGCTTCCTGTTGCTCCTGTGTTTCCGGTTGCTCCCGTACTTCCGGTTACC
CCGGTGCTTCCTGTTGCCCCTGTACTTCCTGTTACCCCAGTACTTCCTGTTCCTCCCGTTTCTCCTGTTG
GCCCCGTATTTCCCGTTGCTCCGGTGCTTCCTGTTCCTCCCGTTTCTCCCGTTGGACCCGTGTTTCCTGT
CACTCCCGTTTCTCCTGTCGGACCCGTACTTCCTGTTGGACCCGTGTTTCCCGT
>NZ_CP017038.1(region:526692-526959)	tandem	cluster3736
AAACGCCTTCCCGCCGCGGGAAACCGATCAAAACTTCCGAAAAACGCCTTCCCGCGGCGGGAAATGGGGT
AAATTCTCCGAAAAACGCCTTCCCGCGGCGGGAAATGGGAAAAATTCTCAGAAAAACGGTTTCCCGCGGC
GGGAAGGCGATAAAATCTCCCGAAAAACGGTTTCGTGCGGCGGGAAGGCGGTAAAATTTTCTGGAGATCG
GTTTCCCGCGGCGGGAAATGGGGCAAAATCTCCGAAAAACGCTTTCCGCCGCGCGAAG
>NC_013511.1(region:313131-313258)	short	2969(Singleton)
GAAGGTGAAAAACCAGGAACAACACCTGAAGTTAAACCAGAAGATCCTAAGAAACCAGAAGGTGAAAAAC
CAGGAACAACACCTGAAGATCCAAAGAAGCCTGAAGGTGAAAAACCAGGAACAACTCC
>NC_015578.1(region:3366846-3367481)	tandem	3688(Singleton)
AGCCTTGTAACGGTGGACCTCCCCGCAGCGAAAACTTTCGGCAATAATGTATTCTATGGCTGTACCAGCC
TTAAAACGGTGACCCTCCCCGCAGCGAAAACCTTCAGCGATGACGTATTCTACGGCTGCACTAGCCTTGA
AACGGTGAACCTCCCCACAGCGGAGACCTTCGGCAATAATGTACTCTACGGCTGCACTAGCCTTGAAACG
GTGAACCTCCTCACAGCGGAGACCTTCGGCGATGACGTATTCTACGGCTGCACTAGCCTTGAAACGGTGA
ACCTCCCCACAGCGGAGACCTTCGGCAATTATGTATTCATTGGCTGCACTAGCCTTGAAACGGTGAACCT
CCCCGCAGCGGAGACCTTCGGCGGCGGGACATTCAGCGGATGCCACAGCCTTGTAACGGTGAACCGCCCC
GCAGCGGAGACCTTCGGCGGCGGGACATTCTACTGGTGCACCAGCCTTGCAACAGTAAACCTCCCCGCAG
CGAAAACCTTCGGCAGCGGGACATTCAGCGGATACGACATCCTTGTAACGGTGAACCTCCCCGCAGCGAA
AACCTTCGGCGACCAGACATTCTACAACTGCGACAGCCTTGCAACGGCGAACCTCCCCGCAGCGAAAACT
TTCGGC
>NC_012669.1(region:4039178-4039375)	short	2689(Singleton)
CGCGCACCCATCCACCCCGGACCTACCTGCCGACCTGAACCGACCCGCCCAGCCCGCAGGACATCCGGCC
CAGCCACGCACCCACCCGCCCCGGACCTACCTGCCGAGCTGAACGATCCGCGCGGCCCCACAAGCCACCC
CCGCGCATCCGGCCCCGCCGCGCACGCATCCACCCCGGACCTACCTGCCGACCTGAAC
>NZ_CP010435.1(region:129912-130305)	tandem	cluster353
TGTCTTTTGTTTTTCTTGTTCTGTCTTCTGTTGTTCTTGTTCTACTTTTATTTGATTGTTAGTCTCTATA
TTGCTTGTCTTTTGTTTTTCCTGTTCTGTCTTTTGTTTTTCTTGTTCTGTCTTTTGTTTTTCTTGTTCTG
TCTTTTGTTTTTCTTGTTCTGTCTTTTGTTGTTTTTGTTCTACTTTTATTTGATTGTTAGTCTCTATATT
GCTTGTCTTTTGTTTTTCTTGTTCTGTCTTTTGTTTTTCTTGTTCTGTCTTTTGTTTTTCTTGTTCTGTC
TTTTGTTTTTCTTGTTCTGTCTTTTGTTGTTTTTGTTCTACTTTTATTTGATTGTTAGTCTCTATATTGC
TTGTCTTTTGTTTTTCTTGTTCTGTCTTTTGTTTTTCTTGTTCT
>NC_017030.1(region:6372838-6373127)	unknown	4212(Singleton)
CGACGGCGGTCGTGCGCCGGCCGGTGGAGGTGGAAGAAGACGACTCGAGCACGCCGGCCCCCACGCCCGT
CGTGCGCCGGCCCGCCTCCGAGGATGAGGCCCCCGCCCCCACGCCCGTCGTGCGCCGGCCCCTGCCCGAA
GACGAACCTCCCGCGGCCACGCCCATCGTGCGCCGTCCCACCTCCCTCTCGGAGGACGAGGAGCGCGCGC
CCACGCCCGTCGTTCGCCGGACCGGGGTCATGCGTGAGGAGGAAGAGGCCCCCGCGCCTACGCCCATCGT
GCCCATGCGC
>NC_008027.1(region:168728-169266)	tandem	1515(Singleton)
GCCAAGCCAGCTGCAACAAAGGCCCCGGCCAAGGCCGCCACTGTGAAACCTGCAGCCAAGCCAGCCGCCA
AACCCGCTGCCGCGAAGGCCCCGGCCAGGACCGCCGCTGCAAAACCTGCAGCCAAGCCTGCCGCTAAACC
TGTCGCTGCGAAGGCCCCGGCCAAGACCGCCGCTGCGAAACCTGCAGCCAAGCCAGCCGCCAAACCTGCT
GCGGCGAAGGCCCCAGCCAAGACCGCCGCCGCAAAACCTGCAGCCAAGCCTGCTGCTAAACCTGTCGCTG
CGAAGGCCCCGGCCAAGGCCGCCGCTGCGAAACCTGCGGCCAAGGCCGCCGCCAAACCTGCCGCCGCGAA
AGCCCCGGCCAAGCCCGCCGCTGCGAAACCCGTAGCCAAGCCCGCCGCCAAACCTGCTGCCGCGAAAGCC
CCGGCCAAGCCTGCTGCTGCAAAGCCTGCAGCCAAGCCAGCCGCCGCCAAGGCCCCGGCCAAGCCAGCCA
CCGTCAAGGCTCCAGCCAAGCCTGCTGCTGCGAAACCCGTCGCCAAGCC
>NZ_CP011070.1(region:247751-247885)	unknown	859(Singleton)
ATTTACTGAAAATTGGCAAAAATCAATGGCTGATGCTGGAATGAATTCCTTCAAAGAATTTACTGAAAAT
TGGCAAAAAGCCCTTACTGATTCAAATGCTTCCACTTTCAAACAATTTTCTGAGAATTGGCAAAA
>NZ_CP012159.1(region:5676934-5677221)	unknown	9310(Singleton)
GGGGAGATGCGCTGATGGAGACGAGGCGCTGCTGGAGACGAGGCGCTGCTGGAGACGAGGCGCTGATGGA
GACGAGGTGCTCGGTGCTCGTGGAGAAGAGGCGCTTGTGAAGAAGAGGCGCTCGGTGCTCGTGGAGAAGA
GGCGCTCGGTGCTCGTGGAGAAGACTCTCGGCGCTCGCGGAGACGAGGCGCTCGGTGCTCGTGGAGACGA
GGCGCTCGTAGAGACAATGCGCTCGGTGCTCGTGGAGAAGAGACCCTCGTGAAGAAGAGGCGTTCGGTGC
TCGTGGAG
>NZ_HG917972.2(region:1524982-1525427)	unknown	cluster3781
TCAACCTGGGCAGCGGCAACACGGGCGCGGGCAATCTGGGTCTGGGCAACTTCGGCGAGCTCAACCTGGG
CAGCGGGAACGGCAACTCGGGTAACGGAGACTCGACGACCCCGCTTTCGGCCAGCTTCAACCTGGGCAGC
GGAAACCTCGGTGACGCCAACCTGGGTAGCGGCAATCTGGGCATGCTCAACCTGGGCAGTGGGAACAAGG
GCGACACAAACTTCGGCTTCGGCAACATCGGCGACCTGAACCTGGGCAGCGGGAACATCGGCAGCCACAA
CTTCGGCTCCGGGAACAGCGGCAGCGCCAACTTGGGCAGCGGAAACACCGGCAACTCCAACTTCGGTTTG
GGCAACACCGGCAGCACCAACCTCGGCAGCGGGAACACGGGATCGGCAAACTTCGGCAGCGGCAACCTCG
GTGACGCCAACGTCGGCTGGGGGAAC
>NZ_CP012419.2(region:1451845-1452748)	unknown	cluster2615
TTGAGGCGCTAGTGCTGGCTGACGTCGACGCACTCATGGAAGCACTGGTGCTGGCTGACGTCGAGGCACT
CATTGAGGCGCTAGTGCTGGCTGATGTCGATGCACTGGTACTTGCACTTGTGGAAGAACTTGTACTTGCC
GATGTTGAGGCGCTAGTACTTGCTGATGTGGAAGCACTCGTACTTGCACTTGTTGAAGCGCTGGTACTTG
CTGACGTCGATGCACTCATTGAGGCGCTAGTACTTGCTGACGTGGATGCACTGGTACTTGCACTTGTGGA
AGCGCTCATACTTGCTGACGTGGATGCACTGATACTTGCACTTGTGGAGGCGCTCATACTTGCTGACGTG
GATGCACTGGTACTTGCTGACGTGGATGCGCTCATACTTGCTGATGTGGATGCACTGGTACTTGCTGACG
TGGAAGCGCTAGTACTTGTTGACGTCGAGGCACTGGTACTTGCACTTGTTGAAGCACTAGTACTTGCACT
GGTTGAGGCGCTCATACTTGCACTTGTTGAAGCGCTAGTACTTGCACTTGTTGAGGCGCTCATACTTGCT
GATGTGGAAGCACTGGTTGAAGCACTGGTTGAAGCACTGGTTGAGGCGCTAGTACTGGCTGACATTGAGG
CGCTAGTACTTGCTGACGTGGATGCACTCATTGAGGCGCTAGTGCTGGCTGACGTCGAGGCACTCATTGA
AGCACTTGTGCTGGCTGACATCGACGCACTCATTGAGGCGCTGGTACTTGCTGATGTCGAGGCACTCATT
GAAGCACTTGTGCTAGCTGACATTGAGGCACTCATGGAAGCGCTGGTGCTGGCTGACGTCGACGCACTCA
TGGAAGCGCTGGTACTTGCTGATGTCGAGGCACTCATGGAAGCGCTGGTACTTGCTGACGTCGA
>NZ_CP009528.1(region:4527856-4528033)	tandem	cluster590
TCTTTTGATAAAAATATCTTTTGATGAAAACGTCTTTTGATGAAAACGTCTTTTGATGAAAACGTCTTTT
GATAAAAATATCTTTTGATGAAAACGTCTTTTGATGAAAACTTATCTTGACAAGTCTTTTGATAAAGATA
TCTTTTGATAAAAATATTTTTTGATGAAAACGTTTTTT
>NZ_CP010248.1(region:68518-68664)	unknown	cluster3922
TTTACTCTCTACAGTGGATAGTGAAGTCGATAATCACCACTTTACTCACTACAGTGGATACCGGATGCCA
CGGCAGCCGTTTTACTCACTACAGTGGTTATGACCCAGATACGCGCGCGGTGAGCTGGCTACTCACCGCA
GTGGTTG
>NZ_CP002190.1(region:732684-732847)	unknown	6331(Singleton)
CCTAAAAAAGATGAACCGAAAAAAGAAGAGCCTAAGAAGGAAACTCCTAAAAAAGAGGAGCCAAAAAAAG
AGCAACCAAAAATAGAAGCTCCTAAAAAAGAGGAACCAAAGAAGGAAACACTTCCTCCTGCGAAGCCTCC
TGTAAAAGACGAGAAAAAAGAAGG
>NZ_CP009831.1(region:549807-550651)	tandem	8127(Singleton)
GACGTGCCCGAGGTGCCCGAGGTGCCCGAAGTGCCCGAAGTGCCCGAAGTGCCCGAAGTGCCCGACGTAC
CCGAGGTGCCGGACGTACCCGAGGTGCCGGAGGTGCCCGAAGTGCCGGAGGTGCCCGAAGTACCGGACGT
ACCCGAAGTGCCGGACGTACCCGAAGTGCCGGACGTACCCGAGGTACCGGAAGTGCCGGACGTACCGGAA
GTGCCCGACGTGCCTGAAGTGCCGGACGTGCCCGAAGTACCGGAGGTACCCGAGGTGCCCGAAGTGCCGG
ACGTGCCGGACGTGCCGGACGTGCCGGACGTGCCGGAGGTGCCAGACGTACCGGAAGTGCCGGAGGTGCC
CGAAGTACCCGAGGTGCCAGACGTACCGGAAGTGCCGGACGTGCCGGAGGTGCCAGACGTACCTGAGGTA
CCGGACGTGCCCGAAGTACCCGAGGTGCCAGACGTACCGGACGTGCCCGACGTGCCGGAGGTGCCAGACG
TACCTGAGGTACCGGACGTGCCCGAAGTACCCGAGGTGCCAGACGTACCGGAAGTGCCAGACGTACCCGA
AGTACCGGACGTACCGGAGGTGCCCGACGTACCCGAAGTGCCGGACGTACCCGAGGTACCGGACGTGCCC
GAAGTGCCGGACGTGCCCGAGGTACCGGACGTGCCCGAGGTGCCAGACGTACCCGAGGTGCCAGACGTAC
CCGAGGTGCCAGACGTACCCGAGGTGCCAGACGTACCCGAGGTGCCAGACGTACCCGAAGTACCGGACGT
ACCCGAAGTACCGGACGTGCCCGAAGTACCGGACGTGCCCGAAGTACCCGAAGTACCCGAAGTACCAGAC
GTACC
>NC_015576.1(region:4320988-4321805)	unknown	3680(Singleton)
CAGCACCACCATTACCGCCACTGGTCGCCGCCGCACCACCGGCACCAGCGGTACCCGCGTCACCACCACG
CCCACCAGCACCACCATCAATAGTCGTGGCGTCACCATCAGCACCGGCACCACCATTGCCACCAGCACCG
GCATCACCACCAACACCAGCAGCACCGCCAACACCGGAAGCCCCAGAGCTGCCGATCAAGCCACCCGAGC
CCCCAGCACCCGCCTTACCGGCCGCACCAGCAGCACCACCATCGCCACCATGACCAGCATCACCACCATC
AGCACCGGCCTCGGTGGCATCCACACCATCGCCACCATCACCACCGGCACCACCATTGCCGCCGGCACCA
CCATTGCCACCAGCGCCACCCGAACCGATGAACCACGAACCCTTACCGCCGGCACCACCATTGCCACCAG
CGCCACCATTGCCACCAGCCAGACCATTCAGGCCCGCCGCGCCAGCCGCCCCAGCCAGGCCGGCCAGGCC
ATCACCACCATCACCACCATTACCGCCGACGCCATACATAAACCCGGCCCCGGCACCACCGGCACCACCA
TGGCCACCCAACTCACCACCGGCGCCGCCGTCACCACCAACACCCATCCACCAGCCACCAGCACCGCCGG
CACCACCAGAACCACCGGCCAAGCCCGCACCACCGGCGCCACCATCACCGAACATCCCCGCAGCGCCACC
GACACCACCGGTGCCATCAGCAGCGGTACCACCGGCACCACCATCACCGAACCACAACCCACCAGCACCA
CCAGCAGCCTCAGCCAGCGTGCCGCCATCCTCACCGTCGGCACCATTG
>NZ_CP009287.1(region:498856-499805)	tandem	7758(Singleton)
AACAAAGGCAGAAATACCTTTGATTGGAGCCAGAACGGGCCAGAGGGAGGAAACAAAGGCAGAAATACCT
TTGATTGGAGCCAAGATGGCCTGGGGGCTGGAAACAAAGGCAGAAATACCTTTGATTGGAGCCAGAACGG
GCCAGGGAGAGGAAACAAAGGCAGAAATACCTTTGATTGGAGCCAGAACGGGCCAGGGGGAGGAAACAAA
GGCAGAAATACCTTTGTTTGGAGCCAGAACGGGCCAGGGGGAGGAAACAAAGGCAGAAATACCTTTGTTT
GGAGCCAAGATGGCCTGGGGGCTGGAAACAAAGGTAGAAATACCTTTGTTGGGAGCCAAGATGGCCTGGG
GGCTGGAAACAAAGGCAGAAATACCTTTGATTGGAGCCAGAACGGGCCAAGGGGAGGAAACAAAGGTAGA
AATACCTTTGTTTGGAGCCAGAACGGGCCAGGGAGAGGAAACAAAGGTAGAAATACCTTTGATTGGAGCC
AGAACGGGCCAGGGAGAGGAAACAAAGGTAGAAATACCTTTGATTGGAGCCAGAACGGGCCAGGGGGAGG
AAACAAAGGTAGAAATACCTTTGATTGGAGCCAGAACGGGCCAGGGGGAGGAAACAAAGGTAGAAATACC
TTTGTTGGGAGCCAAGATGGCCTGGGGGCTGGAAACAAAGGTAGAAATACCTTTGATTGGAGCCAGAACG
GGCCAGGGGGAGGAAACAAAGGTAGAAATACCTTTGATTGGAGCCAGAACGGGCCAGGGAGAGGAAACAA
AGGTAGAAATACCTTTGATTGGAGCCAGAACGGGCCAGGGAGAGGAAACAAAGGTAGAAATACCTTTGAT
TGGAGCCAGAACGGGCCAGGGGGAGGAAACAAAGGTAGAAATACCTTTGTTGGGAGCCAGGATGGCCTGG
GGGCTGGAAACAAAGGCAGAAATACCTTTGTTTGGAGCCA
>NC_009380.1(region:1622240-1623311)	tandem	1776(Singleton)
CGTCCGCTTCTACATCCGCGTCCGCTTCTACGTCCGCGTCCGCTTCTACGTCCGCGTCCGCGTCTACGCC
CGCTTCTACGTCTACGCCCGCGTCTACGCCCGCGTCCGCGTCTACGTCTACGTCTACGCCCGCGTCCGCG
CCTACGTCTACGTCCGCGTCTACGCCCAGGTCCGCGTCCGCGCCTACGTCTACGTCTACGTCCGCGTCCG
CTTCTACGCCCGCTTCTACGTCTACGCCCGCGCCCGCGTCCGCGCCTACGTCTACGTCCGCGTCTACGCC
CAGGTCCGCGTCCGCGCCTACGTCTACGTCTACGTCTACGTCTACGTCCGCGTCTACGTCCGCGTCCGCG
CCTACGTCTACGTCTACGTCCGCGTCCGCTTCTACGCCCGCTTCTACGCCCGCGCCCGCGCCCGCGCCCG
CGCCCGCGTCCGCGCCCGCGCCCGCGTCCGCGCCCGCGTCTACGTCCGCGCCCGCGTCTACGTCCGCGCC
CGCGTCTACGTCCGCGTCTACGCCCGCGTCTACGCCCGCGTCTACGCCCGCGTCCGCGTCTACGTCCGCG
TCCGCGTCCGCGTCTACGCCCGCGTCCGCGCCTACGTCTACGTCCGCGTCTACGCCCAGGTCCGCGTCCG
CGCCTACGTCTACGTCCGCGTCTACGCCCAGGTCCGCGTCCGCGCCTACGTCTACGTCTACGTCTACGTC
CGCGTCTACGTCCGCGTCCGCGCCTACGTCTACGTCTACGTCCGCGTCTACGTCCGCGTCCGCGCCTACG
TCTACGTCCGCGTCTACGCCCAGGTCCGCGTCCGCGCCTACGTCTACGTCTACGTCCGCGTCTACGTCCG
CGTCCGCGCCTACGTCTACGTCTACGTCCGCGTCTACGCCCGCTTCTACGCCCGCGCCCGCGTCCGCGCC
CGCGTCTACGCCCGCGCCCGCGTCTACGCCCGCGCCCGCGTCTACGCCCGCGACTGCGCCCGCGCCAACA
CCCACGTCTGCATCTAGGTCCGCGCCCGCGCCTGTGTCTGCGCCCACGTCCGCGTCCACGTCAGTGTCTG
CGTCTACGCCCGCGTCTACGCC
>NZ_CP014951.1(region:3492177-3492298)	unknown	cluster4045
ACCGGAGGCGGCGGGCCGGACGGCGGCTCGGGTGCCATTCCCGGTGGCCCAACTGGAGGCGGCGGCCCCG
AAGGTGGCAGCGGAAGCATCCCGGGCGGACCCACCGGAGGCGGCGGCCCCGA
>NC_020291.1(region:2189351-2191662)	tandem	cluster1358
CACCAGTAGCGCCAGTAGTTCCAGTAGCACCAGTAGCTCCGGTGGCACCAGTAGCACCAGTAGTTCCGGT
AACACCAGTAGCACCAGTAACGCCAGTAGCACCAGTAGCTCCGGTAACACCAGTAGCTCCGGTAGCGCCA
GTAGTACCAGTAACTCCGGTAGCACCAGTAACGCCAGTAGCTCCAGTAGCACCTGTAGCACCAGTAGTTC
CAGTAATACCAGTAGCACCGGTAACGCCAGTAGCTCCGGTAACACCAGTAGCACCTGTAGCACCAGTAAC
GCCAGTAGCACCAGTAGCTCCGGTAGTACCAGTGTCTCCAGTAGCACCGGTAACGCCAGTAGCACCAGTA
GAACCAGTAACTCCGGTAGCTCCAGTAACGCCAGTAGCACCGGTAGTACCGGTAGCACCAGTAACTCCGG
TAGCTCCAGTAGCACCGGTAACGCCAGTAGCACCGGTAACGCCAGTGTCACCAGTAGCACCGGTTACACC
AGTAGCTCCAGTAGCACCAGTAGCTCCGGTTACGCCAGTAGCACCAGTAACACCAGTAGCACCGGTAGCA
CCAGTAGCTCCAGTAGCACCGGTTACGCCAGTAGCGCCGGTAGAACCAGTAGCACCAGTAGAACCAGTAG
AACCAGTAACTCCGGTAGCACCGGTGGCGCCAGTAGCACCAGTAGCGCCAGTAGCACCAGTAGCGCCAGT
GTCTCCAGTAGCACCAGTAACGCCAGTAGCACCGGTAACGCCAGTGTCACCAGTAGCACCGGTTACACCA
GTAGCTCCAGTAGCACCAGTAGCACCAGTAGCTCCGGTTACGCCAGTAGCACCAGTAACACCAGTAGCAC
CGGTAGCACCAGTAGCTCCAGTAGCACCGGTTACGCCAGTAGCGCCGGTAGCACCAGTAGCTCCGGTGGC
GCCAGTAGCACCAGTAGCTCCGGTGGCGCCAGTAGCACCAGTAGCGCCAGTAGCTCCAGTAGCACCTGTG
TCTCCAGTAGCACCGGTAACGCCAGTAGCACCAGTAGAACCAGTAACACCAGTGACGCCAGTAGCACCAG
TGACGCCAGTAGCACCGGTAACTCCGGTAGCACCAGTAGTTCCAGTAGCACCAGTAGCTCCGGTAGTACC
AGTAGCTCCGGTAGCGCCAGTAGCTCCAGTAGAACCAGTAACGCCAGTAGCACCGGTAACGCCAGTAGAA
CCGGTAACGCCAGTAGAACCAGTAACTCCGGTAGCACCAGTAGCTCCAGTAGCTCCAGTAGAACCAGTAA
CTCCGGTAGCACCAGTAACTCCGGTAGCACCAGTAACGCCAGTAGCTCCAGTAGCACCTGTAGCACCAGT
AGTTCCAGTAATACCAGTAGCTCCGGTGGCACCTGTAGCACCAGTAGTTCCGGTAGCGCCAGTAGCACCG
GTAACGCCAGTAGCACCAGTAACGCCAGTAGCTCCGGTAACACCAGTAGCACCAGTAACGCCAGTAGCAC
CTGTGTCTCCAGTAGCACCGGTAACGCCAGTAGCACCAGTAGCTCCGGTAGTACCAGTGTCTCCAGTAGC
ACCGGTAACGCCAGTAGCACCAGTAACTCCAGTAACGCCAGTAGCACCGGTAGTACCGGTAGCACCAGTA
ACTCCGGTAGCTCCAGTAACGCCAGTAGCACCGGTAGTACCGGTAGCACCAGTAGCACCTGTGTCTCCAG
TAGCACCGGTAACGCCAGTAGCACCAGTAGAACCAGTAACACCAGTTACGCCAGTAGCACCAGTGACGCC
AGTAGCACCGGTAACTCCGGTAGCACCAGTAGTTCCAGTAGCACCAGTAGCTCCGGTAGCGCCAGTAGCG
CCAGTAGAACCAGTAACGCCAGTAGCACCGGTAACGCCAGTAGAACCGGTAACGCCAGTAGAACCAGTAA
CTCCGGTAGCACCAGTAACGCCAGTAGCACCAGTAGCACCAGTGTCACCAGTAGCACCGGTAACGCCAGT
AGAACCAGTAGAACCAGTAACACCAGTAGCGCCAGTAACTCCGGTAGCACCAGTAGCACCTGTGTCTCCA
GTAGCACCGGTAACGCCAGTAGAACCAGTAGAACCAGTAGCACCAGTGACACCAGTAGCACCGGTAACTC
CGGTAGCACCAGTAGTTCCAGTAGCACCAGTAGCTCCGGTAGTACCAGTAGCTCCGGTAGCGCCAGTAGC
TCCAGTAGAACCAGTAACGCCAGTAGCACCGGTAACACCAGTAGCACCGGTAACACCAGTAACTCCTGTA
GCACCAGTTACGCCAGTAGTACCAGTAACACCAGTAGCTCCTGTAGCACCAGTAGCTCCGGTAGCGCCAG
TA
>NZ_CP009528.1(region:2771433-2771605)	tandem	803(Singleton)
TGAAAAGTATATGTGAAAAGTATATGTGAAAAGTATATGTGAAAAGTATATGTGAAAAGTATATGAAAAG
TATATGTGAAAAGTATATGTGAAAGTATATGTGAAAAGTATATGTGAAAAGTATATGTGAAAAGTATATG
TGAAAAGTATATGTGAAAAGTATATGTGAAAAG
>NC_015711.1(region:2109246-2109876)	tandem	3783(Singleton)
CCTTCCACGCAGAGCCGGCCACCCCGCGCGGTGGAATGAGCGCTCCTTCCACGCAGAGCCGGCCACCCCG
CCCGCCATCGCGCGCGGTGGAATGAACGCTCCTTCCACGCAGAGCCGGCCACCCCGCCCGCAGTCAGGTG
CGGTGTGGAATGAACGCTCCTTCCAGGCAGAGCCAGCCCCCCCGCCCGTCACCGCGCGCGGTGGCATGAA
CGTTCCTTCCAGGCAGAGTCAGCCACCCCGCCCGCCACCGCGCGCGGTGGAATGAACGCTCCTTCCAGGC
AGAGGTGGCCACCCCGCCCGCCACCGCGCGCGGTGGAATGAACGTTCCTTCCAGGCAGAGTCAGCCACCC
CGCCCGCCACCGCGCGCGGTGGAATGAACGCTCATTCCAGGCAGAGGTGGCCACCCCGCCCGCCACCGCG
CGCGGTGGAATGAACGTTCCTTCCATGCAGAGCCGGCCACCCTGCCCGCCGTCAGGTGCGGTGTGGAATG
AACGCTCCTTCCAGGCAGAGCCGGTCACCCTGCCCGCCGTCATGCGCGGTGGAATGAACGCTCATTCCAG
GCAGAGGTGGCCACCTGCCCAGAGTCAGCGCCGTGGACGGAACGTTCATTCCAAGCAGCGTTGGTCACTC
C
>NC_022663.1(region:3801117-3801705)	unknown	cluster1879
TTGGTGGTCAGGCCGGTGGTGTGGTTGGCGCTGGTGTTGGTGGTCAGGCCGGTGGCGTGATTGGTGGCGA
GTTTGGCGGCGCGGTCGGTGGCGGCTTTGGTGGTGGCGCCGGGTTTGGCCTCGGTGGTCAGGCCGGTGGG
GCGATTGGTGGTCAGGCCGGTGGTGTGGTTGGCGCTGGTGTTGGTGGTCAGGCCGGTGGCGTGATCGGCG
GCGCGGCCGGTGGCGGCTTTGGTGGTGGCGTCGGTGGCGCGATTGGTGGTCAGGCTGGTGGTGTGGTTGG
CGCTGGTGTTGGTGGTCAGGCCGGTGGCGTGATTGGCGGCGCGGTCGGTGGCGGCTTTGGTGGTGGCGTC
GGCGGGGCGATTGGTGGTCAGGCCGGTGGCGTGATTGGTGGCGGCTTGGGCGGAGGCATAAGCGGCGGCC
TGGGTGGTCAGGCCGGCGGCGCGATCGGTGGTCAGGCCAGTGGCGGTCTTGTAGGCAAGGTCGGTGTGGG
CGGCCAAGGTGGCATTGGGGGTCAGGCCGGTGGCGCTGTTGGCGGAGCGGCGGGTATTGGAGGCCAGGCG
GCGGTAAGTGCCGGTGGCGGTATCGCTGG
>NC_017174.1(region:3592979-3593292)	tandem	4303(Singleton)
CTGTTGGACCTGTTATTCCATTTGCCCCGGTTGCTCCTGTATTTCCTGTTGGACCTGTAGAACCTGTTAT
TCCATTTGCTCCCGTTGCTCCTTTGTTTCCTGTTGGACCTGTTATTCCATTTGCTCCCGTTGCTCCCGTA
TTTCCTGTTGGACCTGTTATTCCATTTGCTCCCGTTGCTCCCGTTGCTCCGGTTGGACCTGTAGAACCTG
TTGCTCCATTTGGTCCAGTCGCTCCCATATTTCCTGTTGGACCTGTTATTCCATTCGCTCCTGTTGCTCC
TGTGTTTCCTGTTGGACCTGTTATTCCATTTGCT
>NC_019387.1(region:58925-59293)	unknown	5032(Singleton)
GTGTCCACCGTACCTTTAAGGGTTTGAAATGTGTACTCGCCATCAATGGGCCCCGTGAGCTTATCCAAGG
TGTCCACCGTACCTTTAAGGGTTTGAAACTTTTAATCACCTCCGGCAGAGTCGGCTGTCTACGGGGGCGT
GTCCACCGTACCTTTAAGGGTTTGAAACACGGAGGTGAGTGATGGTGAGGCGGCATTTCCTGGTTCGTGT
CCACCGTACCTTTAAGGGTTTGAAACAAATCTCCCCCACGAGCCTCCTCATATACCTCAGGTCGGTGTCC
ACCGTACCTTTAAGGGTTTGAAACGTTAGCCGGGCGGCCTTCCTTGCGCCCCTTGCGCCAGTGTCCACCG
TACCTTGAGAGCCTGAGCC
>NC_013595.1(region:6476433-6476581)	unknown	3012(Singleton)
CGGGCGGGACGGCACGCGGTCAGATCCCGGCGCCACCCCCGGCACAGAGACCGGGCGGGACGGCACGCGG
TCGGATACCGGCACAGAGACCGGGCGGGACGGCACGCGGTCGGATACCGGCGCGGAGACCGGGTGGGGCG
GCACGCGGT
>NC_015690.1(region:2523588-2524110)	tandem	cluster3637
AAGCCGGATTTTCCGTGTACGGTCGACCAATCCGCCCTCGGCAGGCCGGCGAACGCGGAAAATCCGTGTT
CGGAGCCGGAAGCCTCGGACATTCGGCCGAACGCAGCCTCTGTAAGACGGAAAATCCGTCTTCGAGCGGC
CAATCCGCCCTCGGCAGGCCGGCGAACGCGGAAAATCCGTGTTCGGAGCCGGAAGCCTCGGACATTCGGC
CGAACGCAGCCTCTGTAAGACGGAAAATCCGTCTTCGAGCGGCCAATCCGCCCCCAGCAAGCTGGCTAAC
ACGGAAAATCCGTCTTTGGAGCCAGAATCCTTCGGGAATCGGCCGAACGCAGCCTCTGTAAGACGGAAAA
TCCGTCTTCGAGCGGCCAATCCGCCCTCGGCAGGCCGGCGAACACGGAAAATCCGTGTTCGGAGCCGGAA
GCCTCGGACATTCGGCCGAACGCAGCCTCTGTAAGACGGAAAATCCATCTTCGAGCGGCCAATCCGCCCT
CGGCAGGCCGGCGAACACGGAAATCCGTGTCCG
>NZ_CP011051.1(region:2569681-2570415)	tandem	8637(Singleton)
CGGGAGTCATGGGAGCCACAGGAGCTACCGGGGAAGCCGGACCAGCCGGGGCGACAGGAGCCACGGGAGC
TACTGGGGAAGCTGGACCAGCCGGACCAGCCGGAGCGACGGGAGCCACGGGAGCTACCGGGGAAGCTGGA
CCAGCCGGAGCGACGGGAGCGACAGGAGCTACCGGGGAAGCCGGACCAGCCGGACCAACCGGAGCGACGG
GAGCCACGGGAGCTACCGGGGAAGCCGGACCAGCCGGACCAACCGGAGCGACAGGAGCGACAGGAGCTAC
CGGGGAAGCCGGACCAGCCGGAGCGACAGGAGCGACAGGAGCGACAGGAGCTACCGGGGAAGCTGGACCA
GCTGGAGCGACGGGAGCGACAGGAGCTACCGGGGAAGCCGGACCAGCCGGGGCCACGGGAGCCACAGGGG
CTACTGGGGAAGCCGGACCAGCCGGAGCGACAGGAGCTACCGGGGAAGCCGGACCAGCCGGAGCGACAGG
AGCTACCGGGGAAGCCGGACCAACCGGAGCGACAGGAGCTACCGGGGAAGCCGGACCAGCCGGAGCGACA
GGAGCTACCGGGGAAGCCGGACCAACCGGAGCGACGGGAGCCACAGGGGCTACTGGGGACGTCGGACCAG
CCGGAGCGACAGGAGCTACCGGGGAAGCCGGACCAACCGGAGCGACGGGAGCCACAGGGGCTACTGGGGA
CGTCGGACCAGCCGGAGCGACAGGAGCTACCGGGG
>NC_016620.1(region:2665771-2666159)	unknown	4009(Singleton)
TCTTAGTCGCCTTTTTAGCAGTTGTTTTCTTAGCTGCTGTTTTCTTTGTAGCTTTCTTAGCAGCTGTCTT
CTTAGTTGCTTTCTTTGCTACTTTCTTAGTCGCTTTTTTAGCAACTTTTTTCTTTGTTGCTTTCTTAGCT
ACTTTCTTCTTAGTCGCTTTCTTAGCAACTTTCTTCTTAGTTGCTTTCTTAGCTACTTTCTTCTTTGTAG
CTTTCTTTGCAACTTTCTTCTTAGTTGCTTTCTTTGCTACTTTCTTAGTCGCTTTCTTAGCAACTTTTTT
CTTTGTTGCTTTCTTAGCTACTTTCTTAGCTGCTTTTTTCTTAGTTGCTTTCTTAGCTGTTTTCTTAGCA
ACTTTCTTTGCAGCTGTCTTTTTTGTGGCCTTCTTAGCT
>NC_013790.1(region:98202-98776)	unknown	277(Singleton)
TTGACTATAATTTATTTATGATTTATTTCTTGTTTAACTAGTGGATACTTATGTCTTTATTATAAGTTTA
TTATAATTTACTTATGGTTTATCTATTGCTTAATTATAGTTTACTTATAGTTTACCTATTACTTTATTAT
GATTTAGTTATAGTTTACTTATAATTTACTTATAGTTTACTTATTGTTTTATTGTAGTTTAGTTATAGTT
TACTTATAGTTTAGTTATAGTTTAGTTATAGTTTACCTATTGTTTTATTGTAGTTTAGTTATAGTTTAGT
TATTGTTTACCTATTGTTTTATTGTAGTTTAGTTATAGTTTACTTATAGTTTAGTTATAGTTTAGTTATA
GTTTACCTATTGTTTTATTGTGTCTTAGTTATAGTGTACTTATAGTTTACTTATTATTTGCCTATTGCTT
TGCTATGGCTTACTTATAACTTACTTATAGTTTAATTATAAGATTACTAGTGCTTAGTTATAGTTTACTT
ATGGTTTAACTATATGATTACTAGTGCTTAACTATGTCTTTGCTATATCTTAACCATAACTTATCTATTG
CTTTATTATAGCTTA
>NZ_CP007676.1(region:1844009-1844218)	STAR-like	cluster512
AATAATGTGCAAGTTGGGGTAAGGGCCCCAACACAGAAGCTGGCCAATAGTCAGCTTTCAATAATGTGCA
AGTTGGGGTAAGGGCCCCAACACAGAGAATTTCGAAAAGAAATTCTACAGACAATGCAAGTTGGCGGGGC
CCCAACACAGAAGCTGGCCAATAGTCAGCTTTCAATAATGTGCAAGTTGGGGTAAGGGCCCCAACACAGA
>NZ_CP011129.1(region:700722-700870)	tandem	cluster3477
CGCCACCGGCGGCCGCGCGGTCGCGATCGGCGCCGGCAACTTCGCCAGCGGCAACGGCGCGGTGGCGATC
GGCGATCCGAACACCGCCACCGGCAACGGCGCGATCGCGCAGGGCCTCGACAACACCGCCACCGGCAACG
GCTCGGTGG
>NC_012563.1(region:2813396-2813532)	tandem	2671(Singleton)
GTTCCTGGATCCTTACCTGTGTCTGTTCCTGGATCTGTTCCTGGATCCTTACCTGTATCTGTTCCTGGAT
CCTTGCCTGTATCTGTTCCTGGGTCCTTACCTGTGTCTGTTCCTGGATTCTTACCTGTGTCTGTTCC
>NC_011126.1(region:29875-30144)	tandem	2366(Singleton)
ACCGCTCTAGTGTGCTAACGGCATTTCTCTAAGCTATGGAGTGTAAATGACCGTTCATTAGATTTGAAAT
GCGCTAATAGCGCTCTAGTGTGCTTTAGGCATTTCTCGCATCTCCTGTGCGGCTTTGTTCGTTCATTAAC
TACGAAACGCGGTTACACCGCTCTAGTGTGCCAATGGCATTTCTCTGAGCTATGGAGTGTAAATGACCGT
TCATTAGATTTGAAATGCGCTAATAGCGCTCTAGTGTGCTAACAGCATTTCTCTAAGCTA
>NC_010793.1(region:923931-924067)	tandem	2313(Singleton)
TTATGCCTTCAGCTTTACCTTCGGCTTTACCTTCAGCTTTACCTTTAGCTTCACCGAGCTTTATGCCTTC
AGCTTTACCTTCAGCTTTACCTTTAATCTCACCTAGCTTTATGCCTTCAGCTTTACCTTCAGCTTTA
>NZ_CP011509.1(region:7283398-7283707)	tandem	8930(Singleton)
GATCCCGCGTCCGTTGCCGTGCCTGCATCCGGCCACGTGCCTGCGTCTGGCCATGTGCCCGCGTCCGGCC
GCGTGCCTGCATCCGGCCACGAGCCTGCGTCCGGCCACGTGCCCGCATCCGGCCACGTGCCCGCATCCGG
CTCCGTGCCTGCGTCCGGCCACGTGCCTGCATCCGGCCACGTACCCGCATCCGGCTCCGGCTCCGTACCT
GCGTCTGGCCACGTGCCTGCATCCGGCCACGTGCCTGCATCCGGCTCCGTACCTGCGTCTGGCCACGTGC
CTGCATCCGGCCACGTGCCTGCGTCATCGC
>NZ_CP016668.1(region:593634-593889)	tandem	cluster1915
TAGAGACGGGCTGTAGAGATGGCTGTAGAGATGGCTGTAGAGACGGGCTGTAGAGATGGCTGTAGAGACG
GGCTGTAGAGATGGCTGTAGAGATGGCTGTAGAGACGGGCTGTAGAGATGGCTGTAGAGACGGGCTGTAG
AGATGGCTGTAGAGATGGCTGTAGAGACGGGCTGTAGAGACGGGCTGTAGAGATGGCTGTAGAGACGGGC
TGTAGAGATGGGCTGTAGAGATGGGCTGTAGAGATGGGCTTCAGCC
>NC_023019.1(region:1709301-1710463)	tandem	cluster3409
CTGTTGCTGTTGTTGGTCAAGGATAGCGGCCAAGCCTTGGAGGAACTGTCGACCTTTCTGCTGTTGCTGC
TGGTCGAGCAACGCGGCGAGGTCCTGCAGGTTGCGGCCTCCCTGCTGTTGCTGTTGGTCGAGGACCGCGG
CCAGGTCCTGGAGGAGCTGTCGGCCCTTCTGCTGTTGTTGCTGGTCGAGCAGCGCGGCGAGGTCCTGCAG
GTTGCGGCCTCCCTGCTGTTGCTGCTGGTCGAGGATAGCGGCCAGGCCCTGGAGGAACTGCCGGCCCTTC
TGCTGTTGCTGCTGGTCGAGCAGCGCGGCGAGGTCCTGCAGGTTGCGGCCTCCTTGCTGTTGCTGCTGGT
CGAGCAGTGCGACGAGGTCCTGCAGGTTGCGACTTCCCTGCTGTTGTTGCTGGTCGAGGACAGCGGCCAG
GTCCTGGAGGAACTGCCGGCCCTTCTGCTGTTGTTGCTGGTCGAGTAGCGCGGCCAGGTTGCGGCCTTTC
TGCTGTTGCTGCTGGTCGAGCAACGCGGCGAGGTCCTGCAGGTTGCGGCCTCCTTGCTGTTGCTGCTGGT
CGAGCAGCGCGACGAGGTCCTGCAGGTTGCGGCTTCCCTGCTGTTGCTGCTGGTCGAGCAGCGCGGCGAG
GTCCTGCAGGTTGCGGCCTCCTTGCTGTTGTTGCTGGTCGAGCAGTGCGACGAGGTCCTGCAGGTTGCGA
CTTCCCTGCTGTTGTTGCTGGTCGAGGACAGCGGCCAGGTCCTGGAGGAACTGCCGGCCCTTCTGCTGTT
GTTGCTGGTCGAGTAGCGCGGCCAGGTTGCGGCCTTTCTGCTGTTGCTGCTGGTCGAGCAACGCGGCGAG
GTCCTGCAGGTTGCGGCCTCCTTGCTGTTGCTGCTGGTCGAGCAGCGCGACGAGGTCCTGCAGGTTGCGG
CTTCCCTGCTGTTGCTGCTGGTCGAGGACCGCCGCCAGGTCCTGGAGGAACTGCCGGCCCTTCTGCTGTT
GCTGCTGGTCGAGCAGCGCGGCCAGGTTCGGCAGGTTGCGGCCTCCCTGCTGTTGCTGCTGGTCGAGGAC
GGCGGCCAGGTCCTGAAGGAGCTGCCGGCCTTTCTGCTGCTGTTGTTGGTCAAGTAGAGACGCAAGGTTC
TTCAGTGCCTGCGCTCCTCCTTGTTGTTGCTGCTGGTCGAGTA
>NC_014012.1(region:3459942-3460133)	unknown	3140(Singleton)
AGGTTGAGATCTTTTTCCATCTCTTCATAGGAGATGAGATTGCCGGACATCTTTTCTATTACCCAACGTT
ACTAAGACCAAGCTATAAGTTCAGATCTTTTTCCATCTCTTCATAGGACACGAGATTGCCAGACATTTTC
TGTAGTAGCTGAATAGTTAAAGGTTGAGATCTTTTTCCATCTCTTCATAGGA
>NC_012489.1(region:780702-780922)	unknown	2664(Singleton)
GAAGGCCGCTAAAAAGGCGGCGAAGAAGGGTGGCCGCAAGGTCGCGAAGAAAGCCGCTCGCAAGACGGTG
AAGAAGGCTGCCAAGAAGGCTGCCAAGAAGGGCGCGAAGAAGGTTGCCAAGAAGGCGGCCAAGAAGGGCG
CCAAGAAGGCTGCCAAGAAGGGCGCGAAGAAAGTAGCGAAGAAGGGCGCCAAGAAGGCGGCCAAGAAGGG
TGCCAAGAAGG
>NZ_CP010298.1(region:613329-613783)	tandem	cluster442
GACTCAGATAGCGACTCAGATTCAGATAGCGACTCAGATTCAGACAGCGATTCAGACAGCGACTCAGACT
CAGATAGCGATTCAGATTCAGACAGCGACTCAGACTCAGACAGCGATTCAGACTCGGATAGCGACTCAGA
CTCAGATAGCGACTCAGATTCGGATAGCGACTCAGACTCAGATAGCGATTCAGATTCAGATAGCGATTCG
GACTCAGACAGTGATTCAGATTCAGACTCAGATAGCGACTCAGATTCTGACAGCGATTCAGACTCAGACA
GCGACTCAGACTCAGACAGTGATTCAGATTCAGACAGCGACTCAGATTCAGATAGCGACTCAGACTCAGA
TAGCGACTCAGACTCAGATAGCGACTCAGACTCGGATAGCGATTCAGATTCAGACAGCGACTCAGATTCA
GATAGCGATTCGGACTCAGACAACGACTCAGATTC
>NZ_CP012730.1(region:4333030-4333405)	tandem	cluster1455
ACCTGTCGCTCCCGTTATTCCTGTCGCTCCCGTTGGACCCGTTGCTCCTGTTATTCCTGTCGCTCCCGTT
GGACCCGTTACTCCCGTTATTCCTGTTGCTCCTGTTATTCCTGTCGCTCCTGTTACTCCCGTTACTCCCG
TTGCTCCTGTTGCTCCTGTTGCTCCTGTTGCTCCCGTTATTCCTGTCGCTCCCGTCGGACCTGTTGCTCC
CGTTGGACCCGTTGCTCCCGTTGCTCCTGTTATTCCTGTCGCTCCCGTTGGACCCGTTACTCCCGTTATT
CCTGTTGCTCCTGTTATTCCTGTCGCTCCCGTTATTCCTGTCGCTCCTGTTACTCCCGTTACTCCCGTTA
CTCCTGTTGCTCCTGTTGCTCCCGTT
>NZ_CP011144.1(region:1043260-1043540)	tandem	cluster200
GCCTTCTTCGCGGCCTTCTTCACAGCCTTCTTGGCGACCTTCTTCTTGGCGACCTTCTTCACCGCCTTCT
TGGCGGCCTTCTTGGCGACCTTCTTCTTGGCGGCCTTCTTCACCACCTTCTTGGCGGCGGCCTTCTTCGC
GGTCTTCTTCACCGCCTTCTTGGCGACCTTCTTCTTGGCGGCCTTCCTCACCACCTTCTTGGCGGCGGCC
TTCTTCACGGCCTTCTTGGCGACCTTCTTCTTGGCGGCCTTCTTCACCGCCTTCTTGGCGCCGGCCTTCT
T
>NZ_CP007804.1(region:2284105-2284675)	tandem	cluster522
CGGCAGGCGGGTCAGCTGGTTACGATAGACCGACAGCGACAGTAGTCCTGACGGCAGCATCGGCAGGCTG
GTCAGCCGGTTACCAGATACCATCAGCTCCTTCAGTTCTGACGGCAGCACCGGCAGACTGGTCAGCCGGT
TACCAGATACAATCAGCTCCTTCAGTCCTGACGGCAACGCCGGCAGGCTGGTCAGCCGATTATTATAGGC
CCACAGCTTATATAATTCTGACGGCAGCGTCGGCAGGCTGGCCAGTTGGTTATCAGATACCGACAGCTCC
TGTAGCCCTGACGGCAACATCGGCAGGCTGGTCAGCTGGTTATTATAGGCCCACAGCTTACATAATTCTG
ACGGCAGCGCCGGCAGGCTGGCCAGTTGGTTATCAGATACCGACAGCTCCTGTAGCCCTGGCGGCAACAC
CGGCAGGCTGGTCAGTTGATTACCAAAGATCCACAGCTTACATAGTCCTGACGGCAGCGCCGGCAGGTGG
GTCAGCGGGTTACTAAAGATCGACAGTTCCAGTAGTCCTGGCGGCAGCACCGGCAGGCTAGTCAGCTGGT
TACCAGAGACC
>NC_019902.2(region:2573954-2574372)	tandem	5294(Singleton)
GTTCCCGTCACCGTTCCCGTCACCGTTCCCGTCACCGTTCCCGTCGCCGTTCCCGTCGCCGTTCCCGTCG
CCGTCGCCGTTGCCGTTCCCGTCGCCGTTCCCGTCGCCGTTCCCGTCGCCGTTCCCGTCACCGTTCCCGT
CACCGTTCCCGTCGCCGTTCCCGTCGCCGTTCCCGTCACCGTTCCCGTCACCGTTCCCGCCGCCGTTCCC
GCCGCCGTTCCCGTCGCCGTTCCCGTCGCCGTTGCCGCCGCCGTTCCCGCCGCCGTTCCCGCCGCCGTTC
CCGTCGCCGTTCCCGTCGCCGTTCCCGTCGCCGTTCCCGCCACCGTTGCCGCCACCGTTGCCGCCACCGT
TCCCGCCGCCGTTGCCGCCGCCGTCGCCGTCGCCGCCGCCGTTCCCGTCGCCGTTCCCGCCACCGCCGT
>NC_013037.1(region:908707-909482)	tandem	2778(Singleton)
AATCAAGAGGGCCTCGCTGGGGCCGATGCATCGGCCCCGGTACGTATTTCTAAACAGGAGGCCCCGCTGG
GGCCGATGCATTGAAGCGCAAGCGTGCAATTTCTACAAACAGGATGCCCCGCTGGGGCCGGTGCATTGGC
GCAGGTTTATAATTCTATAAACAGGATGCCCCGCTGGGGCCGATGCATTGAAGCGCAAGCGTGCAATTTC
TATAAACAGGATGCCCCGTTGGGGCCGGTGCATTGGCGCAGGTTTATAATTCTATAAACAGGATGCCCCG
CTTAGTCCGGTGCATTGGCGCAGGTCTATAATTCTATAAACAGGATGCCCCTCTGGGGCGAATGGATTGG
CACAGGTGTATAATGCCTATAAGCAGGATGCCCCGCTGGGGCCGGTGCATTGGCGCAGGTTTATAATTTT
ATAAACAGGATGCCCCTCTGGGGCCAATGCATTGGCACAGGTGTGTAATTTTTATAAACAGGAGGCCCCG
CTGGGGCCGGTGCATCGGAGCGCAGGCGTGCAATTTCTATAAACAGGATGCCCCGCTGGGGCCGATGCAT
TGGCACAGGTGTGTAATTTTTATAAACAGGAGGCCCCGCTGGGGCCGGTGCATCGGAGCGCAGGCGTGCA
ATTTCTATAAACAGGATGCCCCGCTGGGGCCGTTGCATTGACACAGGCCTATAATTTCTATGAACAGGAT
GCCCCGCTGGGGCCGATGTATTGGCACCGGTATGTAATTTCTATAAATAGGATGCCCGGCCGGGCCGATG
CATTGG
>NZ_CP017020.1(region:1482920-1483158)	unknown	11367(Singleton)
AAGGTCGCCAAAAAGGCGACCGCCAAGAAGGCAGTGAAGAAGACTGCTGCCAAGAAGGCCGTCAAGAAGA
CTGCAAAGAAGGCAACCGCCAAGAAGGCAGTAAAGAAGACTGCGAAGAAGGCAACCAAGAAGACGGCCGC
CAAGAAGGCAGTGAAGAAGACTGCAAAGAAGGCGACCAAGAAGACTGCCGCCAAGAAGACCGCCAAGAAA
GCCGTCAAGAAGACCGCCAAAAAGGCAGT
>NZ_CP007155.1(region:1430694-1430970)	unknown	6835(Singleton)
CAGTCCCGCTCTGGGAAGCGCGAGCCCCCCGCCCGCAGGCCAGTGAGTCCCGTCCAGCGAAGCGCGACTC
CCGCTCACTGGACTGTGAGTCCCGTCCAGCGAAGCGCGAGTCCCGCCCGCAGGTTGGTGAGTCCCGTCCA
GGGGAGCGCGATCCCCGCTCACTGGACTGTGAGTCCCGTCCAGCGGAGCGTGAGTCTCGCCCGCCGTGCC
GTGAGTCCCGCAATGGCGAGCGCGAGTCCCGCTCTGCGGAGCGCGACCCCCGCCCAGTCGGGCGCGA
>NZ_CP009321.1(region:206007-206660)	unknown	cluster4010
CTCGATTCCCAGGTGGAAATCCGGAAGGCTGAAGCTAACCCGCCCAAGGCAACCCATTCCGGCCCTGCCT
TCCCAAGGAGATTTCGCCGCGCCCAGCGCGGCCCGTCTGCCCTTGACTGACCACGCCTCGATCTCCACGT
GGAGATCCGCCAATCAGAAGCTAACGCGCCCACGGCAATCTACGCCGGCCCGGTCTCCACGTGGAGATTT
CGTGTTGCCCAGGACGGGCCGCCTGACACAAGCCGACCACCACCCTCGATCTCCACGTGGATATCTGCGA
ACCAGAAGCTAACGCGTTCCTGGCAATCCATCCCGGCCCGATCTCCACGTGGAGATTTGCCGCGTCGAGG
GAGGTCCGCCTGACTCTGGCAGACAACGCCTCGATCTCCACGTGGAGATCCGCCAATGAGAAGCTAACGC
GCCCCCGGGCAATCTATGCCGGCCCGGTCTCCACGTGGAGATTTCGTGTTGCCCAGGATGGCCCGCCTGA
CACAAGCTGACCACCACCCTCGATCTCCACGTGGAGATCCGGCAGGCGGAAGGTAACGCGTCAACGGCAA
CCCATTGCAGTTCGGTCTCCACGTGGAGATTTCATAGCAACGCAGGGTGGCCCGCCTAACGCCACTGGCC
ACCACTCGATCTCCACGTGGAGAT
>NZ_CP012018.1(region:2482268-2482467)	STAR-like	cluster512
TCTATGTTGGGGCCCCGCCAACTTGCACATTATTGTATGCTGACTTTTCGTCACCTTCTGTGTTGGGGCC
CCGTTCCCCAACTTGCATTGTCTGTAGAATTTCTTTTTGAAATTCTCTATGTTGGGGCCCCGCCAACTTG
CACATTATTGTAAGCTGACTTTCTGTCAGCTTCTGTGTTGGGGCCCCGCCAACTTGTAAA
>NZ_CP007160.1(region:637751-638535)	tandem	cluster127
GCATCCGCGTCGGCATCCGCATCGGCATCAGCGTCAGCATCCGCATCTGCATCCGCGTCCGCATCCGCAT
CTGCATCCGCGTCAGCATCCGCATCCGCATCAGCGTCGGCATCCGCATCCGCATCAGCATCCGCATCGGC
ATCCGCGTCAGCATCCGCATCGGCATCCGCATCAGCATCCGCGTCAGCATCCGCGTCAGCGTCGGCATCC
GCGTCAGCATCGGCGTCAGCATCCGCATCCGCATCAGCGTCGGCATCCGCATCAGCGTCAGCATCCGCGT
CGGCATCAGCGTCGGCATCCGCGTCAGCATCCGCGTCAGCATCGGCATCGGCGTCCGCATCCGCGTCAGC
ATCTGCGTCGGCATCCGCGTCAGCATCCGCATCCGCATCGGCATCCGCATCCGCATCAGCGTCGGCATCG
GCGTCGGCATCCGCATCCGCATCGGCGTCAGCATCAGCGTCGGCATCAGCGTCGGCATCCGCATCCGCAT
CAGCATCCGCATCGGCATCCGCATCAGCGTCGGCATCCGCATCCGCATCCGCATCCGCATCGGCGTCAGC
ATCCGCGTCAGCATCCGCATCGGCATCCGCGTCAGCATCCGCATCCGCATCAGCGTCAGCATCCGCATCA
GCGTCGGCGTCAGCATCCGCGTCGGCGTCAGCATCCGCGTCCGCGTCAGCATCCGCATCAGCGTCGGCGT
CAGCATCCGCATCCGCATCGGCATCCGCATCCGCATCGGCATCCGCATCGGCATCCGCATCAGCGTCAGC
ATCCGCATCGGCATC
>NZ_CP009361.1(region:1976285-1976656)	STAR-like	cluster642
TTTTTGAAATTCTCTGTGTTGGGGCCCCGCCAACCTGCACATTATCGTAAGCTGACTTTTTGTCAGCTTC
TGTGTTGGGGCCCCGCCAACTTGCATTGCCTATAGAAATTGGTGTTCCAATTTCTCTGTGTTGGGGCCTA
CACCCCAACCTGCATTGCCTGTAGAATTTCTTTTTTCGAAATTCTCTGTGTTGGGGCCCACACCCCAACT
TGCATTGCCTGTAGAAATTGTAGATCCAATTTCTCTATGTTGGGGCCCCGCCAACCTGCACATTATCGTA
AGCTGACTTTTCGTCAGCTTCTGTGTTGGGGCCCCTCCCCAACTTGCATTGTCTGCAGAAATTGGTGTTC
CAATTTCTCTATGTTGGGGCCC
>NC_022781.1(region:929863-932700)	tandem	cluster409
GGACCTACTGGACCTCGAGGTAACACGGGCGCTACCGGTGCTACTGGACCTACTGGACCTCGAGGTAACA
CGGGCGCTACCGGTGCTACTGGACCTACTGGACCTCGAGGTAACACGGGCGCTACTGGTGCTACTGGACC
TACTGGACCTCGAGGTAACACGGGCGCTACCGGTGCTACTGGACCTACTGGACCTCGAGGTAACACGGGC
GCTACCGGTGCTACTGGACCTACTGGACCTCGAGGTAACACGGGCGCTACCGGTGCTACTGGACCTACTG
GACCTCGAGGTAACACGGGCGCTACTGGACCTACTGGACCTCGAGGTAACACGGGCTCTACCGGTGCTAC
TGGACCTACTGGACCTCGAGGTAACACGGGCGCTACCGGTGCCACGGGCGCTACTGGACCTCAAGGTGTT
CAAGGTAACACTGGCGCTACTGGTGCTACCGGTGCCACGGGCGCTACTGGACCTCAAGGTGTTCAAGGTA
ACACTGGCGCTACTGGTGCTACCGGTGCCACGGGACCTCAAGGTGCTCAAGGTAACACTGGCGCTACTGG
ACCTCAAGGTGTTCAAGGTAACACAGGGGCTACTGGTGCCACGGGCGCTACCGGACCTCAAGGCGTTCAA
GGTAACACAGGGGCTACTGGTGCTACTGGTGCCACGGGACCTCAAGGTATTCAAGGTAACACAGGGGCTA
CTGGTGCCACGGGACCTCAAGGTATTCAAGGTAACACGGGGCTACTACGGTGCCACGGGACCTCAAGGTA
TTCAAGGTAACACGGGGGCTACCGGTGCCACTGGCGCTACTGGACCTCAAGGCGTTCAAGGTAACACGGG
GGCTACCGGTGCCACTGGCGCTACTGGACCTCAAGGCGTTCAAGGTAACACAGGTGCCACGGGTGCTACT
GGACCTCAAGGTAACACAGGGGCTACTGGCGCTACTGGTGCCACTGGACCTCAAGGTGTTCAAGGTAACA
CAGGTGCTACTGGTGCCACTGGCGCTACTGGACCTCAAGGCGTTCAAGGTAACACAGGTGCTACTGGGGC
TACCGGTGCCACTGGCGCTACTGGACCTCAAGGTGTTCAAGGTAACACTGGTGCCACGGGTGCTACTGGA
CCTCAAGGTAACACAGGGGCTACTGGTGCTACTGGTGCCACTGGCGCTACTGGACCTCAAGGCGTTCAAG
GTAACACGGGGGCTACCGGTGCCACTGGCGCTACTGGACCTCAAGGTGTTCAAGGTAACACTGGTGCCAC
GGGTGCTACTGGACCTCAAGGTAACACTGGTGCTACTGGCGCTACTGGTGCCACTGGACCTCAAGGTGTT
CAAGGTAACACTGGTGCTACTGGTGCCACGGGCGCTACTGGACCTCAAGGCGTTCAAGGTAACACTGGTG
CTACTGGTGCCACGGGCGCTACTGGACCTCAAGGTGTTCAAGGTAACACAGGTGCTACTGGTGCCACGGG
CGCTACCGGACCTCAAGGCGTTCAAGGTAACACTGGTGCTACTGGTGCTACTGGTGCCACGGGACCTCAA
GGTATTCAAGGTAACACAGGGGCTACTGGTGCCACGGGACCTCAAGGTATTCAAGGTAACACGGGGGCTA
CCGGTGCCACGGGCGCTACTGGACCTCAAGGCGTTCAAGGTAACACAGGTGCCACGGGGGCTACTGGACC
TCAAGGTAACACAGGTGCTACTGGCGCTACTGGTGCCACTGGACCTCAAGGTGTTCAAGGTAACACAGGT
GCCACGGGGGCTACTGGACCTCAAGGTAACACAGGTGCTACTGGCGCTACTGGTGCCACTGGACCTCAAG
GTGTTCAAGGTAACACTGGTGCTACTGGTGCCACTGGCGCTACTGGACCTCAAGGCGTTCAAGGTAACAC
AGGTGCTACTGGTGCTACCGGTGCCACGGGCGCTACTGGACCTCAAGGTGTTCAAGGTAACACAGGTGCC
ACGGGTGCTACTGGACCTCAAGGTAACACAGGTGCTACTGGTGCCACTGGACCTCAAGGCGTTCAAGGTA
ACACAGGTGCTACTGGTGCTACCGGTGCCACTGGCGCTACTGGACCTCAAGGTGTTCAAGGTAACACAGG
TGCCACGGGTGCTACTGGACCTCAAGGTAACACAGGTGCTACTGGCGCTACTGGTGCCACTGGACCTCAA
GGTGTTCAAGGTAACACAGGTGCTACTGGCGCTACTGGTATAGGAGTTACCGGACCTACTGGACCTTCTG
GTGGACCTACTGGACCTACTGGACCTCAAGGTGTTCAAGGTAACACGGGGGCTACGGGGGCTACCGGACC
TCAAGGTGCTCAAGGTAACACAGGCGCTACCGGGCCTCAAGGTGCTCAAGGTAACACAGGCGCTACCGGG
CCTCAAGGTATTCAAGGTAACACGGGTGCTACTGGTGCCACGGGGCCTCAAGGCGCTCAAGGTAACACAG
GCGCTACTGGCGCTACCGGACCTCAAGGCGTTCAAGGTAACACGGGCGCTACTGGACCTCAAGGCGCTCA
AGGTAACACAGGCGCTACTGGCGCTACCGGACCTCAAGGCGTTCAAGGTAACACAGGTGCTACTGGTGCT
ACCGGACCTCAAGGCGCTCAAGGTAACACAGGCGCTACTGGCGCTACCGGACCTCAAGGCGTTCAAGGTA
ACACAGGTGCTACTGGTGCTACCGGACCTCAAGGCGTTCAAGGTAACACAGGTGCTACTGGTGCTACCGG
ACCTCAAGGTGTTCAAGGTATCCAAGGACCAACGGGTGCCACTGGCGCTACTGGTATAGGAGTTACTGGA
CCAACCGGACCTTCTGGCGGACCTACTGGGCCTACTGG
>NZ_CP011330.1(region:130520-130746)	unknown	8811(Singleton)
GGGGTTTGGGGTTTTTGATCTAGCGGTTTCTGTTCAGAGATTTTCTGTTCAAGCGGTTTCTGTGGTTTTT
GATCCGAGAGTTTTTGATCTAGCGGTTTCTGTTCAGAGATTTTCTGTTCAAGCGGTTTCTGTGGTTTTTG
ATCCGAGAGTTTTTGATCAAGGGGTTCTTGCGGTTTTTGTTCAGAGATTTTCTGTTCAAGGGCTTTTTGT
TCAGAGAGTTTTTGAGG
>NC_016021.1(region:969-1220)	unknown	cluster3806
CGGTGCAATCACCACCCTTTGGACAGCGTGTCTCCCGGTTTATCACGGTGCAATCACCACCCTTTTGGGA
GCGATTCCGACATCCTCGGTGCGGTGCAATCGCCACCCCTTTGCGTCCGATTCGTCCTCAGAAACAGACG
GTGCAATCGCCACCCTTTTTCCAAGCGGATCTCCGCAGGAAAGACGGTGCAATCACCACCCCTTTTATCC
GCCTCACAGCCACCAAAAACACGGTGCAATCGCCACCCTTTT
>NC_019780.1(region:691392-691764)	tandem	5265(Singleton)
GGAAGCGAAACCCAACATCAATCAGTCATTAGGACAAAAATGTAGGTTGGGTGGAGGGAAGCGAAACCCA
ACACCAATCAGTCATAAGGACAAAAATGTAGGTTGGGTGGAGGGAAGCGAAACCCAACACCAATCAGTCA
TAAGGACAAAAATGTAGGTTGGGTGGAGGGAAGCGAAACCCAACACCAATCAGTCATAAGGACAAAAATG
TAGGTTGGGTGGAGGGAAGCGAAACCCAACATCAATCAGTCATAAGGACAAAAATGTAGGTTGGGTGGAG
GGAAGCGAAACCCAACATCAATCAGTCATTAGGTAGAGACGTTCCATGGCACGTCTCCACGCGAAATCCA
ACATCAATTATAAGGAATTACCT
>NZ_CP012159.1(region:4282611-4282723)	short	9317(Singleton)
CCAGCGCCGAGGCCACCTTCGCCGCCTCCACCGCCAGCGCCACCAGCACCGAGGCCACCTTCGCCACCAG
CGCCACCAGCGCCCTCGCCGCCGGCACCGAGGCCGCCTTCACC
>NZ_CP009211.1(region:1638961-1639198)	tandem	cluster1887
AAGAACGGAGCTAGCTCCATATGGAAGAACCGCTGACACACGACCAGGCGTTTTGCACCCGCTGCACACC
CAAACGGAGCTAGCTCCATTTAGAGAAACCGGCGACCCGCGACCTGGGGATTTGCCTACATCGCAAGTCA
AAACGGAGCTAGCTCCATTTAGACAAGCCACCAACCCGCGACCAGGGCTTTTACAACCGACGAAGACCCA
AACGGAGCTAGCTCCATTTAGAAAGACC
>NC_021722.1(region:447-588)	unknown	5772(Singleton)
CGGGAAACCGAAAATCGGTCGCCCGCAAGAGACCGTTCAAACTACCGAAAACAGCGGGAAACCGAAAATC
GGTCGCCCGCGACATAAGAACTCAAGTGAAGCCGGACCCCTTGAAAATAGCGGGAAACCGAAAATCGGTC
AC
>NC_017030.1(region:7628510-7629020)	tandem	cluster71
TCCAAACCCGTCCAACGGCCCCACAGGTTTCCGGTGGCCGAGTCAGAGCCCCTCCTGACCACGGTCTTCC
AAAACCTGTCCGACTGTCCGACAGCTTTCGTGGGACGGCCGCGCTGGAGCCCCCAGCCCCCGGTCCTCCA
AACCGGTCCGACTGTCCGACAGGTTTCCGCTGACCGACTGGACCAAGCCCCTGGACCACGGTCCTCCAAA
CCGGTCCGACTGTCCGACAGGTTTCTGCTGACCGACCGGACCAAGCCCCTGGACCAGGGTCCTTCAAAAC
TTGTCCGACTGTCGGACAGGTTTTCGCCGACGGGCTGAACCGGAGGGCCTTGGACCCCGGTCTTTCAAAC
CGGTCCGACTGTCGGACAGGTTCGCTCTGGCCAGTTGAACCGGGGCCCCTGAGGCCGCGGTCTTCAGAAC
CTGTCCGACTGTCCGACAGGTTTCCGCGGCCCGGCTGGACCAGCAGCCCCGGCCACGGGATTCAACACCT
GTCGGACTGTCGGACAGGTTT
>NZ_CP007606.1(region:894385-894588)	unknown	cluster1274
TTCAATCAAGGGACTTATCACTTTAGTAACAGCGCAAGTTCAAGCTTTGGTAATAGTAGCTTCAATCAAG
GGACTTATCACTTTAATAGCGCCCAATCCACTTTTGAAAACAGCAATTTCAATCAAGGCACTTATAATTT
TAATGGCAACGCCAGCTTTAATAACGACACTTTCAATCAAGGGACTTATGACTTTAATACCAGC
>NC_016109.1(region:6926902-6927562)	unknown	3958(Singleton)
GAGGCCGAGGTCGAGGTCGAGGTCGAGACCGAGAACGAGAACGAGAACGAGAACGAGGCTGTGGTCGTCG
AGGCTGAGGCCGAGACTGCGGTTGTCGAGGTCGAGGAGCCGGAGACCGAGACCGAGACCGAGACCGAGGC
CGAGGCTGAGGTTGAGGTTGAGGTCGCCGAGGAGACCGTCGAGCCGGAGGCCGTCGAGGAGCCGGTGGCC
GAGGACGAGGCCGTCGTGGAGACCGAGGCCGTCGAGGCCGAGGCTGCGGAGCCGGTTGTCGAGGCTGAGC
CCGAGGTCGAGCCCGAGGCCGTCGTGGAGGTTGAGGCGGAGGCCGTGGTCGAGCCGGTGGCTGAGGTTGC
CGTGGAGCCGGTCGTAGAGCCGGAGCCCGTGGCCGAGGTCGAGGCGGTTGTCGAAGCCGAGCCCGAGGTC
GTCGCCGAGGTCGAGGTTGCTGTCGAGCCGGTGGCTGAGGTTGTGGCGGAGCCGGAGCCGGAGCCGGAGC
CGGAGCCGGAGCCGGAGCCGGAGCCCGAGCCGGCGGCCGAGGTCGTTGCCGAGCCGGAGCCGGTGGCCGA
GGTCGAGGCGGTTGTCGAAGCTGAGCCCAAGGTTGTTGCCGAGCCGGAGCCCGAGCCGGTGGCTGCACCC
GTGGCTGAGGTCGTGGCGGAGCCGGTGGTTG
>NZ_CP013911.1(region:2261740-2265716)	tandem	10164(Singleton)
GATTCACTTGATGATGTGCTTGCACTTGTTGAATCACTCACACTTGTTGACGTTGATCCACTTAATGATG
TGCTTGTGCTTGTTGAGTCACTCACACTTGTTGACGTTGACGCACTCAATGATGTGCTTGTACTTGTTGA
ATCACTCACGCTTGTTGATGTTGATCCACTTAATGATGTGCTTGCACTTGCTGAGTCTGAAAGACTCGTA
CTTGTTGATTCACTTAATGACGTACTTGTGCTTGTTGAGTCACTCACACTTGTTGACGTTGACTCACTTA
ATGACGTGCTTGCACTTGTTGAATCACTCACGCTTGTTGACGCTGAATCACTTAATGATGTGCTTGCACT
TGCTGAGTCACTCACACTTGTTGACGTTGACTCACTTAATGATGTGCTTGTACTTGTTGAATCACTCACG
CTTGTTGATGTTGATCCACTTAATGACGTGCTTGCACTTGTTGAGTCACTCACACTTGTTGATGTTGATG
CACTAACTGATGTGCTTGCACTTAATGAGTCTGAAAGACTCGTACTTTCTGATCCACTTAATGATGTGCT
CATACTTGTTGAGTCACTCACACTTGTTGATGTTGATGCACTCAATGATGTGCTTGCACTTGTTGAATCA
CTCACACTTGTTGACGTTGATCCACTTAATGATGTGCTTGCACTTGCTGAGTTTGAAAGACTCGTACTTG
TTGATTCACTTAATGACGTACTTGTGCTTGTTGAGTCACTCACACTTGTTGATGTTGATGCACTAACTGA
TGTGCTTGCACTTGCTGAGTCTGAAAGACTCGTACTTGTTGATTCACTTAATGACGTACTTGTGCTTGTT
GAGTCACTCTCACTTGTTGACGTTGATCCACTTAATGACGTGCTTGCACTTGTTGAATCACTCACGCTTG
TTGACGCTGAATCACTTAATGATGTGCTTGCACTTGCTGAGTCACTCACACTTGTTGACGTTGACTCACT
TAATGATGTGCTTGTACTTGTTGAATCACTCACGCTTGTTGATGTTGATCCACTTAATGACGTGCTTGCA
CTTGTTGAGTCACTCACACTTGTTGATGTTGATGCACTAACTGATGTGCTTGCACTTAATGAGTCTGAAA
GACTCGTACTTTCTGATCCACTTAATGATGTGCTCATACTTGTTGAGTCACTCACACTTGTTGATGTTGA
TGCACTCAATGATGTGCTTGCACTTGTTGAGTCACTCACACTTGTTGATGTTGACGCACTCAATGATGTG
CTTGCACTTGTTGAATCACTCACGCTTGTTGACGTTGATGCACTATCTGATGTACTTGTGCTTGTTGAGT
CACTCACACTTATTGATGTTGACTCACTTAATGATGTGCTTGCACTTGCTGAGTCTGAAAGACTCGTACT
TGTTGATTCACTTAGTGATGTGCTTGCACTTGTTGAATCGCTCACACTTGTTGATGTTGACTCACTTAAT
GATGTGCTTGCACTTGCTGAGTCTGAAAGACTCGTACTTGTTGATTCACTTAATGACGTACTTGTGCTTG
TTGAGTCACTCTCACTTGTTGATGTTGACGCACTCAATGATGTGCTTGCACTTAATGAGTCTGAAAGACT
CGTACTTGTTGATTCACTTAATGACGTGCTTGCGCTTGTTGAGTCACTCTCACTTGTTGATGTTGACTCA
CTTAATGATGTGCTTGCACTTGCTGAGTCTGAAAGACTCGTACTTGTTGATTCACTTAGTGATGTGCTTG
CACTTGTTGAATCACTCACGCTTGTTGATGTAGATGCACTAACTGATGTGCTTGCACTTGCTGAGTCTGA
AAGACTCGCACTTTCTGATCCACTTAATGACGTGCTTGCACTTGCTGAGTCTGAAAGACTCGTACTTGTT
GATTCACTTAATGACGTGCTTGCACTTGTTGAGTCACTCACGCTTGTTGACGTTGATGCACTATCTGATG
TGCTTGCACTTAATGAGTCTGAAAGACTCGTACTTGTTGATTCACTTAATGACGTGCTTGCGCTTGTTGA
GTCACTCTCACTTGTTGATGTTGACTCACTCAATGATGTGCTTGCACTTGTTGAATCGCTCACACTTGTT
GATGTTGATCCACTTAATGACGTACTTGTACTTGTTGAATCACTCACGCTTGTTGACGTTGATGCACTAT
CTGATGTACTTGTGCTTGTTGAATCGCTCACACTTGTTGATGTTGACGCACTCAATGATGTGCTTGCACT
TGTTGAATCGCTCACACTTGTTGATGTTGATCCACTTAATGACGTACTTGTACTTGTTGAATCACTCACG
CTTGTTGACGTTGATGCACTATCTGATGTACTTGTGCTTGTTGAATCGCTCACACTTGTTGATGTTGACT
CACTTAATGATGTGCTTGCACTTGCTGAGTCTGAAAGACTCGTACTTGTTGATTCACTTAGTGATGTGCT
TGCACTTGTTGAATCGCTCACACTTGTTGATGTTGACTCACTTAATGATGTGCTTGCACTTGCTGAGTCT
GAAAGACTCGTACTTGTTGATTCACTTAATGACGTACTTGTGCTTGTTGAGTCACTCTCACTTGTTGATG
TTGACGCACTCAATGATGTGCTTGCACTTAATGAGTCTGAAAGACTCGTACTTGTTGATTCACTTAATGA
CGTGCTTGCGCTTGTTGAGTCACTCTCACTTGTTGATGTTGACTCACTTAATGATGTGCTTGCACTTGCT
GAGTCTGAAAGACTCGTACTTGTTGATTCACTTAGTGATGTGCTTGCACTTGTTGAATCACTCACGCTTG
TTGATGTAGATGCACTAACTGATGTGCTTGCACTTGCTGAGTCTGAAAGACTCGCACTTTCTGATCCACT
TAATGACGTGCTTGCACTTGCTGAGTCTGAAAGACTCGTACTTGTTGATTCACTTAATGACGTGCTTGCA
CTTGTTGAGTCACTCACGCTTGTTGACGTTGATGCACTATCTGATGTGCTTGCACTTGTTGAATCGCTCA
CACTTGTTGATGTTGACTCACTTAATGATGTGCTTGCACTTGCTGAGTCTGAAAGACTCGTACTTGTTGA
TTCACTTAATGACGTGCTTGCACTTGTTGAGTCACTCACGCTTGTTGACGTTGATGCACTATCTGATGTG
CTTGCACTTAATGAGTCTGAAAGACTCGTACTTGTTGATTCACTTAATGACGTGCTTGCACTTGCTGAGT
CTGAAAGACTCGCACTTTCTGATCCACTTAATGACGTGCTTGCACTTGCTGAGTCTGAAAGACTCGCACT
TTCTGATCCACTTAATGACGTGCTTGCACTTGCCGAGTCTGAAAGACTCGCACTTTCTGATCCACTTAAT
GACGTGCTTGCACTTGCTGAGTCTGAAAGACTCGCACTTTCTGATCCACTTAATGACGTGCTTGCACTTG
CTGAGTCTGAAAGACTCGCACTTTCTGATCCACTTAATGACGTGCTTGCACTTGCTGAGTCTGAAAGACT
CGCACTTTCTGATCCACTTAATGACGTGCTTGCACTTGCTGAGTCTGAAAGACTCGCACTTTCTGATCCA
CTTAATGACGTGCTTGCACTTGCTGAGTCTGAAAGACTCGCACTTTCTGATCCACTTAATGACGTGCTTG
CACTTGTTGAATCACTCACGCTTGTTGACGCTGAATCACTTAATGATGTGCTTGCACTTAATGAGTCTGA
GAGACTCGTACTTGTTGATTCACTTAATGACGTGCTTGCACTTAATGAGTCTGAGAGACTCGTACTTGTT
GATTCACTTAATGACGTGCTTGCGCTTGTTGAGTCACTCACACTTGTTGATGTTGACGCACTCAATGATG
TGCTTGCACTTGTTGAATCACTCACACTTGTTGACGCTGAATCACTTAATGATGTGCTTGCACTTGTTGA
GTCACTCACGCTTGTTGACGTTGATCCACTTAATGATGTGCTTGCACTTGTTGAATC
>NC_013062.1(region:869409-869676)	unknown	2780(Singleton)
CTTTTTTGGCGCTCGCTTCGCTCGCGCCCACCTCGCCACTGGATTTTTCATCCATCAACGCCTGCAGTTG
TTTTTGGTTCGTTTCGGCGCTCGCTTCGCTCGCGCCCGCCCTGCTTACTGGATTTAGCCGACAAACTCCT
TTAGCTGTATTTGCTACTGTTTTTAGCGCTCGCTTCGCTCGCGCCCACCTCACACACTAAATTTTATCAG
ATTACCATCTGCGGAGGGTCTAGGTTTCTTTTTGGCGCTCGCTTCGCTCGCGCCCCTC
>NZ_CP012077.1(region:1900611-1900747)	tandem	9192(Singleton)
GGCGTCCCAGGCGGCGGCCCAGGCGGCGGCCCAGGCGGCGTCCCTGGCGGCGGCCCAGGCGGCGTCCCCG
GCGGCGTCCCAGGCGGCGGCCCAGGCGGCGGCCCAGGCGGCGTCCCAGGCGGCGGCCCTGGCGGCGG
>NC_014616.1(region:225803-228741)	unknown	cluster1062
TTGGTCAAAGTCATTGATCTGACAGGCATCTGAAACATATCTAACCACGAATATAGTTAGACATGAGTGG
TCAAAGTCATTGATCTGACAGGCATCTGAAACCCAGCAGGCCAAGTTAAGCGGCGTGAGTTTGTGGTCAA
AGTCATTGATCTGACAGGCATCTGAAACACTCACCCCAGCGGCGGCGATCACCGACTTGTGGTCAAAGTC
ATTGATCTGACAGGCATCTGAAACACATACGTGCTCTTCTTTTTCTGCTGCTGTAGTGGTCAAAGTCATT
GATCTGACAGGCATCTGAAACGTCACATAGCAGCTACCAAACGTCACGTCAGTGGTCAAAGTCATTGATC
TGACAGGCATCTGAAACGCAGTCCGAAATTGTTAGCGGTGCGTCAAAGTGGTCAAAGTCATTGATCTGAC
AGGCATCTGAAACACAATGCTGGCCATGCCGTTGAGATTGTTGGTGGTCAAAGTCATTGATCTGACAGGC
ATCTGAAACTGTATTTCGGCTGCAATAACATCACCACAAGTGGTCAAAGTCATTGATCTGACAGGCATCT
GAAACATTAGAGAACGCCGTTGCGGCGAAACTCTTGTGGTCAAAGTCATTGATCTGACAGGCATCTGAAA
CGTTAAGTCGTCATCCATTTGTGTTTGGGTAGTGGTCAAAGTCATTGATCTGACAGGCATCTGAAACAAC
AACACACACACAGAGCAGCAGTGGTGGTCAAAGTCATTGATCTGACAGGCATCTGAAACCTAAATCACAG
CAGAAACCAAGCTCCCAAAGTGGTCAAAGTCATTGATCTGACAGGCATCTGAAACAGGACAGCGCGTCGA
CATCCAACGATGCGAGTGGTCAAAGTCATTGATCTGACAGGCATCTGAAACTACGCGGCAATATCTGGGT
TTTAAGTCTATGTGGTCAAAGTCATTGATCTGACAGGCATCTGAAACTCATGCGTGGAGAATTGTCCAGT
GAAAGAAGTGGTCAAAGTCATTGATCTGACAGGCATCTGAAACACAAAGGGTGCGTTATTGCAAGCCGGT
ATGGTGGTCAAAGTCATTGATCTGACAGGCATCTGAAACACTTGACTTCGGGCGAACAGAACAGTACAAG
TGGTCAAAGTCATTGATCTGACAGGCATCTGAAACCCTCGATGGGTGCATCCAGATATCGCGCGAGTGGT
CAAAGTCATTGATCTGACAGGCATCTGAAACTAATAATATGCTGGACATGCAAATAATGGTGTGGTCAAA
GTCATTGATCTGACAGGCATCTGAAACAAATGTACCGCAATGAAACGGATGCGACAAGTGGTCAAAGTCA
TTGATCTGACAGGCATCTGAAACTGCTGGGCGAGTTGCAGCAGCGCGTCCGCGGTGGTCAAAGTCATTGA
TCTGACAGGCATCTGAAACCCGTATGCGTATACGTCGCGTTGACCGAAAGTGGTCAAAGTCATTGATCTG
ACAGGCATCTGAAACTCGATTGACGACAGGTGTTACAATATGGAGGTGGTCAAAGTCATTGATCTGACAG
GCATCTGAAACCTATGCCCGAAGTGATATGCGGGTAGTACGGTGGTCAAAGTCATTGATCTGACAGGCAT
CTGAAACATATGGGTCGCACCCATCACGTTAGACGGGGTGGTCAAAGTCATTGATCTGACAGGCATCTGA
AACCGCATGCGACATACTCAACACACGTTTCGAGTGGTCAAAGTCATTGATCTGACAGGCATCTGAAACT
GTTGTTTCTTCATAACTAACAATATAGCGGTGGTCAAAGTCATTGATCTGACAGGCATCTGAAACCGCCT
CATCGACCCACTGCGCCATCAGCGTGGTGGTCAAAGTCATTGATCTGACAGGCATCTGAAACGCCGAAGA
TTGCTCGGAACGGTCGGGCCGTAGTGGTCAAAGTCATTGATCTGACAGGCATCTGAAACACATATCTCCA
GCCAGCGCTCATCCACGGTGTGGTCAAAGTCATTGATCTGACAGGCATCTGAAACTGAATGTAACCGACA
TTCCGGCCTACGCCAGTGGTCAAAGTCATTGATCTGACAGGCATCTGAAACGCGATATACATGCTGGTGT
CAAAATGTACGGTGGTCAAAGTCATTGATCTGACAGGCATCTGAAACGTGATATCATGAGTGGCGCGGGG
TGGTGACGTGGTCAAAGTCATTGATCTGACAGGCATCTGAAACATACACACACAACAGCAATGGGAAAAG
CAAGTGGTCAAAGTCATTGATCTGACAGGCATCTGAAACAGATAATATCGTCCTCAACCACGTTACCGCG
TGGTCAAAGTCATTGATCTGACAGGCATCTGAAACTCTTTGTCTGTGTGCGTACTTTTATGGTGTGTGGT
CAAAGTCATTGATCTGACAGGCATCTGAAACACCGTGTTTTCAGATTTCCCCGCGACGCAGGTGGTCAAA
GTCATTGATCTGACAGGCATCTGAAACTAGATTCGCGGCAGGTGTTACAATCTGGAAGTGGTCAAAGTCA
TTGATCTGACAGGCATCTGAAACTTGCTGTTCTTCGTGGTCATGTTCGCTACCGTGGTCAAAGTCATTGA
TCTGACAGGCATCTGAAACCAGCCTATTTCGACCGTATCATAAAAGACAGTGGTCAAAGTCATTGATCTG
ACAGGCATCTGAAACGTTTTATTGCCGATATTGTCGGAAACTTCTGTGGTCAAAGTCATTGATCTGACAG
GCATCTGAAACTGAAGAAACAGATAGGGGAATTTTATTATGGTGGTCAAAGTCATTGATCTGACAGGCAT
CTGAAACAGGTACCGCATATTGTCGGGGAATATTTCAGTGGTCAAAGTCATTGATCTGACAGGCATCTGA
AACATACGGGCTAAGCTGCCGCAACGCGGATGCGTGGTCAAAGTCATTGATCTGACAGGCATCTGAAAC
>NZ_CP016588.1(region:3392223-3393912)	unknown	11150(Singleton)
CTACTGGGGCTACCGGCTCTACCGGTTCCACTGGACCTACTGGAGCTACCGGTTCCACCGGACCTACTGG
AGCTACTGGTTCCACTGGGACTACCGGGGCTACCGGTTCCACTGGCTCTACCGGGGCTACTGGCTCTACC
GGACCTACTGGAGCTACCGGGGCTACCGGGGCCACTGGGACTACTGGGACTACCGGGGCTACCGGGGCTA
CCGGGGCTACCGGTTCCACTGGGACTACTGGGGCTACTGGCTCTACTGGCTCTACTGGCTCTACTGGTTC
CACTGGGACTACCGGGGCTACTGGCTCCACTGGAGCTACCGGACCTACTGGAGCTACTGGTTCCACTGGG
ACTACCGGGGCTACCGGTTCCACTGGCTCTACCGGGGCTACTGGCTCTACCGGACCTACTGGAGCTACCG
GGGCTACCGGGGCCACTGGGACTACTGGGACTACCGGGGCTACCGGGGCTACCGGTTCCACTGGGACTAC
TGGGGCTACTGGCTCTACTGGCTCTACTGGCTCTACTGGCTCTACTGGCTCTACTGGCTCTACTGGTTCC
ACTGGGACTACCGGGGCTACTGGCTCCACTGGAGCTACCGGGGCTACCGGGGCCACTGGACCTACTGGGA
CTACCGGGGCTACCGGGGCCACTGGACCTACCGGGGCTACTGGAGCTACCGGTTCCACTGGACCTACTGG
AGCTACCGGGGCCACTGGACCTACTGGAGCTACCGGTTCCACTGGACTTACTGGCTCCACTGGGACTACC
GGGACTACTGGGACTACCGGGGCTACCGGGGCTACCGGGACTACCGGGGCTACCGGGGCCACTGGGGCTA
CTGGAGCTACCGGGGCTACCGGTTCCACTGGGACTACTGGGGCTACCGGGGCCACTGGACTTACTGGCTC
CACTGGGACTACCGGGGCTACTGGGGCTACCGGGGCCACTGGACCTACTGGCTTCACTGGTTCCACCGGG
ACTACTGGCTTCACTGGTTCCATCGGGCCTACTGGCTTCACTGGTTCCACCGGGACTACTGGCTTCACCG
GTTCCACCGGACCTACTGGCTCTACTGGTTCCACTGGGACTACCGGGACTACCGGGGCTACTGGACCTAC
TGGCTCTACCGGTTCCACTGGACTTACTGGCTCCACTGGGACTACTGGGGCTACCGGGGCCACTGGACCT
ACTGGCTCTACCGGTTCCACTGGGACTACTGGGACTACTGGGGCTACCGGGGCTACTGGCTCTACTGGAG
CTACCGGACCTACTGGACCTACTGGTTCCACTGGGACTACTGGGGCTACTGGAGCTACCGGGGCTACTGG
CTCTACTGGAGCTACCGGACCTACTGGACCTACTGGTTCCACTGGGACTACTGGGGCTACTGGAGCTACC
GGGGCTACCGGTTCCACTGGACTTACTGGCTCCACTGGACCTACTGGACCTACCGGTTCCACTGGACTTA
CTGGTTCCACTGGGACTACCGGGACTACCGGGGCTACTGGGGCTACCGGGGCCACTGGACCTACTGGCTC
TACTGGGGCTACTGGAGCTACCGGGGCTACCGGTTCCACTGGGACTACTGGAGCTACCGGACCTACTGGA
GCTACCGGGGCTACCGGTTCCACCGGGCCTACTGGCTTCACTGGTTCCACCGGGCCTACTGGTTCTACTG
GCTCCACTGG
>NZ_CP011125.1(region:746087-746384)	tandem	8721(Singleton)
GAGCTCAACCACGGTCGGTTTTCGACCGTGGTTGGGCGTCCGTGAAGTGGGTCGAGAACCTCAACCACGG
TCGAGTTTCGACCGCGGTTAGGGGTCCGTGTAGTGGGTCGAGAACCTCAACCACGGTCGGTTTTCGACCG
TGGTTGGGCGTCCGTGAAGTGGGCTAGAAAGCTCAACCACGGTCGGGTTCCGACTTCGATTGGTGGCCCG
TGAAGACGGTCGAGAACCTCAACCACGGTCGGTTCTCGACCTCGGTCGGGAGCCCCGTACACGACCAAAA
CCTCAACCACGGTCGGCC
>NZ_CP015206.1(region:10745-11702)	tandem	10727(Singleton)
TCTGGTTCAGACTCAGTATCGACTTCCGGTTCTGATTCGATTTCTAAGTCAACATCAGGTTCTGAATCAA
TTTCGACATCTGGTTCAGACTCAATCTCGACCTCTGGTTCCGATTCGATCTCAGCATCTGGTTCCGACTC
AGTTTCGAAGTCAACGTCTGGTTCCGAATCGATCTCGACTTCTGGCTCAGATTCAGTTTCGGGTTCCGGT
TCTGATTCAATTTCGAAGTCAACGTCTGGTTCTGAATCGATCTCGACTTCCGGTTCAGACTCAGTTTCGG
GCTCCGGCTCCGACTCAATTTCGAAGTCGACGTCCGGTTCGGAATCAATCTCGACTTCTGGCTCAGATTC
AGTTTCGGGTTCCGGTTCTGATTCAATTTCGAAGTCAACGTCTGGTTCCGAATCAATCTCGACGTCTGGC
TCAGACTCAGTATCGACTTCCGGCTCTGATTCGGTATCGAAGTCAACGTCTGGTTCCGAATCAATTTCGA
CTTCTGGTTCAGACTCAATTTCGGGCTCCGGCTCCGACTCAATTTCGAAGTCGACGTCCGGTTCGGAATC
AATCTCGACTTCTGGTTCCGACTCGATCTCAGCATCTGGTTCCGACTCAATTTCGAAATCGACTTCTGGT
TCCGAATCAATCTCCACCTCTGGTTCCGACTCAGTTTCAGGCTCCGGCTCTGACTCAATTTCGAAGTCAA
CGTCTGGTTCCGAATCGATCTCGACTTCCGGTTCTGATTCGGTCTCGACCTCTGGATCCGACTCAATTTC
AAAATCGACTTCTGGTTCCGAATCAGTTTCGGGCTCCGGTTCTGATTCAATCTCGAAGTCAACGTCTGGT
TCTGAATCGATCTCGACTTCCGGTTCTGATTCGGTCTCGACCTCTGGATCCGACTCGATCTCAGCATCTG
GATCCGACTCAATTTCGAAGTCAACGTCTGGTTCTGAATCACTCTCGA
>NC_014550.1(region:1291264-1292123)	tandem	3353(Singleton)
GTGGCGATTTCAAGCGCGATGATAACCGTGGTGGTGGCTTCAAGCGCGATGATAACCGTGGTGGTGGCTT
CAAGCGCGATGACAACCGTGGTGGTGGCTTCAAGCGCGATGACAACCGCGGTGGTGGCTTCCGCAGCGAT
CGCAATGATGATCGCGGTGGGTTCCGTGGCGAGCGTCGTGACGACAACCGTGCCGGCGGCTTCAAGCGCG
ATGACAACCGCGGTGGTGGCTTCAAGCGTGACGATAACCGCGGTGGTGGCTTCCGCAGCGATCGTAACGA
TGACCGTGGTGGCTTCAAGCGCGATGACAACCGCGGTGGTGGCTTCCGCGGCGATCGCAATGATGATCGC
GGTGGGTTCCGTGGCGAGCGTCGTGACGACAACCGTGCCGGCGGCTTCAAGCGCGATGACAACCGCGGTG
GTGGCTTCAAGCGTGACGATAACCGCGGTGGTGGCTTCCGCAGCGATCGTAACGATGACCGTGGTGGCTT
CAAGCGTGATGACAACCGCGGTGGTGGCTTCCGCGGCGATCGTAACGATGACCGTGGTGGCTTCAAGCGT
GATGATAACCGTGGCGGTGGCTTCAAGCGTGATGATAACCGTGGCGGTGGCTTCAAGCGCAACGATGATC
GTGGTGGCTTCCGCAGCGATCGCAATGATGATCGTGGTGGCTTCAAGCGTGATGATAGCCGTGGTGGCTT
CCGTGGCGAACGTCGCGATGACAACCGTGGTGGCGGTTTCAAGCGCAATGATGATCGCGGTGGCTTCAAG
CGCGACGACAACCGTGGTGGTGGCTTCCGCAGCGATCGCAATGATGATCGCGGCGGTTTCAAGCGTGAGG
ATAACCGCGGTGGCGGTTTC
>NZ_CP012750.1(region:1306456-1306799)	unknown	9677(Singleton)
TTAAGCGCAACGAAGACCGTGGCGGTTTCCGCAACGATCGTCGTGATGACAACGGCGGTGGCTTCAAGCG
CAACGAGGACCGTGGCGGCTTTAAGCGCAATGAGGACCGTGGCGGTTTCCGCAACGATCGTCGTGACGAC
AACCGCGGTGGCTTCCGCAGCGACCGTAATGATGACCGCGGTGGCTTCAAGCGCAACGAGGACCGTGGCG
GTTTCCGCAATGACCGCAGTGACGACAACGGTGGCGGCTTCAAGCGCAACGAGGACCGTGGCGGTTTCCG
CAATGACCGTCGCGATGACAACGGTGGTGGCTTCAAGCGCAATGAAGATCGCGGCAACTTCCGC
>NC_013595.1(region:7296631-7296802)	unknown	3009(Singleton)
CGGGACTGACCACGGGCGCCGGGCCGCCGGAAGGCCCCCTCGGACGACCGCTTCCGCGGGACTGACCACG
GGCGCCGGGCCGGTGGCACGGGTTTCGGGCGCAGGACTGACCACGGGCGCCGGGCCGGTGGCACGGGTTT
CGGGCGCGGGACTGACCACGGGATTCGGGCCG
>NZ_CP008711.1(region:99368-99731)	tandem	cluster2763
AGCGCTGAAGCGTTCGCTTCGGTCGACCGCCGCGGGACCGGAGTAAAGCGCTAAAGCGCTGACTCTGGCT
AACCACGGCATGGGATCGGAGTAAGTGCTGAAGCGCTGACTCCGATCGACCGCCGCGGGGCCAGAGTAAA
GCGCTAAAGCGCTGACGCTGGCCAACCACGGCATGGGATCGGAGTCAGCGCTGAAGCGTTGACTCCGATC
GACCGCCGCGGGGCCAGAGTAAAGCGCTGAAGCGCTGACTCTGGCCAACCACGGCATGGGATCGGAGTAA
GCGCTGAAGCGCTGACTCCGATCGACAGGAGTCGATATGGCAACCATCAAAGTAGACGTCGTCAGCGCCG
AAGAGCAGATCTTC
>NC_014623.1(region:4807423-4807748)	unknown	3366(Singleton)
TCCCAGACGACCCAGGTGTTTGGGGTGCTTCCTCAAGCCTCGGCGGCTTCGCTGGGCAAGACCCAGGTGT
TTGGGGCGCAGCCGCCGCGCTCTTCGCCCAGCACGACCCAGGTGTTTGGGGCAGCCTCGATTCCCCAGGC
GGCTCCGCCCAGCACGACCCAGGTGTTTGGGGCAGCCTCGATTCCTCAGGCGGCTCCGCCCAGTACGACC
CAGGTGTTTGGCGCGGCTTCAATTCCCCAGGCGGCTCCGCCCAGCACGACCCAGGTGTTTGGGGCGGCCT
CGATTCCCCAGGCGGCCCCCCCCAGCACGACCCAGGTGTTTGGCGC
>NC_020888.1(region:999231-999763)	unknown	5549(Singleton)
AAACGTGGTCGTCCAGCGAAAGCAGCGACTACAGCAACAGCTTCAGCAGCACCGAAGAAACGTGGTCGTC
CAGCGAAAGCAGCAGCCACTCCTGCAGCCGCTCCAAAAAAACGTGGTCGCCCAGCGAAAGCCGCTACGGC
AGCAGCTCCAGCAGCCGCTCCAAAAAAACGCGGTCGTCCAGCGAAAGCTGCAACGACTGAAGCTGTAGCT
AAGCCAGCTGCAAAGCGTGGTCGTCCAGCGAAAGCCGCTACGACTGCAGCCGTAGCTAAGCCAGCTGCAA
AGCGTGGTCGCCCAGCGAAAGCCGCAACGACTGAAGCCGCTGCTAAACCAGCTGCAAAGCGTGGTCGTCC
AGCGAAAGCCGCAACGACTGAAGCCGCTGCTAAGCCAGCTGCAAAGCGTGGTCGTCCAGCGAAAGCCGCA
ACGACTGAAGCCGCAGCTAAACCAGCTGCAAAGCGTGGTCGTCCAGCGAAAGCAGCAACTACCCCAGCTA
AGCCTGCAGCAAAGCGTGGCCGCCCAGCGAAAGCCGCTGCCGC
>NZ_CP007601.1(region:820929-821071)	unknown	7161(Singleton)
TTAGTCTTTGACTAATGCATAAGAACACCTATTTATTTATAAAAAAGTAAAAGGATTACATTAGTCTTCG
ACTAATGCATAAAACCAACTAATAACAACAGAGTTGTAAAATGAATGACTTAGTCTTTGACTAATGCATA
AGA
>NC_010612.1(region:6121099-6121535)	unknown	2257(Singleton)
CAACCGTCCCCGCCGGCACCACCGTTGCCGGCGTTGCCCACCCATCCGGCCCCGCCGCCGTCGCCGCCGG
CACCCGCGACCGTGCCCCCGGTACCGACGGCACCACCGATACCGCCGGCACCACCGCTGCCAAACAGGCC
ACCCGCGTTACCACCGGCACCACCGGCACCACCGTTGTTAACGCTGCTGGACGTCGAAATCCCGCCAGCA
CCACCGGCGCCACCGACACCACCATCACCGAACAGCAAGCCCCCACTACCGCCAGCCCCACCGGCACCAC
CAGCGCCGTCGGCGGTGTTGTCCAAAAAGCCGACAGCGCCGGCCCCGCCGGCCCCGCCGCCCCCACCATT
ACCGCCCAGCAGCCCGCCGGCACCACCAGTCCCACCGGCACCCCCATCACCGAGACCACTGGCACCGCCG
GCACCACCGGCACCACC
>NC_021658.1(region:6047330-6047565)	unknown	5736(Singleton)
GCAGGGGCGGCCCCAGGCGCAGGGGCGACCGCAGCAGCAGCGGCCGCAAGGGCAGGGGCGGCCCCAGGCG
CAGGGACGGCCCCAGCAGCGGCCGCAAGGGCAGGGGCGGCCCCAGGCGCAGGGCAGGCCGCAGCCGCACG
GGCACGCCCGGCCTCAGGGACCGGCGCGGCCCCAGCCGCAAGCGCGGCCCGAGGGACAGGCGCGGCCTCA
GCCGCAGGGACAGCCCCAGGCGCGGC
>NZ_CP007499.1(region:1226988-1227290)	STAR-like	cluster512
TGCAAGTTGGCGGGGCCCCAACAGAGAGAAATAGGATCACCAATTTCAACAGACAATGCAAGTTGGGGTG
GGGCCCAACACAGAAGCTGGCGAAAAGTCAGCATACAAAAATGTGCAAGTTGGCGGGGCCCCAACAGAGA
GAAATAGGATCACCAATTCCAACAAACAATGCAAGTTGGCGGGGGCCCCAATATAGAAGCTGGCGAAAAG
TCAGCTTACAAAAATGTGCAAGTTGGCGGGGCCCCAACATAGAGAAATTGGAACCCCAATTTCTACAGAC
AATGCAAGTTGGGGTAGGACATC
>NC_013093.1(region:6463756-6463853)	unknown	2783(Singleton)
CGGTCGTCACGCTTCTGGAACCCGCCGCGGTCGCCACCACGGTCATCGCGCTTCTGGTAACCACCCGCGG
AACCGCCGCGCTCGTCGCGCTTCTGGTA
>NZ_CP013137.1(region:1959648-1959777)	STAR-like	cluster512
TGCAAGTTGGCGGGCCCCAACACAGAGAATTTCAAAAAGAAATTCTACAGACAATGCAAGTTGGCGGGGC
CCCAACACAGAAGCTGACGGAAAGCCAGCTTACAATAATGTGCAAGTTGGCGGGGCCCCA
>NC_010162.1(region:11787286-11787449)	tandem	2126(Singleton)
AAGCGGCGCCTGGCAAGGGCGCGGGCAAGGCCGCGCCGAACAAGAGAGCGGACAAGGCCGGGCCGGGCAA
GGCCGCGCCGGGCAAGGGCGCGGACAAGGCCGCGCCGGGCAAGGCCGCGCCGGGCAAGGCCGCGCCGGGC
AAGGGCGCGGGCAAGGCCGCGCCG
>NZ_CP009451.1(region:513210-513520)	tandem	cluster1395
AAAGCTCAGGCTGCTAAAAAGCACCACAAAAAAGCCGCTAAGCCAGCGACCGAGCAGAAAGCTCAGGCTG
CCAAAAAGCACCACAAAAAAGCAACCAAACCAGCTGCTCAGAAAGCCCAGGCTGCTAAAAAACACCACAA
AAAAGCCGCTAAGCCAGCGACCGAGCAGAAAGCTCAGGCTGCCAAAAAGCACCACAAAAAAGCAACCAAA
CCAGCTGCTCAGAAAGCCCAGGCTGCTAAAAAACACCACAAAAAAGCAGTAAAACCAGCTGCTCAGAAAG
CTCAGGCTGCTAAAAAACACGTGAAAAAACA
>NZ_CP012590.1(region:3035521-3035639)	tandem	9552(Singleton)
TGGGGCCGCACCGGCGGCTGGGGCTGGGGCCGCATCTGGGGCTGGGGGCGCACCGGCGGCTGGGGACGCA
TCTGGGGCTGAGGGCGGACCTGGGGCTGGGGGCGCACCGGCGGCTGGGG
>NZ_CP007739.1(region:2469188-2469435)	tandem	7252(Singleton)
AATTCTTGTATCGGTGAAACGGGCATTTGCTTTTCCACTTTAGGAAATTCTTGTATCGGTGAAACGGGCA
TTTGCTTTTCTACTTTAGGAAACTCCTGTATCGGTGAAACGGGTTTTGGCTTTTCTAATTTCGGCTTTTC
CTGTATTGGTGAAACTGGCATTTGTTTTTCTACCTTAGGAAATTCCTGTATCGGTGAAACGGGTTTCGGC
TTTTCGATTTTTGGTATTTCATGTTTCGGTGCAGGTGG
>NZ_HG917972.2(region:713804-714430)	unknown	11560(Singleton)
GCCCGCGTTGGCAAAGCCGGTGCTGTAGTTGCCCGTGTTGTACCAGCCCGTGTTGTAGTCGCCCCGGTTG
GCGGCGCCGGTGTTGACGTCACCCGTGTTGAACCAGCCGGTGTTGTAGTCACCCACATTGGCGATACCGG
TGTTGACCATCCCGGTGTTGAACAGGCCCGTATTGGTGCTGCCGGCGTTGCCGAATCCGGTGTTGAGGCT
GCCGCTGTTGCCGATGCCCCAGTTTCCGGTGCCGGAGTTTCCGATCCCGACGTTGTTGGTGCCCGAGTTG
AACAACCCGATGTTGCCGCTGCCCGAGTTCAGCCCGCCGGCGAAATTCACGCCCCGCTGGCCAGCACCGG
TAAGGCCGATGCCGATGTTGCCGTTGCCGGTGTTGCCGAAGCCGAAGTTGCCGTTGCCGGTGTTGCCGAC
GCCGATGTTGTTGTCGCCGGTGTTGCCGAAGCCGATGTTGTTGAACGCGTCCGTCAGCCGCGCTCCGGCG
TTTCCGAACCCGATGTTGCCGCTGCCGATGTTCCCGCTGCCGAGGTTGTCGGAGCCGACGTTGCCGAATC
CGAAGTTCGCGCTACCGATGTTTGCGCTGCCCACATTGAAGTCGCCGACGTTTCCGCTGCCCACGTT
>NZ_CP009697.1(region:2323550-2323898)	tandem	cluster1455
ACCCGTTGCTCCTGTTATTCCTGTCGCTCCCGTTGGACCCGTTACTCCCGTTATTCCTGTTGCTCCTGTT
ATTCCTGTCGCTCCTGTTACTCCCGTTACTCCCGTTGCTCCTGTTGCTCCTGTTGCTCCTGTTGCTCCTG
TTGCTCCCGTTATTCCTGTCGCTCCCGTCGGACCTGTTGCTCCCGTTGGACCCGTTGCTCCCGTTGCTCC
TGTTATTCCTGTCGCTCCCGTTGGACCCGTTACTCCCGTTATTCCTGTTGCTCCTGTTATTCCTGTCGCT
CCCGTTATTCCTGTCGCTCCTGTTACTCCCGTTACTCCCGTTACTCCTGTTGCTCCTGTTGCTCCCGTT
>NZ_CP013236.1(region:4741419-4741907)	tandem	cluster1227
CGTGCTCACGCCAGTCGACGCCGAAGTCGACAGCGACGTAATGCCGGTCGAAGTCGAGGTCGACAGGGAT
GAAACGCTGCTGTTAGTCGTGCTCAGGCCGGTAGATGTGGATGTCGACAGCGAAGAAACATTGCTATTGG
TGGTACTGACGCCGCTCGACAGTGAAGTGACGTTGCTTGTGACTGTACTCAAGCCAGTCGACGCCGAAGT
CGACAGCGATGTGATACCGGTTGAAGTCGAAGTCGACAGTGATGAAACACTGCTATTAGTCGTGCTCAGG
CCAGTTGACGCAGATGTCGACAGTGAGGACACGTTGCTGTTGGTCGTGCTAAGACCGCTAGACAACGAAG
TGACGTTGCTGGTGACCGTGCTCAAGCCAGTCGAGGCCGAAGTCGACAGCGACGTAATGCCGGTCGAAGT
CGAGGTCGACAAGGACGAAACACTACTGTTGGTCGTGCTCAGTCCGGTAGACGCAGACGTCGACAGCGA
>NC_020247.1(region:1940520-1941004)	tandem	cluster3252
ATGGCTTTTGTGTTCTCCTCTGTCATTTTCCTTAATTCAGCTATAGCCTTTGTGTTCTCCTCTGTTTGCT
TCCTAAGTTCAATAATGGCTTTTGTGTTCTCCTCTGTCATTTTCCTTAATTCAGCTATAGCCTTTGTGTT
CTCCTCTGTTTGCTTCCTAAGTTCAATAATGGCTTTTGTGTTCTCCTCTGTCATTTTCCTTAATTCAGCT
ATAGCCTTTGTGTTCTCCTCTGTTTGCTTCCTAAGTTCAATAATGGCTTTTGTGTTCTCCTCTGTCATTT
TCCTTAATTCAGCTATAGCCTTTGTGTTCTCCTCTGTTTGCTTCCTAAGTTCAATAATGGCTTTTGTGTT
CTCCTCTGTCATTTTCCTTAATTCAGCTATAGCCTTTGTGTTCTCCTCTGTTTGCTTCCTAAGTTCAATA
ATGGCTTTTGTGTTCTCCTCTGTCATTTTCCTTAATTCAGCTATAGCCTTTGTGTTCTCCTCTGA
>NZ_CP013733.1(region:1418588-1418821)	unknown	cluster659
ATTTTACCATATAAACAATTAATAATAGGCTAAAACTGGATTGTCATTATGCTTTTAATGGCTTTTATTT
TACCATATAAACAATTAATAATAGGCTAAAACCATTACCGCAGTTTCTACACTTCTTGATACATTTTACC
ATATAAACAATTAATAATAGGCTAAAACCCCGTCCCAGGAACACCAACCAAAAATATAATTTTATCATAT
AAACAATTAACAATAGGCTAAAAA
>NZ_CP012885.1(region:28440-28611)	unknown	cluster444
GGTAGCCCTGCTGCGGCGGGTAGCCGCCGTGCCCCTGGTCGGGGTAGCCAGCCTGTCCCTGGTAACCGCC
CTGGTCTTGGTAGCCCTGTTGCGGCGGGTAGCCGCCTTGCTCCGGGTAGCCGCCCTGCTCGGGCTGGCGC
GGTGGGTAGCCCTGCTGAGGTGGGTAGCCGCC
>NZ_CP009485.1(region:2511761-2511968)	tandem	cluster2763
GAGCGCTGAAGCGTTCGCTTCGGTCGACCGCCGCGGGGCCAGAGTAAAGCGCTGAAGCGCTGACTCTGGC
CAACCACGGCATGGGATCGGAGTAAGCGCTGAAGCGCTGACTCCGATCGACCGCCGCGGGGCCAGAGTAA
AGCGCTGAAGCGCTGACTCTGGCCGACCACGGCATGGGATCGGAGTAAGCGCTGAAGCGCTGACTCCG
>NZ_CP006777.1(region:1588985-1589123)	unknown	cluster3594
TATATAAACAATTTAAAATAAAATTATATTGTTTGTAATCTGCTAATTATAAAACCTATATAAACAATTT
AAAATAAAGTTTGGTGTGAATATTACATATTTAGATGATTTGTAATCTATATCAACAATTTAAAATAAA
>NC_017803.1(region:9175818-9176020)	tandem	4692(Singleton)
GCGGAGCCGCCACGGCCAATGCCGGCGCCACCACCGCCGATCCCGGCGCCGCCACCGCCACCACCGCTCA
TCCCGGCTCCACCACCGCCGACCCCGGCGCCACCACCGCCACCACCGCTCATCCCGGCTCCACCACCGCC
GATCCCGGCGCCACCACCGCCACCACCGCCCATCCCGGCGCCACCGCCGCCACCACCGCCGCC
>NZ_CP014928.1(region:6789-6943)	unknown	cluster1291
TCCGATTTTCGGATTTTCGCTCGTAGCAAGGGTTTGCGGGGTGTCGTCAACGAACTTTCGCGAACGTCCG
ATTTTCGGATTTTCGCTCGTAGCAAGGGTTTCAACGGTCTCCCGCGAACGTCCGATTTTCGGATTTTCGC
TCGTAGCAAGGGTTT
>NC_009767.1(region:3980358-3980745)	tandem	2005(Singleton)
GCGAGATAAATCTCACGCGACGCCATGGTTGGGCGCTGCTCACCGCTCCCCGCTCCACCAATGCGAGATA
AATCTCGCGCGATGCCATGGTCGGGCGCTGCTCACCGCTTCCCCTCTCCACCAATGCGAGATAAATCTCG
CGCGACGCCATGGTTGGGCGCTGCTCGAATCTCCATAAATGCGAGATGAATCTCGCGCTACGCCATGGTT
GGGCGCTGCTCGAATCTCCATAAATGCGAGATAAATCTCGCGCGACGCTATTGTCGGACGCTGCTCGAAT
CTCCATAAATGCGAGATGAATCTCGCGCGACGCCATGGTTGGGCGCCTCGCGCCTCGTCCCTCTCCACAA
ACGCGAGATAAATCTCGCGCGACGCCATGGTCGGGCGC
>NC_017595.1(region:1240361-1240533)	unknown	4608(Singleton)
CCATAATTATAGCCATAGTTATAGTTTGGATAGTAATTATTGTAACCGTAGTTATAGCCATAATTGTAAT
TATAGCCTGGATAATAGCCATTGTAACCGTAGTTATAGCCATAATTGTAATTATAGCCTGGATAATAACC
ATTGTAGCCGTAGTTATAACCATAGTTTGGATA
>NZ_CP010951.1(region:1936522-1936970)	tandem	8585(Singleton)
CAGGCGTCGGTGCGGGTGTCGGTGCGGGTGTCGGTGCAGGCGTCGGTGCAGGCGTCGGCGCAGGTGTCGG
CGCGGGTGTCGGTGCCGGCGTCGGCGCGGGTGTCGGTGCCGGCGTCGGCGCAGGCGTCGGTGCAGGCGTC
GGCGCGGGCGTCGGCGCGGGCGTCGGCGCGGGCGTCGGTGCAGGTGTCGGTGCAGGCGTCGGTGCAGGCG
TCGGCGCGGGCGTCGGCTCGGGCGTCGGCGCGGGCGTCGGTGCAGGCGTCGGTGCGGGCGTCGGTGCGGG
CGTCGGTGCGGGCGTCGGCGCAGGCGTAGGTGCAGGTGTCGGCTCGGGCGTCGGTGCCGGAGTCGGCGCA
GGCGTAGGTGCAGGTGTCGGCTCGGGCGTCGGTGCCGGAGTCGGCGCAGGCGTGGGTGCAGGTGTCGGCG
CTGGCGTCGGTGCCGGTGTGGGTGCCGGC
>NC_022369.1(region:820997-822075)	tandem	5932(Singleton)
TTGACAGAATCGTTGACTGAATCAACACAAGATTCTAAATCAGAGTCGACCTCACTATCAGACTCATTGT
CAGAATCAACACAAGATTCTAAGTCAGAGTCAGCCTCACTTTCAGATTCGTTGTCAGAATCAACACAAGA
ATCAACACAAGATTCTAAATCAGAGTCAAGCTCGCTTTCAGATTCATTGTCAGAATCTGTACAAGATTCA
ACACAAGATTCTAAGTCAGAGTCGACCTCACTTTCAGATTCGTTGTCAGAATCTGTACAAGATTCTAAAT
CAGAGTCAAGCTCGCTTTCAGACTCATTGTCAGATTCTGCACAAGATTCTAAGTCAGAATCAGCCTCACT
TTCAGACTCATTGTCGGATTCTGTACAAGATTCAACACAAGATTCTAAGTCAGAGTCAGCCTCGCTTTCA
GATTCGTTGTCAGAATCTGTACAAGATTCTAAATCAGAGTCGACCTCACTTTCAGATTCATTGTCAGATT
CTGCACAAGATTCTAAGTCAGAGTCAAGCTCACTTTCAGATTCGTTGTCGGATTCTGTACAAGATTCAAC
ACAAGATTCTAAATCAGAGTCAAGCTCGCTTTCAGATTCATTGTCAGAATCTGTACAAGATTCAACACAA
GATTCTAAGTCAGAGTCGACCTCACTTTCAGACTCATTGTCAGATTCTGCACAAGATTCTAAGTCAGAGT
CAGCCTCACTTTCAGATTCGTTGTCAGAATCAACACAAGATTCTAAGTCAGAGTCGACCTCACTTTCAGA
TTCGTTGTCAGAATCTGTACAAGATTCTAAATCAGAGTCAAGCTCGCTTTCAGACTCATTGTCAGATTCA
ACACAAGATTCTAAGTCAGAGTCAAGCTCGCTTTCAGACTCATTGTCAGATTCTGCACAAGATTCTAAGT
CAGAGTCAGCATCGCTTTCAGATTCATTGTCGGATTCATTGTCAGATTCAACACAAGATTCTAAATCAGA
GTCAAGCTCGCTTTCAGATTCATTGTCAGATTCAACACAAGATTCTAAATCAGAGTCAAGCTCGCTTTCA
GATTCATTGTCAGATTCTGCACAAGATTC
>NZ_CP012288.1(region:1406882-1407264)	tandem	cluster1789
ACCTCAGGTGGCACAACAAAGACACCAGGCGGTACAACAACGACAACAACGCCGGGTGGTACAACGACAA
CAACAACACCAGGTGGCACAACAACGACACCAGGTGGAGAAGTAACAACACCAGGCGGTACAGTAACAAC
GCCGGGTGGTACAATAACAACGCCAGGTGGCACAACAAAGACACCAGGTGGAGAAGTAACAACACCAGGC
GGTACAATAACAACGCCAGGTGGCACAGTAAAGACACCAGGTGGAAAAGTAACAACGCCAGGTGGTTCAA
CTATTACGCCAGGTGGTACAAAAACAACACCAAATGGTACGGTAACATCGCCAGGTGGCACAACAATAAA
GACACCAGGTGGCACAACAATAACTCCAGGTGG
>NC_018512.1(region:2593-2747)	unknown	4877(Singleton)
TGGTGTAACAGGGCCTACTGGTTTGCCAGGTCCAACAGGTCCAGGAGCTGGTGCAACGGGCCCAACAGGT
CCTGCAGGCCCAACAGGTCCTGGTGGTGGTGCAACCGGTCCGACTGGTCCAACTGGACCTGGTGGTGGTG
CAACCGGTCCAACAG
>NC_011246.1(region:43-468)	unknown	2381(Singleton)
ATACAAAAATCAACAAACAGCACCTATAGTTTAAAAAGTAAACAGGATAAATTAAACAAACTAAGAAAAG
GAACAAGAAATACGACAGAAAAAATAAAAGAAAAACCATTAGAATTAGAAAAGAAAATACAAGAAGCAAA
GAAACAAGACAAAAAAGCACAAGAAGCACAACAATTAGAATCAGAACTAGAATCAGCAAGAAAAAAACAA
GAAGAAATAAGGGAAACAAAATTACAAAAAGAAAAAGAACAAGAAGCACAACGATTAACATCAGAACTAG
AATCAGAACTAGAATTAGCAAGAAAAAAACAAGAAGAAATAAGGGTAGCAAAAGCACAAGAAGCAGAACA
AAAAAGAAAAAAACAATTAGAGTTAGAGGAACAAATAGCAGAAAGGGGAATAATAGCAATAGAAGAAAAA
ATAGAA
>NZ_CP011125.1(region:5281805-5282125)	unknown	8709(Singleton)
CACCACCGCGACGAGGCGGTCGCCGGCTGTCGAGACCATCGGTGGCCACCGCGGCGAGGCCGGTCGCGCG
CTCCGAACCATTCGCGACCACCTCGGCGAGGCGGTCGCGAGCCTCCGAACCACTCGCGACCACCGCGACG
AGGCGGTCGCCCATGGTCCAGACCATCGACGACCACCGCGACGAGGCGGTCGCCCGTGGTCTGGTGGCCC
GAGACCGCCGCAACGAGGTGGTCGCCGGTGGTTGGGACCATCGCCGACCACCCCGACGCGCTGGTCGCTG
GTGGTTGAGACCATCGCGCACCGCCTCGACGCGGCGTTCGC
>NZ_CP014840.1(region:3404173-3405215)	tandem	10535(Singleton)
GTGCCTGTGGCTCCCGTGGCTCCTGTTGCTCCGGCTGGTCCGGCGTCCCCGGTAGCTCCCGTGGCTCCCG
TGGCTCCGACTGGTCCGACGTCCCCGGTAGCTCCCGTGGCTCCCGTCGCTCCGGCTGGTCCGGCGTCTCC
TGTAGCTCCCGTCGCTCCGGTGGCTCCGGCTGGTCCGATGTCCCCTGTAGCTCCCGTGGCTCCCGTCGCT
CCGGTGGCTCCGGCTGGTCCGGCGTCTCCTGTGGCTCCCGTGGCTCCCGTCGCCCCGGCTGGTCCGACGT
CCCCGGTAGCTCCGGTGGCTCCGGCTGGTCCGGCGTCTCCTGTAGCTCCCGTGGCTCCCGTCGCTCCGGC
TGGTCCGGCGTCTCCTGTAGCTCCCGTGGCTCCCGTCGCTCCGGTGGCTCCGGCTGGTCCGGCGTCTCCT
GTGGCTCCCGTGGCTCCCGTGGCTCCCGTGGCTCCGGCTGGTCCGGTGGCTCCGGCTGGTCCGACGTCCC
CGGTAGCTCCCGTCGCTCCCGTGGCTCCGGCTGGTCCGACGTCCCCGGTAGCTCCCGTGGCTCCCGTTGC
TCCGGTGGCTCCGGCTGGTCCGACGTCCCCGGTAGCTCCCGTGGCTCCCGTTGCTCCGGTGGCTCCGGCT
AGTCCGGCGTCCCCGGTAGCTCCTGTGGCTCCCGTTGCTCCGGTGGCTCCGGCTGGTCCGACGTCCCCGG
TAGCTCCCGTCGCTCCCGTTGCTCCGGTGGCTCCGGCTGGTCCGACGTCCCCGGTAGCTCCGGTGGCTCC
GGCTGGTCCGGCGTCTCCTGTAGTTCCCGTGGCTCCGGTGGCTCCGGCTGGTCCGGCGTCTCCTGTAGCT
CCCGTGGCTCCCGTCGCTCCGGCGTCCCCGGTAGCTCCGGTGGCTCCCGTTGCTCCGGTGGCTCCGGCTG
GTCCGACGTCCCCGGTAGCTCCCGTTGCTCCGGTGGCTCCGGCTGGTCCGGCGTCCCCGGTAGCTCCTGT
GGCTCCGGGCAGTCCTGGTGGTCCTGGTGGTCCTGGTGGTCCTGTGGTCCCCGTGGCTCCAAT
>NZ_CP016793.1(region:2608404-2609044)	tandem	11260(Singleton)
GGGCGACATTCACCGGCGCCGCATGGTTCAGCGAGGCGACGTTCACCGGGGCCGCGTGGTTCAGCGAGGC
GACGTTCACCAGCGCCGCAGTGTTCAACGAGGCGACGTTCACCAGCGCCGCGCGGTTCAACGAGGCGACG
TTCACCGGGGCCGTGTGGTTCGACGGGGCGACGTTCACCGGCGACGCGCGGTTCAGCAAAGCGACGTTCA
CCGGCATCACGGTATTCAACGGGGCGACGTTCACCAGCGACGCGCGGTTCAACGAGGCGACGTTCACCGG
CGACGCGATGTTCGGCGGGACGACGTTCATCGAGGCCGCGCAGTTCAACAGAGTGACGTTCACCAGCGAC
GCGCACTTCGACGAAGCGGCGTTCACCGGCGACGCGCACTTCGACGAAGCGGCGTTCACTGGCGACGCGC
ACTTCGGCGAAGCGGCGTTCAGCAGGGCCGTGCGGTTCAGCAAGGCGATGTTCACTGGCGACGCGCACTT
CGGCGAAGCGGCGTTCACCGGCAACGCGCACTTCGACGAAGCGGCGTTCACTGGCGACGCGCACTTCGGC
GAAGCGGCGTTCAGCAGGGCCGTGCGGTTCAGCGAGGCGATGTTCACTGGCGACGCGCACTTCGGCGAAG
CGACGTTCACC
>NZ_CP016192.1(region:4236933-4237068)	tandem	cluster3600
GGCGCGGCCTTCTTGGCCGGAGCCTTCTTGGCCGGGGCGGCCTTCTTGGCAGCAGCCTTCGCCGGCGCAG
CCTTCTTGGCCGGGGCAGCCTTTTTGGCGGGGGCCTTCTTGGCCGGGGCGGCCTTCTTGGCCGGAG
>NC_016043.1(region:96671-97134)	unknown	3942(Singleton)
GAGGAACGTGAAGCACGTGAGGCTGAAGAAAGACGCAAACGTGAAGCCGAAGAGCAAGAACGCAAAGAAC
GAGAAGAGCGTGAAGCCCGTGAAGCACGTGAGGCGGAAGAAAAACGTAAACGCGAAGAAGAGGAAGAGCG
CAAAGCACGTGAGGCTCGATTGGCTCAGGAAGCTGAAGAACGCCGTTTGCGTGAAGATGAGGAGCGTAAG
GCACGCGAACTACGCGAAGCTGAAGAAAAACGCAAACGTGAGGAAGAAGAGCGAAAAGCACGCGAGGCAC
GATTGGCTAAGGAGGCTGAAGAGCGTCGTTTGCGTGAAGCCGAGGAGCGTAAAGCACGCGAATTACGTGA
AGCTGAAGAAAAACGCAAGCGTGAGGATGAAGAGCGAAAAGCTCGCGAGGCACGATTGGCTAAGGAGGCT
GAAGAGCGTCGCTTGCGTGAAGCCGAGGAGCGTAAAGCACGCGA
>NZ_CP013055.1(region:1315694-1316906)	tandem	cluster303
CAACGGGTTCAACAGGTCCAACCGGAGCGACAGGTTCAACAGGTCCGACGGGAGCAACGGGAGCAACAGG
AGCAACGGGTTCAACAGGAGCAACAGGTCCGACGGGATCAACAGGTCCGACGGGATCAACAGGTCCAACG
GGTTCAACAGGTCCGACGGGATCAACAGGTCCAACGGGAGCAACGGGTTCAACCGGTTCAACAGGTCCAA
CAGGTCCAACAGGTCCAACGGGATCAACAGGTCCAACGGGAGCAACAGGTCCAACGGGAGCAACAGGTCC
GACGGGTTCAACAGGTCCGACGGGATCAACAGGTCCAACGGGTTCAACAGGTCCAACAGGATCGACGGGA
TCAACAGGTCCAACGGGTTCAACCGGTCCGACGGGTTCAACAGGTTCAACCGGAGCGACAGGTTCAACAG
GTTCAACAGGTCCGACGGGAGCAACAGGTCCAACAGGATCAACGGGAGCAACAGGTCCAACGGGAGCGAC
AGGTTCAACAGGTTCAACAGGTTCAACAGGTCCAACGGGAGCGACAGGCTCAACGGGAGTAACAGGTCCA
ACGGGAGCAACGGGATCAACAGGAGCAACAGGTCCAACGGGTTCAACAGGCTCAACAGGTCCAACGGGAG
CAACAGGTCCGACGGGAGCAACAGGTCCAACGGGATCAACGGGTTCAACCGGTTCAACGGGTTCAACCGG
TCCAACGGGAGCAACAGGTCCGACGGGTTCAACAGGTCCAATAGGAGCAACAGGTCCAACGGGAGCAACA
GGTCCGACGGGTTCAACAGGTCCAACAGGAGCGACAGGATCAACAGGTCCGACGGGAGCAACAGGTCCAA
CAGGATCAACGGGAGCAACAGGTTCAACAGGATCGACGGGAGCAACAGGTCCAACGGGAGCAACAGGTCC
GACGGGTTCAACAGGTCCGACGGGAGCAACGGGTTCAACCGGTTCAACAGGTCCAACAGGTCCAACGGGA
GCAACAGGTCCAACAGGATCAACGGGAGCAACAGGTTCAACAGGATCGACGGGATCAACAGGTCCAACGG
GATCAACGGGTTCAACCGGTTCAACAGGTCCAACAGGATCAACGGGATCAACAGGTCCGACGGGATCAAC
AGGTCCAACGGGATCAACGGGTTCAACAGGATCAACAGGTCCGACGGGAGCGACAGGTCCAACGGGATCA
ACGGGTTCAACAGGTCCAACCGG
>NC_018143.2(region:3932839-3933404)	unknown	cluster1275
CGGCTCCGGCGGGCAAGGCGGCACCGGCGGCGCGGGCGGCGCCGGTGGTGCTGGCGGTGTCGGCGCCGAC
AACCCCACCGGCATCGGCGGCACCGGCGGCACCGGCGGGAAAGGCGGCGCCGGCGGGGCCGGCGGGCAGG
GCGGTAGCAGCGGTGCCGGCGGCACCAACGGCTCTGGTGGCGCTGGCGGCACCGGCGGACAAGGCGGCGC
CGGGGGCGCTGGCGGGGCCGGCGCCGATAACCCCACCGGCATCGGCGGCGCCGGCGGCACCGGCGGCACC
GGCGGAGCGGCCGGAGCCGGCGGGGCCGGTGGCGCCATCGGTACCGGCGGCACCGGCGGCGCGGTGGGCA
GCGTCGGTAACGCCGGGATCGGCGGTACCGGCGGTACGGGTGGTGTCGGTGGTGCTGGTGGTGCAGGTGC
GGCTGCGGCCGCTGGCAGCAGCGCTACCGGTGGCGCCGGGTTCGCCGGCGGCGCCGGCGGAGAAGGCGGA
GCGGGCGGCAACAGCGGTGTGGGCGGCACCAACGGCTCCGGCGGCGCCGGCGGTGCAGGCGGCAAGGGCG
GCACCG
>NC_014375.1(region:1487161-1487468)	unknown	3288(Singleton)
CGGACCTGTCGATCGGCGGGTCGGGCAGCATCCGCGCCGGGACGTCCGGAAGCCTGGAAGCGGCCATCGG
CGGTTCGGGCCGGGTCACGGCGGGCGCGACCGGCGACCTCGACGCCGCCATCGGCGGTTCGGGCACCATC
ACCGTCACCCAGGCGACCGGCGCGGTGGAAGCGGCGATCGGCGGGTCGGGCGATGTGCGCGTCGGCGGCG
GGCGGCCCCGTTCCGTCGACGCCTCCATCGGCGGCTCGGGCGACATCGTGATCCAGGGCGACACCGGTCC
GCTGGAGGCCGCCATTGCCGGATCGGGC
>NC_013757.1(region:756391-756559)	tandem	3054(Singleton)
GGACCGGTCGGCCCGGCCGGCGAGCCCGGCGAGAAGGGTGCCAAGGGCCCGGTCGGCCCCGCCGGCGAGC
AGGGCGAGAAGGGTGCCAAGGGCCCGGTCGGCCCCGCCGGCGAGCGCGGCGACAAGGGCGCCAAGGGCCC
GATCGGCCCGGTCGGTCCCGTCGGTGAGC
>NZ_CP014914.1(region:8361-8515)	unknown	cluster1434
CCCTTGCTACGAGCGGAAGTTCAAAAAATGAACTTCCGCGGGAGACCGTTGAAACCCTTGCTACGAGCGG
AAGTTCAAAAAATGAACTTCCGCATAAGTTCGTTGACAACAGCTCTCAAACCCTTGCTACGAGCGGAAGT
TCAAAAAATGGACTT
>NZ_CP004386.1(region:2609165-2609460)	unknown	6506(Singleton)
CACCTATGCGGGCGGCACGACGGTCAACGCGGGCATGGTCGTCGTCGGCAACGGCAGCGCGCTCGGCACG
GGCGGCCTCACGGTGAACGGCGGCGGCGTGTCGCTGGGCGGCTCGAGTGTGACGCTGCCGACGCTGAACG
GCGCGGCGGGCGGCACGATCGACACCGGCGCCGGCAGTCTCGCCGTGACGGGCGGCGGCAGCTTCGGCGG
CGCGCTGACGGGGGGCGGCTCGCTCGCCGTGTCGGGCGGCGCGCCGCTCACGTTGACGGGCGCGAACACG
TTTACGGGCGGCACGA
>NC_014472.1(region:3867825-3868039)	unknown	cluster557
AAGGTGTTACCCGCCAAGCTCAAGGCCTGGTCATCAGTGCTCACATATCCACTAAGGTCTACCGAGTTGC
CATCGGCAATCGATAAGGTGTTACCGGCCAAACTCAAGGTCTGGTCATCTGTGTCCGTATCATCCAAGTA
TCCACTAAGGTCAACGGTTCCACCATCCTCCAAGGTCAAGGTGTTACCGGCCAAGCTCAAGGCCTGGTCG
TCAGT
>NC_010531.1(region:206180-206352)	unknown	2227(Singleton)
GCTGCTAAAAAAGTAGCTAAAAAGCGTCCTGCTGCTAAAAAAGTAGCTGCAAAAAAGGTTGCTAAAAAGC
GTCCTGCTGCTAAAAAAGTAGCTGCAAAAAAGGTTGCTAAAAAGCGTCCTGCTGCTAAGAAGCCTGCTGC
TAAAAAAGCTGCAAAAAAGGTTGCTAAAAAGCG
>NC_016779.1(region:796622-796968)	tandem	cluster195
GCTTTAGCCGCTTCACGAGCTTTAGCTGCCTCTTGAGCTTCAGCTGCTTCTTGAGCCTTAGCTGCTTCAC
GAGCTTTAGCTGCTTCTTGAGCTTTAGCCGCTGCTTGAGCTTCAGCTGCTTCTTGAGCTTTAGCTGCTTC
ACGAGCTTTAGCTGCTTCTTGAGCCTTAGCTTCTGCTTGAGCTTCAGCTGCTGCCTGAGCCTTAGCTTCT
GCTTGAGCTTTAGCTGCTTCACGAGCTTTAGCTGCCTCCTCGGCTTTAGCCGCTGCTTGAGCTTCAGCTG
CTTCACGAGCTTTAGTTGCCTCTTGAGCTTTAGCTTGCGTTTCAGCTACTTCACGAGCTTTAGTTGC
>NC_010582.1(region:121194-121426)	Simple_repeat,Simple_repeat	2243(Singleton)
ACTCCAGCTCCGGCTCCAGCCCCAGCTCCAGCTCCAACTCCAGAAGCCCCAGCTCCAGCTCCAGCTCCAG
CTCCGGCTCCTAAACCAGCTCCGGCTCCTAAACCAGCTCCGGCTCCTAAACCAGCTCCGGCTCCTAAACC
AGCTCCGGCTCCTAAACCAGCTCCAGCTCCGGCTCCTAAACCAGAAAAGCCAGCAGAAAAACCAGCTCCA
GCTCCTAAACCAGAAACTCCAAA
>NC_012659.1(region:2006690-2007066)	tandem	cluster3284
TGTTTGCGAGCTTGTTCATCAGCCAGACGTTTTTGCTCTTCTTGTTGTTTACGAGCTTGTTCATCAGCCT
GGCGTTTTTGCTCTTCTTGTTGTTTACGAGCTTGTTCATCAGCCTGGCGTTTTTGTTCTTCTTGTTGTTT
ACGAGCCTGTTCATCAGCCTGGCGTTTTTGTTCTTCTTGTTGTTTACGAGCCTGTTCATCAGCCTGGCGT
TTTTGTTCCTCTTGTTGTTTACGAGTTTGTTCATCAGCAAGACGTTTTTGTTCTTCTTGTTGTTTACGAG
CTTGTTCATCAGCCTGGCGTTTTTCATCCTCTTGCTTACGAGCTTGTTCATCGGCTTGACGTTTCTCATC
TTCTTGCTTTTGAGCTTTTTCGTCCGC
>NZ_CP004021.1(region:477836-478237)	tandem	6479(Singleton)
TTGATACTCTTTGTTATTAAGACGGTATTGCCTTTGATACTCCGCTACTTTTTCTTTGTTATTAAGACGG
TATTGCCTTTGATACTCGGCTGCTCCTTCTCTGTTATTAAGATAGTATTGCTTTCGTCTTTCTCTTAATT
TTTCCCTGTTGTTTAGGTAATATTGCCTTTGTTTTTCTTTGTTATTAAGGTGGTATTGCCTTTGTTTTCC
TTTGTTATTAAGACGGTATTGCCTTTGATACTCCGCTATTTCTTCTTTGTTATTAAGGCGGTATTGCCTT
TGATACTCCGCTATTTCTTCTTTGTTATTAAGACAGTATTGCCTTTGATACTCTGCTATTTCTTCTTTAT
TGTTTAGGTAATATCGCTTTCGTTTTTCTCTTACTTCTTCTTTATTGTTTAG
>NZ_CP012201.1(region:5467464-5468221)	unknown	9334(Singleton)
AAAGCCGCTGCCAAGCCAGCAGTGAAAAAAGCCGTCGCCGCTAAACCAGCAGCGAAAGCCGCCGCTAAGC
CAGCAGTGAAAAAAGCCGCTGCCAAACCAGTAGCGAAGAAAGCCGCAGCGAAGCCAGTGGCCAAGAAAGC
CGCTGCCAAGCCAGCAGCAAAACCAGCAGCGAAGAAAACCACTGCCAAGGCAGCCGCCAAGCCAGTAGCG
AAGAAAGCAGCAGCGAAGCCAGCCGCCAAAAAAGCGGCAGCCAAGCCAGCAGCGAAAAAAGTCGTAGCGA
AAACCGCAGCTAAACCAGCAGCGAAAAAAGCCGCAGCGAAGCCAGTGGCCAAGAAAGCTGCTGCCAAGCC
AGCAGCGAAAAAAGCCGTAGCGAAAACCGCAGCCAAACCAGCAGCCAAGAAAGCCGCTGCTAAACCGGCC
GCTAAAAAAGCCGCTGCCAAACCAGCTGCCAAGAAAACCGTAGCGAAAGCCGCCGCTAAACCAGCAGCGA
AGAAAGCCGCCGCCAAGCCAGCCGCCAAGCCAGCCGCCAAGAAAGCTGCTGCGCCGAAAGCTGCTCCGAA
AGCTGCCGCTAAACCAGCCGCCAAGAAAGCTGCCGCTCCTAAAGCCGCTGCCAAGCCAGCTGCTAAACCA
GCCGCCAAACCAGCTGCCAAAAAAGCCGCTGCTAAACCAGCTGCCAAGCCGGCCGCTAAACCAGCCGCCA
AACCAGCTGCTCCCGTAGCTGCCAAACCAGCTGCCAAGCCAGCCGTGAAAAAAGCCGC
>NC_014664.1(region:2438238-2438984)	tandem	3404(Singleton)
GATGCCGATCACCGCATTGCCGGTTCCAACGCCGGAAGTCTGGTTCGCATAGCCAATGACGAGATTGCCG
GAAGCGGTGCCCGAAGCGCTGTTGTCATCTCCGAAGACAGCGTTGCCGGTCCCGACGCCCGAGGCCTTGT
TGCGGTCGCCGCGGACGATATTGCCCGAACCCGTGCCGGATGCGCTGTTGTCGTCGCCGAGTACGAGGTT
GCCGGACGCGACGCCGGAGGCTGCGTTGCGGTTGCCGCGAACGAGGTTGCCCGAAGCCGTGCCGGATGCG
CTGTTGTCGTCGCCGAGTACGAGGTTGCCGGACGCGACGCCGGAGGCTGCGTTGCGGTTGCCGCGAACGA
GGTTGCCCGAAGCCGTGCCGGATGCGCTGTTGTCGTCGCCGAGTACGAGGTTGCCGGACGCGACGCCGGA
GGCTGCGTTGCGGTTGCCGCGAACGAGGTTGCCCGAAGCCGTGCCGGATGCGCTGTTGTCGTCGCCGAGA
ACGAGGTTGCCGGACGCGACGCCGGACGCTGCGTTGCGGTTGCCCGCGACGAGATTGCCCGAAGCTGTGC
CGGATGCGCTGTTGTCGTCGCCGAGTACGAGGTTGCCGGACGCGACGCCGGAGGCTGCGTTGCGGTTGCC
GCGAACGAGGTTGCCCGAAGCCGTGCCGGATGCGCTGTTGTCGTCGCCGAGTACGAGGTTGCCGCTGATG
AAGCCCGAGGCCTTGTTGCGGTCGCCGCGCACGATGTTGCCCGAGCC
>NZ_CP009513.1(region:2606529-2606643)	tandem	cluster3576
TCAGTTTTAGATAGTCAGATTAAATAATCAGTTTTAGATAGTCAGTTTTAGATAGTCAGTTTAAATAATC
AGTTTAAATAATCAGTTTAAATAATCAGTTTTAGATAGTCAGTTT
>NZ_CP012332.1(region:1769439-1770805)	tandem	9368(Singleton)
GGCGACGGCGAGCGGCCGCGTGCCAGTGGTTTCGGGTTCAAGCGTGAGGGCGAGCGGCCGCGGACCGGCG
GCTTCGGCCCCAGGCGTGACGGCATCAGGCCGCGTTCGGGCGGCTTCGGACCGCCGCGCGACGGCGACCG
TCCGCGATCGAACAGCTTCGGCCCCCGGCGCGACGGCGACAGGCCGCGCTCGAACAGCTTCGGCCCCAGG
CGCGACGGCGATCGGCCGCGGTCTGGCGGCTTCGGGCCTCCGCGCGACGGCGATCGGCCCCGCTCTGGCG
GCTTCGGTCCGCCGCGCGACGGCGACAGGCCGCGCTCGAACAGCTTTGGCCCGCCGCGCGACGGCGATCG
GCCGCGCTCGAACAGCTTTGGCCCGCCGCGCGACGGCGATCGGCCGCGCTCGAACAGCTTTGGCCCGCCG
CGCGACGGCGATCGGCCGCGGTCCGGCGGATTCGGACCTCCGCGTGACGGCGATCGACCGCGCTCTGGCG
GCTTCGGACCGCCCCGCGGCGGCGATCGACCGCGGTCCGGCGGTTTCGGACCCCCGCGCGACGGCGATCG
GCCGCGCTCTGGCGGCTTCGGACCTCCGCGCGACGGCGATCGGCCGCGCTCTGGCGGCTTCGGACCTCCG
CGCGTCGGCGATCGGCCGCGCTCGAACAGCTTGGGCCCGCCGCGCGACGGCGATCGGCCGCGCTCTGGCG
GCTTCGGACCTCCGCGCGACGGCGATCGGCCGCGCTCCGGCGGCTTTGGACCTCCGCGCGATGGCGATCG
GCCGCGCTCGAACAGCTTCGGCCCGCCGCGCGATGGCGATCGGCCTCGCTCGAACAGCTTCGGCCCGCCG
CGCGATGGCGATCGGCCGCGCTCGAACAGCTTCGGCCCGCCGCGCGATGGCGATCGGCCTCGCTCGAACA
GCTTCGGCCCGCCGCGCGACGGCGATCGGCCGCGCTCGAACAGCTTCGGCCCGCCGCGCGATGGCGATCG
GCCGCGCTCGAACCGCTTTGGCCCGCCGCGCGACGGCGATCGGCCGCGCTCGAGCAGCTTCGGCCCCCCG
CGCGACGGCGATCGGCCGCGCTCCAACAGCTTCGGCCCCCCGCGCGATGGCGATCGGCCGCGCTCGAACA
GCTTCGGCCCGCCGCGCGATGGCGATCGGCCGCGCCCGAACCGCTTTGGTCCGCCGCGCGACGGCGATCG
GCCGCGCTCGAGCAGCTTCGGTCCGCCGCGCGATGGCGATCGGCCGCGCTCGAGCAGCTTCGGTCCGCCG
CGCGATGGCGATCGGCCGCGCTCGAGCAACTTCGGCCCGCCGCGCGATGGCGATCGTCCGCGCCCGAACA
GCTTCGGCCCGCCGCGCGACGGCGATCGGCCGCGCTC
>NC_008278.1(region:7095397-7095777)	tandem	1553(Singleton)
CGTGATCCCTACGCCCGACGGCGCGACGAGCGGCCGGGTGCCGACGACCGGGCCGACCGCGGACGCGATC
CCTACGGACGCGACGAACGCGCCCCCGCCGGCTACCCCGACGCCGACCGCGACCCCTACGGCCGCGCCCC
CGACGACCGGGCCGACCGCGGACGCGACCCCTACGGACGCGACGAACGCGCCCCCGCCGGCTACCCCGAC
GCCGACCGCGACCCCTACGGCCGCGCCCCCGACGACCGGGCCGACCGCGGACGCGACCCCTACGGACGCG
ACGAACGCGCCCCCGCCGGCTACCCCGACGCCGACCGCGACCCCTACGGCCGCGCCCCCGACGACCGGGC
CGACCGGGGTGGCTACCCCGCCGGACGCGAC
>NZ_CP011314.1(region:301717-302789)	tandem	cluster3382
ATTCTCAACGCTGGCGGGTAAACGGATCCGCTACCGGTGCTCATCCTCAACGCTGGCGGGCAAACAGGGC
CGCTGCCGGTGCTCATCCTCAACGCTGGCGGGTAAACGTGACCGCTGACGGTAGCTATCCTCAACGCTGG
CGGGTAAGCGTGGCCGCTGACGGTGGCTATCCTCAACGCTGGCGGGTAAACGTGGCCGCTGCCGGTGCTC
ATCCTCAACGCTGGCGGGCAAACGGGGGCGCTGCCGGTGCTTATCCTCAACGCTGGCGGGTAAGCGGGGC
CGCTGACGGTGCTCATCCTCAACGCTGGCGGGTAAGCGGGGCCGCTGCCGGTGCTCATCCTCAACGCTGG
CGGGCAAACGGGGGCGCTGCCGGTGCTTATCCTCAACGCTGGCGGGTAAGCGGGGCCGCTGACGGTGCTC
ATCCTCAACGCTGGCGGGTAAGCGGGGCCGCTGCAGGTGCTCATCCTCAACGCTGGCGGGTAAACGTGGC
CGCTGACGGTGGCTATCCTCAACGCTGGCGGGTAAACGTGGCCGCTGACGGTGGCTATCCTCAACGCTGA
CGGGTAAGCGTGGCCGCTGACGGTAGCTATCCTCAACGCTGGCGGGTAAGCGTGGCCGCTGACGGTGGCT
ATCCTCAACGCTGGCGGGTAAACGTGGCCGCTGCCGGTGCTCATCCTCAACGCTGGCGGGCAAACGGGGG
CGCTGCCGGTGCTTATCCTCAACGCTGGCGGGTAAGCGGGGCCGCTGACGGTGCTCATCCTCAACGCTGG
CGGGTAAGCGGGGCCGCTGCAGGTGCTCATCCTCAACGCTGGCGGGCAAACGTGACCGCTGACGGTGGCT
ATCCTCAACGCTGGCGGGTAAACGGGACCGCTGCCGGTAGTCATCCTCAACGCTGGCGGGTAAACGGGAC
CGCTGCCGGTAGTCATCCTCAACGCTGGCGGGTAAGCGTGGCCGCTGTCGGTGGTCACCGTCAACGCTGG
CGGGTAAACAGGGGCGATACCAGTGACCATCCTCAACGCTGACGGGTAAGCGTGGTCGCTGCTGGTGATC
ATCCTCAACGCTGGCGGGTAAAC
>NC_016109.1(region:1633815-1634197)	unknown	3951(Singleton)
CTCGTCGTAGCCGGGCGCGGCGGGCGGGCGCTCCTCCTCGGCGACGGGACCGGCCTCGGGCTCGGCCTCG
GCGACGGGACCGGCCTCGGGCTCGGCCTCGGCGACGGGACCGGCCTCGGGCTCGGCCTCGGCGGCGACGG
GCTCGGCCTCGGACTGGGCCTGGACGGCGGGCTCGGGCTCGGCGGCGACGGGCGCGGCGGCTTCGACTGC
CTCGGGCTCGGCGGCGACGGGCGCGGCTTCGACCTCGACGACCGGCGCCTCGACCGGGGCCTCGGGCTGC
TCGACCGGCGCGACCGGCTCGGTGGCGACCTCGGCCTCGGCCTGGACCTCGGCAGCGGGCTCGGGCTGCG
CGGCCTCGGGCTGCTCGGCGGGGGCCTCCGCAG
>NZ_CP010797.1(region:840723-840949)	unknown	8497(Singleton)
TCGGCGAGCTTGGACGCGCGCTTCTGCGCGACATCGGCCACTTCACTGCGACGATCGGCGGCGACGTCGA
CGAGTTTGGAGCCGCGCTTCTGCGCGAGCTCTGCCAGGTCGGTTCCGCGATGCGCTGCCTTGTCGGCGAG
CTTGGAGCCGCGCTTCTGCGCCTCGTCGGCCAAGTCGCTGCCGCGGTCGGCGGCGAGCTCGGCCAGCTTG
GATCCACGCTTCTGTGC
>NC_016928.1(region:844133-845091)	tandem	cluster442
GGTTCAGATAGTGGTTCAGATTCTGGCAGCGATTCTAATTCAGATAGCGGTTCAGATTCGGGTAGTGATT
CTACATCAGATAGTGATTCAGATTCAGATAGTGATTCAGATTCAGCAAGCGATTCAGATTCAGCGAGCGA
TTCAGATTCAGCAAGTGATTCTACATCAGATAGTGATTCAGATTCAGCAAGTGATTCCGATTCAGCGAGT
GATTCAGATTCAGCAAGCGATTCCGACTCCGACAGTGACTCCGACTCAGATAACGATTCTGACTCAGACA
GTGACTCAGACTCAGATAGCGATTCAGATTCAGAGAGCGATTCCGACTCCGACAGTGACTCGGATTCAGA
TAGTGATTCTGACTCAGACAGCGACTCAGACTCAGACAGCGACTCAGACTCAGACAGTGATTCAGATTCC
GACAGTGATTTAGACTCAGACAGCGACTCAGACTCAGACAGTGACTCAGATTCCGACAGTGACTCGGATT
CCGATAGCGATTCCGACTCAGACAGCGACTCAGACTCAGATAGCGATTCCGACTCAGACAGCGATTCCGA
CTCAGATAGCGACTCAGACTCAGACAGCGATTCCGACTCAGATAGCGACTCAGATTCAGCGAGTGATTCA
GATTCAGACAGTGATTCCGACTCAGACAGCGATTCAGATTCCGATAGCGATTCAGAATCAGATAGCGACT
CCGACTCAGTTAGCGATTCTGACTCAGACAGTGACTCAGATTCAGATAGCAATTCAGAATCAGATAGTGA
TTCAGATTCCGACAGCGACTCAGATTCAGCGAGTGATTCCGACTCAGGTAGTGACTCAGATTCCGATAGC
GATTCCGACTCAGATAGTGATTCAGATTCCGACAGCGACTCAGATTCAACGAGTGATTCCGATTCTGATT
CAACGAGTGACACAGGATCAGACAACGACTCTGACTCAGAAAGTGATTC
>NZ_CP013220.1(region:679777-680400)	unknown	9879(Singleton)
GCTGGGCACGGAGGGCCGACCGGCTGAGGTGCCGGGCATCGATCGTGGTCCGGCTGACTTGCCGGGTACC
GACGGTCGTCCGTCCACTCTGTTGGGCACGGACGGCCGTCCGTCCGACCTGCTGGGCACCGACGGCCGTC
CGTCCGACCTGCTGGGCACGGAGGGCCGTCCGGCTGAGGTGCCGGGCATCGATCGTCGTCCGGCTGACTC
GCCGGGCACGGACGGCCGTCCGTCCAATCTGCTGAGCGTCGACGGCCGTCCGTCCGACCTGCTGGGCACG
GAGGGCCGTCCGGCTGAGGTGCCGGGCATCGATAGTGGTCCGGCTGACTTGCCGGGCACGGACGGTCGTC
CGTCCACTCTGTTGGGCACGGACGGCCGTCCGTCCGACCTGCTGGGCACGGAGGGCCGTCCGGCTGAGGT
GCCGGGCATCGATCGTCGTCCGGCTGACTCGCCGGGCACGGACGGCCGTCCGTCCAATCTGCTGAGCGTC
GACGGCCGTCCGTCCGACCTGTTGGGCATGGACGGCCGTCCGGCTGACGTGCCGGGTACTGATCGCCGTC
CGTCCGGCCCGCCGGGTACTGATCGCCGTCCGGTCGACCCGCCGGGCACCGGCGGCGGCCCGGC
>NZ_CP009280.1(region:2437803-2438448)	unknown	7714(Singleton)
GTGGGAATGCTGCACTACGTACAACAATCATCGGTGGAGCGCCTACGGCTGGCAGAATTGTTGTACCACG
TACAACAATTCAAAAGAAAAGTTGGTTAAATTGCGGAAATGCTGCACCAGATACAACAATTCGTCAGCGA
AACGCTCCAGTTGGGCGGAAGTGTTGCATAAAGTACAACAATCCTCGGCTGAGCGCCTACGGCTGGCAGA
ATTGTTGTACCACGTACAACAATTCAAAAGAAAAGTTGGTTAAATTGCGGAAATGCTGCACCAGATACAA
CAATTCGTCAGCGAAACGCTCCAGTTGGGCGGAAGTGTTGCATAAAGTACAACAATCCTCGGCTGAGCGC
CTACGGCTGGCAGAATTGTTGTACCACGTACAACAATCCAAAAGAAAAGTTGGTTAAATAGCGGAAATGT
TGCACCAGATACAACAATTCGTCAGCGAAACACTCCAGTTGGGCGGAAATGTTGCATAAAGTACAACAAT
TCGTCAGCGAAACGCCCCTGGTGGGCGGAAATGTTGCACTACGTACAACAATCCTCGGCCGAGCGCCTCC
GGCTGGCAGAAATGTTGTACTACGTACAACAACCCAAAAGAAAAGTTGGTTAAATTGCGGAAATGTTGTA
CCACGTACAACAATCC
>NZ_CP009235.1(region:912072-912372)	tandem	cluster2763
CGGAGTCAGCGCTTCAGCGCTTACTCCGATCCCATGCCGTGGTTGGCCAGAGTCAGCGCTTCAGCGCTTT
ACTCTGGCCCCGCGGCGGTCGATCGGAGTCAACGCTTCAGCGCTTACTCCGATCCCATGCCGTGGTTAGC
CAGAGTCAGCGCTTTAGCGCTTTACTCTGGCCCCGCGGCGGTCGATCGGAGTCAGCGCTTCAGCACTTAC
TCCGATCCCATGCCGTGGTTGGCCAGCGTCAGCGCTTTAGCGCTTTACTCTGGTCCCGCGGCGGTCGACC
GAAGCGAACGCTTCAGCGCTC
>NZ_CP009748.1(region:655836-656011)	unknown	cluster1381
GGCTACCCGGGGTACGGTTTTGGCGGCTACGGAGGCTTCGGAGGTTATCCGGGGTACGGTTTCGGCGGAG
GCTACGGCTACCCGGGGTACGGTTTTGGCGGTTACGGGGGTTACGGCGGTTTTGGCGGCTACGGAGGCTT
CGGGGGATATCCGGGGTACGGTTTTGGCGGCTATGG
>NC_019897.1(region:1474458-1474744)	tandem	5282(Singleton)
CGCAAGCCGCTGTAACGCGGTATGCACGTTACAGCCGCGCCGACGGGGTCTCGCGCACCGCTGTAACGCG
GAATGCACGTTACAGCCGCGCCGACGGGGTCTCGCGCACCGCTGTAACGCGGAATGCACGTTACAGCCGC
GTCGACGGGGTCTCGCGCACCGCTGTAACGCGGTATGCACGTTACAGCCGCGCCGATGGGGTCTCGCGCA
CCGCTGTAACGCGGTATGCATGTTACAGCAGCTACTGCCTGGCTCCGCGCACTGCTGTAACGCGGTATCC
GCGTTAC
>NZ_CP009831.1(region:2164124-2164826)	tandem	cluster1
TCGCTGTCCAGCTCGGCTTCGACCGGGATTTCGTCGGCGAACAGTTCGATCGGGTCGTTGTCGACTGCAA
CGTCGAGCAGCATCTCTTCGCTGTCGACTTCCGCTTCGACGGGTATCTCGTCGGCGAACAGCTCGATCGG
ATCGCTGTCGACGGGCCTTAGCTCCACCAATAGCTCGGTTACGTCGCTGTCGACTTCGGCTTCGACCGGC
ATCTCTTCGGCGAATAGCTCGATCGGATCGCTGTCCACGGGCCTGAGCTCGACCAACAGCTCTGTTACGT
CGCTGTCCACCTCGGCTTCGACCGGCATCTCGTCGGCGAATAGTTCGATCGGCTCGTTGTCGACTGCAAC
ATCGAGCAGCATCTCTTCGCTGTCGACTTCCGCTTCGACGGGTATCTCGTCGGCTAATAGCTCCATCGGA
TCGCTCTCGACTGCAACATCGAGCAGCATCTCTTCGCTGTCGACTTCCGCTTCGACGGGTATCTCGTCGG
CTAATAGCTCCATCGGATCGCTCTCGACTGCAACGTCGAGCAGCATCTCTTCGCTGTCGACTTCCGCTTC
GACCGGTATCTCGTCGGCGAACAGCTCGATCGGGTCGCTGTCGACGGGCCTTAGCTCCACCAATAGCTCG
GTCACGTCGCTGTCCAGCTCCGCTTCGACCGGCATCTCGTCGGCGAACAGCTCGATTGGCTCGCTGTCGA
CGG
>NZ_CP013438.1(region:1959560-1959852)	tandem	cluster1337
TCGCTGTCTACCTCGACGTCGACGGGGATCAGCTCGCTGTCTACCTCGACTTCGACCGGGATCAACTCGC
TGTCGACCGGCCTCAGCTCAGCGAATAGCTCGGTCGCCTCGCTGTCGACTTCCACCTCGACGGGGCTGTC
GTCGGCTAACAGCTCGATCTCGTCGCTGTCCACCTCGACTTCGACCGGCCTCAGTTCGACCAATAGCTCG
GTTGCTTCGCTGTCGACTTCCACGTCGACGGGGCTGTCGTCGGCTAATAGCTCGATCGGCTCCCTGTCCA
CCTCGACCTCGAC
>NZ_CP004042.1(region:810530-811691)	tandem	cluster3590
TGCGAACGCGGCGAGCACGCTGCAAAACGCGGCGGCGAACAACCCGCTGCCGGGCGTTGCGAACAACGCG
GTCGGCACGCTGACGAATCTGGCGAACAATAATCCGCTGCCCGGCGCACTGAGCAATGCGGCGAGCACGC
TGCAAAACGCGGCGGCGAACAACCCGCTGTCGGGTGTCGCGAGCAATGCAGTCGGTACGCTGACGAATCT
GGCGAACAACAATCCGTTGCCGGGTGCGCTGAGCAATGCGGTGAGCACGCTGCAGAACGCGGCGACGAAC
AACCCGCTGTCGGGCGTCGCGAGCAACGCGGTCGGTACGCTGACGAATCTGGCGAACAACAATCCGCTGC
CTGGCGCACTGAGCAATGCGGCGAGCACGCTGCAAAACGCGGCGGCGAACAACCCGCTGTCGGGCGTCGC
GAGCAATGCAGTCGGTACGCTGACGAATCTGGCGAACAACAATCCGCTGCCCGGCGCACTGAGCAATGCG
GTGAGCACGCTGCAAAACGCGGCGACGAACAACCCGCTGTCGGGCGTCGCGGGCAATGCAGTCGGTACGC
TGACGAATCTGGCGAACAACAATCCGCTGCCGGGTGCGCTGAGCAATGCGGTGAGCACGCTGCAAAACGC
GGCGGCGAACAACCCGCTGTCGGGCGTCGCGAGCAATGCAGTCGGCACGCTGACGAATCTGGCGAACAAC
AATCCGCTGCCCGGCGCACTGAGCAATGCGGTGGGCACGCTGCAAAACGCGGCGGCGAACAACCCGCTGT
CGGGTGTCGCGAACAACGCGGTCGGCACGCTGACGAATCTGGCGAACAGCAATCCGCTGCCGGGTGCGCT
GAGCAATGCGGTGAGCACGCTGCAAAACGCGGCGGCGAACAACCCGCTGTCGGGCATCGCGAGCAACGCG
GTCGGCACGCTGACGAATCTGGCGAACAGCAATCCGCTGCCGGGTGCGCTGAGCAATGCGGTGAGCACGC
TGCAAAACGCGGCGGCGAACAACCCGCTGTCGGGCATCGCGAGCAACGCGGTCGGCACGCTGACGAATCT
GGCGAACAGCAATCCGCTGCCGGGTGCGCTGAGCAATGCGGTGAGCACGCTGCAAAACGCGGCGGCGAAC
AACCCGCTGTCGGGCGTCGCGAGCAACGCGGTCGGCACGCTG
>NZ_CP012024.1(region:1486803-1487215)	tandem	9146(Singleton)
GAAGAGCGTCTGGAAGAGCATCTGGAAGAACGCCTAGAAGTCCGTCTGGAAGAACGTCTAGAAGTCCGTC
TGGAAGAGCGTCTGGAAGAGCATCTGGAAGAACGTCTAGAAGTCCGTCTGGAAGAGCGTCTGGAAGTCTG
TCTGGAAGAGCGTCTGGAAGAGCGTCTGGAAGTCTGTCTGGAAGAGCGCCTAGAAGTCCGTCTGGAAGAG
CGTCTGGAAGAGCATCTGGAAGAACGCCTAGAAGTCCGTCTGGAAGAACGTCTAGAAGTCCGTCTGGAAG
AACGTCTGGAAGTCTGTCTGGAAGAGCATCTGGAAGAGCGTCTGGAAGTCTGTCTGGAAGAACGTCTGGA
AGTCTGTCTGGAAGAACGTCTAGAAGAGCGTCTGGAAGAACGCCTAGAAGAGGTGCTCGACCT
>NZ_CP006820.1(region:961637-961815)	unknown	6664(Singleton)
TGAACAAAAACCACTTGAACAAAAGCTCTCCGAACAAAAGCCTCAAAAACTCTCTGAACAAAAGTCTCAA
GAACCGCTTGAACAAAAACCACTTGATCAAAAACCGCTTGATCAAAAAACCATTGATCAAAAACCGCTTG
AACAGAAACTCTCTGATCAAAAACCCCTTGATCAAAAAC
>NC_022658.1(region:2140444-2140898)	tandem	cluster179
ACGCCAACGCCGACGCCGACGCCGACGCCGACGCCGACGCCGACGCCGACGCCCACGCCGACGCCAACGC
CCACGCCCACGCCAACGCCAACGCCCACGCCGACGCCGACGCCCACGCCGACGCCCACGCCGACGCCAAC
GCCAACGCCAACGCCGACGCCGACGCCGACGCCAACGCCAACGCCAACGCCAACGCCAACGCCAACGCCG
ACGCCTACGCCGACGCCGACGCCGACGCCGACGCCGACGCCGACGCCGACGCCAACGCCAACGCCAACGC
CAACGCCAACGCCAACGCCGACGCCTACGCCTACGCCGACGCCGACGCCAACGCCGACGCCAACGCCAAC
GCCGACGCCCACGCCGACGCCTACGCCGACGCCCACGCCGACGCCCACGCCGACGCCCACGCCGACGCCG
ACGCCGACGCCCACGCCGACGCCGACGCCGACGCC
>NZ_CP017184.1(region:1323458-1324090)	unknown	11420(Singleton)
GGAAGAGCTGCGTGAAAAGCAGGCTGCCGAGCAGGAACGTCTGAAGCAGCTTGAAAAAGAACGTTTGCAG
GCGCAGGAAGCCGCGAAAGCGCAGGCAGAGCAGCAGAAACAAGCCGAAGAGGCCGCGAAAAAAGCACAGG
AACAGCAAAAGCAGGCGGAAGAGGCGGCAGCAAAAGCCGCAGCGGACGCGAAAGCACAGGCTGATGCCCA
GGCGAAATTAGCGGCAGAAGCGGCGAAGAAAGCGGCTGCCGACGCCCAGAAGAAAGCGGAAGCCGAAGCG
GCGAAGAAAGCGGCCGCTGATGCTCAGAAGAAAGCCGAAGCGGAAGCCGCGAAGAAAGCGGCAGCTGATG
CGCAGAAGAAAGCAGAAGCGGAAGCCGCGAAGAAGGCCACTCAGGAAGCAGAGAAGAAAGCTGCTGCCGA
GGCCGCGAAGAAAGCGGCTGCTGCAGAGAAAGCAGCAGCAGAAAAAGCCGCGGCAGAAAAAGCCGCAGCC
GCCGAAAAAGCCGCTGCTGACAAAAAAGCTGCAGCTGAGAAGGCCGCTGCCGATAAGAAAGCAGCAGCTG
AGAAGGCCGCTGCCGATAAGAAAGCAGCAGCTGAAAAAGCGGCTGCTAAAAAGGCTGCCGCCGCTGAAAA
AGC
>NZ_CP012011.1(region:1290301-1290603)	STAR-like	cluster512
TGCAAGTTGGCGGGGCCCCAACAGAGAGAAATAGGATCACCAATTTCAACAGACAATGCAAGTTGGGGTG
GGGCCCAACACAGAAGCTGGCGAAAAGTCAGCATACAAAAATGTGCAAGTTGGCGGGGCCCCAACAGAGA
GAAATAGGATCACCAATTCCAACAAACAATGCAAGTTGGCGGGGGCCCCAATATAGAAGCTGGCGAAAAG
TCAGCTTACAAAAATGTGCAAGTTGGCGGGGCCCCAACATAGAGAAATTGGAACCCCAATTTCTACAGAC
AATGCAAGTTGGGGTAGGACATC
>NZ_LN831303.1(region:143738-143970)	unknown	cluster1544
TGGTTACATCAGAACGCTAGTGCGGTTGAAGCGTCGGATTGGTCTCGACCTCGACCGCGAACGGCGGCTC
GTTACATCAGAACGCTAGTGCGGTTGAAGCCAGATTGGCGACCCCGTGATGGACGCCGCGCAAGGCCGTT
ACATCAGAACGCTAGTGCGGTTGAAGCCCCCGCCAGCGCCATCGCCGCTCCCGTCTCCGGGTAGTTACAT
CAGAACGCTAGTGCGGTTGAAGT
>NZ_CP012418.1(region:1154583-1155578)	tandem	9442(Singleton)
GGTCCTGAAGGTCCTCAAGGCCCACAAGGTAAACAAGGTGAGCAGGGTGACCAGGGTCCTCAAGGTAAAG
TAGGTCCTCAAGGTGAAGCTGGTGCTCAAGGTCCTCAGGGTAAAGTAGGTCCTCAAGGTGAAGCTGGTGC
TCAAGGCCCTCAAGGTAAAGTAGGTCCTCAAGGGGAAACTGGTGACACAGGTGCCCAAGGTCCTCAGGGT
AAAAAAGGTGATACTGGTGATACTGGTGCCCAAGGTCCTCAAGGTAAAGTAGGTCCTCAGGGTGAAACCG
GTGCCCAAGGTCCTCAAGGTAAAGTAGGTCCTCAAGGGGATACTGGTGAAACAGGTGCCCAGGGTCCTCA
AGGTAAGAAAGGTGACACTGGTGATACTGGTGCTCAAGGTCCTCAAGGTAAAGTAGGTCCTCAGGGTGAA
ACTGGTGCCCAGGGTCCTCAAGGTAAAGTAGGTCCTAAAGGTGATACTGGTGACACAGGTGCCCAGGGTC
CTCAAGGTAAAAAAGGTGACACTGGTGATACTGGTGCCCAAGGTCCTCAAGGTAAAGTAGGTCCTCAGGG
TGAAACCGGTGCCCAAGGTCCTCAAGGTAAAGTAGGTCCTAAAGGTGATACTGGTGACACAGGTGCTCAA
GGTCCTCAAGGTAAGAAAGGTGACACTGGTGATACTGGTGCTCAAGGTCCTCAAGGTAAAGTAGGTCCTC
AGGGTGAAACAGGTGCCCAGGGTCCTCAAGGTAAAGCCGGTCCTCAGGGTGAAACAGGTGCCCAGGGTCC
TCAAGGTAAAGTCGGTCCTCAAGGGGAAACTGGTGATACTGGTGCTCAAGGTCCTCAAGGTAAGATCGGT
CCTAAAGGTGACCAGGGTGACCAAGGTCCTCAGGGTAAAGCCGGTCCTCAAGGGGAAACTGGTGCCCAGG
GTCCTCAAGGTAAAGTAGGTCCTCAAGGTCTGCAAGGTCCTCAAGGTAAGAAAGGTGATACCGGTGACAC
AGGTGCCCAGGGTCCT
>NC_020126.1(region:10330575-10331206)	tandem	5362(Singleton)
GTCCCCTCCCCTTCCACTTCACGAACCTAGGGTTCCGGCATCAAGCACCCCGAGTCCGGGCGCGACGCTG
GTGTCTCCCTCCCTTCCACTGCACGAACCCAGAGACCCGGCATCAAGCGCCCGAACATCAGGCATGACGC
CAGAGCCCCCTTCCCTTCCACTTCACGAACCCAGAGACCCGGCATCAAGCACCCCGAGTCCGGGCCCGAC
GCCAGCGCCCCCTCCCCTTCCACTTCACGAACCCAGGGACCCAGCATCAAGCACCCGAACATCGGGCGCG
ACGGCTGTGTCCCCTCCCCTGCCGCTTCGCTAACCCAGAGACCTGGCAGCACAAGCACCCGAACATCGGA
CACAACGCCAGAGTCCCCTCCCCTTCCACTTCACGAACCCAGGGACCCAGCATCAAGCACCCGAACATCG
GGCGCGACGCCTGTGTCCCCTCCCCTGCCGCTTCGCTAACCCAGAGACCTGGCAGCACAAGCACCCGAAC
ATCGGACACAACGCCAGAGTCCCCTCCCCTTCCACTTCACGAACCCGGAGACCCGGCAGCACAAGCACCC
GAACATCGGGCACGACACCAGAGCCCCCGCCCCTTCCACTTCACGAACCCAGAGACCCGGCATCAAGCGC
CC
>NZ_CP006471.1(region:1062951-1063454)	tandem	cluster1548
GGCGGATACCGAGGCCGCGATGATCGCGGCGGCAGTGGCGGCTATCGCCAGAATCGCGACGACCGCGGTG
GCTTCCGGGGTCGTGATGATCGGGGCGGCTATCGGGGAGGCGATCGCGATCGTCCCAGTGAAGGTCGTCG
TTTTGAAGGCCGCTCAGAGGGCGGATACCGAGGCCGCGATGATCGCGGCGGCAGTGGCGGCTATCGCCAG
AATCGCGACGACCGTGGTGGCTTCCGGGGTCGTGATGATCGGGGCGGCTATCGGGGAGGCGATCGCGATC
GTCCGAGCGAAGGTCGTCGTTTTGAAGGCCGCTCAGAGGGCGGTTTCCGGGGTCGTGATGACCGTGGCGG
CAGTGGTGGTTACCGGGGTCGCGATGATCGCGGTGGCTTCCGAGGTCGTGACGATCGGGGCGGTTTCCGG
GGCCGTGATGACCGTGGCAGTAGTGGTAGTTACCGGGGTCGTGATGATCGTGGTGGCTTCCGAGGTCGTG
ATGACCGACGCGAC
>NZ_CP012522.1(region:61130-61234)	unknown	9497(Singleton)
TTCTTTAGCTTTTTGTTCTTCTTGGTGCTTTTTTTCAGCCTCTTCTTTAGCTTTTTGTTCTTCGGCCTTT
TTCTTTTTAGCTAATTCTTTAGCCTTTTTTTCATC
>NZ_CP011248.1(region:533392-534761)	tandem	cluster141
GCGTCAGCATCCGCATCCGCGTCGGCGTCGGCATCCGCGTCGGCATCTGCATCTGCATCCGCGTCGGCGT
CGGCATCTGCATCCGCGTCGGCATCTGCATCCGCGTCGGCATCCGCATCGGCGTCCGCATCGGCATCCGC
ATCCGCGTCGGCATCTGCGTCAGCGTCGGCGTCGGCGTCGGCATCCGCGTCAGCATCGGCGTCAGCATCT
GCGTCGGCATCTGCGTCAGCATCAGCGTCGGCATCTGCATCGGCGTCGGCATCCGCATCGGCATCGGCAT
CGGCGTCCGCATCAGCATCCGCATCGGCGTCAGCGTCGGCATCCGCATCAGCATCTGCGTCCGCGTCGGC
GTCCGCATCGGCATCCGCGTCCGCATCCGCGTCGGCATCGGCATCGGCATCCGCGTCGGCATCGGCATCG
GCATCCGCGTCGGCATCGGCATCTGCATCCGCGTCGGCATCGGCATCCGCGTCGGCATCCGCGTCGGCAT
CCGCGTCGGCATCCGCGTCGGCGTCGGCATCCGCATCGGCATCAGCATCCGCATCGGCGTCAGCGTCGGC
ATCCGCGTCGGCGTCGGCATCCGCATCGGCATCCGCGTCGGCGTCCGCATCGGCATCCGCATCAGCATCT
GCGTCCGCGTCCGCGTCGGCATCCGCATCGGCATCTGCGTCCGCATCAGCATCTGCATCAGCATCTGCAT
CCGCGTCGGCGTCCGCATCGGCATCTGCATCCGCGTCGGCATCCGCATCGGCGTCGGCATCGGCGTCGGC
GTCAGCGTCCGCGTCGGCATCTGCATCCGCGTCGGCATCGGCATCAGCATCCGCATCGGCGTCAGCGTCG
GCATCCGCATCCGCGTCGGCATCCGCGTCGGCATCCGCATCGGCATCTGCGTCCGCGTCGGCATCCGCAT
CTGCGTCCGCATCGGCATCCGCATCCGCGTCGGCATCGGCGTCAGCGTCGGCATCCGCATCGGCATCTGC
GTCCGCGTCGGCGTCCGCATCGGCATCTGCGTCCGCATCGTCCGCGTCGGCATCCGCATCGGCGTCAGCG
TCGGCATCCGCATCGGCGTCAGCGTCAGCATCGGCATCCGCATCGGCGTCAGCGTCGGCGTCCGCATCGG
CATCTGCGTCCGCATCGGCATCCGCGTCGGCGTCGGCATCCGCATCGGCATCCGCATCGGCATCCGCATC
AGCATCTGCGTCCGCGTCGGCGTCCGCATCGGCATCCGCGTCCGCATCCGCGTCGGCATCGGCATCCGCG
TCGGCATCGGCGTCAGCATCCGCGTCCGCATCGGCATCCGCATCAGCATCGGCGTCAGCGTCGGCATCCG
CATCCGCGTCGGCGTCAGCATCCGCGTCGGCATCTGCGTC
>NC_017547.1(region:1850296-1852742)	tandem	cluster127
GCGTCAGCATCCGCATCGGCATCTGCATCCGCATCCGCATCCGCATCGGCGTCAGCATCCGCATCGGCGT
CGGCATCCGCATCAGCGTCAGCGTCCGCATCGGCATCAGCGTCGGCATCAGCATCGGCATCGGCATCTGC
ATCTGCATCCGCATCGGCGTCAGCATCGGCATCGGCGTCAGCATCAGCATCCGCATCGGCATCAGCGTCA
GCATCGGCGTCGGCATCAGCGTCAGCGTCCGCATCGGCATCGGCATCGGCGTCAGCATCAGCGTCGGCAT
CCGCATCCGCATCGGCATCTGCATCCGCATCCGCATCAGCGTCGGCATCAGCGTCAGCATCGGCGTCAGC
ATCTGCATCGGCATCAGCGTCAGCATCCGCATCAGCGTCCGCATCGGCATCTGCATCGGCGTCAGCATCC
GCATCAGCGTCAGCATCGGCGTCAGCATCAGCGTCGGCGTCAGCATCCGCATCAGCGTCAGCATCAGCGT
CGGCATCCGCATCCGCATCCGCATCAGCGTCAGCATCCGCATCCGCATCCGCATCAGCGTCAGCATCGGC
GTCAGCATCAGCGTCGGCGTCAGCATCGGCATCTGCATCGGCGTCAGCATCCGCATCAGCGTCAGCATCG
GCGTCAGCATCAGCGTCGGCGTCAGCATCCGCATCAGCGTCAGCATCAGCGTCGGCATCGGCGTCGGCGT
CAGCATCCGCATCGGCATCAGCGTCAGCATCGGCATCCGCATCAGCGTCCGCATCGGCATCAGCGTCAGC
ATCGGCATCCGCATCGGCATCCGCATCGGCATCGGCGTCAGCATCCGCATCAGCGTCAGCATCCGCATCG
GCATCAGCGTCCGCATCAGCGTCGGCATCCGCATCCGCATCGGCATCAGCGTCGGCATCCGCATCCGCAT
CGGCATCCGCATCAGCGTCAGCATCCGCGTCAGCATCGGCGTCAGCATCCGCATCAGCGTCAGCATCAGC
ATCAGCATCAGCGTCGGCGTCAGCATCCGCATCCGCATCAGCATCCGCATCCGCATCAGCGTCGGCGTCA
GCATCCGCATCAGCGTCAGCATCCGCATCAGCGTCAGCATCCGCATCAGCGTCGGCGTCAGCATCCGCAT
CAGCGTCGGCATCCGCATCAGCGTCGGCATCCGCGTCAGCATCGGCGTCAGCATCCGCATCGGCATCAGC
GTCAGCATCGGCGTCAGCATCCGCATCCGCATCGGCATCCGCATCAGCGTCGGCATCGGCATCCGCATCC
GCATCCGCATCGGCATCAGCGTCAGCATCGGCATCCGCATCAGCGTCCGCATCAGCGTCCGCATCAGCGT
CAGCATCGGCGTCAGCATCCGCATCCGCGTCAGCATCCGCATCAGCGTCGGCGTCAGCATCCGCATCAGC
ATCCGCATCCGCGTCGGCGTCAGCATCCGCATCAGCGTCAGCATCCGCGTCAGCATCAGCGTCAGCATCC
GCATCAGCGTCAGCATCCGCGTCAGCATCAGCGTCAGCATCCGCATCAGCGTCAGCATCCGCATCCGCAT
CCGCATCCGCATCAGCGTCAGCATCCGCATCCGCATCGGCATCAGCATCCGCATCCGCATCCGCATCCGC
ATCAGCGTCGGCATCCGCATCAGCGTCGGCATCCGCATCGGCATCAGCATCCGCGTCAGCGTCGGCATCA
GCGTCAGCATCGGCGTCAGCATCCGCATCGGCATCCGCATCCGCATCGGCATCCGCATCAGCGTCAGCAT
CGGCGTCCGCATCAGCGTCGGCGTCCGCATCCGCATCGGCATCAGCGTCAGCATCCGCATCCGCATCCGC
ATCAGCGTCGGCATCGGCATCCGCATCGGCATCCGCATCAGCGTCCGCATCAGCGTCGGCATCGGCATCC
GCATCCGCATCCGCATCCGCATCCGCATCCGCATCGGCATCAGCGTCAGCATCGGCATCCGCATCCGCAT
CCGCATCAGCGTCAGCATCGGCATCCGCATCAGCGTCCGCATCAGCGTCGGCATCGGCATCCGCATCCGC
ATCCGCATCCGCATCCGCGTCCGCATCAGCGTCAGCATCGGCATCCGCATCCGCATCCGCATCCGCATCG
GCATCAGCGTCAGCATCGGCATCCGCATCAGCGTCAGCATCAGCGTCAGCATCGGCGTCAGCATCGGCGT
CAGCATCCGCATCCGCGTCGGCGTCAGCATCCGCATCAGCATCCGCATCCGCGTCGGCGTCAGCATCCGC
ATCAGCGTCAGCATCCGCATCAGCGTCAGCATCCGCATCAGCGTCAGCATCCGCATCAGCGTCAGCATCC
GCATCAGCGTCAGCATCCGCATCCGCGTCGGCGTCAGCATCCGCATCGGCGTCAGCATCGGCATCCGCAT
CAGCGTCAGCATCCGCATCAGCATCAGCGTCAGCATCCGCATCAGCGTCGGCATCCGCATCAGCATC
>NZ_CP012382.1(region:2462781-2463044)	tandem	9408(Singleton)
GCGACCGACGGGACGCCCGGCGGGACGAGCGACGAGGTGACCGCGAGACCACCGACGAGGCGACCGGCGA
GACGCCCGGCGGGACGACCGGCGAGGTGACCGCGAGACCACCGACGAGGCGACCGGCGAGACGCCCGGCG
GGGCGAGAGACGAGGTGACCGCGAGACCACCGGCGAGGCGACCGGCGGGACGCCCGGCGGGACGAGAGAC
GAGGTGACCGCGAGGCCACCGACAAGGCGACCGGCAAGACGCCCGGCGGGACGA
>NZ_CP011145.1(region:1810150-1810595)	unknown	8735(Singleton)
GGTCCGACTGGTCCGCAAGGTCTACAAGGAATTCAGGGACCGGTAGGAGCAACCGGTCCGACTGGTCCAC
AAGGAGTGCAAGGGGCACAGGGGCCAATCGGTCCAACCGGCCCTCAAGGGATACAAGGCATACAAGGTGA
GCAAGGAGTAAGGGGAGCGACCGGTCCAACTGGTTTACAGGGGCTACAAGGAATCCAAGGTCCGAGTGGT
CCAACCGGTCCTCAAGGAGTGCAAGGCGTACAAGGTCCGAGTGGCATAACAGGTCCAACTGGTCCTCAAG
GAATCCAAGGTATTCAGGGACCACAAGGAAGTATAGGCCCAACCGGTCCTCAAGGAATACAAGGTGTGCA
AGGTCCCCAAGGCCCAACCGGCCAAGCGGGTGCAACGGGTCCTCAAGGAATTCAGGGAATACAAGGTCCA
ATTGGTCCAACCGGCCCCCAAGGAAT
>NC_019382.1(region:4340905-4341224)	tandem	5025(Singleton)
TTCTTGGCGACGGCCTTCTTGGCTACGGCTTTCTTGGCTACAGCCTTCTTGGCAACTGCCTTCTTGGCTA
CGGCTTTCTTCGCGACGGCTTTCTTGGCAGGCGCCTTCTTGGCGACGGCCTTCTTGGCTACCGCTTTCTT
GGCCACGGCCTTCTTGGCTACGGCTTTCTTGGCGACAGCTTTCTTCGCCACGGCCTTCTTGGCTACAGCC
TTCTTGGCGACTTTCTTGGCCGCGGGTTTCTTGGCGACGGCCTTCTTGGCTACCGCTTTCTTGGCGACCT
TCTTGGCTGCCGGCTTCTTCGCGGCGACCTTCTTCACCGC
>NC_007795.1(region:1776485-1776694)	STAR-like	cluster512
AATAATGTGCAAGTTGGGGTAAGGGCCCCAACACAGAAGCTGGCCAATAGTCAGCTTTCAATAATGTGCA
AGTTGGGGTAAGGGCCCCAACACAGAGAATTTCGAAAAGAAATTCTACAGACAATGCAAGTTGGCGGGGC
CCCAACACAGAAGCTGGCCAATAGTCAGCTTTCAATAATGTGCAAGTTGGGGTAAGGGCCCCAACACAGA
>NZ_CP011456.1(region:4156649-4156767)	tandem	8910(Singleton)
CCCTACCTCCTCTACCTCCCCTACCTCCCCCACATCCCCCACATCCCCCACATCCCCTACCTCCCCTACC
TCCCCCACCTCCTCTACCTCCCCCACCTCCCCTACCTCCCCTACATCCC
>NC_013093.1(region:5075642-5075802)	unknown	2787(Singleton)
GAACGCCGCCCGCAGCCGCGCCGGGTCCAAGCCAGCTCCACGACCCGCCTCCGACAGCGCCGCCCGCTCC
GAACTCGGTTCGCTCACCGCTCCCGGCGCCGCCGCCCGCTCCGGCCCCGCCCCGCGCGCCGCCTCCAGCA
CCGCCGCCCGATCACGCGCGA
>NZ_CP007631.1(region:2089049-2089490)	tandem	cluster1501
CGTCTGGTTTAACTTCTGGCTTAGCCTCTGGTTTGGCCTCTGGCTTAACGTCTGGTTTAACTTCTGGCTT
AGCCTCTGGTCTGGCCTCTGGCTTAACGTCTGGTTTAACTTCTGGCTTAGCCTCTGGTTTAACTTCTGGC
TTAACGTCTGGCTTAGCTTCTGGCTTAACGTCTGGTTTGGCCTCTGGCTTAACGTCTGGTTTAACTTCTG
GCTTAGCCTCTGGCTTAACGTCTGGTTTGGCTTCTGGCTTAACGTCTGGTTTGGCCTCTGGCTTAACGTC
TGGTTTAACTTCTGGCTTAGCCTCTGGTTTGGCTTCTGGTTTGGCCTCTGGTTTGGCTTCTGGTTTGGCC
TCTGGTTTGGCTTCTGGCTTAGCTTCTGGCTTAACGTCTGGCTTAACATCTGGTTTGGCTTCTGGTTTAA
CTTCTGGCTTAGCTTCTGGTTT
>NZ_CP014282.1(region:2829670-2830354)	tandem	10340(Singleton)
CTCTCTCTTCTTCTTTAGCCTTTGCTATTTCTCTTGCTTTTTCTTCTTCTTTAGCTTTTTTGCTCTCTTC
TTCTTTAGCTTTTGCTATTTCTCTTGCTCTCTCTTCTTCTTTAGCTTTTGCTATTTCTCTTGCTTTCTCT
TCTTCTTTAGCTTTTGCTATTTCTCTTGCTCTCTCTTCTTCTTTGCTTCTATTTCTCTTGCTTTTCTTCT
TCTTTAGCTTTTGCTTTCTCTTGCTTTCTTCTTCTTTAGCTTTTGCTATTTCTCTTGCTTTTTCTTCTTC
TTTAGCTTTTGCTATTTCTCTTGCTTTCTCTTCTTCTTTAGCTTTGCTATTCTCTTGCTTGCTTTAGCTT
TTGCTATTTCTTGTGCTTTTTCTTCTTCTTTAACTTTTGCCTCTTCTTTAGGCTTTGCTATTTCTTTCGC
TTTTTCTTCTTCTTTAACTTTTACTTCTTCTTTAACTTTTACTTCTTCTTTAACTTTTACTTCTTCTTTA
ACTTTTACTTCTTCTTTAACTTTTACTTCTTCTTTAGGCTTTACTATTTCTTTAGGCTTTACTATTTCTT
GCACTTTCGGTTCTTCTTTAACTTTTACTTCTTCTTTAGGTTTTACTATTTCTTGCGCTTTCGGTTCTTC
CTTAACTTTTACTTTCTCTGATACTATTGCCTCTTCTTTAGGCTTTACTATTTCT
>NZ_CP009473.1(region:1271714-1272114)	tandem	7890(Singleton)
AGCACCGCACTGGGTAACGGTGCGCAGGCGACGGGCAGTCATAGCACGGCAACGGGCCAAGGCTCGCATG
CGACGGGTAGCAACAGCACGGCAACGGGTCAGGATGCCACTGCGTCGGGCACATCGAGCACGGCGACGGG
CCAAGGTTCGCAAGCGACGGGCAGCAACAGCACGGCAACGGGGCAGGATGCTAACGCGTCGGGTGAATCG
AGCACGGCGACAGGCCAAGGTTCGCAAGCGACGGGCAGCAACAGCACGGCAACGGGGCAGGATGCTTCCG
CGTCGGGTGAATCGAGCACGGCGACAGGCCAAGGCTCGCAAGCGACGGGTAGCAACAGCACGGCAACGGG
CCAGGATGCCACCGCGTCGGGTGAATCGAGCACGGCGAACCGCGTATACGG
>NZ_LN614756.1(region:819477-820065)	tandem	cluster268
AATAGGAATTAATGAAGATATTGAAAAAATAAAAATAAAGGATTAATATAAGATATTAAAGAGATAGAGA
TAAAAGTGTTAACAGAAGATATTGAAAAAATAAAAGATTGATATAAGATACTGAAGAGGTAGAAACAAAA
GTATTAATAGAAGATATTGAAAAAATAAAAGATTGATATAAGATACTGAAGAGGTAGAAACAAAAGTATT
AATAGAAGATATTGAAAAAATAAAAACAAAAGATTGATAGAAAGTACTGAATAGATAGAGATAAAAGTGT
TAATGGAAGATATTGAAAAAATAAAAGATTGATATAAGATACTGAAGAGGTAGAAACAAAAGTATTAATA
GAAGATATTGAAAAAATAAAAACAAAAGATTGATAGAAAGTACTGAATAGATAGAGATAAAAGTGTTAAT
AGAAGGTATTGAAAAAATAAAAGATTGATATAAGATATTGAAGAGGTAGAAACAAAAGTGTTAATAGAAG
ATACTAAAAAAGTAAAAATAAAGGATTAATAAAAGGTACTGAAGAGATAGAGAAAAAAATGTTAATAGAA
GATACTGAAAAAATAGAAATAAAAAATTA
>NC_007776.1(region:1670003-1670361)	tandem	cluster3285
GCCCAATCGCCTCTGTGTTTTGGGCAATGACTGCAAAAAGACGCTCAATGGCCTCTGTGTTCTGGACAGT
AACTGTGGAAACACGCCCAATGGCCTCTGCGTTCTGGACAGTAACTGTGGAAACACGCCCAATGGCCTCT
GCGTTCTGACCAATGGCTGCAAAGGCTTGCCCAATCGCCTCTGTGTTTTGGGCAATGACTGCGAAAAGAC
GCTCAATGGCCTCTGTGTTCTGGACAGTAACTGTGGAAACACGCCCAATGGCCTCTGCGTTCTGACCAAT
GGCTGCAAAGGCTTGCCCAATGGCCTCTGTGTTCTGGGCGGTGGCTGCAAAAAGACGCTCGATGGCTTCT
GTATTCCGG
>NC_021985.1(region:636729-636988)	unknown	5869(Singleton)
CGGAACACAGGGCGGGGCCGGGATCACCCAGGGCGGAACCGGCAACGTGAACAGCGCCCTGCTGGGCGGC
ACGAAGAACACCCAGGGCGGCGCCCAGGGCGGCACCGGCAACGTCCAGGGCGGAACCCAGGGCGGCGCCC
ACAACACCGACACCCAGGGCGGGACCCAGGGCGGCACCAACAACACCCAGGGCGGCACGCAGAGCGGGAC
CCGCAACACGCAGGGCGGCGCCCAGAGCGGCACGGGCAACACGCAGGGCG
>NZ_CP009968.1(region:886347-888223)	unknown	cluster3465
ACGGGAAGTACGGGAGCGACGGGAAACACGGGTCCAACGGGAGAAACGGGAGCAACAGGAAGTACTGGGG
TAACCGGAAACACGGGTCCAACGGGAGAAACAGGAGTGACAGGAAGTACGGGTCCAACAGGAGAAACGGG
ATCGACAGGAAACACGGGAGCAACAGGAGAAACAGGTCCAACGGGAAGTACGGGAGCAACGGGAAGTACT
GGGGTGACAGGAAGTACGGGTCCAACAGGAAATACCGGTCCAACGGGAGAAACAGGAGTGACAGGAAGTA
CGGGTCCAACAGGAAACACGGGAGCAACCGGAGAAACAGGTCCAACAGGAAGTACGGGTCCAACAGGAGA
AACGGGAGTAACAGGAAGCACCGGGGTAACAGGTCCAACGGGAGCAACGGGAAATACAGGAGCAACAGGA
AGTACTGGGGTAACCGGAAACACGGGTCCAACGGGAGAAACAGGAGTGACAGGAAGTACGGGTCCAACAG
GAAATACGGGAGCGACGGGAAATACTGGTCCAACGGGAGAAACAGGAAGTACTGGGGTAACAGGAAGTAC
AGGGGCAACAGGAAGCACCGGGGTAACAGGTCCAACGGGAGTAACAGGTCCAACGGGAGAAACAGGAGTG
ACAGGAAGTACGGGTCCAACAGGAAATACGGGAGCGACGGGAAATACCGGTCCAACAGGAGAAACGGGAG
TGACAGGAAGTACGGGTCCAACAGGAAATACGGGAGCAACGGGAAACACGGGAGCAACAGGAGAAACAGG
AAGTACTGGGGTAACAGGAAGTACTGGGGTAACAGGAAGTACAGGGGCAACAGGAAGCACCGGGGTAACA
GGAAATACGGGAGCAACAGGAAGCACCGGAGCAACGGGAAACACGGGTCCAACGGGAGCAACAGGAAGTA
CTGGGGTAACAGGAAACACGGGTCCAACCGGAGAAACAGGTCCAACGGGAAGTACGGGTCCAACAGGAAA
TACGGGAGCAACGGGAAACACGGGAGCAACGGGAGCAACGGGAGCAACAGGAGCAACAGGAAGTACGGGT
CCAACAGGAAATACGGGAGCGACGGGAAATACCGGTCCAACGGGAGTGACAGGAAGCACAGGTCCAACGG
GAAGTACGGGAGAAACAGGAGAAACAGGTCCAACGGGAGAAACAGGAGTGACAGGAAGTACGGGTCCAAC
AGGTCCAACGGGAGCAACGGGAAACACGGGTCCAACCGGAGAAACGGGAGCAACAGGAAGTACGGGAGAA
ACAGGAGAAACAGGTCCAACGGGAGAAACAGGAGTGACAGGAAGTACGGGTCCAACAGGAAATACGGGAG
CGACGGGAAATACCGGTCCGACAGGAGAAACGGGAGTGACAGGAAGTACGGGTCCAACAGGAAATACGGG
AGCGACGGGAAATACCGGTCCAACAGGAGAAACGGGAGAAACGGGAGTAACAGGAAGCACCGGGGTAACA
GGAAATACGGGAGCAACAGGAAGCACCGGAGCAACGGGAAACACGGGTCCAACCGGAGAAACGGGAGCAA
CAGGTCCAACGGGAGCAACAGGAGTGACAGGAAGTACGGGTCCAACAGGAAATACCGGTCCAACAGGAGA
AACGGGTTCAACGGGAAGTACGGGAGCAACAGGAAGCACCGGGGTAACCGGAAACACGGGAGCAACCGGA
GAAACAGGTCCAACGGGAAGTACGGGAGCGACGGGAAACACGGGAGCAACCGGAGAAACAGGTCCAACAG
GAGCAACGGGAGTGACAGGTCCGACAGGAAGTACGGGAGTGACGGGAAGCACAGGTCCGACAGGAAGCAC
CGGAGCAACGGGAGCAACGGGAAGTACAGGTCCGACAGGAAGCACCGGAACAACAGG
>NC_019693.1(region:2562506-2562855)	tandem	5132(Singleton)
CCACTATTCAAGTCCCAGTTTCGGACCAGGCAAGGTCACACCCACTATTCAAGTCCCAGTTTCGGACCAG
GCAAGGTCTTCACCACTATTCAAGTCCCAGTTTCGGACCAGGCAAGGTCACACCCACTATTCAAGTCCCA
GTTTCGGACCAGGCAAGGTCCTCACCACTATTCAAGTCCCTAGACCAGAAAAGGCACTGTAAAATCTACT
ATTCAAGGCCCCATTCAGGACCAGCCCAGGTCCTCACCACTATTCAAGACCCCATTTCAGACCAGGCAAG
GTCCTAACCACTATTCGAGACCCCATTTCAGACCAGGCAAGGTCCTAACCACTATTCGAGACCCTATCTT
>NZ_CP015111.1(region:247815-248078)	unknown	cluster2736
GTGACACATCGCACACGCGATTTTAAGGACTCGTCATTCCATTTTTTGAAATTTTGAATAGTGGCATATC
GCACACGCGATTTTCAGGGACCAATGAAACGGCAATTTATGGAACAAGCCGTGACATATCGCACACGCGA
TTTTGAGATAGAAACTACGAGGTTTAGAGCTTTCACCGGTATGACATATCGCACATGCGGTTTTTAGATA
TAGCTTGAGAAATCAGGGAAGAAGTTGGAAGTGATATATCGCACATGCGGTTTT
>NZ_CP008705.1(region:747995-748226)	tandem	cluster3454
GCGCGCTCCGCCGCCGCCTGGGTCACCGCGTGCTCGGCGGTCGCGCGCTCCGCCGCTGCTTGGGCGACGA
GCGATTCGGCCGCGGCTTTGTCCGCCGCCGCCTGCGTTGCCGCGTGTTCGGCGGCAGTGCGATCCGCCGC
CGCCTGCGCGGCGAGCGCCTCGGCGGCGGCTTTGTCTTCGGCCGCTTGCGCCGCCGCTCGCTCGGCGGCG
GCGCGCTCCGCCGCCGCCTGCA
>NC_009921.1(region:8122175-8122663)	Simple_repeat,Simple_repeat,Simple_repeat	2042(Singleton)
GGTGCTGGCGGCGGGACCGGCGGCGGCGGGACCGGCGGCGGTGGCGTTCCCGGCAGTGGGACCGGCGGCG
GCGGGACCGGCACGGGCGGCGGTGGCGTTCCCGGCGGCGGGACCGGCGGCGGAGCGCCCACCGGTGGAGG
CGGCGCGCCCGCGGGCGGCGGCACCGGCGGTGGAGGTGGCACAGGCACCGGCACAGGCGGTGGCGGTGGA
GGTGGCACCGGCACCGGCACAGGCGGTGGCGGTGGCGGTGGCGGTGGCACCGGCACAGGCGGTGGAGGTG
GAGGTGGCACAGGCACAGGCACAGGCGGTGGAGGTGGCACAGGCGGTGGCGGTGGCACCGGCACCGGCAC
AGGCACAGGCGGTGGCGGTGGCGGTGGAGGTGGAGGTGGCACAGGCACAGGCACAGGCACCGCCGGTGGA
GGTGGCGGTGGAGGTGGAGGCGGAGGCGCACCCGCAGGTGGCGGTGGCGGCGGTGGAGGCGGCACGCCC
>NC_009481.1(region:2216523-2219380)	tandem	1818(Singleton)
GAATCAGCAATCACTGCATCGCCGCTTTCTGATTCAACACTCAGATCATTGCCCTCAACAGTTGAATCAA
CAATCACCGCGTCACCATCGTCTGAAGAAACCGTCACATCGTTATCAACCACATCAGAATCAGCAATCAC
TGCATCGCCACTTTCTGATTCAACACTCAGATCATTGCCCTCAACGGTTGAATCAACAATCACCGCATCA
CCATCGTCTGAAGAAACCGTCACATCGTTATCAACCACATCAGAATCAGCAATCACTGCATCGCCACTTT
CTGATTCAACACTCAGATCATTGCCCTCAACGGTTGAATCAACAATCACCGCATCACCATCGTCTGAAGA
AACCGTCACATCGTTATCAACCACATCAGAATCAGCAATCACTGCATCGCCGCTTTCTGATTCAACACTC
AGATCATTGCCCTCAACGGTTGAATCAACAATCACCGCATCACCATCGTCTGAAGAAACCGTCACATCGT
TATCAACCACATCAGAATCAGCAATCACTGCATCGCCGCTTTCTGATTCAACACTCAGATCATTGCCCTC
AACGGTTGAATCAACAATCACCGCATCACCATCGTCTGAAGAAACCGTCACATCGTTATCAACCACATCA
GAATCAGCAATCACTGCATCGCCGCTTTCTGATTCAACACTCAGATCATTGCCCTCAACAGTTGAATCAA
CAATCACCGCGTCACCATCGTCTGAAGAAACCGTCACATCGTTATCAACCACATCAGAATCAGCAATCAC
TGCATCGCCGCTTTCTGATTCAACACTCAGATCATTGCCCTCAACGGTTGAATCAACAATCACCGCATCA
CCATCGTCTGAAGAAACCGTCACATCGTTATCAACCACATCAGAATCAGCAATCACTGCATCGCCGCTTT
CTGATTCAACACTCAGATCATTGCCCTCAACGGTTGAATCAACAATCACCGCGTCACCATCGTCTGAAGA
AACCGTCACATCGTTATCAACCACATCAGAATCAGCAATCACTGCATCGCCGCTTTCTGATTCAACACTC
AGATCATTGCCCTCAACAGTTGAATCAACAATCACCGCGTCACCATCGTCTGAAGAAACCGTCACATCGT
TATCAACCACATCAGAATCAGCAATCACTGCATCGCCACTTTCTGATTCAACACTCAGATCATTGCCCTC
AACGGTTGAATCAACAATCACCGCATCACCATCGTCTGAAGAAACCGTCACATCGTTATCAACCACATCA
GAATCAGCAATCACTGCATCGCCGCTTTCTGATTCAACACTTAGATCATTGCCCTCAACGGTTGAATCAA
CAATCACCGCATCACCATCGTCTGAAGAAACCGTCACATCGTTATCAACCACATCAGAATCAGCAATCAC
TGCATCGCCGCTTTCTGATTCAACACTCAGATCATTGCCCTCAACGGTTGAATCAACAATCACCGCATCA
CCATCGTCTGAAGAAACCGTCACATCGTTATCAACCACATCAGAATCAGCAATCACTGCATCGCCGCTTT
CTGATTCAACACTCAGATCATTGCCCTCAACGGTTGAATCAACAATCACCGCATCACCATCGTCTGAAGA
AACCGTCACATCGTTATCAACCACATCAGAATCAGCAATCACTGCATCGCCGCTTTCTGATTCAACACTC
AGATCATTGCCCTCAACGGTTGAATCAACAATCACCGCATCACCATCGTCTGAAGAAACCGTCACATCGT
TATCAACCACATCAGAATCAGCAATCACTGCATCGCCGCTTTCTGATTCAACACTCAGATCATTGCCCTC
AACAGTTGAATCAACAATCACCGCATCACCATCGTCTGAAGAAACCGTCACATCGTTATCAACCACATCA
GAATCAGCAATCACTGCATCGCCACTTTCTGATTCAACACTCAGATCATTGCCCTCAACGGTTGAATCAA
CAATCACCGCATCACCATCGTCTGAAGAAACCGTCACATCGTTATCAACCACATCAGAATCAGCAATCAC
TGCATCGCCGCTTTCTGCTTCAACACTCAGATCATTGCCCTCAACGTTTGAATCAACAATCACCGCATCA
CCATCGTCTGAAGCAACCGTCACATCGTTATCAACCACATCAGAATCAGCAATCACTGCATCGCCACTTT
CTGATTCAACACTCAGATCATTGCCCTCAACAGTTGAATCAACAATCACCGCGTCACCATCGTCTGAAGA
AACCGTCACATCGTTATCAACCACATCAGAATCAGCAATCACTGCATCGCCGCTTTCTGATTCAACACTC
AGATCATTGCCCTCAACGGTTGAATCAACAATCACCGCGTCACCATCATCTGAAGAAACCGTCACATCGT
TATCAACCACATCAGAATCAGCAATCACTGCATCGCCGCTTTCTGATTCAACACTCAGATCATTGCCCTC
AACAGTTGAATCAACAATCACCGCGTCACCATCGTCTGAAGAAACCGTCACATCGTTATCAACCACATCA
GAATCAACAATCACTGCATCGCCGCTTTCTGCTTCAACACTCAGATCATTGCCCTCAACGGTTGAATCAA
CAATCACCGCATCACCATCGTCTGAAGAAACCGTCACATCGTTATCAACCACATCAGAATCAGCAATCAC
TGCATCGCCGCTTTCTGCTTCAACACTCAGATCATTGCCCTCAACGGTTGAATCAACAACCGCCGCATCA
CCATCGTCTGAAGAAACCGTCACATCGTTATCAACCACATCAGAATCAACAATCACTGCATCGCCGCTTT
CTGATTCAACGCTTAAATCATTACCAACTGCAATTGAATCGACCACCGCTGCATCACC
>NZ_CP010571.1(region:52143-52376)	tandem	cluster3764
AAAACTGCTGCCAGAAAGACTGTAGTACGTAAGCCTGCCGCTAAGAAGACGGCAGCTAAAAAAGCTCCAG
TAAGAAAAGTTGCAGCTAAGAAGACTGTAGCCCGCAAAACAGTAGCTAAAAAAACTGTAGCAGCTCGTAA
GCCTGTAGCTAAGAAAGCAACAGCTAAAAAGGCTCCAGTAAGAAAAGTTGCAGCTAAGAAGACTGTAGCT
CGCAAAACAGTAGCTAAAAAAACT
>NZ_CP011533.1(region:3177707-3178005)	tandem	cluster405
GCGGTGGTCTTCTTGGCGGTGGTCTTGCGCGCCGTGGCCTTCTTGGCAGGGGCCTTCTTCGCCGTGGCCT
TCTTGGCCGGCGCGGTCTTCTTCGCCGTGGCCTTCTTCGCGGTGGTCTTCTTCGCCGCGGTGGCCTTCTT
CGCCGCGGCGGCCTTCTTCGCGGGCGCCGCCTTCTTCGCCGTGGTCTTCTTCGCGGTGACCTTCTTCGCG
GTGGTCTTCTTCGCCGCGGCCTTCTTCGCCGGCGCCGCCTTCTTGGCAGCGGCCTTCTTGGCGACGGCCT
TCTTCGCCGCGGCCTTCTT
>NC_016928.1(region:597348-597814)	tandem	4158(Singleton)
GACTCAGATAGCGACTCAGATTCAGACAGCGACTCAGACTCAGATAGCGACTCAGACTCAGATAGCGACT
CAGATTCAGACAGCGACTCAGACTCAGATAGCGACTCAGATTCGGATAGCGATTCAGATAGCGACTCAGA
TTCAGATAGCGATTCAGATTCAGATAGCGACTCAGACTCAGACAGTGACTCAGACTCAGATAGCGATTCA
GATTCAGACTCAGACAGTGATTCAGACTCAGACAGTGATTCAGACTCAGATAGCGACTCAGACTCAGACA
GTGATTCAGATTCAGACAGCGACTCAGATTCAGATAGCGATTCAGATTCAGACAGTGACTCAGACTCAGA
TAGCGACTCAGATTCAGACAGCGATTCGGACTCAGACAGCGATTCAGATAGCGACTCAGACAGTGATTCA
GACTCAGACAGTGATTCAGATTCAGACAGCGACTCAGACTCAGAAAG
>NC_021171.1(region:2189105-2189577)	tandem	5633(Singleton)
CGTTCAAGCCGCCGCTCAAGCCGCCGTTCAAGCCATCGTTCAAGCCGCCGTTCAAGCCATCGTTCAAGCC
GCCGTTCAAGCCGCCGTTCAGGCCGTCGTTCAGGCCGTCGTTCAAGCCGCCGTTCAAGCCGCCGTTCAGG
CCGTCGTTCAGGCCGTCGTTCAAGCCGCCGTTCAAGCCGCCGTTCAGGCCGTCGTTCGAGCCGCCGTTCA
GGCCGTCGTTCGAGCCGTCGTTCAAGCCGCCGTTCAAGCCGCCGTTCGAGCCGTCGTTCAAGTCGTCGTT
CGAGCCGTCGCTCAGGTCGTCGTTCAAGCCGCTGTTCGAGCCGTCGTTCAAACCGCCGTTCGAGCCGTCG
TTCAAGCCGCCGTTCGAGCCGTCGTTCAAGTCGTCGTTCAAGCCGTCGTTCAGGCCGTCGTTCGAGCCGT
CGTTCAGGCCGTCGTTCAAGCCGCCGTTCAGGCCGTCGTTCGAGCCGTCGTTC
>NZ_CP017038.1(region:394067-394424)	tandem	11385(Singleton)
ATCCCCTGAGGGGACGGGGGCGTCATCCTGAAATTACGCCCTATCCCCTGAGGGGACGGCAGTGTCATTC
TGGAATTACGGTCTATCCCCTTGAGGGGACGGGGCTTTTTTTGCGATTACACCCTCATCCCCTGAGGGGA
CGGGAGCGTCATCCTGAAATTACGCCCTATCCCCTGAGGGGACGGGGGCGTCATTCTGAAATTACGGTCT
ATCCCCTCAGGGGACGGGGGTGTCATCCTGAAAATAGCTCCTATCCCCTGAGGGGGTGGGGGTGTCATCC
TGAAATTACGGTCTATCCCCTGAGGGGATGGGGGTGTCATTCTGAAATTACGGTCTATCCCCTTGGGGGG
ACGGGATC
>NC_018150.2(region:1679644-1679765)	unknown	cluster4045
TCGGGGCCGCCGCCTCCGGTGGGTCCGCCCGGGATGCTTCCGCTGCCACCTTCGGGGCCGCCGCCTCCAG
TTGGGCCACCGGGAATGGCACCCGAGCCGCCGTCCGGCCCGCCGCCTCCGGT
>NZ_CP013002.1(region:1048809-1049046)	unknown	9789(Singleton)
GGCCTGTCGGCAACCCAGGTCAAGGGGCTGACCAATACCCAGCTCAGGGGCCTGTCGACGACCGATATCG
GCGAGCTTTCGGCGACCCAGGTCGGTGCCCTGACGACCGGCCAGATCACGGCCTTCGCCACGACGGCCCT
GCAGGCCCTGTCGACCACCCAGGTCGCCGCCCTGAGCGCCTCGCAGCTTGGAGCCCTGACCTCGACCGGC
TTCTCGGCCCTGGCTGGAACCCAGGTTG
>NZ_CP013055.1(region:1106333-1106505)	tandem	cluster1385
CACCAAGGCCAACATCATGGACACCAAGGTCACCACCATCACCAAGGTCATCAAGGCCAACACGGTCATC
ATGGGCAACAAGGCCAACATCATGGACACCAAGGTCAACATCATGGACACCAAGGTCAACATCATGGACA
CCAAGGTCAACATCATGGATACCAAGGTCAACA
>NC_000921.1(region:1238294-1238474)	tandem	cluster353
TGTCTTTTGTTTTTCCTGTTCTGTCTTTTGTTGTTCTTGTTCTACTTTTATTTGATTGTTAGTCTCTATA
TTGCTTGTCTTTTGTTTTTCTTGTTCTGTCTTTTGTTTTTCTTGTTCTGTCTTTTGTTTTTCTTGTTCTG
TCTTTTGTTTTTCTTGTTCTGTCTTTTGTTTTTCTTGTTCT
>NZ_AP014712.1(region:436210-436416)	unknown	6234(Singleton)
TATAAGTCCCTTGATTGAAAGTGTCGTTATCAAAGTTTAAACCTGTATTGTCAGTAAAGCTATAAGTCCC
TTGATTGAAATTGCTGTTTTCAAAAACAGATTGAGCGCTATTAAAGTTGTAAGCCCCTTGATTGAAAGCG
CTGTTATTGAAGTTTAAGTTAGCGCTGTTAGTGAATTTGTAAGTCCCTTGATTGAAGCTTGTTTTGT
>NZ_CP014012.1(region:238653-238966)	tandem	cluster3292
TCTGCGAGGCCGGTGAGGATGATGGGGCCTGTGCAGATCGGGAAGAAAGGTTACCCAGGGGGGCTTGCGA
GGCCGGTGAGGAAGTTAAGGCTTGCGAGGAGGTCTGTAACGAAACTTGCGAAGCCGGTGAGGATGATGGG
GCCTGTGCAGGTCGGGAAGAAAGGTTACCCAGGGGGGCTTGCGAGGCCGGTGAGGAAGTTAAGGCTTGCG
AGGAGGCCTGTAACGAAACCTGCGAAGCCGGTGAGGATGATAGGGCCTGTGCAGGTCGGGAAGAGAGATC
ACCCAAAGGATCCTGCGAAGCAGGTTGTGAAGCA
>NC_007604.1(region:2201024-2201527)	tandem	cluster1548
GTCGCGTCGGTCATCACGACCTCGGAAGCCACCACGATCATCACGACCCCGGTAACTACCACTACTGCCA
CGGTCATCACGGCCCCGGAAACCGCCCCGATCGTCACGACCTCGGAAGCCACCGCGATCATCGCGACCCC
GGTAACCACCACTGCCGCCACGGTCATCACGACCCCGGAAACCGCCCTCTGAGCGGCCTTCAAAACGACG
ACCTTCGCTCGGACGATCGCGATCGCCTCCCCGATAGCCGCCCCGATCATCACGACCCCGGAAGCCACCA
CGGTCGTCGCGATTCTGGCGATAGCCGCCACTGCCGCCGCGATCATCGCGGCCTCGGTATCCGCCCTCTG
AGCGGCCTTCAAAACGACGACCTTCACTGGGACGATCGCGATCGCCTCCCCGATAGCCGCCCCGATCATC
ACGACCCCGGAAGCCACCGCGGTCGTCGCGATTCTGGCGATAGCCGCCACTGCCGCCGCGATCATCGCGG
CCTCGGTATCCGCC
>NZ_CP012640.1(region:5539708-5539835)	short	9571(Singleton)
TTTCTTGGCCGGTGCTTTTGCGGCGGCGGTCTTGCTTGCTGCAGCTTTCTTGGCCGGTGCTTTAGCGGCG
GTCTTGGTTGCAGCGGTCTTGCTTGCTGCGGCTTTCTTTGCCGGTGCTTTAGCGGCGG
>NZ_CP013690.1(region:2295113-2295567)	tandem	cluster1398
TTTCTATTGATGTGTTGTATTGGGTATGTATTGTGCGATACGTAAGGTATTGTATTTCTATTGTTGTGTT
GTATTGGGTATGTATTGTGTGACATGTAAAGTATTGCATCTCTACTGATGTGTTATATTGGAGATGTATT
TATTGAAAATACAAAATATTGTGTCTCTACTGATGTGTTATATTGGTGATGTATTGTGTGACATGAAAAT
ACTGCATCTCTACTGATGTGTTGTATTGGGTATGTATTATGTGACACGTAAGGTGCTGTGTCTCTATTGA
TATGTTGTATTGGATATGTATTGTGTGACATGCAAAATATTGCATCTCTACTGATGTGTTATATTGGAGA
TGTATTTTTTGAAACACAAAATATTGTGTCTCTACTGATGTGTTGTATAGGATCTGTATTGTGTGATACG
TAAGGTGCTATGTCGCTACTGATGTGTTGTATTGG
>NC_000912.1(region:545609-545846)	unknown	cluster3004
GGCTCTACAGCTACTTCTGGTTGAACCATTTCAGCTTGAACTTCCACAGGTTGTTCTAGTTGTGATTCAA
CAATTGGTTCTACAACTACTTCTGGTTGAATTTCTACTGCTTGTGGTTCTACTGTTGCAGTAGTTTCTCC
CACCGGTTCTACAGCTACTTCTGGTTGAACATCGTAAACAGGCTCAGCAGCTACCTCTGGTTGTACCTCA
TAGCTAGGTTCAGCAACTTCTGGTGCTG
>NC_009767.1(region:4639073-4639506)	unknown	1995(Singleton)
GGGCTAAAGCCCTCGCTGAGGACGTGCAAGCCCCTTCGGGGCTGCTCATGTTGTGTGCTCGCAGGTGATC
GCGCATGTGCCAAAGTCCTCGCTGAGGACGTGCAAGCCCCTTCGGGGCTGCTCATGTTGTGTGCTCGCAG
GTGATCGCGCATGTGCCAAAGTCCTCGCTGAGGACGTGCAAGCCCCTTCGGGGCTGCTCATGTTGTGTGC
TCGCAGGTGATCGCGCATGTGCCAAAGTCCTCGCTGAGGACGTGCAAGCCCCTTCGGGGCTGCTCATGTT
GTGTGCTCGCAGGTGATCGCGCATGTGCCAAAGTCCTCGCTGAGGACGTGCAAGCCCCCTGTTGGACTTG
TCGCTTTCGGCAGTCGCCACGATCTTTTGGGAGTGCCAAAGTCGTCGCTGAGGACGTGCAAGCCCCTTCG
GCGATGCTAATGCC
>NZ_CP012009.1(region:532343-532466)	unknown	9121(Singleton)
GTTGTTGTTGAAGCTGTTTGTGTTGAAGTTGAAGCTGTGTTATAAGTTGAAGATGTTGTTGAGGCTGCTT
GTGTTGTTGATGAAGTATCAGCAGCAGCTGTTGTTGTTGAGGCTGCTTGTGTTG
>NZ_CP013376.1(region:832378-833387)	tandem	9966(Singleton)
CCGGAAGTACCCGAGGTGCCGGAAGTACCCGAGGTGCCGGAAGTACCCGAGGTGCCGGAAGTACCCGAGG
TGCCGGAGGTGCCTGACGTACCGGAAGTACCCGAGGTGCCGGAAGTACCCGAGGTGCCAGAAGTACCCGA
GGTGCCGGAGGTGCCGGAGGTGCCCGAGGTGCCGGAAGTACCCGACGTACCGGAGGTGCCCGAGGTGCCG
GAAGTGCCCGACGTACCGGAAGTGCCCGAGGTACCGGAGGTGCCCGAGGTGCCGGAAGTACCCGAGGTGC
CGGAAGTGCCCGACGTACCAGAGGTGCCCGACGTACCGGAAGTACCCGACGTACCGGAAGTGCCCGAGGT
ACCGGAGGTGCCCGAGGTACCCGAGGTGCCAGAAGTGCCCGACGTACCAGAGGTGCCCGACGTACCGGAA
GTGCCTGACGTACCGGAGGTGCCCGACGTACCGGAAGTACCCGACGTACCGGAAGTACCCGACGTACCGG
AAGTACCCGACGTGCCGGAGGTACCCGACGTGCCGGAGGTGCCCGACGTGCCGGAGGTACCCGACGTACC
GGAGGTGCCCGACGTGCCGGAGGTACCCGACGTACCGGAAGTACCCGACGTACCGGAAGTGCCCGACGTA
CCGGAAGTGCCCGACGTACCGGAAGTGCCCGACGTACCGGAGGTGCCCGAGGTGCCGGAAGTACCCGAGG
TGCCGGAGGTACCCGACGTGCCGGAGGTGCCCGACGTGCCGGAGGTACCCGACGTACCGGAGGTGCCCGA
CGTGCCGGAGGTACCCGACGTACCGGAAGTACCCGACGTACCGGAAGTGCCCGACGTACCGGAGGTGCCC
GAGGTGCCGGAAGTACCCGACGTACCGGAGGTACCCGACGTACCGGAAGTGCCTGAGGTACCGGAAGTAC
CCGAAGTCCCCGAACTACCCGAAGTCCCGCCCCCCGAAGTCCCCGACGTCCCACCGCCCGACGTACCCGA
AGTCCCCGAGCTGCCGCCCGTCCCTGACGT
>NC_008726.1(region:2281535-2281773)	tandem	cluster291
GTCAAGAAGGCCGCGCCCGCCAAGAAGGCTCCGGCCAAGAAGGCGGCTCCGGCGAAGAAGGCCGCAGTCA
AGAAGGCCGCGCCCGCCAAGAAGGCTCCGGCCAAGAAGGCGGCTCCGGCGAAGAAGGCCGCAGTCAAGAA
GGCCGCGCCCGCCAAGAAGGCTCCGGCCAAGAAGGCCGCAGTCAAGAAGGCTCCGGCCAAGAAGGCTGCT
CCCGCCAAGAAGGCGCCCGCCAAGAAGGC
>NZ_CP009692.1(region:3721206-3721690)	tandem	8046(Singleton)
GACCTCCAGGACCTACTGGACCTACCGGAGCAACTGGACCTTCTGGCGGACCTCCAGGGCCTACTGGACC
TACCGGATTTCCAGGAACTGGTGGACCTCCAGGGCCTACTGGGCCTACCGGCATAACCGGAGTAACTGGA
CCTTCTGGTGGACCTCCAGGGCCTACTGGACCTACCGGATTTCCAGGAACTGGTGGACCTCCGGGGCCTA
CTGGGCCTACCGGCATAACCGGAGCAACCGGGCCTTCTGGTGGACCTCCGGGGCCTACTGGGCCTACCGG
CATAACCGGAGCAACCGGGCCTTCTGGTGGACCTCCGGGGCCTTCTGGACCTACCGGAATAACAGGAGCA
ACCGGACCTTCTGGTGGACCTCCAGGACCTACTGGACCTACCGGAGCAACTGGACCTTCTGGTGGACCTC
CGGGGCCTACCGGACCTACCGGATTGCCAGGAACTGCTGGAGCTACTGGGCCTACCGGACTTACA
>NC_010079.1(region:2389069-2389268)	STAR-like	cluster512
TCTATGTTGGGGCCCCGCCAACTTGCACATTATTGTATGCTGACTTTTCGTCACCTTCTGTGTTGGGGCC
CCGTTCCCCAACTTGCATTGTCTGTAGAATTTCTTTTTGAAATTCTCTATGTTGGGGCCCCGCCAACTTG
CACATTATTGTAAGCTGACTTTCTGTCAGCTTCTGTGTTGGGGCCCCGCCAACTTGTAAA
>NC_017322.1(region:1694693-1695139)	tandem	cluster3377
CTGCTCCTCGGCCTGTTGCTGGCGTCTCTTACGCGTAGGCTCCTGTTCCTCGGCCTGCTGCGGCGCGCCC
TCCTCGGCTGCGGGCTGCTGCTCCTCGGCCTGTTGCTGGCGTCTCTTGCGCGTAGGCTCCTGTTCCTCGG
CCTGCTGCGGCGCGCCCTCCTCGGCTGCGGGCTGCTGCTCTTCGGCCTGCTGCTGGCGCTTCTTGCGCCG
GGGAGCCTCTTCTTCGGCCTGCTGCGGAGCGCTCTCTTCGGCTGCCGGCTGCTCTTCAGCCTGCTGCTGG
CGCTTCTTGCGCCGGGGAGCCTCTTCTTCGGCCTGCTGCGGAGCACTCTCTTCGGCTGCCGGCTGCTCTT
CAGCCTGCTGCTGGCGCTTCTTGCGCCGCGGAGCCTCTTCTTCGGCCTGCTGCGGAGCACTCTCTTCGGC
TGCCGGCTGCTCTTCAGCCTGCTGCTG
>NC_014734.1(region:3132640-3133200)	unknown	3426(Singleton)
GTTGTTTCTACCTTTCAAACGAATGGCACTTACAACTATATGGAAAATATAACGAGTAGACCAACTGTTG
TTTCTACCTTTCAAATGAAGGGCACTTACAACAAAAAGCCGCACCAATAGCAACAGAGATAGGTTGTTTT
TACCTTTCAAACGAATGGCACTTACAACTTTGATTTTCCCTAAGAAGATCATCTACTAGTTGTTTTTACC
TTTCAAACGAAGGGCACTTACAACATTGAAAAAATTAAAACATATTGAAATGGTTGTTTCTACCTTTCAA
ATGAAGGGCACTTATAACCATGCTACTTATTTTATTACAGCTTATGAAGTTGTTTTACCTTTCAAACGAA
GGGCACTTACAACTATTAATTGAAAATAAAGAACTAATTTTGAGTTGTTTCTACCTTTCAAATGAAGGGC
ACTTACAACATTTTGTACTTTTACATCAGTTTAAAACAAGTTGTTTTTACCTTTCAAACGAATGGCACTT
ACAACTGCGAAGTTTGTTTTGTTCAAATAGTTTTCGTTGTTTCTGCCTTTCAAACGAATGGCACTTACAA
C
>NC_017025.1(region:2851708-2851860)	unknown	4195(Singleton)
AAATAAATTCAGCATGACAAAAGGAAGATGCTGGCTCTAGCGTAGCGAACAGGCGCTAGCAAATAAATTC
AGCATGACAAAAAGAAGTTGCTGGAGAGATGCTAGAGATGCTAGAGATGCTGGAGATGCTGAAATAAATT
CAGCATGACACAA
>NZ_CP015176.1(region:3592527-3592918)	tandem	cluster2884
GCGGGTGCTACCGGCGCTACTGGACCTCAAGGTCTTCAAGGTAACACGGGTGCTACCGGCGCTACGGGTG
CTACTGGACCTCAAGGTCTTCAAGGTAACACAGGTGCTACTGGCGCTACTGGACCTCAAGGTCTTCAAGG
TAACACAGGTGCTACCGGCGCTACTGGACCTCAAGGTCTTCAAGGTAACACGGGTGCTACCGGCGCTACG
GGTGCTACCGGCGCTACTGGCGCTACTGGACCTCAAGGTCTCCAAGGTAACACAGGTGCTACTGGCGCTA
CTGGACCTCAAGGCATTCAAGGACCAACGGGTGCTACCGGCGCTACTGGTATAGGAGTTACTGGACCTAC
TGGACCTTCTGGTGGGCCTACCGGACCTACTGGGCCAACTGG
>NZ_CP011112.1(region:3658282-3658667)	tandem	8686(Singleton)
GGCCAGCAGGGTTATGGCCAGCAGCAGGGCTACGGCCAGGCCGCCGGCTATGGCCAGCAGGGTTACGGCG
ACCAGCAGCAGGCCGGCTACGGCCAGCAGGGCTATGGCCAACAGGGTTACGGCGACCAGTCCTACGGCCA
GCAGGGTTACGGCCAGCAGGGCTATGGCGACCAGCAGCAGGCCGGCTATGGCCAGCAGGGCTACGGCGAC
CAGCAGCAGGCCGGCTACGGCCAGCAGGGCTATGGCCAACAGGGTTACGGCGACCAGTCCTACGGCCAGC
AGGGTTACGGCCAGCAGGGCTATGGCGACCAGCAGCAGGCCGGCTATGGCCAGCATGGCTATGGCGACCA
GCAGCAGGCCGGTTACGGCCAGCAGGGCGCTTCGCC
>NZ_CP013232.1(region:4797589-4799053)	tandem	cluster106
GTCGATGTCGACAGCGATGTTACGTTGCTATTAGTTGTGCTCAGGCCGGTGGACAGCGAAGCAACACCCG
TCGACGTCGAGGTCGACAGCGACGAGACATTGCTGTTGGTTGTGCTTAGGCCGGTAGACAGCGAAGCAAC
ACCGGTCGAAGTCGACGTCGACAGCGAGGACACGTTGCTATTAGTTGTGCTCAAGCCGGTGGACAATGAA
GACACACCCGTCGACGTCGAGGTCGACAACGACGACACATTACTGTTGGTTGTACTCAAACCGGTGGACA
GCGAAGCGACACCAGTCGACGTCGACGTCGACAACGACGACACGTTGCTGTTGGTTGTGCTCAGGCCGGT
GGACAACGAAGCGACGCCGGTTGATGTCGAAGTCGACAACGATGACACGTTGCTGTTGGTTGTGCTCAAA
CCGGTAGACAATGAAGCAACGCCGGTTGATGTCGAGGTCGACAGCGACGAGACATTACTGTTCGTGGTGC
TCAGGCCAGTAGACAACGAAGCGGCGCCAGTCGATGTCGAAGTCGACAACGAAGAGACGTTACTGTTAGT
CGTGCTCAGACCGGTCGAGGTAGATGTCGACAGCGAGGCGATACCGGTAGATGTCGAGGTCGACAGAGAC
GTTACGTTGCTGTTGGTTGTACTCAGGCCAGTAGACAACGAAGCGACGCCAGTCGATGTCGAAGTCGATA
ACGATGAGACATTACTGTTCGTGGTACTCAGGCCGGTCGAGGTTGATGTCGACAGCGAAGCTATACCGGT
AGATGTCGAGGTCGACAACGACGAGACATTGCTGTTGGTTGTACTCAAGCCAGTGGACAACGAAGCGACG
CCAGTCGATGTCGAAGTCGACAACGAAGAGACGTTACTGTTAGTCGTGCTCAAGCCAGTCGAGGTAGATG
TCGACAGCGAGGCGATACCGGTGGATGTCGAGGTCGACAGAGACGTTACGTTGCTGTTGGTTGTACTCAG
GCCAGTGGACAGCGAAGCGACGCCAGTTGATGTCGAAGTCGACAGCGAAGAGACGTTACTGTTGGTGGTG
CTCAAGCCGGTCGAAGTTGATGTCGACAGCGATGCGATGCCCGTGGACGTCGAGGTCGATAGCGACGAGA
CATTGCTGTTGGTTGTACTCAGGCCAGTGGACAACGAAGCAACGCCCGTTGATGCCGAAGTCGACAACGA
GGAGACATTGCTGTTCGTGGTGCTCAGGCCAGTCGAGGTAGATGTCGACAGCGATGCGATGCCCGTGGAC
GTCGAGGTCGACAGCGACGACACATTGCTGTTGGTTGTACTCAGGCCAGTAGACAACGAAGCAACGCCAG
TTGATGTCGAAGTCGACAGCGAAGAGACGTTACTGTTCGTGGTACTCAAGCCGGTCGAAGTTGACGTCGA
CAGCGAGGCGATGCCCGTGGACGTCGAAGTCGATAATGACGAGACATTACTATTCGTGGTGCTTA
>NZ_CP013749.1(region:2959557-2959843)	tandem	cluster1787
TTCCGACTACTTGTACTGGTTGTCTGACTAGTATTTTTCGCACTACTGGATTCTTGATTGCTTGTACGGG
TCGCTTGATTAATACTCTTGGCACTGTTAGCTTCTTGATTGCTTGTACTGGTTGTCTGACTAGTATTTTT
CGTACTACTGGATTCTTGATTGCTTGTACGGGTCGCTTGATTAATACTCTTGGCACTGTTAGCTTCTTGA
TTGCTTGTACTGGTTGCCTGACTAGTATTTTTCGCACTACTGGATTCTTGTTTGCTTGTACTGGTTGCCT
GACTAGT
>NC_020181.1(region:2137182-2138212)	tandem	cluster153
TCAACAGAATCCGAGTCGCTGTCGGAGTCCGAGTCGCTGTCAGAATCCGAATCGCTATCCGAGTCAGAGT
CACTGTCAGAATCCGAATCGCTATCCGAGTCAGAATCACTGTCAGAGTCGGAATCGCTGTCCGAATCGGA
ATCGCTGTCCGAATCCGAGTCGCTGTCAGAATCCGAGTCGCTGTCCGAGTCCGAGTCGCTGTCCGAGTCC
GAGTCGCTGTCGGAATCGGAATCGCTGTCGGAATCCGAGTCGCTGTCGGAGTCGGAATCACTGTCAGAAT
CCGAATCGCTGTCAGAATCCGAGTCACTGTCAGAATCCGAGTCGCTGTCGGAATCCGAATCGCTGTCAGA
GTCCGAGTCACTGTCGGAGTCCGAATCGCTGTCAGAATCCGAGTCGCTGTCAGAATCCGAGTCACTGTCA
GAGTCGGAGTCAGAGTCAGAATCGCTATCGGAGTCCGAATCGCTGTCAGAATCCGAGTCACTGTCAGAGT
CCGAGTCGCTGTCGGAATCCGAGTCGCTGTCAGAATCCGAGTCGCTGTCGGAATCCGAGTCGCTGTCAGA
GTCGGAATCGCTATCGGAGTCCGAATCGCTGTCCGAATCCGAGTCGCTGTCAGAGTCAGAATCACTGTCA
GAGTCAGAATCACTGTCAGAGTCGGAATCGCTGTCAGAGTCCGAGTCACTGTCAGAATCCGAGTCGCTGT
CGGAGTCCGAGTCGCTGTCAGAGTCGGAGTCACTGTCGGAGTCCGAGTCGGAGTCGGAGTCAGAATCGCT
ATCGGAGTCCGAATCACTGTCGGAGTCCGAGTCGCTGTCGCTATCCGAATCGCTGTCAGAGTCCGAATCA
CTGTCAGAATCGGAGTCGCTGTCAGAATCGGAGTCGCTGTCAGAATCCGAGTCACTGTCAGAGTCCGAGT
CGCTGTCGGAATCCGAATCGCTGTCAGAGTCCGAGTCACTGTCGGAGTCCGAATCGCTGTCAGAATCCGA
GTCGCTGTCAGAATCCGAGTCACTGTCCGAATCTGCATCAGCATCAGATTC
>NC_016912.1(region:2206995-2207194)	STAR-like	cluster512
TCTATGTTGGGGCCCCGCCAACTTGCACATTATTGTATGCTGACTTTTCGTCACCTTCTGTGTTGGGGCC
CCGTTCCCCAACTTGCATTGTCTGTAGAATTTCTTTTTGAAATTCTCTATGTTGGGGCCCCGCCAACTTG
CACATTATTGTAAGCTGACTTTCTGTCAGCTTCTGTGTTGGGGCCCCGCCAACTTGTAAA
>NC_016935.1(region:7271749-7272389)	tandem	cluster443
ACCGAATCGGCACCCAGCTTCTCCGTGGTTACCGACTCCGATGCCAGCTTCTCGGCGGTAATGGACTTCG
AAGCGAGCTTATCGCCGGTGACCGCGCCGGACGCCAGCTTCTCCGCCGTCACCGACCTTACCCCGAGCTT
CTCCGCCGTCACCGATTTGGACGCCAGCTTTTCCGTCGTCACCGCTTCCGCCGCCAGTCTCTCCGCCGTC
ACGGACCCCGGGGCGAGTTTCTCCGCCGTCACCGTCTCCGATGCCAGCTTCTCCGCCGTCACCGACTCTG
CCGCCAGCTTCTCTGCCGTTACGGATTCCGCCCCGAGCTTCTCTGCCGTCACCGACTCCGAGGCCAGCTT
CTCCGCCGTCACCGACTCCGAGGCCAGCTTCTCCGTCGTTACCGACTCATCGGCCAGCTTCTCCGCCGTC
ACCGACTCCGCTCCCAGCTTCTCCGCCGTCACCGACTCGGCCGCCAGCTTCTCTGCCGTCACCGACTCCG
ACGCCAGCTTCTCCGCCGTCACCGACTCCGCTCCAAGCTTCACTCTTGTTACCGACTCGGCCGCCAGCTT
CTCCGCCGTCACCGAGTCCGCCGCCAGCTTCTCCGCCGTCACCGACTCCGCCGCCAGCTTCTGCGCCGTC
ACCGACTCCGC
>NZ_CP011125.1(region:9315780-9316113)	tandem	8715(Singleton)
GCATCAGGATCCGCGTCGGCCCCGGCGGCCGCATCGGCGTCGGCGTCGGCGTCCGCATCGGCGTCGGCGT
CCGCATCGGCGTCGGCGTCGGCATCAGCGTCGGCGTCGGCGTCGGCATCAGCGTCGGTGTCGGTGTCGGC
GTCGGCGTCCGCGTCGGCGTCGGCGTCCGCATCAGCGTCGGCGTCGGCGTCCGCGTCAGCGTCGGCGTCC
GCATCGGCGTCGGCGTCGGCGTCCGCATCAGCGTCTACGTCGACATCAGGGTCTGCGTCGGCATCGGCGT
CTGCGTCGCCGCAGCGTCTGCGTCTGCGTCGCCATCAGCGTCTGCGTCTACGTC
>NC_017803.1(region:7498343-7498505)	short	4695(Singleton)
GGGCACGGTGACAACCGCCCCGCACTACCCGCACCACTCCGGACCGCTCGCCAGGCGGTGTCCGCGCCGG
GCACGGTGACAGCCGCCGCGCACCACCCGCACCACCCACCAGGCGGCGTCCGCGCTGAGCACGGTGACAA
CCGCCCCGCACCACACGCACCGC
>NZ_CP015638.1(region:2076867-2077195)	tandem	10875(Singleton)
TGGCCGTAGCAAGGATCAGGCTTGCAGGGCGTGGGGCGCACCGGCGGCTTGCTGTAGCAAGGGTCGGGCT
TGCACGGCGTAGGCCGCTCTGGTGGCTTGCTGTAGCAAGGGTCAGGCTTGCAGGGCGTAGGTCGCTCTGG
TGGCTTGCTGTAGCAAGGATCGGGCTTGCAGGGGACCGGCTTGGGCGGCTTCGGTGGTTTGCCGTAGCAA
GGGTCAGGCTTGCACGGCGTAGGTCGCTCCGGCGGCTTGCTGTAGCAAGGGTCGGGCTTGCAGGGGACCG
GCTTGGGCGGCTTCGGTGGTTTGCTGTAGCAAGGGTCGGGCTTGCACGG
>NZ_AP012555.1(region:53394-53602)	unknown	6131(Singleton)
GGGTAGCCGCGCTGGTCGGGATAGCCGTGATGCTGGGGCGGGTAGCCGGCCTGGCCCGGCTCGGGGTAGC
CGCCACGCTGGTCGGGATATCCGCCGTGCTCCTGGTAGCTCTGCGGCGGCGGGTAGCCGCCTTGCTCCGG
GTAGCCGCTCTGCTCGGGGTGGCGGGGCGGCGGGTAGCCCTGCTGGGGTGGGTAGCCGCCCTGTTCAGG
>NZ_CP015125.1(region:1404211-1404470)	tandem	10706(Singleton)
TCCTTGAGGTCCTGTTGCTCCGTCTGCTCCTTTAGGTCCTACTGGTCCTTGTGGTCCTGTTGCTCCATCT
GCTCCTGCCGGACCTGTTGGTCCTTGGGGTCCTGTTGCTCCGTCTGCACCTGCCGGACCTATTGGTCCTT
GTGGTCCTGTTGCTCCGTCTGCTCCTGCCGGACCTAATGGTCCTTGTGGTCCTGTTGCTCCGTCTGCTCC
ATCTGCTCCTGCCGGTCCTATTGGTCCTTGTGGTCCTGTTGCTCCATCTG
>NC_008820.1(region:1095746-1095907)	unknown	1701(Singleton)
ACGAAGTTCAAGGTGTTGGGCAACACCATGAGTTTCTTTGACTCACTTCGTTACCCGGGTAACGAGGTTC
AAGGTGCTGCGCATCACCATGCTTACCCGGGTGAGCATGCTCGGCACTTCGTGTTCCGGAACACGAGGTT
CAAGGTGTTGCGCAACACCATG
>NC_022657.1(region:8967336-8967529)	unknown	5984(Singleton)
CGGCAGCCCACCGCCCAGCGGTCCCGCTTCTGCCGGACCGCCGCCCCAGGCCCCACCGTTCGGTGGTCCG
ATGCCTGGCGGTCCTGCGCCGGCCTTCGGTGGTCCGATGCCCGGTGGTCCGATGCCCGGCGGTCCGGTGC
CTGGCGGTCCCGCGCCGGCCTTCGGTGGTCCGATGCCCGGCGGTCCCGCGCCGG
>NZ_CP014485.1(region:3980346-3980479)	tandem	10393(Singleton)
CGCCGTACGAGGAGACGGCGCTCATCCCGCCGACCTCGGCCGGGCAGCCTTCCCCGTACGAGGAGACGGC
CCTGATCCCGCCGGTGACCGGCGCCGGGCCCGCCCCGTACGAGGAGACCGCCCTGATCCCGCCG
>NZ_CP004006.1(region:595085-595595)	tandem	6478(Singleton)
GATTGGGTCTTCTCAGGAGCTTGCATAGGTTCAGGAGGTTGTACGCCTTGTGAGGGTTGAGATTCTTGAG
GAGCTTGCATAGGTTCAGGAGGTTGTACGCCTTGTGAGGGTTGAGATTCCTGAGGAGCTTGCATAGGTTC
AGGAGGTTGTATGCCTTGTGAGGGTTGAGATTCCTGAGGAGCTTGCACGGGCTCTGCAGGTTGAGCTTCT
TCCTGAGGTTGAGATTCCTGAGGAGCTTGCACGGGCTCTGCAGGTTGAGGTTCTTCCTGGGGTTGAGATT
CTTGGGGAGCTTGCACGGGCTCTGCAGGTTGAGCTTCTTCCTGGGGTTGAGATTCTTGGGGAGTTTGCAC
GGGCTCTGCAGGTTGAGCTTCTTCCTGGGGTTGAGATTCTTGGGGAGCTTGCACGGGCTCTGCAGGTTGA
GCTTCTTCCTGAGGTTGAGATTCTTGGGGAGCTTGCACGGGCTCTGCAGGTTGAGCTTCTTCCTGGGGTT
GAGATTCCTGAGGAGCTTGTG
>NZ_CP009211.1(region:2103139-2103369)	unknown	7646(Singleton)
TCTAAACGGAGCTAGCTCCATTTGCACGGGAGCGGCCTGGAAAACCCCAGGTCGCGCGATCCCGGTTGTG
CCAAATGGAGCTAGCTCCTTTTGTTGTGCCTCGCTGGCAAACTCCCTGGTCGCGCGAAACCGAAAACTCC
AAATGGAGCTAGCTCCATTTACACCCAACGCGCCACCAAAACCGCAGGTCGCCACTTGACCGCAACTCCA
AACGGAGCTAGCTCCATTTAC
>NZ_CP009483.1(region:2340793-2341025)	unknown	7919(Singleton)
CCGCCCTTACCGCCGATGCCGCCGATCGCGTCACCGGGTCCTTCGTGTTGGCTGGCCCCGCCGGTGCCCC
CGTTCCCGCCGCTGCCAGCACCGGTGGCGTTCCCGCCGGTACCACCGGTACCGCCGGTACCGCCAAACAA
ACCGCTCTTGCCGCCGGTCCCGCCGTCGCCGCCGGCCCCACCGCCGAGCGCGGAGGTGCCACCGGCTCCG
CCGGTGCCACCGTTGCCGCAGCT
>NZ_CP011125.1(region:516675-516906)	tandem	8717(Singleton)
GCGCGGGCCCCGGAGCTTCGCGTGCCCGAGTGGGAGCTTCGCGTGCCCGAGGTGAACCTTCGCGTGTACG
AGTGGGAGCTTCGCGTGTACGAGTTGGAGCTTCGCGTGTACGAGGTGGAGCTTCGCGCGTACGACCTGGA
GCTTCGCGTGTACGAGTTGGAGCTTCGTGATCCCGACCTGGAGCGAGTTGGCTCCGACCTGGAGCTTCGC
GTGTACGAGTTCGAGCTTCGTG
>NZ_CP014787.1(region:2768393-2768749)	tandem	10530(Singleton)
TAGCTAGATAGCTGTAACAAGCTGTGCGAAGTAGCCGGCACCGAAGTAAGTGAGATAGCTGTGACAAGCT
GTGCGAAGTAGCTGACACCAAAGTAGGTGAGAAAGCTGTGACAAGCTATGCGAAGTAACTGGCACTGAAG
TAAGTGAGATAGCTATGACAAGCTGTGCGAAGTAACTGGCACTGAAGTAAGTGAGATAGCTATGACAAGC
TGTGCGAAGTAGCTGGTACTAAAGCAAGTGAGATAGCTATGACAAGCTGTGTTAAGTAGGTGACTCTGAA
ACAAGTGAGATAGCTATGATAAGCTGCGCGAAGTATCCGGCACCGAAACAAGTGAGATTGGTCCCCTGTC
AATAAAA
>NC_015590.1(region:1795216-1795746)	tandem	cluster3377
CTGCTCCTCGGCCTGTTGCTGGCGTCTCTTACGCGTAGGCTCCTGTTCCTCGGCCTGCTGCGGCGCGCCC
TCCTCGGCTGCGGGCTGCTGCTCCTCGGCCTGTTGCTGGCGTCTCTTGCGCGTAGGCTCCTGTTCCTCGG
CCTGCTGCGGCGCGCCCTCCTCGGCTGCGGGCTGCTGCTCTTCGGCCTGCTGCTGGCGCTTCTTGCGCCG
GGGAGCCTCTTCTTCGGCCTGCTGCGGAGCACTCTCTTCGGCTGCCGGCTGCTCTTCAGCCTGCTGCTGG
CGCTTCTTGCGCCGGGGGGCCTCTTCTTCGGCCTGCTGCGGAGCGCTCTCTTCGGCTGCCGGCTGCTCTT
CAGCCTGCTGCTGGCGCTTCTTGCGCCGGGGAGCCTCTTCTTCGGCCTGCTGCGGAGCACTCTCTTCGGC
TGCCGGCTGCTCTTCAGCCTGCTGCTGGCGCTTCTTGCGCCGCGGAGCCTCTTCTTCGGCCTGCTGCGGA
GCACTCTCTTCGGCTGCCGGCTGCTCTTCAGCCTGCTGCTG
>NZ_CP012754.1(region:189181-189754)	tandem	cluster250
TGAGTCTGCTGTGGCTTCTGGTATCCGACTGCGAACAACGGGGTTGTATTCACCTGCTGCACATCATGAG
TCTGTGGTGGCTTCGGGTATCCGACTGCGGACAAGCTGAGGGGGGGTTACTTGCTATGCATCGGGAGTCT
AATGAGGCTGGAGGTATCCGACTGCGAACAACGGGGTTGTTTCACCGGCTGCACATCATGAGTCTGCAGT
GGCTTCTGGTATCCGATTGCGAACAACGGGGTTGTATTCACCAGCTGCACATAATGAGTCTGCTGTGGCT
TCTGGTATCCGACTGCGAACAACGGGGTTGTTTTCACAGGCTGCAAATTATGAGTTTTCTGTGGCTTCTG
GTATCCGACTGCGAACAACGGGGTTGTCTTCACCTGCTGCACATCATGAGTCTGTAGTGGCTTCGGGTAT
CCGACTGCGGACAAGCTGAGGGGGGTTAACTTGCTACGCATCGGGAGTCTGATGAGGCTGGAGGTATCCG
ACTGCGAACAACGGGGTTGTTTCACCGGCTGCACATTATGAGTCTGCTGTGGCTTCTGGTATCCGACTGC
GAACATGGGGTTTA
>NC_020388.1(region:2681465-2681838)	unknown	539(Singleton)
CGAGTGGGTCCTACGCGACCGGCAATGTCTCCGGAACCGGAATCAAAAATGTGGGGGGCCTCGCCGGGAT
TAGCGAAGGGGAGATTACGGAGTCGTACGCGACCGGCACCATCTCTGGAAACAATCTCGTCGGTGGCCTC
GTCGGAGTGAACACCGGCACGGTCACCGAGTCGTACGCGACCGGCAACGTCTCCGGAACCGGCGACGTCG
TGGGCGGCCTTGTCGCACGAAACTTCGGGGCAACAGTCACCAAGTCGTACGCGACTGGGTCCGTCACTGG
GATCAAAGGCGTTGGAGGTCTCGTCGGCGTAAACAGCGGTATAAGTAGCGCAAAAGTCTCGGAATCGTAC
GCGGCCGGCTCCGTCACTGGGACC
>NZ_CP012109.1(region:5112463-5112671)	tandem	9242(Singleton)
GCGCTATCCGCAGCCTCTGCGAGCGACTCGGAGACAGTCTCTGCAACAGAAGCACTCTCCTGAGCGCTAT
CCGCAGCCTCTGCGAGCGACTCGGAGACAGTCTCTGCAAGTGAAGCGCTATCCGCAGCCTCTGCGAGCGA
CTCGGAGACAGTCTCTACAACTGAAGCACTCTCCTGCGCGATAGCCGCAGCTTCAGCGGGCGGCTCGGA
>NC_013956.2(region:680570-681054)	tandem	cluster2799
GCAGGCTATGGCAGCACGCAGACAGCCAGCTACAACAGTGTGCTAACGGCGGGCTACGGCAGTACCCAGA
CGGCGAGAGAAGGCAGTGACCTCACTGCCGGGTACGGCAGCACCGGCACGGCAGGCTCGGACAGCTCAAT
CATTGCAGGTTACGGCAGCACCCAGACCGCCAGTTATCACAGTAGCCTGACGGCGGGCTACGGCAGTACG
CAGACGGCGCGCGAACAGAGTGTGCTGACGACCGGCTACGGCAGCACCTCAACCGCCGGCGCCGACAGTT
CCCTGATTGCAGGCGGCCCCGACAGTTCCCTGATCGCGGGCTACGGCAGCACGCAGACCGCCGGTTACAA
CAGTATTCTGACGGCCGGTTACGGCAGCACCCAGACGGCGCAGGAGAATAGCGATCTGACGACCGGCTAC
GGCAGTACTTCTACGGCAGGTTATGAGAGTTCACTGATCGCAGGCTACGGCAGCACCCAGACCGC
>NZ_CP012743.1(region:3544754-3545166)	tandem	cluster36
TGCTGATACGGCGCTGGCTCCGGCTGATAGGCCTGCGGCGCAGGTTGACCGGCATAGGGATCGTAAGCCG
GCTGCTGATACGGCGCTGGCTCAGGCTGATAGGCCTGCGGCGCAGGTTGACCGGCATGCGGATCGTAAGC
CGGCTGCTGATACGGCGCTGGCTCAGGCTGATAGGCCTGCGGCGCAGGTTGACCGGCATACGGATCGTAA
GCCGGCTGCTGATACGGCGCTGGCTCAGGCTGATAGGCCTGCGGCGCAGGTTGACCGGCACGCGGATCGT
AAACCGGCTGTTGATACGGCGCTGGCTCAGGCTGATACGCCTGCGGTGCGGTTTGCCCCGCTGGCGGCTG
ATAAGCAGCCTGCTGGAACGGAGCGGGTTCAGGCTGATAGGCCTGCTGCGGCGGATAGCTGGC
>NC_015666.1(region:624369-624656)	unknown	423(Singleton)
GATTTCGCCGTCGATCTCGGCGTCGCCGGCGACAGTTACCGCGCTGCCGGTGACGTTCCCGTCGATTTCC
GCGTCTCCCGCAACGGCGACGGTTCCGTCCGCCTCGAGGTTCCCGTCGATCTCGGCACCGTTGCTGAGGA
TCACGCCGCCGCCGGCCTCGACGTTGCCGTCGATCGCAGCCCCCGGATCGAGCCGGACGTCGTCGCCGGC
CTCGAGGTTCCCGTCGAGTTCGGCGTCGTCCTCGAGGGCCACCTGATAGCCGGCCTCGACGTCGTCGTCG
ACGGAGGC
>NZ_CP010086.2(region:5854749-5854957)	tandem	8208(Singleton)
GATGGTGTTATGACTACTGGCTGGTTAAACTTAAATGGAACTTGGTACTACTTGAATTCGTCAGGTGCTA
TGGCTACTGGTTGGTTGAATTTAAATGGAACTTGGTACTATTTAAATCAATCAGGTGCTATGGCTACTGG
CTGGGCTAACGTTAATGGTACTTGGTATTTCTTAAACGGTTCTGGTGCTATGGCTACTGGCTGGTTAAA
>NZ_CP004117.1(region:2850388-2850572)	tandem	6492(Singleton)
GTTCCGGGATTGGTACCCGGGCTCGTTCCCGGATTCGTGCCGGGGTTCGTACCGGGGTTCGTACCGGGAT
TCGTACCGGGATTCGTACCGGGATTCGTACCGGGATTCGTGCCGGGGTTCGTGCCGGGGTTCGTGCCGGG
ATTCGTGCCGGGATTCGTACCGGGATTCGTGCCGGGATTCGTGCC
>NZ_CP014356.1(region:2369130-2369700)	tandem	cluster522
CGGCAGGCGGGTCAGCTGGTTACGATAGACCGACAGCGACAGTAGTCCTGACGGCAGCATCGGCAGGCTG
GTCAGCCGGTTACCAGATACCATCAGCTCCTTCAGTTCTGACGGCAGCACCGGCAGACTGGTCAGCCGGT
TACCAGATACAATCAGCTCCTTCAGTCCTGACGGCAACGCCGGCAGGCTGGTCAGCCGATTATTATAGGC
CCACAGCTTATATAATTCTGACGGCAGCGTCGGCAGGCTGGCCAGTTGGTTATCAGATACCGACAGCTCC
TGTAGCCCTGACGGCAACATCGGCAGGCTGGTCAGCTGGTTATTATAGGCCCACAGCTTACATAATTCTG
ACGGCAGCGCCGGCAGGCTGGCCAGTTGGTTATCAGATACCGACAGCTCCTGTAGCCCTGGCGGCAACAC
CGGCAGGCTGGTCAGTTGATTACCAAAGATCCACAGCTTACATAGTCCTGACGGCAGCGCCGGCAGGTGG
GTCAGCGGGTTACTAAAGATCGACAGTTCCAGTAGTCCTGGCGGCAGCACCGGCAGGCTAGTCAGCTGGT
TACCAGAGACC
>NC_013131.1(region:6292433-6293403)	tandem	2797(Singleton)
CCACCACGAGAGTCAGAGCCGCGACTATCCCGCGAGCCATAGCTGGAGCCACCCCGCGAGTCAGAACCGC
GACTGTCCCGCGCACCGAAGCCCGACCCGCCACGGGAGTCCGAGCCGAACCCACCACGCGAATCAGTGCC
CCGGCTGTCCCGCGAGCCATAGCTGGACCCGCCACGCGAGTCGGAGCCGCGGCTGTCCCGCGAGCCGAAG
CCACCGCGCGAGTCGGACCCGCGACCATCGCGCGAACCGTAGCTGGAGCCACCACGCGAGTCAGAGCCCC
GACTATCGCGCGAGCCATAGCCGGAACCACCACGAGAGTCAGCGCCGCGACCGTCCCGCGCGCCGAAACC
ACCGCGCGAGTCAGAACCGCGACTATCCCGCGAACCGTAGCTCGAGCCACCACGAGAGTCAGAACCCCGA
CTATCGCGCGAGCCATAGCTAGAGCCACCGCGAGAATCAGAGCCCCGACTGTCGCGCGAGCCGTAGCTGG
AACCGCCACGCGAATCGGAACCGCGATTGTCCCGCGCGCCGAAACCACCTCGCGAGTCAGAACCCCGGCT
GTCCCGCGAGCCGTAACTGGAACCGCCACGCGAGTCAGAACCGCGACTATCCCGCGCGCCGAAACCACCA
CGCGAGTCGGAACCCCCGCCATCGCGCGAACCGTAGCTCGAGCCACCACGCGAGTCAGACCCGCGACTAT
CCCGCGAGCCGAAACCACCGCGTGAGTCAGAACCGCGGCTGTCCCGCGAGCCGAAACCACCGCGTGAGTC
AGAGCCCCGACTATCCCGCGAACCGTAGCTGGAACCACCGCGTGAGTCAGAACCGCGGCTATCCCGCGAG
CCATAGCCGGACCCGCCACGCGAGTCAGAGCCGCGACTATCGCGCGAGCCATAGCCGGAGCCACCGCGAG
AGTCAGAACCGCGACTATCCCGCGAACCATAACTAGAGCCACCGCGAGAGTCAGAGCCTCG
>NZ_CP007567.1(region:4566767-4567188)	unknown	7118(Singleton)
TCTCTTTCTGCAACTTGGCCTCCTCGGCCGCCTTGCGCTTGCGCTCTGCCTCTATCTTGGCCTTCTTGTC
AGCCTCGGCCTTCGCCTTCTTCTCTGCGTCAGCTTTTGCCTTCTTGGCAGCTTCATCCGCAGCCTTTTTC
TCGGCCTCAGCCTTGGCCTTCTTCTCGGCTTCCGCCTTGGCTTTCTTCTCAGCCTCGGCCTTCGCCTTCT
TGTCGGCTTCAGCCTTCTTGGCCGCATCCGCTTTGGCCTTGGCCTTCTCCTCGGCCTGCTTCTTCTCCAG
CTCTTCTTTCTTTTTCTTGAGCGCCAGCGCCTTGGCGAGTTCCTCTTCCTGGCGCTTGGCTTCGGCCTGC
TTGGTCTTCTGCGCCTCCAGCTTGCGAGCTTCCTCGGCCTTCTGGGCCTGCTCTTCCGCCTGCTTCTGCT
CG
>NZ_CP012299.1(region:2120518-2120677)	unknown	9361(Singleton)
GGGCGGCGCGATCCAGGGAGACAGCTCGCACGGCGACTCGCCGCGCGGTGCCATCCAGGGCGACGCCGAC
GACGAGAACGCGCAGGGCGCTGCCCAGGGCGGCGCCATCCAGGGCGACAGCTCGCACGGCGAATCACCCC
GCGGCGCCATCCAGGGCGAC
>NC_018018.1(region:4227438-4228151)	tandem	4772(Singleton)
ATATTCCACGCCCCAATATCTTGATTGAATGCCGTTGCATTTTGAAACATATCAGACATATTTGTCACTG
CCTGTGTATTCCAGTCTCCAATGTTTTGATTAAATACCGTTGCATTTTGAAACATGCCACCCATATTCGT
TACTGCCTGTGTATTCCAGTTCCCAATATCTTGATTGAAGGCAGAGGCATCAGCAAACATCCAAAGCATA
TGTATAACTGCCCCAGTATTCCAACTCCCTATGTTTTGATTAAAATTAGTAGCAGAGCTAAATAAACCAT
ACATATTTATAACGTTTTGCGTATTCCAGTTTCCAATATCTTGATTGAATGCCGTTGCATTTTGAAACAT
GCCACCCATATTCGTTACTGCCTGTGTATTCCAGTTTCCAATATCTTGATTGAAGGCAGTAGCTTCACGA
AACATATAAGACATATTTGTCGCTGCCTGTGTATTCCAGTTCCCAATATCTTGATTGAAGGCAGAGGCAT
CAGCAAACATCCAAAGCATATGTATAACTGCCCCAGTATTCCAACTTCCTATGTTTTGATTAAAATTAGT
AGCAGAGCTAAATAAACCATACATATTTATAACGTTTTGTGTATTCCAGTTTCCAATATTTTGGTTAAAA
GCAGTAGCAACCTGAAACATAAAACTCATGTCTGTGACTGATATTGTATTCCAGTTTCCAATATCTTGAT
TAAAAGTAATAGCA
>NC_015760.1(region:609117-609379)	tandem	3829(Singleton)
ATTGTAACGCCACCGACACCACCAACTCCAGTGGTGCCACCAGTTACACCACCGACACCACCAACTCCAG
TGGTGCCACCAGTTACACCACCAACACCACCAACTCCAGTGGTGCCACCAGTTACACCGCCAACACCACC
AACTCCAGTGGTACCACCGGTTACACCGCCAACACCACCAACTCCACCAACTCCAGTGGTGCCACCGGTT
ACACCACCGACACCACCAACTCCAGTAGTACCACCAGTTACACCACCGACATC
>NC_016043.1(region:218991-221898)	unknown	3943(Singleton)
GTTAACTACCGCATAGGTAGTTTAGAAAAATCAGCTCCCTATTTCTATCAGTTATTTGTGGTTAACTACC
GCATAGGTAGTTTAGAAATAATAATTTTGGTGATATCGAAGTGTTAGATGGTTAACTACCGCATAGGTAG
TTTAGAAAAATTCGTCCCAACTATTCGAATTTAACGGTTCGTTAACTACCGCATAGGTAGTTTAGAAAAT
AATTTACGCAGACACTTATTTCCTATCATCGTTAACTACCGCATAGGTAGTTTAGAAATAAAAGAATTAA
GTATTGGTGATAATAATTTTGTTAACTACCGCATAGGTAGTTTAGAAATCGACGAATTGTTGGTAGACGA
TTGCAATTACGTTAACTACCGCATAGGTAGTTTAGAAATCGTGAAAACCATCTTCTGAAGTGATTCCACG
GTTAACTACCGCATAGGTAGTTTAGAAATAATAGATAGATATCATCAACAGATACAGCTGGTTAACTACC
GCATAGGTAGTTTAGAAATCAAGCAATATCGGGTCTAAACCATTACCTGAGTTAACTACCGCATAGGTAG
TTTAGAAATCAATAAGACTTTAATTATTCTTCTTCGTACGGTTAACTACCGCATAGGTAGTTTAGAAAAA
TTGTTTCTTTATCTGTGTAATTCATTTCTTGTTAACTACCGCATAGGTAGTTTAGAAATAATAATTTTGG
TGATATCGAAGTGTTAGATGGTTAACTACCGCATAGGTAGTTTAGAAAGTACAAATCTAGCATCAGGCAT
TAGTCCAATTGTTAACTACCGCATAGGTAGTTTAGAAATTATTTAGCGTTTTTACAATCCAGCTAGTTAG
GTTAACTACCGCATAGGTAGTTTAGAAAATGATTTACTCCTTTAGTTAATTTAACAGCTTGTTAACTACC
GCATAGGTAGTTTAGAAACAAAAACTCTAATGCTTCTTTTAATTCTTGATGTTAACTACCGCATAGGTAG
TTTAGAAATCTGTAAAGTTTATTTAAGTCGATATTGAAAGGTTAACTACCGCATAGGTAGTTTAGAAAAA
TTGATATATGAACTTCTTTCAGAAGAAGAGGTTAACTACCGCATAGGTAGTTTAGAAAGTCTAGTTCAAC
ATCTAAATAAATAAAATAATGTTAACTACCGCATAGGTAGTTTAGAAATGACTGGCTATGAAAGAAATTT
TTAATTCTAAGTTAACTACCGCATAGGTAGTTTAGAAAGATTAATATTATCAATATGATTATCTATATAA
GTTAACTACCGCATAGGTAGTTTAGAAAATCAACAAACATATAAGAGCCAATCAGTTCCCGTTAACTACC
GCATAGGTAGTTTAGAAATTTTTTTAACAAGGGAGTAAAAAAAATAATATGTTAACTACCGCATAGGTAG
TTTAGAAACCGAATTGGAGCTATCGGTCTAGCTCCCGATGGTTAACTACCGCATAGGTAGTTTAGAAATA
ATAATTCTGCTTTTAATTGATTGAGATTTTGTTAACTACCGCATAGGTAGTTTAGAAATCTTCATCTCAA
TAAACATACCGCAAAACGGTGTTAACTACCGCATAGGTAGTTTAGAAATAACAATAGATGAGCTCCCAAA
ATTTTTTGAAGTTAACTACCGCATAGGTAGTTTAGAAAACCACGGAGCGTTTTGTGCAGTGAGTGTTTTG
GTTAACTACCGCATAGGTAGTTTAGAAATTATTGTAGGTTATGTAAAAAAGAATTAGCTAGTTAACTACC
GCATAGGTAGTTTAGAAATTTGACATCCTCAACAATCTGCTCGCCTCGATGTTAACTACCGCATAGGTAG
TTTAGAAAACTGCGGAAGCGGTGCTATAGAATCTAAACCAGTTAACTACCGCATAGGTAGTTTAGAAATG
CAAATACAACTTGTCGTGGCTGATCTTCCAGTTAACTACCGCATAGGTAGTTTAGAAATGAAGATGGTGG
TTCTTACTTGTTCTACGGTTGTTAACTACCGCATAGGTAGTTTAGAAAATCACTTAGAACAGTAACAGGG
TGTCTTAAACGTTAACTACCGCATAGGTAGTTTAGAAATATACAGCAGCGGCAGTCGGTGCCCAACGTAA
GTTAACTACCGCATAGGTAGTTTAGAAAACAATTATGTAGGCATACTGGTTGTAATAAGCGTTAACTACC
GCATAGGTAGTTTAGAAAAGACATAGTTGATACCAGTCATCGATTTGATTGTTAACTACCGCATAGGTAG
TTTAGAAATTTGAAATTAAATTCAAAGTCAGGTTTTATAAGTTAACTACCGCATAGGTAGTTTAGAAACA
ATATTCAAACCATACGTCGATTTCCCCAAAGTTAACTACCGCATAGGTAGTTTAGAAATTGAGAACGGCA
TAAACGGGCGTCGGGCAATAGTTAACTACCGCATAGGTAGTTTAGAAATTTCATCAGCTTCACATATTTT
TAAGTGATTAGTTAACTACCGCATAGGTAGTTTAGAAATGCCTGTGTAATTGCAATCGTCTACCAACAAT
GTTAACTACCGCATAGGTAGTTTAGAAAAGAACTTTTAGTGATTGACGAAATAGGAATTAGTTAACTACC
GCATAGGTAGTTTAGAAAATAACCAACAGATAGCTTGATTTCCTTATATTGTTAACTACCGCATAGGTAG
TTTAGAAATTAAAAGGGTATATCTTCGTGAAGATTTTCGGGTTAACTACCGCATAGGTAGTTTAGAAAAA
GAGCAGGTCGAACTTTTTTTATGGGCAAATGTTAACTACCGCATAGGTAGTTTAGAAATTGGACTTCGTG
TAGATCCAGTACTACCAATGGTTAACTACCGCATAGGTAGTTTAGAAATCTTGGAATTGGTCGTTGTATT
CAACGCCTAAGTTAACTACCGCATAGGTAGTTTAGAAA
>NC_013315.1(region:3609770-3610209)	tandem	2884(Singleton)
GTTACTCCATTTGCTCCCGTTGCTCCTGTTGCTCCTGTTGGACCTGTTATCCCATTCGCTCCCGTTGCCC
CAGTTGCTCCGGTTAGTCCGGTTGCACCATTTGCTCCCGTTGCTCCTGTATTTCCTGTTGGACCTGTTAT
TCCATTTGCTCCCGTTGCTCCTGTTGCTCCTGTTGGACCTGTTATCCCATTCGCTCCCGTTGCTCCCTTG
TTTCCGGTTGGACCTGTTATTCCATTTGCTCCCGTTGCTCCTGTTGCTCCTGTTGGACCTGTTATTCCAT
TTGCTCCAGTCGCTCCTGTATTTCCTGTTGGTCCTGTAGAACCTGTTGTTCCATTTGCTCCAGTCGCTCC
CATATTTCCTGTTGGTCCTGTTATTCCATTCGCCCCGGTTGCTCCCGTATTTCCTGTTGGTCCTGTTATT
CCATTTGCTCCGGTCGCTCC
>NC_017803.1(region:3809037-3809305)	unknown	4691(Singleton)
GTTGTTCGCGGCGGCTGCGCCGCCGTTGGTGGCCGGGTGCTTGTGGTGGTGCTTGCTGCCGGTGCCGTAG
CCGGTGTTGTTGTTCGCGGCGGCTGCGCCACTGCCCGTCGTGTGGTGCTTGCTGCCGGTGCCGTAGCCGG
TGTTGTTGTTCGCGGCGGCTGCGCCGCCGTTGGTGGTCGGGTGCTTGTGGTGGTGCTTGCTGCCCGCGCC
GTAGCCGGTGTTGTTGTTCGCGGCGGCTGCGCCACCGTTGGTGGTCGGGTGCTTGTGGT
>NZ_CP009505.1(region:3621891-3622019)	Simple_repeat	693(Singleton)
ATTTCCTGCTTCAGCTTCAACCTCACTCTCACCTTCATTCTCAGCTTCAGCTCCTACTTTAGTTTCTACT
TCAGCTTCAACTCCAAATTCAGCTTCAGTTTCTACTTCAGTTTCTACTTCAGCTTCAGC
>NZ_CP011541.1(region:2630661-2631405)	unknown	8991(Singleton)
TAAGACCGTCACCGTCGGTGTCCGGGTTCTTCGGATCGGTGCCGAGGCCTGCTTCTTGTCCATCGGTCAG
GCCGTCACCGTCGGTGTCGATCTTGTTTGGATCAGTGCCGTTGGTTACTTCCTGGCCGTCCTCGACGCCG
TCACCGTCGGTGTCCGAATCCTTTGGATCGGTCTTGGTGTCGTTGACTTCCTTGCCGTCGTTCAGGCCGT
CACCGTCGGTGTCCGCCTTGTTCGGATCGGTGCCGATCTTTACTTCGTCACCATCGTTGAGGCCGTCACC
GTCGGTGTCCGGGTTCTTCGGGTCGGTGCCGAGGTTGCCCTCTTCGGTGTCGGTCAGGCCGTCACCATCG
GTGTCGATTGGCTTCGGGGTGATGATGTCATCGGCTGGGGTCTTGACTGGATCGGTGCCCTGGAGGACTT
CGTCACCGTCGTTAGTTCCGCCGCCATCGGTATCCGACTTGGTTGGGTCGGTGTTGTGGATCTTGACTTC
GTCGCCGTCGGTCAAGCCGTCACCGTCGGTGTCTGCCTTGTTCGGGTCAGTCTTGGTGTCGTTAACTTCG
GTGCTGTCGGTCAGGCCGTCACCATCGGTGTCCGGGTTCTTCGGATCGGTGCCGAGGTTCTTTTCTTCAC
CGTCGTTCAGGCCGTCACCGTCGGTGTCGGCATTCTTCGGGTCGGTGCCATCGATGACCTCTTGACCGTC
CTTGACGCCGTCACCATCGGTGTCCGCGTTGTTCGGATCGGTGCC
>NZ_CP011155.1(region:2311826-2312531)	tandem	8745(Singleton)
CAACCGGAATAACAGGACCAACAGGAGCAACCGGACCGACTGGAATAACGGGGCCGACCGGAATAACAGG
ACCGACGGGAGCAACCGGACCGACTGGAATAACAGGAGCAACAGGGATAACAGGACCAACTGGAGAAACG
GGAGCAACCGGAATAACGGGACCGACTGGAATAACAGGAGCAACCGGAATAACAGGACCAACTGGACCGA
CTGGAATAACAGGAGCAACAGGGATAACAGGAGCAACAGGGATAACAGGACCAACTGGAGAAACGGGAGC
AACCGGAATAACGGGACCGACCGGAATAACAGGAGCAACCGGAATAACGGGACCGACCGGAATAACAGGA
GCAACCGGAATAACGGGACCGACCGGAATAACAGGAGCAACCGGAATAACGGGACCGACCGGAATAACAG
GAGCAACCGGAATAACGGGACCGACCGGAATAACAGGAGCAACCGGAATAACGGGACCGACCGGAATAAC
AGGAGCAACCGGAATAACGGGACCGACCGGAATAACAGGAGCAACCGGAATAACGGGACCGACCGGAATA
ACAGGAGCAACCGGAATAACGGGACCGGAGCAACCGGAATAGCAGGAGCAACCGGAATAACGGGACCGAC
CGGAACAACAGGAGCAACCGGAGAAACGGGGCCGACCGGAATAACAGGAGCAACCGGAGAAACGGGGCCG
ACCGGA
>NC_009953.1(region:5470909-5471423)	Simple_repeat,Simple_repeat,Simple_repeat	2065(Singleton)
GGGCCCGGGCTCGGACTTGGGCCCGGGCCCGGGCTTGGGCTCGGACTCGGCCTTAACCTCCGTCTTAGCA
TCAGCCTTCGCCTCGGACCCGGGCTCGGGCTCGGGCTCGGGCTGAGCCTCCGCCTTCGACTCAGACCCGG
ACTTGGGCCCGGGCTCGGACTCAGACTTGGGCTTGGGCTCGGACTCGGCCTTAACCTCCGTCTTAGCATC
AGCCTTCGCCTCGGACCCGGGCTCGGGCTCGGGCTCGGGCTGAGCCTCCGCCTTCGACTCAGACCCGGAC
TTGGGCCCGGGCTCGGACTCAGACTTGGGCTTGGGCTTGGGCTTGGGCTTGGGCTTGGGCTCGGGCTCGG
GCTCGGGCTGAGCCTCTGCCTTCGACTCAATCTTGGGCTCGGACTCGGACTTGGGCTCCGTCTTAGCATC
AGCCTTCGCCTCGGACCTGGGCTCAGGCTCCGACTCGGACTTGGGCTTTAGCTCGGGCTGAGCCTCCGCC
TTGGGCTCGGGCTCGGACTTGGGCT
>NC_018939.1(region:129964-130357)	tandem	cluster353
TGTCTTTTGTTTTTCTTGTTCTGTCTTCTGTTGTTCTTGTTCTACTTTTATTTGATTGTTAGTCTCTATA
TTGCTTGTCTTTTGTTTTTCCTGTTCTGTCTTTTGTTTTTCTTGTTCTGTCTTTTGTTTTTCTTGTTCTG
TCTTTTGTTTTTCTTGTTCTGTCTTTTGTTGTTTTTGTTCTACTTTTATTTGATTGTTAGTCTCTATATT
GCTTGTCTTTTGTTTTTCTTGTTCTGTCTTTTGTTTTTCTTGTTCTGTCTTTTGTTTTTCTTGTTCTGTC
TTTTGTTTTTCTTGTTCTGTCTTTTGTTGTTTTTGTTCTACTTTTATTTGATTGTTAGTCTCTATATTGC
TTGTCTTTTGTTTTTCTTGTTCTGTCTTTTGTTTTTCTTGTTCT
>NZ_CP013959.1(region:684186-684586)	tandem	cluster442
GATTCAGATAGCGACTCAGATTCAGACAGCGATTCAGACAGCGACTCAGACTCAGATAGCGATTCAGATT
CAGACAGCGACTCAGACTCAGACAGCGATTCAGACTCGGATAGCGACTCAGACTCAGATAGCGACTCAGA
TTCGGATAGCGACTCAGACTCAGATAGCGATTCAGATTCAGATAGCGATTCGGACTCAGACAGTGATTCA
GATTCAGACTCAGATAGCGACTCAGATTCTGACAGCGATTCAGACTCAGACAGTGATTCAGATTCAGACA
GCGACTCAGACTCAGATAGCGACTCAGACTCAGATAGCGACTCAGACTCAGATAGCGACTCAGACTCGGA
TAGCGATTCAGATTCAGACAGCGATTCGGACTCAGACAACGACTCAGATTC
>NZ_CP010783.1(region:472971-475814)	tandem	8496(Singleton)
TGAGTGAATCGATTTCTGAGTCCACGTCTGAATCAGTAAGCGAATCGATTTCCGAGTCGACTTCCGAATC
CCTGAGCGAGTCCATATCCGAGTCTACATCAGAATCTCTAAGTGAGTCCATTTCGGAGTCTACGTCCGAA
TCGCTAAGCGAGTCCATTTCGGAATCCACATCTGAATCCTTAAGTGAGTCCATTTCAGAATCGACGTCCG
AATCCTTGAGTGAGTCTATTTCAGAATCGACATCTGAATCCCTAAGTGAATCTATCTCCGAGTCGACCTC
GAATCTCTAAGTGAATCAATCTCAGAATCCACGTCAGAGTCTCTGAGCGAATCGATTTCGGAATCAGTTT
CAGAGTCCTTAAGTGAATCAATCTCAGAATCGACGTCCGAGTCAGTAAGTGAATCGATTTCTGAGTCCAC
GTCCGAATCCTTGAGTGAGTCCATCTCCGAGTCAACGTCTGAGTCACTGAGCGAGTCCATTTCTGAGTCC
ACGTCAGAATCCCTGAGTGAATCGATTTCGGAGTCGACCTCAGAATCTCTAAGCGAATCAATCTCAGAAT
CGACATCTGAATCCTTAAGTGAGTCTACATCTGAGTCAGTAAGTGAGTCAATCTCTGAGTCTACATCTGA
GTCAGTAAGTGAGTCAATCTCAGAATCGACATCTGAATCCCTAAGTGAATCTATCTCCGAGTCGACCTCA
GAATCTCTAAGTGAGTCCATTTCGGAGTCGACCTCAGAATCTCTAAGCGAATCAATCTCAGAATCGACAT
CTGAATCCTTAAGTGAGTCTACATCTGAGTCAGTAAGTGAGTCAATCTCCGAATCTACGTCTGAGTCTCT
GAGCGAATCGATTTCGGAATCAGTTTCAGAGTCCTTAAGTGAATCTATTTCCGAGTCGACGTCCGAATCC
CTGAGCGAGTCCATTTCGGAGTCGACGTCTGAGTCTCTGAGCGAATCGATTTCGGAATCAGTTTCAGAGT
CCTTGAGTGAATCCATTTCTGAGTCTACATCTGAGTCAGTAAGTGAGTCAATCTCCGAATCGACATCTGA
ATCCCTAAGTGAATCTATCTCCGAGTCGACCTCAGAATCTCTAAGTGAATCAATCTCGGAATCCACATCA
GAATCCTTAAGTGAGTCCATTTCAGAGTCTACATCTGAGTCAGTAAGCGAGTCCATTTCGGAATCGACGT
CCGAATCCCTAAGTGAGTCCATTTCGGAATCGACGTCCGAATCGACGTCCGAATCCCTGAGCGAGTCCAT
TTCGGAATCGACGTCCGAATCCCTGAGTGAGTCCATTTCGGACTCTACATCTGAGTCAGTAAGTGAGTCC
ATTTCGGAGTCTACGTCCGAATCCTTGAGTGAATCTATTTCGGAGTCTACGTCCGAATCCTTGAGTGAAT
CTATTTCGGAGTCTACCTCCGAATCTCTAAGCGAATCAATCTCGGAGTCTACGTCTGAGTCTCTAAGTGA
GTCCATTTCGGAATCAACATCAGAGTCTTTAAGCGAATCGATTTCTGAGTCTACATCTGAGTCAGTAAGT
GAGTCAATCTCAGAATCCACGTCTGAATCCTTGAGTGAATCCATCTCCGAGTCGACCTCCGAATCCCTGA
GCGAATCGATTTCAGAGTCAACCTCTGAATCCTTGAGTGAATCTATCTCCGAGTCGACCTCCGAATCTCT
AAGTGAATCGATTTCAGAGTCTACGTCCGAGTCCTTAAGCGAATCCATTTCGGAATCCACATCCGAATCC
TTAAGTGAGTCCATTTCCGAGTCAATCTCTGAATCCTTGAGTGAATCGATTTCAGAGTCCACATCCGAAT
CCTTGAGTGAGTCTATTTCAGAATCGACGTCCGAATCCTTGAGTGAATCTATCTCCGAGTCGACCTCAGA
ATCTCTAAGTGAATCTATTTCCGAGTCTACGTCCGAGTCCTTAAGCGAATCCATTTCGGAATCCACCTCC
GAATCCTTAAGTGAGTCCATTTCCGAGTCAATCTCAGAATCCTTGAGTGAATCCATTTCGGAGTCTACGT
CCGAATCCTTGAGTGAGTCAATCTCCGAATCTACGTCAGAGTCAGTAAGTGAGTCAATCTCCGAATCTAC
GTCTGAATCCTTGAGTGAGTCCATTTCTGAGTCGACGTCCGAATCTCTAAGTGAATCGATTTCGGAGTCC
ACGTCCGAATCCTTGAGTGAGTCTACATCTGAGTCAGTAAGTGAATCAATCTCAGAATCGACGTCCGAAT
CCCTGAGTGAATCGATTTCAGAGTCTACGTCAGAGTCAGTGAGTGAATCGATTTCAGAGTCCACGTCCGA
ATCCTTGAGTGAGTCTACATCTGAGTCAGTAAGTGAATCAATCTCAGAATCGACGTCCGAATCCCTGAGT
GAATCGATTTCAGAGTCTACGTCAGAGTCAGTGAGTGAATCGATTTCAGAGTCCACGTCCGAATCCTTGA
GTGAGTCTACATCTGAGTCAGTAAGTGAGTCAATCTCAGAATCGACATCTGAATCCCTAAGTGAATCTAT
CTCCGAGTCGACCTCCGAATCTCTAAGTGAATCAATCTCAGAATCCACGTCAGAGTCTCTGAGCGAATCG
ATTTCGGAATCAGTTTCAGAGTCCTTAAGCGAATCGATTTCGGAATCCACATCCGAATCCTTAAGTGAGT
CCATTTCAGAGTCAACGTCCGAATCTGGATGGGCAAAACCTTTGCCTCATACTGGTGAAGAATCGGCTTC
AATTGCAACAGCTTTAGGCGCAGGTCTTGTTTTTGCAGGATTATTTGGAAGAAAGAAGAAAAAGGAAAAA
GATTTTGAGCACTCACTCAGTGAATCGATTTCCGAATCAACCTC
>NC_006154.1(region:15110-15414)	unknown	cluster11
ACTGCTGAAACGACATTGAATTCAGCGAATACTTATACTGACTCACAAGTCAGTAATCTCAATACTGTTA
TTAACAACACTGCTGAAATGACATTGAATACTGCTAATAACTACACTGACTCACAAGTCAGTAATCTTAA
CACTGTTATTAATAATACCGCTGAAACGACATTGAATACTGCTAATAACTACACTGACTCACAAGTCAGT
AATGTGACTAATGATTTGATCACGGTTATCAATGACAGTTCACAAACAACATTAAATAATGCTAATAATT
ATACTGATTCAAGAGTGAGTAACAT
>NC_017200.1(region:2448094-2448740)	tandem	4319(Singleton)
GACGGGAACAACAGGAGCGACCGGTGCGACAGGAATAACGGGAGTGACCGGTGCAACAGGAATAACGGGA
GTGACCGGTGCAACAGGAGCAACGGGAGCAACAGGAACAACAGGAACAACGGGAGCAACAGGAGTAATGG
GAACAACGGGAACAACGGGAACAACAGGAACAACAGGAACAACGGGAGCAACAGGAGTAACGGGAGTAAC
AGGAGTAACGGGAGCAACAGGAACAACAGGAACAACGGGAGCAACAGGAGTAACGGGAGTAACAGGAGTA
ACGGGAGCAACAGGAACAACAGGAACAACGGGAGCAACAGGAGTAACGGGAGTAACAGGAGTAACGGGAG
CAACAGGAACAACAGGAACAACGGGAGCAACAGGAGTAACGGGAGTAACAGGAGTAACGGGAGCAACAGG
AACAACAGGAACAACGGGAGCAACAGGAGTAACGGGAGTAACAGGAGTAACGGGAGCAACAGGAACAACA
GGAACAACGGGAGCAACAGGAGTAACGGGAGTAACAGGAGTAACGGGAGCAACAGGAACAACAGGAACAA
CGGGAGCAACAGGAGTAATGGGAACAACGGGAACAACGGGAACAACGGGAGCAACAGGAACAACGGGAGC
AACGGGAGCAACAGGTC
>NZ_CP013289.1(region:93555-94537)	tandem	cluster127
GATGCGGATGCGGATGCTGATGCCGACGCCGACGCTGATGCTGACGCTGATGCGGATGCTGATGCCGACG
CCGACGCTGATGCTGATGCCGACGCTGATGCTGACGCTGATGCGGATGCTGATGCTGACGCCGATGCCGA
CGCTGACGCCGATGCTGACGCTGATGCTGATGCCGACGCTGATGCCGACGCCGACGCCGATGCGGATGCG
GATGCTGACGCTGATGCCGACGCTGATGCCGACGCCGACGCTGATGCTGACGCTGATGCTGATGCCGACG
CCGACGCTGATGCTGACGCTGATGCTGATGCCGACGCTGATGCTGACGCTGATGCTGATGCGGATGCGGA
TGCTGACGCCGATGCCGACGCTGATGCTGATGCGGATGCGGATGCTGATGCCGACGCTGATGCCGACGCT
GATGCTGACGCCGACGCCGACGCTGATGCTGACGCTGATGCCGATGCCGATGCTGACGCTGATGCTGACG
CCGATGCTGACGCCGATGCGGATGCGGATGCCGATGCGGATGCGGATGCCGATGCTGATGCCGACGCTGA
TGCCGACGCTGATGCCGACGCTGATGCGGACGCTGATGCCGATGCGGATGCCGATGCGGATGCCGACGCT
GATGCCGACGCTGATGCGGACGCCGATGCGGATGCGGATGCCGACGCTGATGCCGACGCTGACGCTGATG
CGGATGCTGATGCTGACGCCGATGCTGATGCTGACGCCGATGCGGATGCTGACGCCGATGCTGACGCTGA
TGCGGATGCCGACGCCGATGCGGACGCTGATGCCGACGCCGATGCGGATGCCGACGCCGATGCGGATGCT
GACGCCGATGCCGATGCCGACGCTGATGCGGATGCCGACGCCGATGCGGATGCCGACGCCGATGCGGATG
CTGACGCCGATGCGGATGCTGACGCCGATGCTGACGCCGATGCGGATGCGGATGCTGATGCTGACGCCGA
TGC
>NC_018592.1(region:1869934-1870718)	tandem	cluster127
GCATCCGCGTCGGCATCCGCATCGGCATCAGCGTCAGCATCCGCATCTGCATCCGCGTCCGCATCCGCAT
CTGCATCCGCGTCAGCATCCGCATCCGCATCAGCGTCGGCATCCGCATCCGCATCAGCATCCGCATCGGC
ATCCGCGTCAGCATCCGCATCGGCATCCGCATCAGCATCCGCGTCAGCATCCGCGTCAGCGTCGGCATCC
GCGTCAGCATCGGCGTCAGCATCCGCATCCGCATCAGCGTCGGCATCCGCATCAGCGTCAGCATCCGCGT
CGGCATCAGCGTCGGCATCCGCGTCAGCATCCGCGTCAGCATCGGCATCGGCGTCCGCATCCGCGTCAGC
ATCTGCGTCGGCATCCGCGTCAGCATCCGCATCCGCATCGGCATCCGCATCCGCATCAGCGTCGGCATCG
GCGTCGGCATCCGCATCCGCATCGGCGTCAGCATCAGCGTCGGCATCAGCGTCGGCATCCGCATCCGCAT
CAGCATCCGCATCGGCATCCGCATCAGCGTCGGCATCCGCATCCGCATCCGCATCCGCATCGGCGTCAGC
ATCCGCGTCAGCATCCGCATCGGCATCCGCGTCAGCATCCGCATCCGCATCAGCGTCAGCATCCGCATCA
GCGTCGGCGTCAGCATCCGCGTCGGCGTCAGCATCCGCGTCCGCGTCAGCATCCGCATCAGCGTCGGCGT
CAGCATCCGCATCCGCATCGGCATCCGCATCCGCATCGGCATCCGCATCGGCATCCGCATCAGCGTCAGC
ATCCGCATCGGCATC
>NZ_LN515532.1(region:623312-623797)	unknown	11585(Singleton)
GTTACAATCGTACAATGGTTGAATTGAAATAGATCTATCAACTCGACATCGACAAAATTTAATACTATTA
ATCGTACAATGGTTGAATTGAAATTGAACAGACTTTTGAAACAGTTGATGAAGCAAAGCTATTAATCGTA
CAATGGTTGAATTGAAATTTAAATCGTAATCACGACTATTACCAACGGTTAGCCTATTAATCATACAATG
GTTGAATTGAAATACGATTTGAAAGCTTTTCACCTCACCGATGCAATCCTATTAATCGTACAATGGTTGA
ATTGAAATTCGTTTGAGGGGTTGCAAAGATCAATGGATTCTTTTCACTATTAATCGTACAATGGTTGAAT
TGAAATCTCGGTTACGGGCAACCTGAAAGCCCTGACAATGCCTATTAATCGTACAATGGTTGAATTGAAA
TGATATTTTTTGGTCCACGTCTTCGGGAGCGGGAGACTATTAATCGTACAATGGTTGAATTGAAAT
>NC_014639.1(region:74983-75969)	tandem	3372(Singleton)
CCGGAGCCACAGGAGCTACCGGGGACGCCGGACCAGCCGGAGCCACCGGAGCAACGGGAGCTACCGGGGA
CGTCGGACCAGCCGGAGCCACCGGAGCAACGGGAGCCACCGGAGCTACCGGGGACGCCGGAGCGACGGGA
GCCACGGGAGCTACAGGAGACGCCGGACCAGCCGGAGCCACCGGAGCCACGGGAACTACAGGAGACGCCG
GACCAGCCGGAGCCACCGGAGCTACCGGGGACGTCGGACCAGCCGGAGCCACCGGAGCAACGGGAGCGAC
GGGAGCTACCGGGGACGTCGGACCAGCCGGAGCCACCGGAGCAACGGGAGCCACAGGAGCTACCGGGGAC
GCCGGACTAGCCGGAGCCACCGGAGCAACGGGAGCCACGGGAGCTACCGGGGACGTCGGACCAGCCGGAG
CCACCGGAGCAACGGGAGCCACGGGAGCTACCGGGGACGTCGGACCAGCCGGAGCCACGGGAGCGACGGG
AGCTACCGGGGACGTCGGACCAGCCGGAGCCACCGGACCAGCCGGAGCCACGGGAGCCACGGGAGCCACG
GGAGCCACAGGAGACGCCGGACCAGCCGGAGCCACCGGAGCGACGGGAGCCACGGGAGCTACAGGAGACG
CCGGACCAGCCGGAGCGACGGGAGCCACGGGAGCTACAGGAGACGCCGGACCAGCCGGAGCCACCGGAGC
TACCGGGGACGTCGGACCAGCCGGGGCGACGGGAGCCACGGGAGCCACAGGAGACGCCGGACCAGCCGGA
GCCACCGGAGCGACGGGAGCCACGGGAGCTACAGGGGACATCGGACCAGCCGGAGCCACCGGAGCGACGG
GAGCTACAGGAGACGCCGGACCAGCCGGAGCGACGGGAGCCACGGGAGCTACCGGGGACGTCGGACCAGT
CGGAGCCACGGGAGCCACGGGAGCTACCGGGGACGCCGGACCAGCCGGAGCAACAGGAGCCACGGGAGCC
ACAGGCA
>NC_020536.1(region:801079-801410)	STAR-like	cluster539
TTCTGTGTTGGGGCCCACACCCCAACTCGCATTGCCTGTAGAATTTCTTTTCGAAATTCTCTTTGTTGGG
GCCCACACCCCAACTTGCATTGTCTGTAGAAATTGGAAATCCAATTTCTCTGTGTTGGGGCCCACACCCC
AACTTGCATTGTCTGTAGAAATTGGAAATCCAATTTCTCTGTGTTGGGGCCCACACCCCAACTCGCATTG
CCTGTAGAATTTCTTTTCGAAATTCTCTGTGTTGGGGCCCACACCCCAACTTGCATTGTCTGTAGAAATT
GGAAATCCAATTTCTCTGTGTTGGGGCCCCTGACTAGAGTTGAAAAAAGCTT
>NZ_CP007454.1(region:2453264-2453460)	STAR-like	7026(Singleton)
TGCAAGTTGGGGAGGGGCCCCAACACAGAGAATTTCGAAAAGAAATTCTACAGGCAATGCGAGTTGGGGT
GTGGGCCCCAACACAGAAGCTGACGAAAAGTCAGCTTACAATAATGTGCAAGTTGGGGATGGACCCCAAC
AAAGAGAAATTGTATTCCCAATTTCTACAGACAATGCAAGTTGGGGTGGGACGACGA
>NZ_CP006850.1(region:8194124-8194261)	short	6675(Singleton)
CCCCGTCCGGCAGACCCGCACCCCCGTCGACACCGGGTCGGTCACCGCGATCCGCGCCACCCACCCGGTC
CGGCGGACCCGCACACTCCCATCGACAGCGGCTCGGTCGGCAACCCCCCGTCCGGCAGACCCGCACAC
>NZ_CP009335.1(region:270821-271215)	tandem	cluster1455
GCTCCTGTTGCTCCTGTTGCTCCCGTTGATCCCGTTGCTCCTGTTGCTCCTGTTGCTCCCGTTATTCCTG
TCGCTCCCGTTGGACCCGTTGCTCCTGTTATTCCTGTCGCTCCCGTTGAACCCGTTACTCCCGTTATTCC
TGTTGCTCCTGTTGCTCCTGTTGCTCCTGTTGCTCCTGTTGCTCCTGTTGCTCCCGTTATTCCTGTCGCT
CCTGTTATTCCTGTCGCTCCCGTTATTCCTGTCGCTCCCGTCGGACCTGTTGCTCCTGTTGCTCCCGTTA
TTCCTGTCGCTCCTGTTATTCCTGTCGCTCCTGTTATTCCTGTCGCTCCCGTTATTCCTGTCGCTCCCGT
CGGACCTGTTGCTCCCGTTGGACCCGTTGCTCCTGTCGCTCCTGT
>NZ_CP009287.1(region:2187472-2187912)	tandem	cluster1768
ACTGGAAACAACGGCAGAAATGCCGTTGTTAAGCGCCCCAGTGGCGGAGTGCCCGGAAACAACGGCAGAA
ATGCCGTTGTTAAGCGCCCCAGTGGCGGAGTGCCCGGAAACAACGGCAGAAATGCCGTTGTTAAGCGCCC
CAGTGGCGGTGTGCCCGGAAACAACGGCAGAAATGCCGTTGTTGAAGCGCCCCAGTGGCGGAGTGCCCGG
AAACAACGGCAGAAATGCCGTTGTTGAGAAGCTGAAGGCTGGTGTGCCTGGAAACAACGGCAGAAATGCC
GTTGTTGAAGCGCCAAAGGGTGGTTTGCCTGGAAACAACGGCAGAAATGCTGTTGTTGAAGCGCCAAAGG
GTGGTTTGCCTGGAAACAACGGCAGAAATGCTGTTGTTGAAGCGCCACAGGTCAGTTTGCCTGGAAGCAA
CGCAGAAATGCCGTTGCTGAT
>NC_013729.1(region:7032249-7032769)	unknown	3048(Singleton)
CGGGGTCGACGTGCTGGAGGTCGGCTGGCTCGGCGTCGGGGTCTGCGAGGGCGACTGCGACGGGGACTCG
GACGGCGTGCCGCTCGGGCTGTCCGTCGGGGTCGGGGTCGGCGACTCGCTCGGGGTGTCGGTCGGCGTCG
GGGTGTCGGACGGGGTGTCCGTGGGCGTCGGCGTGGGGGTCGGCGTCGGCGTGTCCGAAGGCGTGTCGGT
CGGCGTCGGCGTCGGGGTGTCGCTCGGGGTGTCCGTCGGCGTCGGGGTGTCGGACGGGGTGTCGGTCGGC
GTCGGCGTCGGGGTGTCGGACGGCGTGTCCGTGGGCGTCGGGGTCGGCGTCGGGGTGTCCGAAGGCGTGT
CGGTCGGCGTCGGCGTCGGCGTCGGCGTGTCGGACGGCGTGTCCGTCGGCGTCGGGGTGTCGGACGGGGT
GTCGGTCGGCGTCGGCGTCGGGGTGTCGGACGGCGTGTCCGTGGGCGTCGGGGTCGGCGTCGGGGTGTCC
GAAGGCGTGTCCGTCGGCGTCGGGGTGTCCG
>NZ_CP007570.1(region:2093975-2094428)	tandem	cluster455
CTTCTGGTTTAGCCTCTGGCTTAACGTCTGGTTTAACTTCTGGCTTAGCCTCTGGTTTGGCCTCTGGCTT
AACGTCTGGTTTAACTTCTGGTTTGGCCTCTGGCTTAACGTCTGGTTTAACTTCTGGCTTAGCCTCTGGT
CTGGCCTCTGGCTTAACGTCTGGTTTAATTTCTGGTTTAGCCTCTGGTTTAACTTCTGGCTTAACGTCTG
GTTTAACTTCTGGCTTAGCCTCTGGCTTAACGTCTGGTTTGGCTTCTGGCTTAACGTCTGGTTTGGCCTC
TGGCTTAACGTCTGGTTTAACTTCTGGCTTAGCCTCTGGTTTGGCTTCTGGTTTGGCCTCTGGTTTGGCT
TCTGGTTTGGCCTCTGGTTTGGCTTCTGGCTTAGCTTCTGGCTTAACGTCTGGCTTAACATCTGGTTTGG
CTTCTGGTTTAACTTCTGGCTTAGCTTCTGGTTT
>NC_015425.1(region:1320467-1320753)	unknown	3584(Singleton)
GCGTGGAATGCAATTAAAGGTGTTACTACAACGGTTTGGAACGCTATTAAAGGCGTGATAACAACTGTAT
GGAATGGTATAAAGAGCGTAGTTACTTCTGTTATAAATGTAGTTAAGTCAGTAATAACAACAGTATGGAA
TGCTATTAAAAGTGTTACGAGTTCAGTTTGGAATGGAATAAAAGGTGTTATAAGTAGTGTATGGAATGGT
ATTAAGAGTGTAGTTACTGGTGCAGTAAATGGAGTTAAATCAGTAATTACTGGAGTATGGAATACAATTA
AATCTGT
>NZ_CP013959.1(region:1268134-1268441)	STAR-like	cluster512
TGCAAGTTGGCGGGGCCCCAACAGAGAGAAATAGGATCACCAATTTCAACAGACAATGCAAGTTGGGGTG
GGGCCCAACACAGAAGCTGGCGAAAAGTCAGCATACAAAAATGTGCAAGTTGGCGGGGCCCCAACAGAGA
GAAATAGGATCACCAATTCCAACAAACAATGCAAGTTGGCGGGGCCCCAATATAGAAGCTGGCGAAAAGT
CAGCTTACAAAAATGTGCAAGTTGGCGGGGCCCCAACATAGAGAAATTGGAACCCCAATTTCTACAGACA
ATGCAAGTTGGGGTAGGACATCGATAAA
>NZ_CP011972.2(region:5419127-5419291)	unknown	cluster3279
CTGAGTTCGGAATCCGAACTCAGCAAGAAAGCGGGCCCTCAGCACTGAGTTCGGATTCCGAACTCAGTAA
AATCAGCGAGAAAGCGAATATCGAGAGACCGAGTTCGGAATCCGAACTCAGTCTAAAATCAGCATCATAC
GGCACAGTTCGGATTCCGAACTCAT
>NC_012660.1(region:640834-641024)	unknown	2688(Singleton)
AGACGGTCTGCACCGCCTTCGGCAACACCTTCGGTGTAGGCGCGTTCGTTGGCTTGTTCAGCGCCGCCTT
CAACCAAACCTTTCTGTTCCAGGCGATCACGGCCGCCTTCGGCAACAGCGTTACGTTCCTGCAGGCGGTC
AGCACCGCCTTCAACCAAGCCTTTTTGTTCGAGGCGGTTGCGGCCATTTTC
>NC_013365.1(region:1565-1934)	unknown	cluster3221
GAAAAGCATTTGCACGAATAGGAGAATGCAAGTTGCCTTTGGTCGGAAAGCATTTGAATGAATGGGGAAG
TGTAAGTTGCCTTTGGTTGGAAAGCATTTGCATGAATGAGTCCCTGATAGGTGTCTTTGTTTGAAAAGCA
TTTGCATGAATGGATTCAGAAGAAGTGACTTTTACGATAAGCATTTGAATGAATGGGCACCGCAGACGCG
CATTCCCCAATCAGCATTTGAATGAATAAGCTCCGCAGTTTTGCTTTCATCGAACAGCATTCGTATGAAT
GTGCTCCGCAGAGGTGGCTTTCATTGAAAAGCATTTGTATGAATGGGGGATACATAATCCTTGTGGGTGA
AAAGCACTCGCATCAATGGG
>NZ_CP012752.1(region:2104784-2104977)	unknown	9686(Singleton)
AACCAGCACCCGTCGTTCCCGAACATGCAGCCGGTGCCCCGTCCGGGCAGCGAGCCGTTGATGGAGCATC
CGTCGTTCCCGTCGATGCGCCCGGTCCAACGGCCGCCGATGCCGTTGATGGAACACCCGTCGTTCCCGTC
GATGCAGCCGGTCGCGCGCCCCGGCATGGAACACCCGTCGTTCCCGTCGATGCA
>NZ_CP009158.1(region:268245-268557)	unknown	7620(Singleton)
AACAGGTCCAACGGGGCCTGCTGGTCCAAAAGGCGATCCAGGACAAGCGGGTCCAAAAGGAGATACAGGT
CAGAAAGGTGAAACTGGCCCTGCGGGTCCAGCAGGTGCAACTGGTCCTGCAGGTCCAAAAGGAGAGGCAG
GAGCAAAAGGCGATAGGGGCGAAACTGGCCCTGCGGGTCCAGCGGGACCAAAGGGTGAACCAGGTCCTAA
AGGTGAACAAGGTATTCCAGGCCCTGCGGGTCCAACGGGTCCAAAAGGTGATACAGGTCAGAAAGGTGAA
ACTGGCCCTGCGGGTCCAGCGGGACCACAAGGT
>NZ_CP010312.1(region:160059-161201)	unknown	8271(Singleton)
GTTGTAATAAGCTGTAAAGTGTTGCGGCTTTGGAAACCTGGCCGCAGGCATCAAGCCCGAAAAACAGTGG
GTCGTTGTAATAAGCTGTAAAGTGTTGCGGCTTTGGAAACGAGCCCCTCACAGGACAAGGGCGCCAGATC
ATGCATAGATGTTGTAATAAGCTGTAAAGTGTTGCGGCTTTGGAAACAGCAAGAATTCTTGGTTAATGTG
AGGCGCGTAGATTCAGGTTGTAATAAGCTGTAAAGTGTTGCGGCTTTGGAAACCATACTTGGCGTCGCCG
AAATAGTCATGTATCGCATGTTGTAATAAGCTGTAAAGTATTGTGGCTTTGGAAACAGATGTTTACCTTT
AAATAAGGGCGAAAAACGACCTTTGTTGTAATAAGCTGTAAAGTGTTGCGGCTTTGGAAACACCCTTCTT
CAAATTAACGCAGTACCGGTTTTGACCGGTTGTAATAAGCTGTAAAGTGTTGCGGCTTTGGAAACAGTCA
ATCCTTTAGTGAGATAGAGCTTCTGCGCGGCAGTTGTAATAAGCTGTAAAGTATTGCGGCTTTGGAAACC
TCGACGAGCAGTAGGCCCTGATTACCCATCGACCTGTTGTAATAAGCTGTAAAATATTGCGGCTTTGGAA
ACAAGTATTTCCCTCGCTTCGATGGAAAGAGAAATTCACGTTGTAATAAGCTGTAAAGTATTGCGGCTTT
GGAAATACGTGTTTTTGGCGGATGGGACCGGGCGCAAGGCAAATGTTGTAATAAGTTGTAAAGTGTTGCG
GCTTTGTAAACTAGCGCAAGCTAGTGCCATCGATCATACGATGCTTAGGGGTTGTAATAAGCTATAAAGT
GTTGCGGCTTTGGAAAATGATTGGTTTTGGTGATTCTTGCATACAATTGCCCCGTTGCAATAAGCTGTAT
TTTGTTACGGCTGTGAAAATGGCCTTCTCACAAGTTGCGAAATCTCGATATCACACGTTGCAATAAGCTG
TATTTATTACGGCTTTGGAAACATGTGTGAAATATCATACTCGCCCTGATTGTTGCAATAAGCTGTTAAA
GTATTGCGGCTTTGGAAACTTCTGGACACTCTGGCGTATCCGCCGATTCGTCTGCAGTTTGCAATAAGTT
GTAATAACTTATGGCTTTGAAAA
>NC_015690.1(region:6032207-6032502)	tandem	cluster3802
TAACACGGATTTTCCGTGTTAGCCTGCCGCGTTCCTGCGCTGCTCGCGCTTTAGCACGGATTTTCCGTGT
TCCTGGCGCTGCCCGCCTGCCGTGCGGCTGGTTCTCCCGCAGATAACACGGATTTTCCGGGCTATCCCGC
CGCGTTCTTGCGCTGCTCGCGCTTTAGCACGGATTTTCCGTGTTCCGCATACTGCTCGCCTGCCGTGCGG
CTGGTTCTCCCGCGGCTAACACGGATTTTCCGTGTTAGCTGCCGCTTTCCTGCGCTGCTCGCGCTTTAGC
ACGGATTTTCCGTGTT
>NC_011566.1(region:4455072-4455409)	tandem	2415(Singleton)
GGATGGCAAAAAATCGTCGTTATGTCTGGAACATTTATGACGATTTGCCAAGGATGGCAAGAAATCATCG
TTATGTCTGAAACATTTATGACGATTTGCCAAGGATGGAAAGAAATCGTCGTTATGTCTGGAACATTTAT
GACGATTTGCCAAGGATGGCAAGAAATCGTCGTTATGTCTGGAACATTTATGACGATTTGCCAAGGATGG
CAAGAAATCGTCGTTATGTCTGGAACATTTATGACGATTTGCCAAGGATGGCAAAAAATCGTCGTTATGT
CTGGAACAGACATGAAGGTTTACTATGAATGGCAAGAAATCGTCGTTATCTCTGTAAT
>NC_010184.1(region:538526-538980)	tandem	2142(Singleton)
AGAACCAACAAAAGAAGTTGAAGAAATAAAAGAAGAAGTAAAAGAGCCGATAAAAGAAGTTGAAGAAACA
AAAGAAGAAGTAAAAGAGCCGGTAAAAGAAATTGAAGAAATAAAAGAAGAAGTAAAAGAGCCGGTAAAAG
AAGTTGAAGAAACAAAAGAAGAAGTAAAAGAGCCGGTAAAAGAAATTGAAGAAACAAAAGAAGAAGTAAA
AGAGCCAGCGAAAGAAGTTGCAGGTACAAAAGAAGAAGTGAAAGAACCGGCGAAAGAAGTTGCAGGTACA
AAAGAAGAGGTAAAAGAGCCGGTAAAAGAAGTTGAAGAAATAAAAGAAGAAGTAAAAGAGCCGGCGAAAG
AAGTTGCAGGTACAAAAGAAGAAGTGAAAGAACCGGCGAAAGAAGTTGAAGAAATAAAAGAAGAAGTAAA
AGAAGAAGTAAAAGAGCCGGCGAAAGAAGTTGCAG
>NC_008312.1(region:2941354-2941964)	tandem	1559(Singleton)
GTCAATTTTTTGAGGTTTTAGGTTTTAGGTTTTAGGTTTTAGGTTTTAAGTTTTAGGTGTCAATTTTTTG
AGGTTTTAGGTTTTAGTTTTTAGGTTTTAAGTTTTAGGTTTTAAGTTTTAGGTTTTTAAGTTTTAGGTGT
CAATTTTTTTTTGTGTTAATTTTCTGAGGTTTTAGGTGGTAGGTTTTAGACGTCAATTTTTTGAGGTTTT
AGGTGGCAGGTTTTAGGTTTTAGGTTTTAAGTTTGAGGTGTCAATTTTTTGAGGTGTTAATTTTTTGAGG
CGTCAATTTTTTGAGGTTTTAGGTGGTAGGTTTTAGACGTCAATTTTTTGAGGTTTTAGGTTGCAGGTTT
TAGGTTTTAGGTTTTAAGTTTGAGGTGTTAATTTTTTGAGGTGTTAATTTTTTGAGGCGTCAATTTTTTG
AGGTTTTAGGTGACAGGTTTTAGGTGTTAATTTTTTGAGGTTTTAGGTTGCAGGTTTTAGGTGTTAGGTG
TCAATTTTTTGAGGTGTTAATTTTTTGAGGTGTTAATTTTTTGAGGTTTGAGGTTTTAGGTTTTAGGTTT
GAGGTTTTAGGTGGTAGGTTTTAGGTTGCAGGTTTTAGGTTGCAGGTGTTA
>NC_022198.1(region:1885412-1885558)	unknown	5895(Singleton)
CCCGGCGGTGCTGTGCCCAAGCCAGGCGGCAGTGCCTCGAAACCGGGCAGCAGTGTCCCCCGCCCCGGCG
GTGCTGTGCCTAAGCCAGGCGCGTCAGTGCCCAAACCCGCTACACCAGCACCCGGCGGTGCTGTGCCCAA
GCCAGGC
>NC_005815.1(region:52337-52483)	unknown	cluster3922
TTTACTCTCTACAGTGGATAGTGAAGTCGATAATCACCACTTTACTCACTACAGTGGATACCGGATGCCA
CGGCAGCCGTTTTACTCACTACAGTGGTTATGACCCAGATACGCGCGCGGTGAGCTGGCTACTCACCGCA
GTGGTTG
>NZ_CP007607.1(region:1349749-1350961)	tandem	cluster303
CAACGGGTTCAACAGGTCCAACCGGAGCGACAGGTTCAACAGGTCCGACGGGAGCAACGGGAGCAACAGG
AGCAACGGGTTCAACAGGAGCAACAGGTCCGACGGGATCAACAGGTCCGACGGGATCAACAGGTCCAACG
GGTTCAACAGGTCCGACGGGATCAACAGGTCCAACGGGAGCAACGGGTTCAACCGGTTCAACAGGTCCAA
CAGGTCCAACAGGTCCAACGGGATCAACAGGTCCAACGGGAGCAACAGGTCCAACGGGAGCAACAGGTCC
GACGGGTTCAACAGGTCCGACGGGATCAACAGGTCCAACGGGTTCAACAGGTCCAACAGGATCGACGGGA
TCAACAGGTCCAACGGGTTCAACCGGTCCGACGGGTTCAACAGGTTCAACCGGAGCGACAGGTTCAACAG
GTTCAACAGGTCCGACGGGAGCAACAGGTCCAACAGGATCAACGGGAGCAACAGGTCCAACGGGAGCGAC
AGGTTCAACAGGTTCAACAGGTTCAACAGGTCCAACGGGAGCGACAGGCTCAACGGGAGTAACAGGTCCA
ACGGGAGCAACGGGATCAACAGGAGCAACAGGTCCAACGGGTTCAACAGGCTCAACAGGTCCAACGGGAG
CAACAGGTCCGACGGGAGCAACAGGTCCAACGGGATCAACGGGTTCAACCGGTTCAACGGGTTCAACCGG
TCCAACGGGAGCAACAGGTCCGACGGGTTCAACAGGTCCAATAGGAGCAACAGGTCCAACGGGAGCAACA
GGTCCGACGGGTTCAACAGGTCCAACAGGAGCGACAGGATCAACAGGTCCGACGGGAGCAACAGGTCCAA
CAGGATCAACGGGAGCAACAGGTTCAACAGGATCGACGGGAGCAACAGGTCCAACGGGAGCAACAGGTCC
GACGGGTTCAACAGGTCCGACGGGAGCAACGGGTTCAACCGGTTCAACAGGTCCAACAGGTCCAACGGGA
GCAACAGGTCCAACAGGATCAACGGGAGCAACAGGTTCAACAGGATCGACGGGATCAACAGGTCCAACGG
GATCAACGGGTTCAACCGGTTCAACAGGTCCAACAGGATCAACGGGATCAACAGGTCCGACGGGATCAAC
AGGTCCAACGGGATCAACGGGTTCAACAGGATCAACAGGTCCGACGGGAGCGACAGGTCCAACGGGATCA
ACGGGTTCAACAGGTCCAACCGG
>NC_016589.1(region:973338-973456)	Simple_repeat	3994(Singleton)
GCCTCCGCCGTGCCATCCGCCTCCACCGCCACCGTTCCAGTTGTTGCCGCCGCCATGCCATCCACCGCCG
CCGCCGCCGTGCCAGCCGTGTCCGTTCCAGCCGCCGCCGTGCCATCCGC
>NC_019560.1(region:126411-126570)	tandem	cluster1486
TATTAATTGTCTTTTGTTTTTCTTGTTCTGCTTTTATTTGACTATTAGCGAGTTCTATCTCACTCTTATT
TGTCTTTTGTTTTTCTTGTTCTGTTTTCTGTCTTTGCTGTTCTAACTCTATCCCACTCTTATTTGTCTTT
TGTTTTTCTTGTTCTGTTTT
>NZ_CP013274.1(region:4605568-4606096)	unknown	cluster1522
CCTGTATCTCCAGTTGGACCTGTATCTCCAGTTGGACCTTGTGAACCGGTTGCTCCTGTAGCCCCCGTTG
GACCTTGGATTCCTTGCGGGCCTTGAATTCCTTGGGGACCTGTCGCTCCGGTTGCTCCTGTTGCTCCCGT
TGAACCTTGGATTCCTTGCGGGCCTTGAATTCCTTGGGGACCTGTCGCTCCGGTTGCTCCTGTAACTCCC
GTTGGACCTTGAATTCCTTGCGGGCCTTGAATTCCTTGCGGGCCTTGAATTCCTTGGGGACCTGTCGCTC
CGGTTGCTCCTGTAGCCCCCGTTGGACCTTGAATTCCTTGCGGGCCTTGAATTCCTTGTGGGCCTTGTGG
TCCGGTCGGACCTATGTCACCTTGCGGACCTTGGATTCCTTGTGGGCCTTGTGCTCCTGTTGCCCCCGTC
GCTCCTTGGATTCCTTGCGGACCTTGTGGACCTTGAATTCCTTGTGGGCCGGTTGGACCTATGTCGCCTT
GTGAGCCTTGAATTCCTTGTGGACCTTGTGCTCCTGTTG
>NC_014659.1(region:443964-444067)	tandem	cluster3622
CGCGTTTTGCGCACTTATCGCGCGTTCCCGCCTCCGCACACCGCGTTTTGCGCACTTATCGCGCTCCGGG
AGGGCTCAGGCCCGCGTTTTGCGCACTTAGCGCG
>NZ_CP011330.1(region:931281-931542)	tandem	8812(Singleton)
TAGAACTAGAACAAGAAAAAAAGGAAGCAAATAAGAGTGGGATAGAGTTAGAACAAGAAAGACAGAAAAC
AGAACAAGAAAGACAGAAGACAAATAAGAGTGAGATAGAGTTAGAACAAGAAAGACAAAAAACAAACAAG
AGTGGGATAGAACTCGCTAATAGTCAAATAAAAGCAGAACAAGAAAGACAAAAGACAGAACAAGAAAAAC
AAAAAGCAAATAAGAGTGAGATAGAGTTAGAACAGCAAAAACAAAAGACAAT
>NZ_CP011144.1(region:1492456-1492616)	unknown	8733(Singleton)
CGGGCATCGCCCGCATCGGCATGGGCGTTCGCGTCCTGCAGCGCCTGCGCGTCGCCGGCGTCGGCATGGC
CCGCGGCCGCCTGGCGTACCTGCGCATCGCCGGCATCGGCATGGTCCCGCGCCGCCTGCAGCGCCTGCGC
ATCGCCCGCGTCGGCGGCGGC
>NC_017200.1(region:4711749-4712473)	tandem	cluster90
ACTTCTGGATTTTCTGGTTTCACCTCTGGCTCTTTCGGATCCTCTGGTTTCACTTCCGGCTCTTTCGGTT
CTTCCGGTTTCACCTCCGGCTCTTTCGGATCCTCTGGTTTCACTTCCGGCTCTTTCGGATCTTCCGGTTT
CACTTCCGGCTCTTTCGGATCTTCCGGTTTCACTTCCGGCTCTTTCGGATCTTCCGGTTTCACTTCCGGC
TCTTTCGGTTCTTCCGGTTTCACTTCCGGCTCTTTCGGTTCCTCCGGTTTCACCTCCGGCTCTTTCGGAT
CCTCTGGTTTCACTTCCGGCTCTTTCGGCTCTTTCGGCTCTTTCGGCTCTTTCGGATCTTCCGGTTTCAC
TTCCGGCTCTTTCGGATCCTCCGGTTTCACTTCCGGCTCTTTTGGATCTTCCGGTTTCACCTCTGGTTCT
TTCGGATCTTCCGGTTTCACTTCTGGCTCTTTTGGATCTTCCGGTTTCACTTCTGGTTCTTTCGGATCCT
CCGGTTTCACTTCCGGTTCTTTCGGATCTTCCGGCTTCACTTCTGGCTCTTTCGGATCTTCCGGTTTCAC
TTCCGGCTCTTTTGGATCTTCCGGTTTCACTTCTGGTTCTTTCGGATCTTCCGGTTTCACTTCTGGTTCT
TTCGGATCTTCCGGTTTCACTTCTGGTTCTTTCGGATCTTCCGGTTTCACTTCTGGCTCTTTTGGATCTT
CTGGTTTCACTTCTGACTCTTTCGG
>NZ_CP001974.1(region:4332481-4332856)	tandem	cluster1455
ACCTGTCGCTCCCGTTATTCCTGTCGCTCCCGTTGGACCCGTTGCTCCTGTTATTCCTGTCGCTCCCGTT
GGACCCGTTACTCCCGTTATTCCTGTTGCTCCTGTTATTCCTGTCGCTCCTGTTACTCCCGTTACTCCCG
TTGCTCCTGTTGCTCCTGTTGCTCCTGTTGCTCCCGTTATTCCTGTCGCTCCCGTCGGACCTGTTGCTCC
CGTTGGACCCGTTGCTCCCGTTGCTCCTGTTATTCCTGTCGCTCCCGTTGGACCCGTTACTCCCGTTATT
CCTGTTGCTCCTGTTATTCCTGTCGCTCCCGTTATTCCTGTCGCTCCTGTTACTCCCGTTACTCCCGTTA
CTCCTGTTGCTCCTGTTGCTCCCGTT
>NZ_CP011934.1(region:3216254-3217116)	tandem	cluster418
TTATAACCAACTTACAGTTCTTCCACAAGAAATAGAACAACTGAAAAGTTTACAATTGTTGTATTTGCGT
TCTAACCGACTCACTACTCTTCCTAAGGAAATCGAGCAATTGAAGAACTTGCAAGTTTTGGATTTGGGTT
CTAACCAACTTACAGTTCTTCCACAAGAAATAGAACAACTGAAAAATTTACAATTGTTGTATTTGCGTTC
TAACCGACTCACTACTCTTTCTAAAGACATTGAACAACTACAGAATTTGAAATCGTTGGATTTGAGTAAT
AACCAACTTACAACTCTTCCTAACGAAATCGAGCAATTGAAGAACTTGAAATCGTTGTATTTGAGTGAGA
ACCAATTCGCAACTTTTCCTAAAGAAATTGGACAACTACAGAATTTGAAAAGGTTGTTTTTGAATAATAA
CCAAATCACAATACTTCCCAACGAAATCGCAAAACTAAAAAAGCTACAATACTTATATTTAAGCGACAAT
CAACTCATAACCCTTCCTAAGGAAATTGGACAATTGAAGAACTTGCAAGAGTTGGATTTGCGTAATAACC
AACTTACAATACTTCCTAAGGAAGTCGGACAATTAGAAAATTTGCAAACGTTGGATTTGCGTAATAACCA
ACTCAAAACTCTTCCGAAAGAAATAGAGCAATTGAAGAACTTACAAACGTTGTTTTTGAGTAATAACCAA
CTCACAATACTTCCACAAGAAATCGGAAAACTGAAGAATTTGCTATGGTTGAGTTTGGTTTATAACCAAC
TCACTACTCTTCCTAACGAAATCGAGCAATTGAAGAACTTACAAACATTGTATTTAAACAACAACCAACT
CTCATCCGAAGAAAAAGAAAAAA
>NZ_CP013461.1(region:350645-350753)	tandem	10003(Singleton)
CTCGGCGACTCGGCGACTCGGCGACTCGGCGATCCGGCGATCCGGCGACTCGGCGACTCGGTGACTCGGT
GACTCGGTGACTCGGTGACTCGGCGACCCGGCGACCCGG
>NC_014920.1(region:761022-761266)	tandem	3469(Singleton)
TGCTTTTTCTGATGCAGCTTCTTTCATCTCACTTGCTTTTTCTGATGCTGCTTCTTTCATTTCGCCTACT
TTTTCTGATGCAGCTTCTTTCATTTCACTTGCTTTTTCTGAAACCGCCTCTTTTATTTCAGTTGCTTTTT
CTGATGCTGCTTCTTTCATTTCACTTGCTTTTTCTGACGCTGCTTCTTTCATCTCACTTGCTTTTTCTGA
AACCGCCTCTTTTATTTCAGTTGCTTTTTCTGATG
>NZ_LK936442.1(region:4003992-4004290)	tandem	cluster2763
CGGAGTCAGCGCTTCAGCGCTTACTCCGATCCCATGCCGTGGTTGGCCAGAGTCAGCGCTTCAGCGCTTT
ACTCTGGCCCCGCGGCGGTCGATCGGAGTCAACGCTTCAGCGCTTACTCCGATCCCATGCCGTGGTTGGC
CAGCGTCAGCGCTTTAGCGCTTTACTCTGGCCCCGCGGCGGTCGATCGGAGTCAGCGCTTCAGCGCTGAC
TCCGATCCCATGCCGTGATCGGCCGGAGTCCGCGCTTGAGCACGTACTCCGGCCCCGCGGCGGTCGACCG
AAGCGAACGCTTCAGCGCT
>NZ_CP015111.1(region:203996-204257)	unknown	cluster2736
TATAAAAACCGCATGTGCGATATATCGAAACTAAGCCCAAGTTAGTTTCCCGACAACTTGCCTAAAAACC
GCGTGTGCGATGTACCACCTCGAAGTAACAGACTAGCTGCTGATTCACTTTCTAAAAACCGCCTGTGCGA
TAAGTCACTTAAAGATTTATTAATTTATAAGACCACGAAATCGAAAAACCGCGTGTGCGATAGGTTGTTT
TTTCCATGGCAAAATAGATCGACCATTTGTTCTCAAAACCGCGTGTGCGATA
>NZ_AP013355.1(region:129913-130306)	tandem	cluster353
TGTCTTTTGTTTTTCTTGTTCTGTCTTCTGTTGTTCTTGTTCTACTTTTATTTGATTGTTAGTCTCTATA
TTGCTTGTCTTTTGTTTTTCCTGTTCTGTCTTTTGTTTTTCTTGTTCTGTCTTTTGTTTTTCTTGTTCTG
TCTTTTGTTTTTCTTGTTCTGTCTTTTGTTGTTTTTGTTCTACTTTTATTTGATTGTTAGTCTCTATATT
GCTTGTCTTTTGTTTTTCTTGTTCTGTCTTTTGTTTTTCTTGTTCTGTCTTTTGTTTTTCTTGTTCTGTC
TTTTGTTTTTCTTGTTCTGTCTTTTGTTGTTTTTGTTCTACTTTTATTTGATTGTTAGTCTCTATATTGC
TTGTCTTTTGTTTTTCTTGTTCTGTCTTTTGTTTTTCTTGTTCT
>NZ_CP009702.1(region:9145-9291)	unknown	cluster4095
CAACCACTGCGGTGAGTAGCCAGCTCACCGCGCGCGTATCTGGGTCATAACCACTGTAGTGAGTAAAACG
GCTGCCGTGGCATCCGGTATCCACTGTAGTGAGTAAAGTGGTGATTATCGACTTCACTATCCACTGTAGA
GAGTAAA
>NZ_CP012479.1(region:1005884-1006272)	tandem	9461(Singleton)
ACCCCGCAGGGCCCGTGGATCTGGCCGCATTCGGCGGTTGTTGCGGCGCCGGCCGCACAGGGTCCGTGGA
TCTGGCCGAACGCCGTGAAGGCTGACCAGGGCACCCAGTTGGTGCCGTGGATCTGGCCGAACGCCGTGAA
GGCTGACCAGGGCACCCAGTTGGTGCCGTGGATCTGGCCGAACGCGGTCAAGGCTGACCAGGGCACCCAG
TTGGTGCCGTGGATCTGGCCGAACGCGGTCAAGGCTGACCAGGGCACCCAGTTGGTGCCGTGGATCTGGC
CGAACGCGGTCAAGGCTGACCAGGGCACCCAGTTGGTGCCGTGGATCTGGCCGAACGCCGCCAAGGGTGG
AACGTCGACCCAGTTGGTGCCGTGGATCTGGCCCAACGC
>NC_010086.1(region:395002-395366)	tandem	cluster3306
TTAGCCGAGGACAGGCCGGTCGAAGTCGAGGTCGACAGCGACGCGACCGAGCTGTCGGTCGAGCTGAGAC
CGGTCGACAGCGATCCGATCGAGCTGTTTGCCGACGAGAGGCCGGTCGAAGTCGAGCTCGACAGCGAAGC
GACCGAGCTGTCGGTCGAGCTGAGGCCGGTAGACAGCGATCCGATCGAGCTGTTAGCCGACGACAGGCCG
GTCGAGGTCGACGTCGACAGCGAAGTAATCGAGCTGTTGGCCGACGAGAGGCCGGTCGACAGAGAACCGA
TCGCACTGTTAGCCGACGACAGACCCGTCGACGTCGAGGTCGACAGCGAAGTGATCGAACTGTTAGCGGA
CGAGAGGCCAGTCGA
>NZ_CP009280.1(region:4759122-4759309)	unknown	7717(Singleton)
GTAGCACCCGGTAATCCCGTCGCGCCTGTACCCCCTGTCAACCCTATAGCACCCGTCAACCCCGTAGCAC
CGATAGTCCCTGGCAATCCTGTAGCTCCTGTAGCTCCTGTAGCACCCGTAAACCCTGTAGCTCCCGTAGC
TCCTGTAGCTCCCGGTAATCCCGTAGCACCCGTCAACCCCGTGGCTCC
>NC_020209.1(region:4533180-4533601)	tandem	5395(Singleton)
TTGGCAGCAGTCGTTTTAGCAACTGGCTTGGCAGCTGGTTTCGCAGCAGCGGTTTTAGCGGCTGGCTTGG
CGGCCGGTTTTGCAGCAGCAGTTTTGGCAACTGGCTTGGCGGCTGGTTTTGCAGCAGCGGTTTTAGCGGC
TGGCTTGGCAACCGGTTTTGCAGCAGCGGTTTTGGCGGCTGGCTTGGCGACCGGTTTTGCAGCAGGGGTT
TTAGCGGCTGGCTTGGCGGCTGGTTTTGCAGCAGCGGTTTTAGCGGCTGGCTTGGCGGCTGGTTTTGCAG
CGGTTTTAGCGGCTGGCTTGGCGGCCGGTTTTGCAGCAGCGGTTTTAGCGGCTGGCTTGGCGGCCGGTTT
TGCAGCAGCAGTTTTGGCAACTGGCTTGGCAGCAGCGGTTTTGGCGGCTGGCTTGGCGGCTGGTTTTGCA
AC
>NZ_LN606601.1(region:4118-4426)	unknown	cluster3806
TACGGGTGGCGATTGCACCGTCTTTTGGGGTGGTGATTGCACCGCATCCGGGTGGCGATTGCACCGGGAT
AACTTTTTTATCCACAGAGGCGAGCCTTTCTCCAAAAAGGGTGGCGATTGCACCGTCTTTCCTGCGGAGA
TCCGCTTGGAAAAAGGGTGGCGATTGCACCGTCTGTTTCTGAGGGCGAATCGGACGCAAAGGGGTGGCGA
TTGCACCGCACCGAGGATGTCGGAATCGCTCCCAAAAGGGTGGTGATTGCACCGTGATAAACCGGGAGAC
ACGCTGTCCAAAGGGTGGTGATTGCACCG
>NZ_CP014934.1(region:5844-5998)	short	cluster1285
AACCCTTGCTACGAGCGAAAGTCTAAAAAATAGACCTTCGCGGGAGACCGTTGAAACCCTTGCTACGAGC
GAAAGTCTAAAAAATAGACCTTCGCGAAAGTCCGTTGATGACACCCCGCAAACCCTTGCTACGAGCGAAA
GTCTAAAAAATAGAC
>NC_011144.1(region:1418621-1418873)	unknown	cluster2532
GGTGGCCGGCTCGGGCGACGTGGCCACGGCGGACATCCGCGGCGGCCTGGACGTGAACATCGCCGGATCG
GGCAACGTGGCGGTCCGCTCGATCTCAGGCCCGCTGGAGGTGGCGATCGCCGGCTCGGGCGACGTCACCG
TGGCCGCCGGCCGCGCCACGGCCATGACGGTCTCGGTCGCCGGCTCGGGCGATGTGGATTTCCGGGGGCA
GGCCGAGAGCGTGAAGGCCAAGATCGCCGGCTCGGGCGACGTG
>NZ_CP012723.1(region:1182797-1183497)	tandem	cluster286
TCCTGCTGGAAGTCCTAGTCCGGATGGCCCAGTCGGTCCAGTCGGTCCAGTCAGTCCGGTAGCACCAGTT
GGCCCAGTTGGTCCAGTTGGCCCAGTTGGTCCAGTTGGTCCAGTTGGCCCAGTTGGTCCAGTAGTACCAG
TGTCTCCAGTTGGCCCAGTTGGTCCAGTTGGTCCAGTTGGCCCAGTTGGTCCAGTAGTACCAGTGTCTCC
AGTTGGCCCAGTTGGTCCAGTTGGCCCAGTCGGCCCAGTTGGTCCAGTTGGCCCAGTCGGCCCAGTCGGT
CCAGTCGGCCCAGTTGGTCCAGTTGGTCCAGTTGGCCCAGTTGGTCCAGTAGTACCAGTGTCTCCAGTTG
GCCCAGTTGGTCCAGTTGGTCCAGTTGGCCCAGTTGGTCCAGTAGTACCAGTGTCTCCAGTTGGCCCAGT
TGGTCCAGTTGGCCCAGTCGGCCCAGTTGGTCCAGTTGGCCCAGTCGGCCCAGTTGGTCCAGTTGGCCCA
GTTGGTCCAGTAGTACCAGTGTCTCCAGTTGGCCCAGTTGGTCCAGTTGGCCCAGTCGGCCCAGTTGGTC
CAGTAGTACCAGTGTCTCCAGTTGGCCCAGTTGGTCCAGTTGGCCCAGTCGGCCCAGTTGGTCCAGTTGG
CCCAGTCGGCCCAGTTGGTCCAGTTGGCCCAGTCGGCCCAGTCGGTCCAGTCGGCCCAGTTGGTCCGGTA
G
>NC_008783.1(region:195130-195443)	tandem	cluster3292
TCTGCGAGGCCGGTGAGGATGATGGGGCCTGTGCAGATCGGGAAGAAAGGTTACCCAGGGGGGCTTGCGA
GGCCGGTGAGGAAGTTAAGGCTTGCGAGGAGGTCTGTAACGAAACTTGCGAAGCCGGTGAGGATGATGGG
GCCTGTGCAGGTCGGGAAGAAAGGTTACCCAGGGGGGCTTGCGAGGCCGGTGAGGAAGTTAAGGCTTGCG
AGGAGGCCTGTAACGAAACCTGCGAAGCCGGTGAGGATGATAGGGCCTGTGCAGGTCGGGAAGAGAGATC
ACCCAAAGGATCCTGCGAAGCAGGTTGTGAAGCA
>NC_010162.1(region:902919-903035)	short	2108(Singleton)
GGGCCTCCGCCGTTTCCGGGGCAAGCGGCGCGGACGCCGCTGCCGGTGCAGGCGGTGCCGCCGCCGTTTC
CGGCGCAAGCGGTGCCGGCGCAAGCTGTGCCGCCACCGTTTCCGGCG
>NZ_CP015575.1(region:694573-694844)	tandem	10856(Singleton)
CTGTGAAAACAAGCGAAGCGCTCGGCTTGTCCGATGTTTCTGTGAAAACAAGCGAAGCGCTCGGCTTGTC
CGATGTTTCTGTGAAAACAAGCGAAGCGCTCGGCTTGTCCGATGTTTCTGTGAAAACAAGCGAAGCGGTG
CAAGTGCAAAGCACGAAGCAGGTTTCTGTGAAAACAAGCGAAGCGCTCGGCTTGTCCGATGTTTCTGTGA
AAACAAGCGAAGCGGTGCAAGTGCAAAGCACGAAGCAGGTTTCTGTGAAAACAAGCGAATGC
>NZ_CP013234.1(region:4718094-4718685)	tandem	cluster3713
TCGAGGTGGACAGCGACGTCACGCTGCTGTTGGCCGTGCTCAGGCCAGTCGAGGCCGAAGTCGACAGCGA
AGTGACGCTGCTGTTGGTGGTGCTCAGGCCGGTCGAAGTAGAAGTCGACAGCGAGCTCACGCTGCTGTTG
GTGGTGCTCAGGCCGGTCGAAGTAGAAGTCGACAGCGAGCTCACGCTGCTGTTGGCAGTGCTCAGGCCGG
TCGAAGTGGAAGTCGACAGCGAGCTGACATTGCTGTTGGTCGTGCTCAGACCGCTCGACAGCGAAGTGAC
GTTGCTGTTAGCGGTGCTCAGGCCAGTCGAGGTCGACGTCGACAGCGAGGTCACGCTGCTGTTGGTAGTG
CTCAAGCCGGTCGACGTCGAAGTCGAGAGCGAAGTGACGCTGCTGTTGGTGGTGCTCAGGCCGGTCGAAG
CTGAGGTCGACAGCGAGATGACGCTGCTGTTGGTAGTGCTCAGGCCGGTCGAAGCTGAGGTCGACAGCGA
GGTGACACCGCTGTTGGTGCTGCTCAAGCCGGTAGATGTTGAAGTCGACAGCGAGGTGACGCTGCTGTTG
GTGGTGCTCAGGCCGGTCGAAGCCGAGGTTGA
>NZ_CP012419.2(region:1954840-1955317)	tandem	cluster455
CTTCTGGTTTAGCCTCTGGCTTAACGTCTGGTTTAACTTCTGGCTTAGCCTCTGGTTTGGCCTCTGGCTT
AACGTCTGGTTTAACTTCTGGCTTAGCCTCTGGTCTGGCCTCTGGCTTAACGTCTGGTTTAATTTCTGGT
TTAGCCTCTGGTTTGGCTTCTGGCTTAGCCTCTGGTTTAACTTCTGGCTTAACGTCTGGCTTAGCTTCTG
GCTTAACGTCTGGTTTGGCCTCTGGCTTAACGTCTGGTTTAACTTCTGGCTTAACGTCTGGTTTGGCTTC
TGGCTTAACGTCTGGTTTGGCCTCTGGCTTAACGTCTGGTTTAACTTCTGGCTTAGCCTCTGGTTTGGCT
TCTGGTTTGGCCTCTGGTTTGGCTTCTGGTTTGGCCTCTGGTTTGGCTTCTGGCTTAGCTTCTGGCTTAA
CGTCTGGCTTAACATCTGGTTTGGCTTCTGGTTTAACTTCTGGCTTAGCTTCTGGTTT
>NC_015635.1(region:3946535-3946874)	tandem	3727(Singleton)
CAGCTTTGGCCCGCGGGCGCGAAACGTACAGGCCTTCCGCGCCCCTGCTGCTCAGCTTTGGCCCGCCGGT
TCGAGACGTACTCAGCTACCGCGCCCCCTGCTGCGCGTTCTTGACCCGCGGGCGCGAAACGTGCTCGGAT
CGCACCCTGCCGCGGACGTCCTTGACCCGCGGGCGCGAAACGTACGCAGCTCCCGCTCCCCTGCTGCTCG
TCCTTGGCCCGCGGGCGCGAAACGTGCTCGGATCGCACCCTGCCGCGGACGTCCTTGACCCGCGGGCGCG
AAACGTACGCAGCTCCCGCTCCCCTGCTGCTCAGCTTTGGCCCGCCGGTTCGAAACGTAC
>NZ_CP010299.1(region:613330-613784)	tandem	cluster442
GACTCAGATAGCGACTCAGATTCAGATAGCGACTCAGATTCAGACAGCGATTCAGACAGCGACTCAGACT
CAGATAGCGATTCAGATTCAGACAGCGACTCAGACTCAGACAGCGATTCAGACTCGGATAGCGACTCAGA
CTCAGATAGCGACTCAGATTCGGATAGCGACTCAGACTCAGATAGCGATTCAGATTCAGATAGCGATTCG
GACTCAGACAGTGATTCAGATTCAGACTCAGATAGCGACTCAGATTCTGACAGCGATTCAGACTCAGACA
GCGACTCAGACTCAGACAGTGATTCAGATTCAGACAGCGACTCAGATTCAGATAGCGACTCAGACTCAGA
TAGCGACTCAGACTCAGATAGCGACTCAGACTCGGATAGCGATTCAGATTCAGACAGCGACTCAGATTCA
GATAGCGATTCGGACTCAGACAACGACTCAGATTC
>NZ_CP009335.1(region:461496-465237)	tandem	cluster1507
TTGTGCTAACCCCGGTCGCTCCTGTTGGACCGGTATCTCCTGTTACTCCCGTATTTCCTGTTGTTCCGGT
GCTTCCGGTCGGACCTGTACTTCCCGTTACTCCCGTTGCTCCGGTGCTTCCGGTCGGACCTGTGCTTCCT
GTTGCTCCCGTTGGACCCGTGTTTCCTGTCGATCCCGTTGTTCCCGTGTTTCCGGTTACTCCCGTACTTC
CTGTTGGACCGGTGCTTCCTGTCACTCCCGTTTCTCCTGTCGGACCGGTATTTCCCGTCGCTCCCGTATT
TCCTGTTGGACCCGTACTTCCTGTTGCTCCTGTATTTCCCGTTGCTCCCGTACTTCCTGTTACCCCAGTA
CTTCCTGTTGCTCCCGTACTTCCTGTTACCCCAGTACTTCCTGTTGCTCCCGTTTCTCCTGTTGGACCCG
TGTTTCCCGTTGCTCCGGTGCTTCCTGTTGGACCCGTATTTCCTGTTACCCCGGTGCTTCCTGTTACTCC
CGTTTCTCCTGTTGGACCCGTATTTCCTGTCACTCCCGTTTCTCCCGTTGGACCCGTACTTCCCGTTGCT
CCCGTACTTCCCGTTGGACCTGTTTCTCCGGTTGCTCCCGTATTTCCTGTTACCCCGGTGCTTCCTGTTG
GACCCGTACTTCCTGTCACTCCCGTTTCTCCTGTTGGACCCGTACTTCCTGTCACTCCCGTTTCTCCTGT
TGGACCCGTACCTCCTGTCACTCCCGTTTCTCCCGTTGGACCTGTACTTCCTGTCACTCCCGTGTTTCCG
GTTGGACCTGTTTCTCCGGTTGCTCCCGTGTTTCCTGTTGCTCCCGTACTTCCTGTTGCTCCCGTTTCTC
CTGTTGGACCCGTGTTTCCCGTTGCTCCCGTACTTCCTGTTGGACCTGTGCTTCCTGTCACTCCCGTTTC
TCCTGTCGGACCCGTACTTCCCGTTGGACCTGTTGCTCCGGTTGAACCCGTGTTTCCTGTTACCCCAGTA
CTTCCTGTTGCTCCCGTGTTTCCGGTTGGACCCGTACTTCCTGTCACTCCCGTTTCTCCTGTTGGACCTG
TGTTTCCGATTGCTCCCGTACTTCCCGTTGGACCTGTTGCTCCGGTTGCTCCCGTGTTTCCTGTTACCCC
AGTACTTCCTGTTGCTCCCGTTTCTCCTGTCGGACCGGTATTTCCCGTCGCTCCCGTATTTCCTGTTGGA
CCCGTACTTCCGGTTGCTCCCGTTTCTCCTGTTGGACCCGTGTTTCCTGTTACCCCAGTACTTCCTGTTG
CTCCCGTTTCTCCCGTTGGACCTGTTTCTCCGGTTGCTCCTATTGGACCTGTACTTCCTGTTGCTCCCGT
TTCTCCTGTCGGACCCGTACTTCCTGTTACCCCAGTACTTCCGGTTGCTCCCGCTTCTCCCGTTGGACCT
GTGCTTCCTGTTGCTCCCGTTGGACCCGTGTTTCCTGTCGATCCCGTTGTTCCCGTGTTTCCGGTTACTC
CCGTACTTCCTGTTGGACCGGTGCTTCCTGTCACTCCCGTTTCTCCTGTCGGACCGGTATTTCCCGTCGC
TCCCGTATTTCCTGTTGGACCCGTACTTCCTGTCACTCCCGTTTCTCCTATCGGACCGGTATTTCCCGTC
GCTCCCGTATTTCCTGTTGGACCCGTACTTCCTGTCACTCCCGTTTCTCCTGTTGGACCGGTATTTCCCG
TCGCCCCCGTACTTCCCGTTGGACCTGTTTCTCCGGTTGGACCCGTGTTTCCTGTTACCCCGGTGCTTCC
TGTTACTCCTGTTGCTCCCGTGTTTCCTGTCGGACCGGTATTTCCCGTCGCTCCCGTATTTCCTGTTGGA
CCCGTACTTCCTGTTGCTCCTGTATTTCCCGTTGCTCCCGTGTTTCCTGTCGCTCCCGTACTTCCTGTTA
CCCCAGTACTTCCTGTTGCTCCCGTTTCTCCTGTTGGACCCGTGTTTCCCGTTGCTCCGGTGCTTCCTGT
TGGACCCGTATTTCCTGTTACCCCGGTGCTTCCTGTTACTCCCGTTTCTCCTGTTGGACCCGTATTTCCT
GTCACTCCCGTTTCTCCCGTTGGACCCGTACTTCCCGTTGCTCCCGTACTTCCCGTTGGACCTGTTGCTC
CGGTTGCTCCCGTATTTCCGGTTACCCCGGTGCTTCCTGTTGGACCCGTACTTCCTGTCACTCCCGTTTC
TCCTGTTGGACCCGTACTTCCTGTCACTCCCGTTTCTCCTGTTGGACCCGTACCTCCTGTCACTCCCGTT
TCTCCCGTTGGACCCGTACTTCCTGTCACTCCCGTGTTTCCGGTTGGACCTGTTTCTCCGGTTGCTCCCG
TGTTTCCCGTTGCTCCGGTGCTTCCGGTCGGACCTGTGCTTCCCGTCACTCCCGTACTTCCGGTCGGACC
TGTCACTCCCGTTTCTCCTGTTGGACCCGTACTTCCCGTTGGACCTATTGCTCCGGTTGCTCCCGTATTT
CCGGTTACCCCGGTGCTTCCTGTTGGACCCGTGTTTCCCGTTGGACCTGTTGCTCCGGTTGAACCCGTGT
TTCCTGTTACCCCAGTACTTCCTGTTGCTCCCGTGTTTCCGGTTGGACCCGTACTTCCTGTCACTCCCGT
TTCTCCTGTTGGACCTGTGTTTCCGATTGCTCCCGTACTTCCCGTTGGACCTGTTTCTCCTGTTGGACCC
GTGTTTCCTGTTACCCCAGTACTTCCTGTTGCTCCCGTTTCTCCTGTCGGACCGGTATTTCCCGTCGCTC
CCGTATTTCCTGTTGGACCCGTACTTCCGGTTGCTCCCGTATTTCCGGTTACCCCGGTGCTTCCTGTTGG
ACCCGTGTTTCCCGTTGGACCTGTTGCTCCGGTTGAACCCGTGTTTCCTGTTACCCCAGTACTTCCTGTT
GCTCCCGTGTTTCCGGTTGGACCCGTACTTCCTGTCACTCCCGTTTCTCCTGTCACTCCCGTTTCTCCTG
TTGGACCTGTGTTTCCGATTGCTCCCGTACTTCCCGTTGGACCTGTTTCTCCTGTTGGACCCGTGTTTCC
TGTTACCCCAGTACTTCCTGTTGCTCCCGTTTCTCCTGTCGGACCGGTATTTCCCGTCGCTCCCGTATTT
CCTGTTGGACCCGTACTTCCGGTTGCTCCCGTTTCTCCTGTTGGACCCGTGTTTCCTGTTACCCCAGTAC
TTCCTGTTGCTCCCGTTTCTCCCGTTGGACCCGTGTTTCCGGTCGATCCCGTTTCTCCGGTTGTTCCCGT
ACTTCCCGTTGGACCTGTTTCTCCGGTTGCTCCTATTGGACCTGTACTTCCTGTTGCTCCCGTTTCTCCT
GTTGGACCCGTACTTCCTGTTGCTCCCGTTTCTCCTGTCGGACCCGTACTTCCTGTTACCCCAGTACTTC
CCGTTGGACCCGTGTTTCCTGTCGATCCCGTTTCTCCGGTTGCTCCCGTGGTTCCCATTGCTCCGATGCT
TCCCGTTGGCCCCGTCGCTCCCGTTTCTCCGGTTGCTCCCGTGGTTCCCGTCGCTCCCGTACTTCCCGTT
GAACCCGTATTTCCAGTTACCCCGGTGCTTCCTGTTGCTCCCGTACTTCCCGTTGAACCCGTATTTCCAG
TTACCCCGGTGCTTCCTGTTGCTCCCGTGTTTCCCATCGCTCCCGTACTTCCCGTTGGACCTGTTTCTCC
GGTTGCTCCCGTGGTTCCCGTTGCTCCCGTACTTCCCGTTGGACCTGTTTCTCCGGTTGCTCCCGTGGTT
CCCGTCGCTCCCGTACTTCCCGTTATCCCTGT
>NZ_CP012675.1(region:3145160-3145530)	tandem	9587(Singleton)
AGCAAGAAAAAGCGGAGCAAGAGCGCCTAGCCAGACTGCAAGCTGAGCAGGAAAAAGCGAAGCAAGAAAA
AGCGGAGCAAGAGCGCCTAGCCAGACTGCAAGCTGAGCAAGAAAAAGCGAAGCAAGAAAAAGCGGAGCAA
GAAAAAGCGGAGCAAGAAAAAGCGGAGCAAGAAAAAGCGGAGCAAGAGCGCCTAGCCAAACTGCAAGCTG
AGCAAGAAAAAGCAGAGCAAGAGCGCCTAGCCAGACTGCAAGCTGAGCAGGAAAAAACGGAGCAAGAGCG
CCTAGCCAGACTGCAAGCTGAGCAAGAAAAAGCGGAGCAAGAGCGCCTAGCCAAACTGCAAGCTGAGCAA
GAAAAAGCAGAGCAAGAGCGC
>NC_009076.1(region:3948166-3948438)	tandem	cluster2763
GAAGATCTGCTCTTCGGCGCTGACGACGTCTACTTTGATGGTTGCCATATCGACTCCTGTCGATCGGAGT
CAGCGCTTCAGCGCTTACTCCGATCCCATGCCGTGGTTGGCCAGAGTCAGCGCTTCAGCGCTTTACTCTG
GCCCCGCGGCGGTCGATCGGAGTCAGCGCTTCAGCGCTCACTCCGATCCCATGCCGTGATCGGCCGGAGT
CCGCGCTTGAGCACGTACTCCGGTCCCGCGGCGGTCGACCGAAGCGAACGCTTCAGCGCTCAC
>NC_020564.1(region:801089-801420)	STAR-like	cluster539
GCTTCTGTGTTGGGGCCCACACCCCAACTCGCATTGCCTGTAGAATTTCTTTTCGAAATTCTCTTTGTTG
GGGCCCACACCCCAACTTGCATTGTCTGTAGAAATTGGAAATCCAATTTCTCTGTGTTGGGGCCCACACC
CCAACTTGCATTGTCTGTAGAAATTGGAAATCCAATTTCTCTGTGTTGGGGCCCACACCCCAACTCGCAT
TGCCTGTAGAATTTCTTTTCGAAATTCTCTGTGTTGGGGCCCACACCCCAACTTGCATTGTCTGTAGAAA
TTGGAAATCCAATTTCTCTGTGTTGGGGCCCCTGACTAGAGTTGAAAAAAGC
>NZ_AP014523.1(region:166893-167073)	tandem	cluster353
TGTCTTTTGTTTTTCTTGTTCTGTCTTTTGTTGTTCTTGTTCTACTTTTATTTGATTATTAGTCTCTATA
TTGCTTGTCTTTTGTTTTTCTTGTTCTGTCTTTTGTTTTTCTTGTTCTGTCTTTTGTTTTTCTTGTTCTG
TCTTTTGTTTTTCTTGTTCTGTCTTTTGTTTTTCTTGTTCT
>NC_017343.1(region:788939-789211)	STAR-like	cluster547
TTAGCTTCTGTGTTGGGGCCCACACCCCAACTCGCATTGCCTGTAGAATTTCTTTTCGAAATTCTCTTTG
TTGGGGCCCACACCCCAACTTGCATTGTCTGTAGAAATTGGAAATCCAATTTCTCTGTGTTGGGGCCCAC
ACCCCAACTCGCATTGCCTGTAGAATTTCTTTTCGAAATTCTCTGTGTTGGGGCCCACACCCCAACTTGC
ATTGTCTGTAGAAATTGGAAATCCAATTTCTCTGTGTTGGGGCCCCTGACTAGAGTTGAAAAA
>NC_017551.1(region:2426327-2427805)	unknown	cluster1956
CTGTAATTTTTTCAATTGCCCAATTTCTTTCGGAAGAGTTGTAAGTTGGTTCGTACCCAAACCCAAATTG
TACAAATTCTTCAATTGCCCAATTTCTTTCGGAAGAGTTGTAAGCTGGTTCGTACCCAAATCCAAATTGT
ACAAATTCTTCAGTTGCCCGATTTCCGCAGGAAGAGTTGCGAGTTGATTGTAACTCAAATTCAACTGTAG
TAAATTCTTCAGTTGCCCAATTTCTTTCGAAACTGTTTTAAATTGGTTATAACATAAATCCAACATTTGT
AAATTTTTCAGTTGTCCGATTTCCTTAGGAAGTATTACGAGTCGGTTATAACTCAAACCCAAATCTTGTA
ATTTTTCCAGTTGTCCGATTTCCTTAGGAAGTATTACGAGTCGGTTATAACTCAAACCCAAATCTTGTAA
TTTTTTCAATTGCCCGATTTCCTTAGGAAATGTTGTGAGTTGATTCTCACTCAACTCCAAATTTTCTAAA
TTTTTCAATTGTCCGATTTCCTTTGGAAGTGCTGTGAGTCGGTTATTCCATAAATCCAACTCTTGTAAAT
TTTCCAGCTGTCCGATTTCTTTCGGAAATGTTGCAAGTTGGTTCCTACCCAAACCCAAATTGTACAAATT
CTTCAATTGCCCAATTTCTTTCGGAAGAGTTGTAAGCTGGTTCGTACCCAAATCCAAATTATACAAATTC
TTCAGTTGCCCAATTTCTTTCGGAAGAGTTGTAAGTTGGTTCCTACCCAAACTCAAATCTTGTAATTTTT
TCAATTGCCCGATTTCCGCAGGAAGAGTTGCGAGTTGATTGTAACTCAAATTCAACTGTAGTAAATTCTT
CAGTTGCCCAATTTCTTTCGAAACTGTTTTAAATTGGTTATAACATAAATCCAACATTTGTAAATTTTTC
AATTGTCCGATTTCTTTCGGAAATGTTGTAAGTTGGTTCCTACCCAAACCCAAATCTCGTAATTTTTTCA
ATTGCCCGATTTCCTTAGGAAATGTTGTGAGTTGATTCTCACTCAACTCCAAATTTTCTAAATTTTTCAA
TTGTCCGATTTCCTTTGGAAGTGCTGTGAGTCGGTTCCATTTTAAATTCAACTCTTGTAAATTTTCCAGC
TGTCCGATTTCCTTAGGAAATGTTGTGAGTTGATTCTCACTCAAACCCAACGTTTGCAAATTCTGTAGTT
GTCCGATTTCGACAGGAAGAGTCGCGAGTTGGTTATCCTGCAAATTCAATGTTTGTAAATTCTGTAATTG
TCCTATTTCCTTTGGAAGAACTGTGAGTCGATTCTTCCGCAAATTCAACTTTTCTAAATTCTGTAGTTGT
CCTATTTCGACAGGAAGAGTCGCGAGTTGGTTATCCTGCAAATTCAATGTTTGTAAATTCTGTAATTGCC
CGATTTCCTTTGGAAAAGTAATAAGTTTGTTTTTATACAAACCCAACTCTTGTAAATTTTGTAACCGCCC
TATTTCGTT
>NC_002952.2(region:2068152-2068467)	STAR-like	cluster642
TTTTTGAAATTCTCTGTGTTGGGGCCCCGCCAACTTGCATTGCCTATAGAAATTGGTGTTCCAATTTCTC
TGTGTTGGGGCCTACACCCCAACCTGCATTGCCTGTAGAATTTCTTTTTTCGAAATTCTCTGTGTTGGGG
CCCACACCCCAACTTGCATTGCCTGTAGAAATTGTAGATCCAATTTCTCTATGTTGGGGCCCCGCCAACC
TGCACATTATCGTAAGCTGACTTTTCGTCAGCTTCTGTGTTGGGGCCCCTCCCCAACTTGCATTGTCTGC
AGAAATTGGTGTTCCAATTTCTCTATGTTGGGGCCC
>NZ_CP009450.1(region:3185715-3190081)	tandem	cluster153
GACAGCGACTCTGACTCCGACAGCGACTCCGACTCCGACAGCGACAGCGACTCGGACTCTGACAGCGATT
CGGACTCTGACAGCGACTCCGACTCTGACAGCGATTCGGATTCTGACAGCGATTCGGACTCGGACAGCGA
CTCGGACTCCGACAGCGATTCGGACTCGGACAGTGACTCGGACTCTGACAGCGACTCGGACTCCGACAGC
GACTCGGATTCGGATAGCGATTCGGATGCTGACAGTGACTCTGACAGCGACTCGGATTCGGACAGCGACT
CGGACTCGGACAGCGATTCGGATTCCGACAGTGATTCCGACTCCGACAGCGACTCGGACTCTGACAGCGA
CTCGGATTCCGACAGCGACAGTGATTCGGACTCTGATAGCGACTCGGATTCTGACAGCGACTCTGACTCT
GACAGCGACTCGGACTCGGACAGCGATTCGGATTCCGACAGCGACTCGGACTCCGACAGTGACTCGGACT
CTGACAGCGACTCGGATTCCGACAGTGACTCCGATTCTGACAGCGATTCGGACTCTGACAGCGACTCAGA
CTCCGACAGCGACTCGGACTCGGACAGCGACTCGGATTCCGACTCCGACTCCGACTCCGACTCGGACTCC
GACAGCGACTCGGATTCCGACAGTGACTCGGACTCTGACAGCGATTCAGACTCCGACAGCGATTCAGACT
CCGACAGTGACTCAGACTCTGACAGCGACTCGGATTCCGACAGCGACAGTGATTCGGACTCTGACAGTGA
TTCGGATTCCGACAGCGACTCGGACGCTGACAGCGATTCGGACTCCGACAGCGACTCGGATTCCGACAGC
GACAGTGATTCGGACTCCGACAGTGATTCGGATTCCGACAGTGATTCCGACTCTGACAGCGACTCCGACT
CCGACAGTGATTCGGATTCCGACAGTGATTCCGACTCTGACAGCGACTCGGATTCCGACAGTGACTCCGA
CTCCGACAGTGATTCAGACTCCGACAGTGATTCCGACTCTGACAGCGACTCGGATTCCGACAGTGACTCC
GATTCCGACAGTGACTCGGATTCCGACAGTGACTCGGACTCTGACAGCGACTCGGACTCTGACAGCGATT
CGGATTCCGACAGTGACTCCGATTCTGACAGCGATTCGGACTCTGACAGCGACAGTGACTCAGACTCTGA
CAGCGACTCAGACTCCGACAGTGACTCGGACTCCGACAGCGACTCGGATTCCGACAGCGATTCGGATTCC
GACAGTGACTCCGACTCGGACTCTGACAGCGATTCGGACTCCGACAGTGACTCGGACTCTGACAGCGACT
CGGATTCCGACAGTGACTCCGATTCCGACAGTGACTCGGATTCCGACAGTGACTCGGACTCTGACAGCGA
CTCGGATTCCGACAGTGACTCCGACTCGGACTCCGACAGCGACTCGGACTCTGACAGCGATTCGGATTCC
GACAGTGACTCGGACTCTGACAGCGACTCGGATTCCGACAGCGACAGTGATTCGGACTCTGACAGTGATT
CGGATTCCGACAGCGACTCGGACGCTGACAGCGATTCGGACTCCGACAGCGACTCGGATTCCGACAGCGA
CAGTGATTCGGACTCCGACAGTGATTCGGATTCCGACAGTGATTCCGACTCTGACAGCGACTCCGACTCC
GACAGTGATTCGGATTCCGACAGTGATTCCGACTCTGACAGCGACTCGGATTCCGACAGTGACTCCGACT
CCGACAGTGATTCAGACTCCGACAGTGACTCGGACTCTGACAGCGACTCGGATTCCGACAGTGACTCCGA
TTCCGACAGTGACTCGGATTCCGACAGTGACTCGGACTCTGACAGCGACTCGGACTCTGACAGCGACAGT
GACTCAGACTCTGACAGCGACTCAGACTCCGACAGTGACTCGGACTCCGACAGCGACTCGGACTCTGACA
GCGACTCTGATTCGGACAGCGACTCGGACTCTGACAGTGACTCCGATTCCGACAGTGACTCGGATTCTGA
CAGCGACTCGGACTCTGACAGCGACTCCGATTCCGACAGCGACTCGGATTCTGACAGCGATTCGGACTCC
GACAGTGATTCGGATTCTGACAGTGACTCGGACTCTGACAGTGACTCGGACTCGGACTCGGACTCTGACA
GCGACTCGGACTCCGACAGCGACTCGGATTCGGACAGCGATTCGGATGCTGACAGTGACTCAGACTCTGA
CAGCGACAGCGACTCGGATTCGGACGCTGACAGTGATTCGGACTCCGACAGTGACTCCGATTCCGACAGC
GACTCGGACGCTGACAGCGATTCGGATTCTGACAGCGACTCGGATTCTGACAGCGACTCGGACTCCGACA
GCGATTCGGATTCCGACAGTGACTCGGATTCTGACAGCGATTCGGATTCTGACAGCGATTCGGATTCGGA
CAGTGACTCTGACTCTGACTCCGACAGCGACTCCGATTCCGACAGCGATTCGGATTCTGACAGCGACTCG
GATTCTGACAGCGACTCCGATTCCGACAGCGACTCCGATTCCGACAGTGATTCGGATTCTGACAGTGACT
CGGACTCTGACAGCGACTCCGATTCCGACAGCGATTCGGATTCTGACAGCGACTCGGATTCGGACAGCGA
TTCGGACTCCGACAGCGACTCTGACTCGGACAGCGACGCGGACTCGGACAGCGACTCAGACTCCGACAGT
GATTCGGATGCTGACAGTGACTCAGACTCTGACAGCGACAGCGACTCGGATTCGGACGCTGACAGTGATT
CGGACTCCGACAGTGACTCCGATTCCGACAGCGACTCGGACGCTGACAGCGATTCGGATTCTGACAGCGA
CTCGGATTCTGACAGCGATTCGGACTCTGACAGCGACTCGGACTCTGACAGCGACTCGGATTCCGACAGT
GACTCGGATTCTGACAGCGATTCGGATTCCGACAGTGATTCGGACTCTGACAGTGATTCGGATTCCGACA
GCGACTCGGACGCTGACAGCGATTCGGACTCCGACAGCGACTCGGATTCCGACAGCGACAGTGATTCGGA
CTCTGACAGTGATTCGGATTCCGACAGTGATTCCGACTCTGACAGCGACTCCGACTCCGACAGTGATTCG
GACTCCGACTCCGACTCCGACTCCGACTCCGACTCGGACTCCGACAGCGACTCGGATTCCGACAGTGACT
CGGACTCTGACAGCGATTCGGATTCTGACAGCGACAGCGATTCGGATTCCGACAGTGACTCGGATTCCGA
CAGTGACTCGGACTCTGACAGCGATTCGGATTCCGACAGTGACTCGGACTCTGACAGCGACTCGGATTCC
GACAGTGACTCGGATTCCGACAGTGACTCCGACTCCGATAGCGACTCGGACGCTGACAGCGATTCGGATT
CCGACAGTGACTCCGACTCGGACTCCGACAGCGATTCGGATTCTGACAGCGACTCGGACGCTGACAGCGA
TTCGGATTCTGACAGCGACTCGGACGCTGACAGCGATTCGGATTCGGACAGCGATTCGGACTCTGACAGC
GATTCGGATTCTGACAGTGATTCGGATTCTGACAGCGACTCGGACTCTGACAGCGACTCCGACTCTGACA
GCGATTCGGATTCGGACAGCGACTCTGATTCGGACAGCGACTCGGACTCCGACAGCGACAGCGACTCGGA
CTCTGACAGCGACTCCGACTCTGACAGCGATTCGGATTCCGACAGTGACTCCGATTCCGACAGCGACTCA
GACTCCGACAGCGACTCGGACTCTGACAGCGACAGTGATTCGGACTCTGACAGCGATTCAGATTCCGACA
GTGACTCCGACTCCGACAGTGACTCCGATTCGGACAGTGACTCCGATTCGGACAGTGACTCCGATTCTGA
CAGCGACTCGGACTCTGACAGCGACTCGGACAGCGACGCGGACTCGGACAGTGATTCTGACTCTGACAGT
GACTCCGACTCGGATTCCGACAGCGACAGCGATTCGGATTCCGACAGTGACTCCGATTCTGACAGCGACT
CTGACTCCGACAGCGACTCGGATTCCGACAGTGACTCCGACTCCGACAGCGACTCGGACGCTGACAGCGA
CTCGGACTCCGACAGTGACTCGGACTCCGACAGTGATTCTGACTCGGACAGCGACAGCGACTCCGATAGT
GACTCTGATTCCGACTCTGACAGCGACTCCGATAGTGACTCTGATTCCGACTCTGACAGCGACTCGGACT
CTGACAGCGATTCGGACTCTGACAGCGACAGCGACTCGGATTCCGACAGTGACTCTGACTCCGACTCAGA
CTCCGACAGCGATTCCGACTCCGACTC
>NC_022879.1(region:124035-124312)	tandem	6043(Singleton)
ATTTAGGGAAAATTACTATTTGTATATTTTACTATTTGTATATCGTACTATTTATATATTTTACTATTTA
TATATTTTACTATTTGTATATTTTACTATCTGTATACATAAAGTATGATTGAACTCATAATTTTTTACTG
TTTTACCAATAAATATTTTTGTATATTTTACTATTTGTATATTTTACTATTTGTATATTCGACTATTTGT
ATACTATACTATACGTATATTACACTATTTGTATATTTTACTATTTGTATATTTTACTATTTGTATAT
>NC_016935.1(region:3812993-3813240)	tandem	cluster3812
TGGCACGGTAAAACCGTGCCAGCGTAGGAGAGGAGTGAGCTGTGCAAGTTTGCGCGGTCGTTTAACACGG
AAAAACCGTGTTAAATGAGTCCCTAGCGCCGCGAAGCAGCAAATAGCACGGAAAAACCGTGCTATCACAG
GCGAGGAGTGGGCTGCGTAAGGCAGCATCGTCATCTAACACGGAAAAACCGTGTTAAATGAGTCCCCTAG
CACCGCGAAGCAGCAAATAGCACGGAAAAACCGTGCTA
>NC_008313.1(region:1472946-1473107)	unknown	1569(Singleton)
CTTGGCGCCGTCGGTGTACGGATCAGCCTTGCCGGCCTTGGCGCCGTCGGTGTACGGATCGAACTTGCCG
GCCTTGGCGCCATCCGTGTTCGGGTCGAACTTCTTGCCCGAGTTGGTCAGGTCCGACTTGGTCGATTGCT
TGGCGCCATCGGTGTACGGGTC
>NZ_LN831051.1(region:972938-976261)	tandem	cluster274
TCGGCTTCAGCGTCAACGAGTGCCTCAGCATCAGCAAGTACCAGTGCGTCAGCCTCAGCAAGCACCAGTG
CATCAGCCTCAGCAAGTACAAGCGCCTCAGCTTCAGCATCAACGAGTGCTTCGGCTTCAGCGTCAACCAG
TGCGTCTGAATCGGCCTCAACCAGTGCTTCGGCTTCAGCCTCAACCAGCGCAAGTACGTCAGCGTCAACG
AGTGCCTCAGCTTCAGCATCAATAAGTGCGTCGGCTTCAGCAAGTACCAGCGCCTCGGCTTCATCAAGCA
CATCAGCATCTGAATCAGCGTCAACGAGTGCTTCAGTCTCAGCATCGACAAGCGCTTCAGCTTCAGCAAG
TACCTCAGCGTCTGAATCGGCCTCAACAAGTGCATCGGCTTCAGCAAGCACAAGCGCCTCAGCCTCAGCA
AGCACAAGCGCCTCAGCTTCAGCAAGTATCTCAGCGTCTGAATCGGCATCAACGAGTGCCTCTGAATCGG
CATCAACCAGTGCATCAGCCTCTGCAAGTACCAGTGCGTCAGCTTCAGCATCAACGAGTGCGTCGGCTTC
CGCATCAACCAGTGCGTCGGCTTCCGCATCAACAAGCGCCTCGGCTTCAGCAAGCACAAGTGCGTCAGTC
TCAGCATCAACGAGTGCGTCAGCTTCAGCAAGCACCTCAGCGTCTGAATCTGCATCGACAAGCGCCTCGG
CTTCAGCGTCAACGAGTGCGTCGGCTTCAGCAAGTACCAGTGCGTCAGCTTCAGCAAGCACCTCAGCGTC
TGAATCTGCATCGACAAGCGCCTCGGCTTCAGCGTCAACGAGTGCGTCGGCTTCAGCAAGTACCAGTGCG
TCAGCTTCAGCAAGCACCTCAGCGTCTGAATCTGCATCGACAAGCGCTTCAGCTTCAGCATCAACGAGTG
CGTCGGCTTCAGCAAGTACAAGTGCCTCTGAATCGGCATCAACCAGTGCTTCAGCCTCAGCATCGACAAG
CGCTTCGGCTTCAGCAAGTACAAGTGCGTCTGAGTCAGCATCAACAAGTGCGTCTGAATCCGCATCAACG
TCTGCCTCAGCCTCAGCGTCAACCAGTGCCTCAGCCTCAGCATCGACAAGCGCCTCAGCTTCAGCAAGCA
CAAGTGCATCAGCTTCAGCAAGCACAAGTGCATCAGCTTCAGCAAGCACAAGCGCCTCAGCTTCAGCGTC
AACAAGTGCGTCAGCTTCCGCATCAACGAGTGCCTCTGAATCGGCATCAACGAGTGCCTCTGAATCTGCA
TCAACCAGTGCATCAGCCTCTGCAAGTACCAGTGCGTCAGCTTCAGCATCAACGAGTGCGTCGGCTTCCG
CATCAACCAGTGCGTCGGCTTCCGCATCAACAAGCGCCTCGGCTTCAGCAAGCACAAGTGCGTCAGTCTC
AGCATCAACGAGTGCGTCAGCTTCAGCAAGCACCTCAGCGTCTGAATCTGCATCGACAAGCGCCTCGGCT
TCAGCGTCAACGAGTGCGTCGGCTTCAGCAAGTACCAGTGCATCAGCCTCTGCAAGCACAAGTGCTTCAG
TCTCAGCATCAACCAGTGCGTCAGCTTCAGCGTCAACGAGTGCGTCAGCTTCAGCAAGCACCTCAGCGTC
TGAATCTGCATCGACAAGCGCCTCGGCTTCAGCGTCAACGAGTGCGTCGGCTTCAGCAAGTACCAGTGCA
TCAGCCTCTGCAAGCACAAGTGCTTCAGTCTCAGCATCAACCAGTGCGTCAGCTTCAGCGTCAACGAGTG
CGTCGGCTTCTGCAAGCACAAGCGCCTCGGCTTCCGCATCAACGAGTGCCTCAGCTTCAGCATCAACGAG
TGCGTCAGCTTCAGCGTCAACGAGTGCGTCTGAGTCAGCATCGACAAGCGCTTCAGCTTCAGCATCAACG
AGTGCGTCGGCTTCAGCAAGTACAAGTGCCTCTGAATCGGCATCAACCAGTGCTTCAGCCTCAGCATCGA
CAAGCGCTTCGGCTTCAGCAAGTATCTCAGCGTCTGAATCGGCATCAACGAGTGCGTCAGCCTCAGCAAG
TACTAGTGCATCAGCTTCAGCATCAACAAGCGCCTCAGCTTCAGCATCAACCAGTGCATCGGCTTCAGCA
TCAACAAGTGCCTCGGCTTCAGCGTCAACGAGTGCGTCTGAGTCAGCATCAACGAGTGCGTCAGCCTCAG
CAAGCACATCAGCTTCTGAATCTGCATCAACCAGTGCGTCAGCCTCAGCATCGACAAGCGCCTCAGCTTC
AGCAAGTACCAGTGCTTCGGCTTCCGCATCAACCAGTGCTTCAGCCTCAGCATCGACAAGCGCTTCAGCT
TCAGCGTCGACAAGTGCTTCAGCCTCAGCATCGACAAGCGCTTCAGCTTCAGCATCAACAAGTGCCTCGG
CTTCAGCATCAACAAGTGCCTCGGCTTCAGCATCAACGAGTGCTTCAGCTTCAGCATCAACAAGTGCTTC
AGCTTCAGCAAGTACCAGTGCGTCGGCTTCAGCATCAACGAGTGCTTCAGTCTCAGCGTCAACCAGTGCC
TCTGAATCCGCATCAACCAGTGCCTCGGCTTCAGCAAGCACCAGTGCTTCGGCTTCAGCAAGTACTAGCG
CCTCAGCCTCAGCATCAACCAGTGCATCAGCCTCAGCAAGTATCTCAGCGTCTGAATCGGCATCAACGAG
TGCGTCAGTCTCAGCATCAACGAGTGCCTCGGCTTCAGCAAGTACCAGTGCGTCAGCTTCAGCAAGCACA
AGTGCTTCAGTCTCAGCGTCAACGAGTGCTTCGGCTTCAGCAAGTACCAGTGCGTCAGCTTCAGCAAGTA
CCAGTGCGTCAGCCTCAGCAAGTACTAGTGCATCAGCTTCAGCATCAACGAGTGCTTCGGCTTCAGCAAG
TACAAGTGCCTCAGCTTCAGCAAGTACCAGTGCGTCAGCTTCAGCCTCAACAAGCGCCTCAGCTTCAGCA
TCAACAAGTGCATCGGCTTCAGCATCAACGAGTGCGTCAGCCTCAGCAAGCACATCAGCTTCTGAATCTG
CATCAACCAGTGCGTCAGCCTCAGCAAGTACCAGTGCATCAGAGTCAGCAAGTACCAGTGCGTCAGCTTC
AGCGTCAACGAGTGCGTCAGCCTCAGCAAGCACCTCAGCGTCTGAATCGGCATCAACAAGTGCGTCGGCC
TCAGCAAGTACCAGTGCCTCATCCTCAGCAAGCACAAGTGCCTCAGCTTCAGCAAGTACAAGCGCCTCAG
CCTCAGCCTCGACAAGTGCTTCGGCTTCAGCAAGCACAAGCGCCTCATCCTCAGCAAGCACAAGTGCCTC
AGCTTCAGCAAGTACAAGTGCGTCAACCTCAGCA
>NZ_CP015511.1(region:2889109-2890679)	tandem	10849(Singleton)
GCAACCCCGGCAACGGCAACCCTGGCATCGTTAATCCGGGCTCGGGTAACCCCGGTTCCGGCAACCCCGG
CAACGGCAACCCGGGCAACGGTAATCCGGGCAACGGCAACCCCGGCAACGGCAACCCCGGCTCGGGCAAC
CCCGGCAACGGTAACCCCGGTTCCGGCAACCCCGGTTCCGGCAACCCCGGTTCCGGCAACCCCGGCAACG
GCGATCCAGGCAATGGTAACCCCGGCACCGGCAACCCTGGCAACGGCAAACCCGGCTCGGGCAACCCCGG
CAACGGTAATCCAGGCAATGGTAACCCCGGCAACGGCAATCCGGGCAACGGCAATCCGGGCTCGGGCAAC
CCCGGCAACGGCAATCCGGGCAGTGGTAACCCCGGTTCCGGCAATCCGGGTAACGGCAATCCAGGCAATG
GTAACCCCGGCACCGGCAACCCCGGCACCGGCAACCCTGGCAACGGCAACCCCGGCTCGGGCAACCCCGG
CAACGGTAATCCAGGCAACGGTAATCCAGGCAACGGCAATCCGGGCAACGGCAATCCGGGCAGTGGTAAC
CCCGGTTCCGGCAATCCGGGTAACGGCAATCCAGGCAATGGTAACCCCGGCACCGGCAACCCTGGCAACG
GCAACCCCGGCTCGGGCAACCCCGGCTCGGGCAACCCCGGCTCGGGCAACCCCGGCAACGGTAATCCAGG
CAACGGTAATCCAGGCAACGGCAATCCGGGCAACGGCAATCCAGGCAACGGCAATCCGGGCAACGGCAAT
CCGGGCAGTGGTAACCCCGGTTCCGGCAATCCGGGTAACGGCAATCCAGGCAATGGTAACCCCGGCACCG
GCAACCCTGGCAACGGCAACCCCGGCTCGGGCAACCCCGGCAACGGTAATCCAGGCAACGGTAATCCAGG
CAACGGCAATCCGGGCGATGGTAACCCCGGCGCCGGTAACCCTGGCAACGGCAATCCGGGTAACGGCAAC
CCCGGCTCGGGCAACCCCGGCAACGGTAATCCAGGCAACGGCAATCCGGGCGATGGTAACCCCGGCGCCG
GTAACCCTGGCAACGGCAATCCGGGCAACGGCAACCCCGGCAACGGCAACCCCGGCAACGGCAATCCGGG
CAATGGTAACCCCGGCGCCGGTAACCCTGGCAACGGTAATCCGGGCAACGGCAACCCCGGCTCGGGCAAT
CCGGGCAATGGTAACCCTGGCTCGGGCAACCCCGGCAACGGTAACCCCGGTTCCGGCAACCCCGGTTCCA
GCAATCCGGGCAACGGCAATCCGGGCAACGGCAATCCGGGCTCGGGCAGCCCCGGCAACGGTAATCCAGG
CAACGGCAACCCGGGCTCGGGTAACCCCGGCAACAGCGATCCCGGCAACGGTAATCCCGGCAACGGCAAT
CCGGGCTCGGGCAACCCCGGCAACGGCAATCCGGGTAACGGCAATCCGGGCAATGGCAACCCCGGCGCCG
GTAACCCTGGCAACGGCAACCCCGGCTCGGGCAACCCAGGCAATGGAAACCCCGGCAATGGCAACCCGGG
TGGGGATGATCCCGGCAACGGTGGTCCTCGG
>NZ_CP014485.1(region:2334203-2334424)	unknown	10398(Singleton)
CCGACACGGGCCCGACCGGCCCTTGAGGCCATCAGTGACCGGCACGGCACAACGAACCCCGGCCAAAGAA
GAGCCCGGCCGGCGCTTGAGGCCATCAGTGACCGGCACGGCACAACGAAGCCCGGCCAAAAACAGCCCGG
CCGGCGCTTGAGGCCACCCCACCGGGACCGGGGAACGGCCCGCACCCCGAAAAGAACAGCCCGGCCGGCG
CTTGAGGCCCCG
>NZ_AP014576.1(region:504408-505289)	unknown	cluster2566
GTTTCCTCCGTGTGGGCGGAGATAGGCCGCGTCGAGCTGTTCCGTTTTTCTTCAAGATCGGGTTTCCTCC
GCGTGGGCGGAGATAGCCCGATGATGACGCCGCCGTTGCGAATCTCGACCATGTTTCCTCCGAGTACGCG
GAGATAGCCCCGAGCCCGCGACCGCCGAGCGCTGGCGTTCGCTGTTTCCTCCGAGTACGCGGAGATAGAC
CCCGATAGTTTCGAGGCAATTGGCCGGCTCGTCGGTTTCCTCCGAGTACGCGGAGATAGACCGCACTATC
AAGTCGCCGCCGACGCCATGCAAGAGTTTCCTCCGCGTGCGCGGAGATAGACCCCTCTTCGCGCGCTTTC
TGAACAAGTGCACGAGGTTTCCTCCGCGTGCGCGGAGATAGACCCACCATCCGCCGCCTGCTGAATTTGT
GTCTCGAGTTTCCTCCGCGTGGGCGGAGATAGGCCCGTCATCAAACGCAATGCGGATGGCTTGTACGCGT
TTCCTCCGCGTGCGCGGAGATGGACCCGCCTGTGTCGCGCTGCCTTGCGCGGCTTGCGAGTTTCCTCCGC
GTACGCGGAGATAGGCCCAAGCGCTGCGAGATCGCCGGCATTCGCTTCGAGTTTCCTCCGCGTACGCGGA
GATAGGCCGATGACCGTCAGCACGATCATGGGTAAGGGTTCGTTTCCTCCGCGTGGGCGGAGATAGGCCG
GCTTGACCGTAGTTCGCGCTCTGTGAGGACTGGTTTCCTCCGCGTGTGCGGAGATAGGCCGTTTCCGGCC
CCGTTCGGCTATGGGCGCATCGCGTTTCCTCCGCGTACGCGGAGATAGGCCCCCGCGCATCGAAGTGCGC
ATTCGGCCGATGCAGTTTCCTCCGCATGCGGAGATACCCCCC
>NC_022604.1(region:317127-317259)	STAR-like	cluster3832
TTGGCGGGCCCCCAACATAGAAGCTGGCGGAAATACAGCTTACAATAATGTGCGAGTTGGCAGGCCCCCA
ACACAGAGAAATTGGAACACCAATTTCAACAGGCAATGCAAGTTGGCGGGGCCCCAACATAGA
>NZ_CP009478.1(region:3199900-3200212)	tandem	7895(Singleton)
TCATCGACCCCACCGACCCCACCGACCCCACCGACCCCACCGACTCCACCGACTCCACCGACTCCACCGA
CTCCACCGACCCCACCGACCCCACCGACCCCACCGACCCCACCGACCCCACCGACCCACCGACCCCACCG
ACCCCACCGACCCCACCGACCCCACCGATCCCACCGATCCCACCGATCCCACCGATCCCACCGATCCCAC
CGATCCCACCGACCCCACCGACCCCACCGACCCTACCGACCGCATCGACCCCACCGATCCCACCGATCCC
ACCGACCCTACCGACCGCATCGACCCCACCGAC
>NZ_CP011487.1(region:870334-870470)	unknown	cluster1274
TTCAATCAAGGGACTTATAACTTTAATAGCACTCAATCTGCTTTTGAAAACAGCAGCTTCAATCAAGGGA
TTTATAATTTTAGTAACAGCACAACTTTAAGCCTTAATAACGACACCTTCAATCAAGGGACTTATCA
>NZ_CP009455.1(region:260350-264955)	unknown	7880(Singleton)
TCGTCGCCCTGACCACCGCCCAGGTGACCGCGCTGAAGGCCACCCAGGTCGCCGCACTGACCACCACCCA
GGTCGCCGCCCTTGAAACCGCTGACCTCGCCGCCCTGCCGGTGATCAGCATCGCAGCGCTGACCACCGCG
CAGACCGCCGCGCTCACCACCGACCAGGTCGTGGCGCTGACCACCGCGCAAGTCGCGGCGCTGAAAACCA
CCCAGGTCGCCGCACTGACCACCGCACAGGTCGCGGCCATGCAGACTGTCGACATCGCTGCCCTGACCAC
CGCCGGCGTCGTGGCGCTGACTACCGCGCAGGTCGCAGCGCTCACCACCGCTCAAGTCGCCGCGCTCAAG
TCGACGCAGATCGCCGCCATGGAAACCGCCGACGTTGCCGCGCTGACCACCGCGCAGATCGTGGCGCTGA
CCACCGCTCAGGTTGCCGCACTGAAGACCACCCAGGTCGCAGCGTTGAGCACCGCGCAGATCGCCGCGCT
GGAAACCGCTGACATCGCTGCCCTGCCCGTCACCAGCGTTGCCGCGCTGACCACGGCCCAGGCCGCAGCC
CTGACCACCGACCAGATCGTGGCCCTGACCACCGCCCAGGTCGCCGCCCTCAAGCCAGCCCAGGTGGCCG
CACTGAGCACCGCCCAGGTGGCCGCCATGCAAGCCGTCGATATCGCTGCGCTCAGCACCGCCGGTATCGT
TGCGCTGACCACCGCCCAGGTCGCGGCACTGACCACCGCACAGGTCGCCGCGCTCAAGGCCAACCAGGTC
GCGGCCATGGAAACGGCTGATATCGCCGCTCTGACCACCGCCCAGGTGGTGGCGCTGACCACCGCTCAGG
TCGCGGCACTGACCACGGCACAAGTCGCCGCCCTGACCACCACGCAAGTGGCCGCCATGGAAACCGTCGA
TATCGGCGCACTGACCAACGCCAGCGTCGTGGCACTGACCACCGCCCAGGTCGCGGCGCTGACCACCGCG
CAGGTGGCGGCACTCAAACCGACGCAAATCGCCGCCATGCAGACCGTCGACGTCGCCGCCCTGACCACCG
CCCAGGTGGGGGCCTTGACCACCGCGCAAGTGGCTGCGCTGACCACCGCCCAGGTCGCCGCGCTCACCAC
CACGCAAGTGGCCGCCATGGAAACCGCCGATATCGCCGCCCTGCCGGTGACCAGCGTCGCCGCCCTGACC
ACTGCGCAGACTGCCGCGCTGACCACCGCTCAGGTGGTGGCGCTGACCACCGCGCAAGTGGCCGCGCTCA
AGCCTGCCCAGGTAGCCGCGCTGACGACTACTCAAGTCGCCGCGCTGCAAACCGTCGACGTGGCGGCCCT
GAGCACGGCCGCCGTCGTGGCCCTGACCACTGCCCAGGTTGCCGCACTGACTGCCGCTCAGGTCGCCGCG
CTCAAGCCAAGCCAGGTTTCCGCCATGGAGACTGCTGATGTCGCGGCGCTGACGACCGCCCAGGTAGTCG
CCCTGACCACTGCGCAAGTGGCAGCACTCACCACCGCGCAAGTGGCCGCGCTGACCACCGCGCAAATCGC
CGCGATGGAAACGGCTGACGTCGCCGCCCTGCCAGTGAACAGCGTTGCCGCGCTGACCACCGCCCAGACC
GCAGCCCTGACCACCGCGCAAGTGGTCGCCCTGACCACCGCTCAGGTGGCCGCACTCAAGCCAACGCAAG
TGGCTGCGCTGACTACCGAACAAATCGCCGCCATGCAGCCGGTGGATGTCGCCTCGCTGAGCAACGCTGC
CGTGGTTGCATTGACCACCGCTCAGGTCGCCGCGCTGACCACCGCCCAGGTGGCAGCACTCAAGCCAAGC
CAGGTCGCGGCCATGGAAACCGCCGACGTCGCAGCGCTGACCACCGCCCAGGTCGTGGCACTGACCACTG
CGCAGGTGGCCGCCTTGACCACCGCCCAAATCGCCGCACTGACCACCACGCAAGTGGCGGCCATCGAAAC
CGCCGACATCGCTGCCCTCACCACCGCAGGCGTGGTGGCGTTGACCACCGCTCAGGTCGCGGCCCTGACC
ACGGCCCAGGTCGCCGCGCTCAAGCCGGCGCAAGTGGCAGCGATGCAGACCGTCGATGTCGCTGCGCTGA
CCACCGCGCAAGTGGTGGCCCTGACCACCGCGCAAGTCGCAGCCCTCACCACGGCGCAGGTCGCGGCCCT
GAGCACCGCCCAGGTGGCGGCCATGGAAACCGCCGATGTTGCCGCATTGACCGTCAACGGCGTCGCCGCA
TTGACCACCGCGCAGACCGCCGCGCTCACCACTGCACAAGTGGTGGCGCTGACGACCGCGCAGGTGGCCG
CGCTCAAGCCGGCGCAGATTGCCGCACTGACCACCACGCAAGTGGCAGCGCTGCAAACCGTTGATGTGGC
GGCGCTGACCACCGCCAGCATCGTCGCCCTGACGACTGCCCAGGTAGCGGCACTGACCACTGCGCAGATC
GCTGCGCTGAAGCCGACCCAGGTCGTCGCCCTGGAAACCGCTGATGTCGCCGCACTGACCACCGCTCAGG
TGGCGGCCCTGACCACGGTCCAGGTCGCTGCCCTCAAGCCCACGCAGATCGCCGCACTGACCACCGCGCA
AGTGGCGGCCATGGAAACCGTCGACGTCGCTGCGCTGACCACCACCAGCATCGTCGCCCTGACCACCGCG
CAGGTGGCGGCGCTGACCACCGCTCAGGTCGCCGCGCTCAAACCGACGCAGATCGTTGCCATGGAAACCG
CCGACGTCGCCGCGCTGACCACCGCTCAAGTGGTGGCGCTGACCACGGCCCAGGTGGCCGCGCTCAAGCC
CACGCAAATCGCCGCCCTCACCACCGCGCAGATCGCCGCGATGGAGACCGCTGACATCGCCGCCCTGCCG
CTGGGTAGCATCGCCGCACTGACCACCGCACAGACCGCGGCGCTGACCACCGCGCAGATCGTCGCCCTGA
CCACCGCCCAGGCCGGTGCGCTCAAGCCTGCTCAGGTCGCCGCACTGACCACCACGCAAGTGGCGGCCAT
GCAGCCGGCTGATCTGGCTTCGCTGAGCAGCGCAGGCATCGTTGCACTGACCACCGCGCAGGTCGCCGCC
TTGACTACCGCCCAGGTCGCGGCGCTGAAACCGACACAGATCAGCGCCATGGAAACCGCTGACGTCGCGG
CCCTGACCACCGCTCAGGTGGTGGCCCTCGGCACTGCCCAGGTCGCCGCGCTGACGACCGCCCAGGTGGC
GGCACTGACCACTACCCAAGTCGCGGCCATCGAGGCCGTCGACATCGCCGCGCTGACCACGGCCGGAGTC
ATCGCCCTGACCACCGCACAGGTTGCGGCGCTGACGACCGCGCAAGTGGCCGCCCTGAAACCGGCCCAGA
TCGCGGCGATGCAAACCGTGGATGTCGCTTCGCTGACTACCGCGCAGATCGTTGCGCTGACCACCGCCCA
GGTCGCCGCACTGACCACGGCCCAGGTGGCAGCCCTCACCACCGCCCAGGTCGCCGCGCTGGAAACCGCT
GACCTGGCCGCCCTGCCGGTCAACAGCATCGCTGCCCTGACCCCTGCACAGACCGCCGCGCTGACCACCG
ACCAGGTCGTCGCCCTGACCACCGCACAGGTTGCGGCGCTGAAACCGGCCCAGGTTGCGGCCCTGACCAC
CACGCAAGTGGCGGCCATGCAGACCGTCGACATCGCAGCCCTGAGCACCGCCGGCATCGTCGCGCTGACC
ACCGCCCAGGTGGCCGCGATGACCACCGCTCAGGTCGCTGCGCTGAAACCGACGCAGATCGCCGCGATGG
AGAACGCCGACCTGGCCGCCTTGACCACCGCCCAGGTGGTCGCGCTGAGCACTGCCCAGGTGGCCGCGCT
CAAGCCGACGCAGATCGCAGCCCTCACCACCACGCAAGTGGCGGCCTTGGAAAATGCCGACCTGGCAGCC
CTGAGCAACCCACAACTGGTGGCCCTGACCACTGCCCAGGTCGCCGCACTGACCACCGCACAAGTGGCCG
CGCTGAAACCGACGCAGATCGCTGCGATGGAAAACGCCGACATCGCTGCATTGACCACCGCTCAGGTGGT
GGCGCTGACCACCGCGCAAGTGGCCGCGTTGACCACCGCCCAGGCCGCAGCGCTGACCACCACCCAAGTG
GCCGCGCTGGAAACCGCCGACGTTGCGGCGTTGTCGCTGGCCAGCGTGGCGAGCCTGACCACCGCGCAGA
CCGCAGCACTGACCACGGCCCAAGTGGTGGCACTGACCACCGCGCAAGTGGCGGCGCTCAAGGTCACGCA
GATCGCTGCGCTGACCACCACGCAAGTGGCGGCCATGGAAACCGCTGATGTCGCGGCGCTGACCAACGCT
CAAGTGGTGGCGTTGACCACCGCCCAGGTGGCGGCGTTGACTACCGCGCAGATCGTCGCGCTCAAGGCGA
CCCAGTTCGCGGCCATGGAAACCGCTGACATCGCAGCGCTGACCACCGCGCAGATCATCGCCATCGAAAC
CACCGACATGGCCGCCCTGACCACCGCGCAAGTGGCCGCGCTGACCACCACCCAGGCGGCAGCCCTGACC
ACCGCGCAGTTGTCGCACCTGTCGATGACCCAGGTCGATGCCTTCACCACCGCGCA
>NC_009523.1(region:4868683-4869328)	tandem	1846(Singleton)
CTGCCGGTACGGGCGCAGCGCTGCTGCACCCCTACGCGCCCCTCCCGCTGCCACCGCTGCCGGTACGGGC
GCAGCGCTGCTGCGCCCCTATCGCGCCCTCCCGCCGCTGCCGCCGCTACGGGCGCAGCGCTGCGGCGCCC
CTACGCGCCCCTCCGCGCCCCTCCCGCCGCTGCCGCCGCTACGGGCGCAGCGCTGCTGCGCCCCTACGCG
CCCCTCCCGCCGCCGCCGCTGCCGGTACGGGCGCAGCGCTGCTGCGCCCCTATCGCGCCCTCCCGCCGCT
GCCGCCGCTACGGGCGCAGCGCTGCTGCGCCCCTCCGCGCCCCTCCCGCCGCCGCCGCCGCTACGGGCGC
AGCGCTGCTGCACCCCTACGCGCCCCTCCCGCTGCCACCGCTGCCGGTACGGGCGCAGCGCTGCTGCGCC
CCTCCGCGCCCCTCCCGCCGCCGCCGCCGCTACGGGCGCAGCGCTGCTGCGCACCTCCGCGCCTCTCCCG
CTGCCGCCGCTGCCGGTACGGGCGCAGCGCTGCTGCGCCCCTATCGCGCCCTCCCGCCGCTGCCGCCGCT
ACGGGCGCAGCGCTGCGGCGCCCCTACGCACCCCTACTCGCCCCGCTCGCCGCTGCCGGTACGGGCGCAG
CGCTGCGGCGCCCCTA
>NZ_CP011950.1(region:108651-108850)	unknown	877(Singleton)
ATTAACACCAGATTTCAGATGAATCCGTAGACAGGTAGAGTGCTCGAGGTCCCACACCGTATTTCAAATG
AATTCTCGTGATAGTGTGACTTATTCACGAGATGCAGAACACACCCACACCATATTTCAGATGAATTCTT
GAGATCCTGTAACACGAATTAGTGACTTGGACACACCCACACCATATTTCAGATGAATTC
>NZ_CP015377.1(region:3929445-3930607)	tandem	cluster3409
CTGTTGCTGTTGTTGGTCAAGGATAGCGGCCAAGCCTTGGAGGAACTGTCGACCTTTCTGCTGTTGCTGC
TGGTCGAGCAACGCGGCGAGGTCCTGCAGGTTGCGGCCTCCCTGCTGTTGCTGTTGGTCGAGGACCGCGG
CCAGGTCCTGGAGGAGCTGTCGGCCCTTCTGCTGTTGTTGCTGGTCGAGCAGCGCGGCGAGGTCCTGCAG
GTTGCGGCCTCCCTGCTGTTGCTGCTGGTCGAGGACAGCGGCCAGGCCCTGGAGGAACTGCCGGCCCTTC
TGCTGTTGCTGCTGGTCGAGCAGCGCGGCGAGGTCCTGCAGGTTGCGGCCTCCTTGCTGTTGTTGCTGGT
CGAGCAGTGCGACGAGGTCCTGCAGGTTGCGACTTCCCTGCTGTTGTTGCTGGTCGAGGACAGCGGCCAG
GTCCTGGAGGAACTGCCGGCCCTTCTGCTGTTGTTGCTGGTCGAGTAGCGCGGCCAGGTTGCGGCCTTTC
TGCTGTTGCTGCTGGTCGAGCAACGCGGCGAGATCCTGCAGGTTGCGGCCTCCTTGCTGTTGCTGCTGGT
CGAGCAGCGCGACGAGGTCCTGCAGGTTGCGGCTTCCCTGCTGTTGCTGCTGGTCGAGCAGCGCGGCGAG
GTCCTGCAGGTTGCGGCCTCCTTGCTGTTGTTGCTGGTCGAGCAGTGCGACGAGGTCCTGCAGGTTGCGA
CTTCCCTGCTGTTGTTGCTGGTCGAGGACAGCGGCCAGGTCCTGGAGGAACTGCCGGCCCTTCTGCTGTT
GTTGCTGGTCGAGTAGCGCGGCCAGGTTGCGGCCTTTCTGCTGTTGCTGCTGGTCGAGCAACGCGGCGAG
GTCCTGCAGGTTGCGGCCTCCTTGCTGTTGCTGCTGGTCGAGCAGCGCGACGAGGTCCTGCAGGTTGCGG
CTTCCCTGCTGTTGCTGCTGGTCGAGGACCGCCGCCAGGTCCTGGAGGAACTGCCGGCCCTTCTGCTGTT
GCTGCTGGTCGAGCAGCGCGGCCAGGTTCGGCAGGTTGCGGCCTCCCTGCTGTTGCTGCTGGTCGAGGAC
GGCGGCCAGGTCCTGAAGGAGCTGCCGGCCTTTCTGCTGCTGTTGTTGGTCAAGTAGAGACGCAAGGTTC
TTCAGTGCCTGCGCTCCTCCTTGTTGTTGCTGCTGGTCGAGTA
>NZ_CP014955.1(region:4134094-4134229)	tandem	cluster3600
GGCGCGGCCTTCTTGGCCGGAGCCTTCTTGGCCGGGGCGGCCTTCTTGGCAGCAGCCTTCGCCGGCGCAG
CCTTCTTGGCCGGGGCAGCCTTTTTGGCGGGGGCCTTCTTGGCCGGGGCGGCCTTCTTGGCCGGAG
>NC_011969.1(region:4487151-4487834)	tandem	cluster30
AGCACCGGACCTACCGGGAATACTGGATCCACTGGGAATACCGGATCTACTGGAAGCACCGGACCCACTG
GCATCACTGGACCTTCTGGTAACACCGGATCTACCGGAAGCACTGGACCTTCTGGTAACACCGGATCTAC
CGGAAGCACTGGACCCACTGGGAACACCGGATCTACTGGAAGCACCGGATCTACCGGAAGCACCGGACCC
ACTGGCATCACCGGATCTACTGGCATCACCGGATCTACTGGAAGCACTGGACCCACTGGCATCACTGGAC
CCACTGGCATCACTGGATCTACTGGCATCACTGGACCCACCGGCGTCACCGGATCTACCGGAAGCACTGG
ACCCACTGGCATCACTGGATCTACTGGCATCACTGGATCCACCGGCGTCACCGGATCTACCGGAAGCACT
GGACCCACTGGCATCACTGGATCTACCGGAAGCACTGGACCCACTGGCATCACTGGACCTTCTGGTAACA
CCGGATCTACCGGAAGCACTGGACCCACTGGCATCACTGGACCTTCTGGTAAACACCGGATCTACCGGAA
GCACTGGACCCACTGGCATCACTGGGCCCACTGGCATCACTGGACCCACCGGGAATACTGGACCTACCGG
AAACACCGGATCTACCGGAAGCACCGGACCCACTGGCATCACCGGACCCACCGG
>NC_008533.1(region:1392763-1393660)	tandem	cluster3005
GGGCTCCTTTTTCACCTTGGGCTCCAGTGAGACCGCGTTCACCTTGGTCCCCTTTTTCACCTTTAGCACC
TTGGGCTCCGGTTAGACCGCGTTCACCTTGGGCTCCTTTTTCACCTTTAGCTCCAGTGATACCACGTTCG
CCTTGGTCCCCTTTTTCACCTTTAGCTCCAGTTAAACCGCGTTCGCCTCGGTCTCCTTTTTCACCTTGTG
CTCCAGTTAGACCGCGTTCGCCTTGGTCCCCTTTTTCACCTTTAGCACCTTGGGCTCCGGTTAGACCGCG
TTCACCTTGGGCTCCTTTTTCACCTTTAGCACCTTGGGCTCCAGTCAGACCGCGTTCGCCTCGGTCTCCT
TTTTCACCTTTAGCTCCTTGGGCTCCAGTCAGACCGCGTTCGCCTCGGTCTCCTTTTTCACCTTTAGCTC
CTTGAGTTCCAGTTAGACCGCGTTCACCTTGGGCTCCTTTTTCACCTTTAGCTCCTTGTGCTCCGGTTAG
ACCGCGTTCACCTTGGTCCCCTTTTTCACCTTTGGCACCTTGTGCTCCGGTTAGACCGCGTTCACCTTGG
TCCCCTTTTTCACCTTTAGCTCCTTGTGCTCCGGTTAGACCGCGTTCACCTTGGGCTCCTTTTTCACCTT
TAGCTCCTTGAGCTCCAGTTAGACCGCGTTCGCCTCGGTCTCCTTTTTCACCTTTAGCTCCTTGAGCTCC
GGTTAGACCGCGTTCACCTCGGTCTCCTTTTTCACCTTTAGCTCCTTGAGCTCCAGTTAGACCGCGTTCA
CCTCGGTCTCCTTTTTCACCTTTAGCTCCTTGAGCTCCAGTTAGACCGCGTTCGCCTCGGTCTCCTTTTT
CACCTTTAGCTCCAGTTAGACCGCGTTCACCTTGGTCTCCTTTTTCACCTTTAGCTCC
>NZ_CP015217.1(region:1523305-1523488)	unknown	10730(Singleton)
TTTTTTCTTCGCCGTTTTCTTTTTAGCGGCTTTTTTCTTAGCCACAGTCTTACGAACCACTTTTTTCTTA
GCTGCTTTCTTTTTAGGAGAAGCTTTTTTCTTTGCGGTCTTTTTCTTCTTCGCCGCTGTTTTCTTTTTAG
CGGCCTTCTTCTTGGCTACTTTTTTCTTCGCAGCTTTTTTGGTA
>NZ_LN997841.1(region:181562-181736)	unknown	cluster3032
CCCTCTGTCTCGTCGAAACCCGCGGCCCCTCTGGAGCCCTCCGTCCCGCCGGAACCCCCTGTCCCTCCGG
GTCCCTCCGTCCCGTCGAAACCCGCTGTCCCTCCGGAATCCCCCCCCGGAATCCCCTGTCCCTCCGGAAT
CCCCCCGGGCCCCTCCGTCCCGTCGAAACCCGCGG
>NZ_CP013399.1(region:997181-997609)	tandem	9976(Singleton)
TCGACCTCGACGTCCACCGGGTTGTCGTCGGCAACCAGCGCGATTTCGTCGCTGTCCACGTCGGCGTCGA
CGGGCATCACGTCGCTCTCGACGGGCCTGAGTTCGACCAACAGCACGGTGACGTCGCTGTCGACGTCGAC
CTCCACCGGGTTGTCTTCGGCAAACAGCGCGATCACGTCGTTGTCGACCTCGACGTCGACCGGCATCACG
TCGCTGTCGACGGGCCTGAGTTCGACCAACAGCACGGTGACGTCGCTGTCGACGTCGACGTCCACCGGGT
TGTCTTCGGCAAACAGCGCGATCACGTCGTTGTCGACCTCGACGTCGACGGGCATCACGTCACTGTCGAC
GGGCCTGAGTTCGACCAACAGCACGGTGACGTCACTGTCGACCTCGACGTCGACGGGCATCAGCTCGCTG
TCTACCGGC
>NZ_LN847356.1(region:2170931-2171312)	tandem	11655(Singleton)
GGATCAGGCGTTGCTGATGGCGACGGAGTCGGCGTTGCTGATGGCGACGGAGTCGGCGTTGCTGATGGCG
ACGGAGTCGGCGTTGCTGATGGCGATGGAGTGGGCGTAGCTGATGGCGATGGAGTCGGCGTTGCTGATGG
CGATGGAGTCGGCGTTGCTGATGGCGTCGGTGTTGGCGTCGGTGTTGGCGTCGGTGTTGGTGTTGCTGAT
GGCGATGGAGTCGGCGTTGCTGATGGCGATGGAGTCGGCGTTGCTGATGGAGATGGAGTCGGCGTTGCTG
ATGGTGTCGGTGTCGGTGTTGGTGTTGCTGATGGTGTCGGTGTTGGTGTTGGTGTTGGTGTTGGTGTTGG
TGTTGGCGTCGGTGTTGGTGTTGCTGATGGCG
>NZ_CP011273.1(region:2657848-2657956)	tandem	8765(Singleton)
ATGCGCCGGGGACGCGGCGAAGCCGCCCCCGCCGAAGGCGGCATGCGACGGGGACGCGGCGAAGCCGCGC
CCGAAGGCGAGAGAGGGATGCGACGGGGACGCGGCGAGG
>NZ_CP015176.1(region:2070123-2070406)	unknown	cluster4120
GGTGTTACATATGGATTTTGCTGATATTGTTGTTCTTGGTTTTGTGGTGCTGCATATGGATTTTGAGGAT
ATTGTTGTTCTTGGTTTTGTGGTGCTGCATATGGATTTTGAGGATATTGTTGTTCTTGGTTTTGTGGTGC
TGCATATGGATTTTGAGGATATTGTTGTTCTTGGTTTTGTGCTACTGCATATGGATTTTGAGGATATTCA
TAATTTGGACGTGTGTCATATGGATTTTGTTGAAATTCAGTTTCTTGATTTTGCGTTGTTGCATATGGAT
TTTC
>NZ_AP014710.1(region:1250965-1251226)	tandem	cluster564
TAGAACTAGAACAAGAAAAACAGAAGGCAAATAAGAGTGGGATAGAGTTAGAACAAGAAAGACAGAAAAC
AGAACAAGAAAAACAAAAAGCAAATAAGAGTGAGATAGAGTTAGAACAAGAAAGGCAAAAAACAAACAAG
AGTGGGATAGAACTCGCTAATAGTCAAATAAAAGCAGAACAAGAAAGACAAAAGACAGAACAAGAAAAAC
AAAAAGCAAATAAGAGTGAGATAGAGTTAGAACAGCAAAAACAAAAGACAAT
>NZ_CP011974.1(region:3033909-3038281)	unknown	9103(Singleton)
CGCCAGTTACTCCCGTTGTTCCTGTAACTCCCGTGGCTCCAGTAACCCCGGTTACTCCTGTGGCTCCTGT
TGTTCCGGTTACTCCCGTGACTCCAGTTGTTCCGGTTACTCCCGTGACTCCAGTTGTTCCGGTTACTCCC
GTGGCTCCGGTAACCCCGGTTGCTCCCGTGACTCCAGTTGTTCCAGTGACTCCCGTGGCTCCAGTTGTTC
CAGTGACTCCCGTGGCTCCGGTTGTTCCAGTGACTCCCGTGGCTCCGGTAACCCCGGTTGCTCCCGTGAC
TCCTGTTGTTCCGGTTACTCCCGTGGCTCCGGTAACTCCCGTTGTTCCGGTGACTCCTGTAGCTCCGGTT
GCTCCTGTAGCTCCGGTTACTCCGGTTGTTCCGGTGACTCCCGTTGTCCCGGTGATTCCCGTGGCTCCGG
TAACTCCCGTTGTCCCGGTGATTCCCGTGGCTCCGGTAACTCCCGTTGTCCCGGTGATTCCCGTGGCTCC
GGTAACTCCAGTTGTTCCGGTGACTCCCGTGGCTCCGGTAACCCCGGTTGTTCCGGTGACTCCCGTGGCT
CCGGTGATTCCCGTGGCTCCGGTAACCCCGGTTGTTCCGGTTTCTCCCGTTGTCCCGGTGATTCCCGTGG
CTCCGGTTGCTCCTGTAGCTCCGGTTACTCCGGTTGTTCCGGTGACTCCCGTTATCCCGGTGATTCCCGT
GGCTCCGGTAACCCCGGTTGTTCCGGTTTCTCCCGTTGTCCCGGTGATTCCCGTGGCTCCGGTTGCTCCT
GTAGCTCCTGTGACTCCCGTGGCTCCTGTAGCTCCAATTGTTCCGGTTACTCCCGTGGCTCCGGTAACCC
CGGTTGTTCCGGTTTCTCCCGTGGCTCCGGTTGCTCCCGTTGTTCCCGTGACTCCGGTTACTCCGGTAAC
CCCGGTTGTTCCGGTGATTCCCGTAGCTCCGGTTACTCCCGTGGCTCCTGTAGTTCCGGTTACTCCGGTT
GTTCCGGTTTCTCCCGTGGCTCCGGTTGCTCCCGTTGTTCCCGTGGCTCCGGTCTCTCCCGTGACTCCGG
TTACTCCGGTAACCCCGGTTGTTCCGGTGATTCCCGTAGCTCCGGTTACTCCCGTGGCTCCTGTGACTCC
GGTTACTCCTGTAACCCCGGTTGTTCCGGTTTCTCCCGTGGCTCCTGTAGTTCCGGTTACTCCGGTTGTT
CCGGTTTCTCCCGTGGCTCCGGTAACCCCGGTTGTTCCGGTTACTCCCGTGGCTCCGGTTGCTCCCGTTG
TTCCCGTGACTCCGGTTACTCCGGTAACCCCGGTTGTTCCGGTGATTCCCGTAGCTCCGGTTACTCCCGT
GGCTCCTGTAGTTCCGGTTACTCCGGTTGTTCCGGTTTCTCCCGTGGCTCCGGTTGCTCCCGTTGTTCCC
GTGGCTCCGGTCTCTCCCGTGACTCCGGTTACTCCGGTAACCCCGGTTGTTCCGGTGATTCCCGTAGCTC
CGGTTACTCCCGTGGCTCCTGTGACTCCGGTTACTCCTGTAACCCCGGTTGTTCCGGTTTCTCCCGTGGC
TCCTGTAGTTCCGGTTACTCCGGTTGTTCCGGTTTCTCCCGTGGCTCCCGTTGATCCTGTGATTCCCGTG
GCTCCGGTCTCTCCCGTGACTCCCGTGGCTCCGGTAACCCCGATTGTTCCGGTGATTCCCGTGGCTCCCG
TTACTCCGGTTGCTCCGGTGATTCCCGTGGCTCCGGTCTCTCCCGTGGCTCCCGTTACTCCGGTTGCTCC
GGTGATTCCCGTGGCTCCGGTCTCTCCCGTGGCTCCCGTTACTCCGGTTGTTCCGGTGACTCCCGTGGCT
CCCGTTACTCCCGTTGATCCTGTGATTCCCGTGGCTCCCGTTACTCCGGTTGTTCCGGTGATTCCCGTGG
CTCCCGTTACTCCGGTTGCTCCGGTGATTCCCGTGGCTCCGGTTGCTCCCGTGGCTCCGGTTACTCCGGT
TGCTCCGGTCTCTCCCGTGGCTCCCGTTACTCCCGTTGTTCCGGTGACTCCCGTGGCTCCCGTTACTCCC
GTTGATCCTGTGATTCCCGTGGCTCCCGTTACTCCGGTTGTTCCGGTGATTCCCGTGGCTCCGGTTGTTC
CGGTCTCTCCCGTGGCTCCCGTTACTCCGGTTGTTCCAGTGACTCCCGTAGCTCCGGTTGTTCCAGTGAC
TCCCGTAGCTCCCGTTGTTCCGGTGACTCCCGTAGCTCCCGTTGTTCCGGTGACTCCCGTAGCTCCCGTT
GTTCCGGTGACTCCCGTAGCTCCCGTTGTTCCGGTGACTCCCGTTGATCCCGTTGTTCCGGTGACTCCCG
TTGATCCTGTAGCTCCGGTTGTTCCGGTTTCTCCCGTTGATCCTGTAGCTCCGGTTGTTCCGGTTTCTCC
CGTGGCTCCGGTCTCTCCCGTGGCTCCCGTTACTCCCGTGGCTCCTGTGACTCCGGTTGTTCCGGTAACC
CCGGTTGTTCCGGTTTCTCCCGTGGCTCCGGTTTCTCCCGTGGCTCCCGTTACTCCGGTTGCTCCGGTGA
TTCCCGTGGCTCCGGTCTCTCCCGTGGCTCCGGTCGTTCCGGTGACTCCCGTTACTCCGGTTGCTCCGGT
GACTCCTGTAGCTCCGGTTGTTCCGGTGACTCCCGTAGCTCCGGTTGTTCCGGTGACTCCCGTAGCTCCC
GTTGTTCCGGTGACTCCTGTAGCTCCGGTTGTTCCGGTGACTCCCGTTGATCCTGTAGCTCCGGTTGTTC
CGGTTTCTCCCGTGGCTCCGGTCTCTCCCGTGGCTCCCGTTACTCCCGTGGCTCCCGTTACTCCCGTGGC
TCCGGTCTCTCCCGTGACTCCCGTTACTCCGGTTGCTCCGGTGATTCCCGTGGCTCCGGTCTCTCCCGTG
GCTCCCGTTACTCCGGTTTCTCCCGTGGCTCCCGTTACTCCGGTTGCTCCGGTGATTCCCGTGGCTCCGG
TCTCTCCCGTGGCTCCGGTTGTTCCGGTTACGCCCGTTGGGCCTGTGGCTCCTGCTGCTGCCAACAACGT
ATAATCTGGCGACGTATCCGGGGTTCCACTCGGCGATGCCACGTCAGCTATATACAAACTGCCTTCGTAC
GTCACAACTTGACCCGCTGGGTAAAACGGAGCGCTTGCCGCGCTAAATGCTTCTACTCCTTCTAACCCCA
CACCAGTTGCTCCGGTTGTTCCCGTGATTCCCGTGGCTCCGGTTTCTCCCGTGGCTCCCGTTACTCCGGT
TGCTCCGGTGATTCCCGTGGCTCCGGTCTCTCCCGTGACTCCCGTTACTCCGGTTGCTCCGGTTGCTCCG
GTGGTTCCGGTGATTCCCGTGGCTCCCGTTACTCCGGTTGCTCCGGTTGCTCCGGTGGTTCCGGTGATTC
CCGTGGCTCCGGTCTCTCCCGTGGCTCCCGTTACTCCGGTTGCTCCGGTGATTCCCGTGGCTCCGGTCTC
TCCCGTGGCTCCCGTTACTCCCGTTGTTCCGGTGACTCCCGTTACTCCGGTTGCTCCGGTTGCTCCGGTG
GTTCCGGTGATTCCCGTGGCTCCGGTCTCTCCCGTGGCTCCCGTTACTCCGGTTGCTCCGGTGATTCCCG
TGGCTCCGGTCTCTCCCGTGGCTCCGGTTGTTCCGGTTACGCCCGTTGGGCCTGTGGCTCCTGCTGCTGC
CAACAACGTATAATCTGGCGACGTATCCGGGGTTCCACTCGGCGATGCCACGTCAGCTATATACAAACTG
CCTTCGTACGTCACAACTTGACCCGCTGGGTAAAACGGAGCGCTTGCCGCGCTAAATGCTTCTACTCCTT
CTAACCCCACACCAGTTGCTCCGGTTGTTCCCGTGATTCCCGTGGCTCCGGTTTCTCCCGTGGCTCCCGT
TACTCCGGTTGCTCCGGTGATTCCCGTGGCTCCGGTCTCTCCCGTGACTCCCGTTACTCCGGTTGCTCCG
GTTGCTCCGGTGGTTCCGGTGATTCCCGTGGCTCCCGTTACTCCGGTTGCTCCGGTTGCTCCGGTGGTTC
CTGTGATTCCCGTGGCTCCGGTCTCTCCCGTGGCTCCCGTTACTCCGGTTGCTCCGGTGATTCCCGTGGC
TCCGGTCTCTCCCGTGGCTCCCGTTACTCCCGTTGTTCCGGTGACTCCCGTTACTCCGGTTGCTCCGGTT
GCTCCGGTGGTTCCGGTGATTCCCGTGGCTCCGGTCTCTCCCGTGGCTCCGGTCGTTCCGGTGACTCCCG
TTGATCCTGTAGCTCCGGTTGTTCCCGTGATTCCCGTGGCTCCCGTGACTCCGGTTACTCCTGTAACCCC
GGTCGCTCCGGTGACTCCGGTTGTTCCTGTGACTCCCGTTACTCCTGTAACTCCGGTTGATCCGGTCTCT
CCCGTGGCTCCGGTTGTTCCGGTGACTCCGGTT
>NZ_CP009438.1(region:2858660-2859071)	unknown	7855(Singleton)
CAGCCGGTGGCCCAGCCGGCCGCGCAGCCCGTCGCGCAGCCGGTGGCCCAGCCCGTCGCGCAGCCGGTGG
CCCAGCCCGCCGCGCAGCCCGTCGCCCAGCCGGCCGCGCAGCCGGTCATCCTGCCCGCAACCCAGGCTCA
GCCGCAGGCCCAGCCCGAGGGCCCGCAGTACACCGAGGCTCAGCCGCAGGCCCAGCCCGAGACCCAGCCG
TTCGTCGAGGGCCAGCCGCAGGCCCAGCCCGAGGGGCCCCAGTACACCGAGGCTCAGCCGCAGGCCCAGC
CCGAGACCCAGCCGTTCGTCGAGGGCCAGCCGCAGGCCCAGCCCGAGGGCCCGCAGTACACCGAGGCTCA
GCCGCAGGCCCAGCCCGAGGGCCCGCAGTACACCGAGGGTCAGCCGCAGGCCCAGCCGGAGG
>NC_016948.1(region:952513-952715)	tandem	cluster3370
CCGGGGGAGGGTGAGCCGGGGACTCCGGCGGTGGAGGGCGATGCCGGGGAAGGCGAGCCGGGGTCTCCCG
CGGTGGAGGGCGATGCCGCGGAGGGCGAGCCGGGGTCTCCCGCGGCGGGGGGCGATGCCGCGGAGGGCGA
GCCGGGGTCTCCCGCGGCGGAGGGCGAGGCGGGGTCTCCCGCGGCGGAGGGCGAGCCGGGACC
>NC_016948.1(region:27103-27347)	unknown	cluster444
GCTGTTCATACGACTGCGGGTAGCCGCCCTGCCCCTGGTCGGGGTAGCCGCGCTGGTCCTGGTAGCCCGG
CTGCGGCGGGTAGCCGCCTTGCCCCTGGTCGGGGTAGCCAGCCTGGCCCTGGTAACCGCCCTGGTCTTGG
TAGCCCTGTTGCGGCGGGTAGCCGCCTTGCTCCGGGTAGCCGCCCTGCTCGGGCTGGCGCGGCGGGTAGC
CCTGCTGAGGTGGGTAGCCGCCCTGCTCAGGCGGA
>NC_017349.1(region:2513512-2513753)	tandem	4409(Singleton)
TACCTCTGGTGTTGGTGGTACTGGTGTGCCTGGCTCACTTGGTACCTCTGGTGTTGGCGGTGTTGGTGTT
GGCGGTGTTTCCGGCTCACCTGGTACCTCTGGTGTCGGTGGCGTTGGTGTTTCCGGCTCACTCGGTACCT
CTGGCGTTGGTGGTGTTGGCTTACCTGGCTCACTTGGCACTTCTGGTGTCGGTGGCGTTGGTGTTTCCGG
CTCACTTGGTACTTCTGGTGTCGGTGGCGTTG
>NZ_CP013653.1(region:5165847-5166130)	unknown	10045(Singleton)
ACGGATATTTCAACGGGGAATTTAACGGGGAATTTAACGGGGAATTTAACACGGACAGTTCAATACGGAT
TGTTCAACACGGATTGTTCGACGGGTAATTTATCACGGATTGTTCGACAGGCAATTTATCACGGTTGTTC
GACAGGTAATTTTATCACGGATTGTTCGACAGGCAATTTATCACGGATTGTTCAATACGGATTGTTCGAC
GGGGAATTTAACACGGATTGTTCAACACGAATAGGTTCAACGGGGAATTTAACACGGATTGTTCAACACG
AATA
>NZ_CP009744.1(region:55278-56410)	tandem	cluster1428
TCGCTGTCGACTTCGACGTCGACCGGTCTCTCGTCGGCTAGCAGCTCGATCGGTTCGCTGTCTACGGGCC
TCAGCTCGACGAATAGCTCGGTGACCTCGCTGTCGAGCTCGACTTCGACGGGTCTGTCGTCGGCCAACAG
CTCGATCGGTTCGCTGTCGACGGGCCTCAGCTCGACGAATAGCTCGGTGACCTCGCTGTCGAGCTCGACT
TCGACGGGTCTGTCGTCGGCCAACAGCTCGATCGGCTCGCTGTCCACGGGCCTCAGCTCGACGAATAGCT
CGGTGACCTCGCTGTCGAGCTCGACTTCGACGGGTCTGTCGTCGGCTACCAGCTCGATCGGTTCGCTGTC
GACGGGCCTCAGCTCGACGAATAGCTCGGTGACCTCGCTGTCGAGCTCGACTTCGACGGGTCTGTCGTCG
GCCAACAGCTCGATCGGCTCGCTGTCCACGGGCCTCAGCTCGACGAATAGCTCGGTGACATCGCTGTCGA
CCTCCACGTCGACGGGTCTGTCGTCGGCTACCAGCTCGATCGGTTCGCTGTCTACGGGCCTGAGCTCGAC
GAATAGCTCGGTGACCTCGCTGTCGAGCTCGACTTCGACGGGTCTCTCGTCGGCAAACAGCTCGATCGGT
TCGCTGTCTACGGGCCTCAGCTCGACGAATAGCTCGGTGACCTCGCTGTCGACCTCCACGTCGACGGGTC
TGTCGTCGGCCAACAGCTCGATCGGTTCGCTGTCCACGGGCCTCAGCTCGACGAATAGCTCGGTGACCTC
GCTGTCGACCTCCACGTCGACGGGTCTGTCGTCGGCCAACAGCTCGATCGGTTCGCTGTCCACGGGCCTC
AGCTCGACGAATAGCTCGGTGACCTCGCTGTCGAGCTCGACTTCGACGGGTCTCTCGTCGGCAAACAGCT
CGATCGGTTCGCTGTCTACGGGCCTCAGCTCGACGAATAGCTCGGTGACCTCGCTGTCGACCTCCACGTC
GACGGGTCTGTCGTCGGCCAACAGCTCGATCGGTTCGCTGTCCACGGGCCTCAGCTCGACGAATAGTTCG
GTGACGTCGCTGTCGACTTCAACCTCGACGGGTCTCTCATCGGCCAACAGCTCGATCACCTCGCTGTCCA
CGTCCACATCGAC
>NC_009464.1(region:466606-467066)	unknown	155(Singleton)
GCAGCAGCCGCAGTTGCTGCAGCAGCAGCCGCAGCCGCGCCCGGGCCGCCCGCAGCAGCCGCACTAGCTG
CAGCAGCAGCCGCAGACGCACCACCGGCACCGCCTAAGGCAGAGGCCGTTGCGCTGGCCGCAGCAGCCGC
ATTACCGCCACCGGCAGCAGCGGCCGATGCTGCTGCTACAGCTGCCGCTGCTCCTGGCCCTGCGCCGTTG
GACGCCGCAGCAGCCGCAGCAGCCGCAGCCGCAGACGCCCCACTTGCACCTCCTGATGCAGCAGCCGCAG
CAGCCGCAGCAGAAGCAACATTACCGCCAGTGGCCGCAGCAGCAGCCGCAGCAGCCGCAGCAGCGACACC
GCCAGGCCCGGCCCCGCTTGAAGCTGCAGCAGCAGCCGCAGCAGCAGCCGCGCCGCCACCACCGGCCACC
GCAGATGCCACAGCAGAAGCTGCAGCCGCTGCGTTACCGCC
>NC_014376.1(region:3438455-3438675)	unknown	3289(Singleton)
TGGGGTTGTGGTTGCGGTACGGGCTGCGGTACGGGCTGGGGTCTTGGTTGAGGCTGTGGCTGCGGCACAG
GCTGGGGCCGGGGCACAGGCTGGGGCTGCGGCCTTGGTTGAGGCTGTGGCTGCGGTAGGGGCTGGGGCTG
CGGCACAGGCCGTGGCTGGGGCCTTGGCTGGGGCTGGGGCTGCGGCATAGGCTGGGGCTGGGGCTGCGGC
ACAGGCTGGGG
>NC_016589.1(region:532740-533560)	unknown	cluster2566
GTTTGCTCCGTGTGGGCGGAGATAGGCCGTGGTGATGGCTACACAGCTCCCTATCGACAGGGTTTCCTCC
GCGTGGGCGGAGATAGGCCGGGACTGGAAGAGTACAAATGCCGCTGGGTCGGGTTTCCTCCGTGTGGGCG
GAGATAGGCCCGCCGATTGTGCAGCGCAAACCGCGCCAACGAAGTTTCCTCCGCGTGGGCGGAGATAGGC
CCTATCCAAGCGATGAACTGCTCGACGTGGCCGAGGTTCCTCCGCGTGGGCGGAGATAGGCCCCGACACG
AAATAAGAATCTGCCGCCGGCCATGGTTTCCTCCGCGTGGGCGGAGATAGGCCCGCCACTTCGTAGTACC
GGCGGGGACGTTGTTGGTTTCCTCCGCGTACGCGGAGATAGACCCCGTCATTCGCGCGATACATCGCGAG
CATGAGCGTTTCCTCCGCGTGCGCGGAGATAGACCGCCGTAGGACTTCGCGCACGTGACTGTCCCGCGGT
TTCCTCCGCGTGTGCGGAGATAGGCCTACATGCTGTCGAGCATCATTGAGATGTGGGGCGTTTCCTCCGC
GTGTGCGGAGATAGGCCTCGGTCGCGAGCTGGTACACGGCGGCCGGTGGAGTTTCCTCCGCGTGTGCGGA
GATAGGCCGTCCTCGACGCGGGTACCCCGACCGACTTCTTCGTTTCCTCCGCGTGCGCGGAGATAGGCCT
CCGTGAGAGGCAAGCTCCACGGGCGTTAGCGAGTTTCCTCCGCGTACGCGGAGATAGGCCCCAGTAGACT
CGGCGCGCGCCACCGAAGAAACCGTTTCCTCCGCGTGCGCGGAGACAGGCC
>NZ_CP015098.1(region:885831-886215)	tandem	10692(Singleton)
GCGCCGGGCAGCCGGTCGGCAGGCGCCGCGGCGAGGGTGACCGGTGCGTCGGACAGCCGGTCGGCGGACG
CCGTCGGGATGGCCGGTGCCGGAGAGCCGACGGCGCCGGGCAGCCGGTCGGCAGGCGCCGCGGCGAGGGT
GACCGGTGCGTCGGACAGCCGGTCGGCGGACGCCGTCGGGATGGCCGGTGCCGGAGAGCCGACAGCGCCG
GGCAGCCGGTCGGCAGGCGCCGCGGCGAGGGTGACCGTTGCGTCGGACAGCCGGTCGGCGGACGCCGTCG
GGATGGCCGGTGTCAGGGAGCGGACGGCGCCGTGCAGCCGTTCGAAGACCTCCTGCGGCATGGTGTCGAC
CCGGTCGAGGATCGCGGCGGCCCGCGGGTCGGTGG
>NC_022115.1(region:43280-43726)	unknown	cluster2957
GCCCTGCGGCTGGGCGTAGCCCTGCTGCGGGTAGGCCTGCGTCTGCTCGAAGTTGCCACCCTGCTCGTAG
CCGGCCTGCTCGTACGGCTGCTGTGTGTACGCCTGCTGGTCGTAGCCGCCCTGCTGGTAGCTCTGCTGGT
CGTAGCCCGGCTGATCGTAGGACTGTCCGTTGTAGGGCTGCTGGTAACCCTGCTGGTCGTAGCCGCCCTG
CTGGTCGTACCCACCCTGGTACGCCTGCTGGCCGTAGCCCTGCTGGTCGTACGGCTGCTGCTGGTAACCC
TGCTGGTCGTAGCCGCCGCCCTGCTGGTCATAGCCCTGCTGGTCGTAACCGGCCTGCTCGTACGGCTGCT
GCTGGTTCGGGTACGCCTGCTGGTCGTAGCCACCCTGCTGCTGGTTGTAGCCCTGCTGGTCGTCGCCCGT
GCGGTAACCGTCGCCGCGGTCGTAACC
>NZ_CP013910.1(region:3201966-3202092)	unknown	10163(Singleton)
GGTGAGGTTGCCGCCGTTCACGCTGGCGTTCAGGGTGGCGGCGCCGGTCAGGGTGAGGTTGCCGCCGTTG
ACGGTGACGGTACTGGGACCGCTCATCTGGGCGCCGGTCAGGTTGCCGCCGTTCACG
>NZ_CP013129.1(region:5655373-5655665)	tandem	9828(Singleton)
CGGTCCCGGTGCCGAAGCCCGAGCCGAAGCCCGAGCCGAAGCCGGAACCGAAGCCTGAACCGAAGCCTGA
ACCGAAGCCTGAACCGAAGCCTGAGCCCAAGCCTGAGCCGAAGCCTGAACCGAAGCCTGAGCCCAAGCCT
GAGCCGAAGCCGGAACCGAAGCCTGAGCCCAAGCCTGAACCGAAGCCTGAGCCCAAGCCGGAACCGAAGC
CCGAGCCGAAGCCTGAGCCCAAGCCGGAACCGAAGCCCGAGCCGAAGCCCGAACCGAAGCCCGAGCCCGA
GCCCAAGCCCGAC
>NZ_CP015638.1(region:3884124-3884272)	unknown	10873(Singleton)
ATGTTGCCGCAGCTTTGGCCATTGGTTTTGGCCTCGCAATAAGCGCGTTGATCGCTATCACGGATGTTGC
CGCAGCTTTGACCGTTCATTTCCGCCGAGCAACTGGCCCGAAGGTCGTTGTCGCGAATATTGCCGCAGCT
TTGGCCATT
>NC_009932.1(region:4759-5086)	unknown	cluster501
CACTGTATTCCCAGAAATGGTGCTGTTGTTGACGATCACCACTGCACTGTTGTTAGCATTTTGTCCCAAT
TGGGCAATGCCACCGCCCACATTGGCATTATTGCCAGTAATCGTGCTGTTGTTGACGGTCATCACCGTAC
TATTAGGGCCGGCCCCCGTAAAGGAAGTGTTGGACAGGGCACCGCCATTACCCATGGCCGTATTCCCAGA
AAGGGTGCTGTTGTTGATGGTCACCGTCACAGCATTGGCAGTAGTATTAAAGCTGGAAATAGCACCCCCA
TCATCTGCGGCTGTATTGCCAGTAATGATGCTGTTGTTGACCGTTAGC
>NC_003888.3(region:694224-694393)	tandem	cluster2419
GGAGGAGGACGAGGACGCGGCGGACGAGTACGAGGACGACGAGGAAGGTGAGTACGACGAGGAGGAGTCG
GACGGGGAGGTGCCGGACGGGGAGGAGGAACCGTATGCGGACGAGGACGACGGCGAGTACGAGAACGACG
ACGCGTACGAGGCCGACGACGAGGACGACG
>NZ_CP016073.1(region:267136-267921)	tandem	10982(Singleton)
GATGCGGATGCCGACGCCGATGCAGATGCAGATGCCGACGCCGATGCCGACGCAGATGCGGATGCCGATG
CGGATGCCGATGCCGACGCAGATGCGGATGCCGATGCGGATGCCGACGCCGATGCTGATGCGGATGCCGA
TGCGGATGCTGACGCGGATGCGGATGCGGATGCCGACGCTGATGCAGATGCAGATGCCGATGCAGACGCA
GATGCAGATGCAGATGCTGACGCCGATGCTGATGCAGATGCCGACGCCGATGCAGACGCAGATGCAGATG
CAGATGCAGATGCCGACGCCGATGCGGACGCTGATGCCGATGCAGACGCCGATGCGGATGCAGACGCAGA
TGCAGATGCAGATGCAGATGCAGACGCCGATGCAGATGCAGATGCAGACGCCGATGCGGATGCCGACGCA
GATGCAGATGCAGATGCAGACGCCGATGCTGATGCCGATGCAGACGCAGATGCAGATGCAGATGCAGATG
CAGATGCCGATGCAGATGCAGATGCCGATGCAGATGCAGATGCAGATGCAGAYGMAGATGCAGATGCAGA
YGCNGATGCGGATGCCGATGCGAGATGCAGATGCCGATGCAGACGCAGATGCAGATGCAGATGCAGACGC
AGATGCAGATGCAGATGCAGATGCAGATGCAGATGCAGATGCAGACGCAGACGCAGATGCAGATGCAGAC
GCCGATGCGGATGCTGATGCTGATGCCGACGCCGATGCAGACGCGGATGCCGATGCGGATGCCGACGCAA
ATAAAGGTGACTCAAA
>NC_007577.1(region:1409201-1409322)	tandem	1413(Singleton)
CTTTTACTTCCTCTTCTTTAATTTCACTGCCGTTTACCTCTTCCTCTTTTACTTCCTCTTCTTTAACTTC
AACTACTTTTACCTTTGGCTCTTCCGCTTTTACTTCCTCTTCTTTAACTTCA
>NZ_CP009692.1(region:5139641-5139836)	tandem	cluster1489
TCTTAACCATAAATATCTGGATTAGAATAATTTATATCTCTTTTTTCCGAAAAATTAAAACCATAAATAT
CTGGATTAGAATATTGTATACTTCCTTCTTGTAAAGACTTCAATCCATATATATCTGGATTGGAATAATT
TACCGATCCTTCTTTCAGGGATTTTACTCCATATATATCCGGATTCGAATAGTTAA
>NZ_CP012382.1(region:7118623-7118755)	short	9418(Singleton)
GATCCCTGATCCCGGCTCCCCGGCCCTCCCCGGGCCGCCCGCACTGCGCGCTCTCCCCGCGATCCCTGAT
CCCGGCTCCCGGCTCCTCGCTCTCGGCTCCCCGCTCTCCCTGATCCCTGATTCCCGCTCCCCG
>NZ_CP009483.1(region:4867977-4868885)	unknown	cluster520
GAACATTGCGACGGCGGCCACGGTGGTGGGCAACGCCAACAATGGGGTGGCGGCCGGTGCGGATGGCAGC
CTCAACATCGCGTCGGCGGCCACGGTGGTGGGTGATGGCAATAGTGCGGCGATCCTGGCCACGGCGAGCG
GTGATACCAATATCGCGACGGCGGCCACGGTGGTGGGGGATCGTAATGCTGGGGTGTTGGCCAGTGCGCA
GGGGGTGCGCAATATTGCGACGGCCGCGACGGTGGTGGGTAATGACAATGTGATTGATGCGGCGAGTGCG
ATCGCGGTGGGGGAGACCAATGTTGGTACGGCGGCGACGGTGGTTGGTGATGCCAATAGTGGGGTGGCGG
CTAGTGCGGATGGTCGTATCAATGTGGCCACGGCGGCCACGGTGGTGGGTGCCGACAATGGTGGGGTTGT
GGCGGGGTCGAGCGGTGACACGAATATTGCGACGGCGGCGGCGGTGGTGGGGGATCGTAATGCTGGGGTG
TTGGCCAGTGCGCAGGGGGTGCGCAATATTGCGACGGCGGCGACGGTGGTGGGTAATGACAATGTGATTG
ATGCGGCGAGTGCGATCGCGGTGGGGGAGACCAATGTTGGTACGGCGGCGACGGTGGTTGGTGATGCCAA
TAGTGGGGTGGCGGCTAGTGCGGATGGTCGTATCAATGTGGCCACGGCGGCGACGGTGGTTGGTGATGCC
AATAGTGGGGTGGCGGCTAGTGCGGATGGTCGTATCAATGTGGCCACGGCGGCCACGGTGGTCGGTGATG
GCAATAGTGGAGTTACGGCGGATGCGGATGGCAGTGTCAATGTGGTGACGGCGGCGACCGCGGTTTTTGA
TGGGAATCAGGCGATTTCGGCAACTGCTGTCGGTGACACGAACATTGCAACGGCGGCCACGGTGGTGGG
>NC_020453.1(region:400006-400175)	unknown	5466(Singleton)
GGCGGCCCGGCCTTTCACGGCGGTGGCGGCGGTGGCCCGGCGTTCCATGGCGGTGGCGCAATGTTCAGAG
GCGGCGGCGGTCCGGCCTTCCACGGCGGAGGAGGACATGCCTTTGGCGGCGGTGGCCCGCGTCCCGTGTT
CCATGGCGGCGGCCCGGCGTTTCACGGCGG
>NC_020532.1(region:801054-801385)	STAR-like	cluster539
CTGTGTTGGGGCCCACACCCCAACTCGCATTGCCTGTAGAATTTCTTTTCGAAATTCTCTTTGTTGGGGC
CCACACCCCAACTTGCATTGTCTGTAGAAATTGGAAATCCAATTTCTCTGTGTTGGGGCCCACACCCCAA
CTTGCATTGTCTGTAGAAATTGGAAATCCAATTTCTCTGTGTTGGGGCCCACACCCCAACTCGCATTGCC
TGTAGAATTTCTTTTCGAAATTCTCTGTGTTGGGGCCCACACCCCAACTTGCATTGTCTGTAGAAATTGG
AAATCCAATTTCTCTGTGTTGGGGCCCCTGACTAGAGTTGAAAAAAGCTTGT
>NC_007951.1(region:1814733-1814886)	tandem	1490(Singleton)
ACCCGGCACCCTTAACCCGGCACCCTTACCCGGCACCCTTAACCGGCACCCTTAACCGGCACCCTTAACC
GGCACCCTTAACCCGGCGCCCTTAACCCGGCGCCCTTAACCCGGCACCCTTAACCGGCACCCTTAACCCG
GCGCCCTTAACCCG
>NC_009697.1(region:2511076-2511212)	tandem	cluster2184
TGTTCCTGGATCCTTGCCTGTATCTGTTCCTGGATCTGTTCCTGGATCCTTACCTGTATCTGTTCCTGGA
TCCTTGCCTGTATCTGTTCCTGGGTCCTTACCTGTGTCTGTTCCTGGATTCTTACCTGTGTCTGTTC
>NZ_CP009623.1(region:1965590-1966002)	tandem	8017(Singleton)
GAGCCGACCCCGGAACCAACACCTGAACCAACGCCGGAACCAACGCCTGAGCCGACTCCGGAACCAACGC
CTGAGCCGACTCCGGAACCAACACCTGAGCCGACTCCGGAACCAACACCTGAGCCAACGCCGGAACCGAC
TCCGGAGCCGACACCTGAGCCGACTCCGGAACCAACACCTGAACCAACGCCGGAACCAACGCCTGAGCCG
ACTCCGGAACCAACGCCTGAGCCGACTCCGGAACCAACACCTGAGCCGACTCCGGAACCAACGCCTGAGC
CGACTCCAGAACCAACACCTGAGCCAACGCCGGAACCGACTCCAGAGCCAACACCTGAGCCGACTCCGGA
ACCAACACCTGAACCAACGCCTGAACCAACGCCTGAGCCGACTCCGGAGCCAACACCTGAGCC
>NC_011831.1(region:1280019-1281590)	tandem	2520(Singleton)
TCGTTGCGGTCACCGCTGCCGTCGGCGTGGCCGTCGCCGCTGCCGTCGGGGTGGCTGTCGCCGTCGCCGT
CGGCGTGGCCGTTGTCGTCGGCGTGTCTGTTGGCGTGGCCGTCGCCGTCGGCGTGGCCGTTGTTGTCGGC
GTCGCCGTTGCCGTCGGCGTGGCCATCGCCGTTGCCGTCGGCGTGTCTGTTGGCGTGGCCGTCGCCGTCG
GCGTGGCCGTCGCCGTCACCGTCGGCGTATTTGTTGCCGTCGGCGTGGCCATCGCCGTTGCCGTCGGGGT
GGCTGTCGCCGTCGGCGTGGCCGTTGCCGTCGGGCTGGCCGTTGTCGTCGGCGTGGCCGTTGTTGTCGGC
GTCGCCGTTGCCGTCGGGCTGGCCGTTGCCGTTACCGTCGGCGTGTCTGTCGCCGTCGGCGTGGCCGTTG
TCGTCGGCGTGTCTGTCGCTGTCGGCGTGGCCGTTGTTGTCGGCGTGGCCGTTACCGTCGGGCTGGCCGT
CGGCGTGGCCGTGGCCGTTGGCGTGGCTGTCGCCGTTGGCGTCGCCGTCGCCGTCGGGGTGTCTGTCGCC
GTCGGCGTGGCCGTGGCCGTTGGCGTGGCTGTCGCCGTTGGCGTCGCCGTCGCCGTCGGGGTGTCTGTCG
CCGTCGGCGTGGCCGTTGTCGTCGGCGTGTCTGTCGCCGTCGGCGTGGCCGTTGCCGTTACCGTCGGCGT
GTCAGTTGGCGTGGCCGTCGGCGTGGCTGTCGCCGTCACCGTCGGCGTGTCAGTTGGCGTGGCCGTCGGC
GTGGCCGTTGGCGTTGCCATTACCGTCGGGGTGTATGTCGCCGTCGGCGTGGCCGTTGGCGTCGGGGTGT
CTGTCGCCATCGGCGTCGCCGTTGCCGTCGGGCTGGCCGTTACCGTCGGCGTGTCTGTCGCCGTCGGCGT
GGCCGTGGCCGTTGGCGTGGCTGTCGCCGTCACCGTCGGCGTGTCAGTTGGCGTGGCCGTCGGCGTCGCC
GTTGCCGTTGCCGTTACCGTCGGCGTGTCTGTCGCCGTTGGCGTCGCCGTCGCCGTCGGGGTGTCTGTCG
CCGTCGGCGTGTCTGTTGGCGTGGCCGTCGGCGTGGCCGTTGCCGTTGCCGTTACCGTCGGGGTGTCTGT
CGCCGTCGGCGTGGCCGTGGCCGTTGGCGTGGCCGTCGCCGTCACCGTCGGCGTGTCAGTTGGCGTGGCC
GTCGGCGTGGCCGTTACCGTCGGGCTGGCCGTCGGCGTGGCCGTTGTCGTCGGCGTGTCTGTCGCCGTTG
GCGTCGCCGTCGCCGTCGGGGTGTCTGTCGCCGTCGGCGTGTCTGTTGGCGTCGCCGTCGGCGTGTCTGT
TGGCGTCGCCGTCGGCGTGTCTGTCGGTGTGGCTGTCGCCGTCACCGTCGGGGTATCTGTTGCCGTCGGC
GTGGCCGTCGGGGTGGCCGTCGCCGTTACCGTCGGCGTGTCTGTTGGCGTCGCCGTCGGGGTGTCTGTCG
GGGTGGCTGTCGGGGTGTCTGTCGGTGTGGCTGTCGCCGTCACCGTCGGGGTATCTGTTGCCGTCGGCGT
GTCTGTTGGCGTCGCCGTCGGCGTGTCTGTCG
>NC_018514.1(region:96902-99286)	unknown	4878(Singleton)
CAGGCCCGTGGAGGTCGAAGTCGACAGCGACGAGATCGAGCTGGTTGCCGACGAGAGGCCAGTCGACGTG
GAGGTCGACAGCGAAGCGACGGAGCTATCGGTTGAGCTCAAACCGGTGGACAGCGAGGTGATGCCGGTCG
AGGTCGATGTGGACAGCGAACTGATCGAGCTGGTTGACGATGAGAGGCCAGTCGACGTGGACGTCGACAG
CGAAGCGACCGAACTGTCGGTCGAGCTGAGGCCGGTGGACAACGAGTTGATACCGGTCGAGGTCGAAGTC
GACAGCGAACTGATCGAGCTGGTGGCTGACGAGAGGCCAGTCGACGTGGAAGTCGACAGCGAAGCGACGG
AGCTATCGGTCGAGCTGAGGCCGGTGGACAACGAGTTGATACCGGTCGAGGTCGACGTGGACAGCGAGCT
GATCGAGCTGGTTGCCGACGAGAGACCCGTCGACGTGGAAGTCGAGAGCGACATCACCGTGCTGTCGGTC
GAGCTCAGGCCGGTGGACAGCGAGTTGATGCCGGTCGAAGTCGAGGTGGACAGCGAGCTGATCGAACTGG
TTGCCGATGACAGGCCAGTCGACGTGGAAGTCGACAGCGAAGCGACGGAGCTATCGGTTGAACTCAGGCC
GGTCGACAGCGAATTGATGCCAGTCGAGGTCGAGGTGGACAGCGAGTTGATGCCGGTCGAGGTCGAAGTC
GACAGCGAGCTGATCGAGCTGGTGGCCGACGAGAGGCCAGTCGACGTGGAAGTCGACAGCGACGTCACCG
AACTATCGGTCGAGCTGAGGCCGGTGGACAGCGAGTTGATCCCGGTCGAGGTCGAGGTGGACAGCGACGT
GATCGAGCTGGTTGCCGACGAGAGCCCCGTCGACGTGGAGGTCGACAGCGACGTCACCGTGCTATCGGTC
GAGCTGAGGCCCGTCGACAACGAGTTGATACCGGTCGAGGTCGACGTGGAGAGCGACGAGATCGAGCTGG
TCGCCGATGACAGGCCGGTCGATGCGGAGGTCGAGAGCGAAGCGACCGAACTGTCGGTCGAGCTGAGGCC
GGTCGACAGCGAGTTGATACCCGTCGAAGTCGACGTGGAGAGCGACGAGATCGAGCTGGTTGCCGACGAG
AGGCCAGTCGACGTGGAGGTCGAAAGCGATGTCACCGTGCTGTCGGTCGAGCTGAGGCCGGTGGACAGCG
AGTTGATGCCGGTCGAAGTCGAGGTGGACAGCGAGCTGATCGAACTGGTTGCCGATGACAGGCCGGTCGA
CGTGGAAGTCGACAGGGAAGCCACCGAACTATCGGTCGAGCTGAGGCCCGTCGACAGCGAGTTAATACCG
CTCGAGGTCGAGGTGGACAGTGAGCTGATCGAGCTGGTTGCCGACGAGAGGCCAGTCGACGTGGAGGTCG
ACAGCGACGTCACCGAACTATCGGTCGAGCTGAGGCCGGTCGACAGCGAGTTGATACCGGTCGAGGTCGA
CGTGGACAGCGACGTGATCGAGCTGGTTGCCGACGAGAGGCCAGTCGACGTGGAAGTCGACAGCGAAGCG
ACGGAGCTATCGGTCGAGCTCAGGCCGGTGGACAACGAGTTGATACCGGTCGAGGTTGATGTGGATAGCG
AAATGATCGAACTGGTTGCCGACGAGAGGCCAGTCGACGTGGAAGTCGACAGCGAAGCGACGGAGCTATC
GGTCGAGCTGAGGCCCGTCGACAGCGAGTTGATACCGGTCGAGGTCGACGTGGACAGTGAGCTGATCGAG
CTGGTTGACGATGAGAGGCCAGTCGACGTGGACGTCGACAGCGAAGCGACCGAACTGTCGGTCGAACTGA
GGCCGGTCGACAGCGAGTTGATGCCGGTCGAGGTCGAAGTCGACAGCGAGCTGATTGAGCTGGTTGCTGA
CGAGAGGCCAGTCGACGTGGAAGTCGACAGCGAAGCGACGGAGCTATCGGTCGAGCTGAGGCCGGTGGAC
AACGAGTTGATACCGGTCGAGGTCGACGTGGACAGCGAGCTGATCGAGCTGGTTGCCGACGAGAGACCCG
TCGACGTGGAAGTCGAGAGCGACATCACCGTGCTGTCGGTCGAGCTCAGGCCGGTGGACAGCGAGCTGAT
CGAACTGGTTGCCGATGACAGGCCAGTCGACGTGGACGTCGACAGCGAAGCGACGGAGCTATCGGTTGAA
CTCAGGCCGGTCGACAGCGAATTGATGCCAGTCGAGGTCGAGGTGGACAGCGAGTTGATGCCGGTCGAGG
TCGAAGTCGACAGCGAGCTGATCGAGCTGGTGGCCGACGACAGGCCGGTCGACGTGGAAGTCGACAGCGA
AGCGACGGAGCTATCGGTCGAGCTGAGGCCGGTGGACAACGAGTTGATACCGGTCGAGGTCGACGTGGAG
AGCGA
>NZ_CP014984.1(region:891808-892018)	unknown	cluster2620
GTGTCACCCACGGGCGCAAGGCACGTATACTATTTAAAAGTTTTAAATAGCGACAAGAAAAGTGTCACCC
ACGGGCGCAAGGCACGTATCTGTGGGCAAAATGCGGACGGTTGCCCAGGAGCGTGTCACCCACGGGCGCA
AGGCACGTATGTACGGCCAGTTGAATTCTGAAGATCTTCAGAAGTGCCACCCACAGGCAATTGAGCACGT
A
>NZ_CP017038.1(region:748367-748640)	tandem	11381(Singleton)
ACCGTGGAAGTTTCTGCCAGAGGCCTAACAGCCGTTGGAGATACCGTGGAAGTTTCTGCCAGAGGCTCAA
CAGCCGGTTGAAGTGCCGTAGAAGTTTCTGCCAGAGACTTTACAGCCGTTAGAGATACCGTGGAAGTTTC
TGCCAAAGGCCTAACAGTCGTTGGAGGCACCGTGGAAGTTTCTGCCAGAGGCCTATCTTCCGTTGGGGGT
ACCGTGGAAGTTTCTTCCAGAGACCAAACAGCGGTTGAGGATACCGTGGAAGTTTCTTCCAGAG
>NZ_CP009161.1(region:3395621-3396039)	tandem	cluster2380
CTTCTTTGCGGCAGCCTTCTTCGCCGGCGCGGCCTTCTTCGCAGCAGCCTTCTTCGCCGGCGCGGCCTTC
TTCGCGGCAGCCTTCTTCGCCGGTGCGGCCTTCTTCGCGGCAACCTTCTTCGCCGCGACCTTCTTCACCG
CGACTTTCTTCGCAGCGGCCTTCTTCGCCGGCGCCTTCTTCGCGGCAACCTTCTTCGCCGCGACCTTCTT
CACCGCGACTTTCTTCGCAGCAGCCTTCTTCGCCGGCGCCTTCTTCGCGGCAACCTTCTTAGCTGCAACC
TTCTTCGCCGGCGCGGCCTTCTTCGCCGCAACCTTCTTCACCGCGACCTTCTTCGCGGCAACCTTCTTCA
CCGCTGCCTTCTTGGCCGGTGCAGCCTTCTTGGCGACGACCTTCTTCGCGGCAGCCTTCTTGGCTGCCG
>NZ_CP009298.1(region:3488141-3488441)	tandem	cluster2763
GAGCGCTGAAGCGTTCGCTTCGGTCGACCGCCGCGGGGCCAGAGTAAAGCGCTGAAGCGCTGACTCTGGC
CGACCACGGCATGGGATCGGAGTAAGTGCTGAAGCGTTGACTCCGATCGACCGCCGCGGGGCCAGAGTAA
AGCGCTGAAGCGCTGACTCTGGCCGACCACGGCATGGGATCGGAGTAAGTGCTGAAGCGTTGACTCCGAT
CGACCGCCGCGGGGCCAGAGTAAAGCGCTGAAGCGCTGACTCTGGCCAACCACGGCATGGGATCGGAGTA
AGCGCTGAAGCGCTGACTCCG
>NC_022567.1(region:1911535-1911640)	unknown	5949(Singleton)
GACAGAATCGCGGGGTTTGGCACCTTTAAGGTGCGAGCCTCGGGCAGAATCGCGGGGCTTGGTACCCGCG
CGGCCTGGGCTACGGGCAGAATCGCGGGGTTTGGTA
>NZ_CP012584.1(region:1795789-1796631)	tandem	cluster3409
CTGTTGCTGTTGTTGGTCAAGGATAGCGGCCAAGCCTTGGAGGAACTGTCGACCTTTCTGCTGTTGCTGC
TGGTCGAGCAACGCGGCGAGGTCCTGCAGGTTGCGGCCTCCCTGCTGTTGCTGTTGGTCGAGGACCGCGG
CCAGGTCCTGGAGGAGCTGTCGGCCCTTCTGCTGTTGTTGCTGGTCGAGCAGCGCGGCGAGGTCCTGCAG
GTTGCGGCCTCCCTGCTGTTGCTGCTGGTCGAGGATAGCGGCCAGGCCCTGGAGGAACTGCTGGCCCTTC
TGCTGTTGCTGCTGGTCGAGCAGCGCGGCGAGGTCCTGCAGGTTGCGGCCTCCTTGCTGTTGTTGCTGGT
CGAGCAGTGCGACGAGGTCCTGCAGGTTGCGACTTCCCTGCTGTTGTTGCTGGTCGAGGACAGCGGCCAG
GTCCTGGAGGAACTGCCGGCCCTTCTGCTGTTGTTGCTGGTCGAGTAGCGCGGCCAGGTTGCGGCCTTTC
TGCTGTTGCTGCTGGTCGAGCAACGCGGCGAGGTCCTGCAGGTTGCGGCCTCCTTGCTGTTGCTGCTGGT
CGAGCAGCGCGACGAGGTCCTGCAGGTTGCGGCTTCCCTGCTGTTGCTGCTGGTCGAGGACCGCCGCCAG
GTCCTGGAGGAACTGCCGGCCCTTCTGCTGTTGCTGCTGGTCGAGCAGCGCGGCCAGGTTCGGCAGGTTG
CGGCCTCCCTGCTGTTGCTGCTGGTCGAGGACGGCGGCCAGGTCCTGAAGGAGCTGCCGGCCTTTCTGCT
GCTGTTGTTGGTCAAGTAGAGACGCAAGGTTCTTCAGTGCCTGCGCTCCTCCTTGTTGTTGCTGCTGGTC
GAG
>NZ_CP011367.1(region:1314687-1314907)	unknown	8849(Singleton)
CAGGGTTCGCAAATGTTCCCCGATGGCAGCTACGGGCCAAACTATGGGCAAGGTTCGCAGATGCATCCGG
ATGGCAGCTACGGGCCAAATACCGGCCATGGCTCGCAGATGCATCCCGATGGCAGTTACAGCTCCAGCTT
TGGGCAAGGCTCGCAGATGCACCCCGATGGTACGTACGGACCGAACACCGGGCGGGGTTCTCAGATGTAC
CCGGATGGGAG
>NZ_CP014937.1(region:5845-5999)	short	cluster1285
AACCCTTGCTACGAGCGAAAGTCTAAAAAATAGACCTTCGCGGGAGACCGTTGAAACCCTTGCTACGAGC
GAAAGTCTAAAAAATAGACCTTCGCGAAAGTCCGTTGATGACACCCCGCAAACCCTTGCTACGAGCGAAA
GTCTAAAAAATAGAC
>NZ_CP011349.1(region:2085689-2085884)	tandem	cluster1489
TCTTAACCATAAATATCTGGATTAGAGTAATTTATAACCTTTTCTTCTGAAAATTTAAAACCGTAAATAT
CTGGGTTAGAATATTTTATACTACTTTCTTTTAAAGCGTTTAATCCATAAATATCTGGATTAGAGTAATT
TACTGAGCCTTCTTTTAAAGACTTTACCCCATATATGTCTGGATTTGAATAATTAA
>NZ_CP012905.1(region:126358-126731)	tandem	cluster353
TTGTCTTTTGTTTTTCTTGTTCTGTCTTTTGTTTTTCTTGTTCTACTTTTATTTGATTGTTAGTCTCTAT
ATTGCTTGTCTTTTGTTTTTCTTGTTCTACTTTTATTTGATTGTTAGTCTCTATATTGCTTGTCTTTTGT
TTTTCTTGTTCTACTTTTATTTGATTGTTAGTCTCTATATTGCTTGTCTTCTGTTTTTCTTGTTCTGTCT
TTTGTTTTTCTTGTTCCAGTTCTATCCCACTCTTGTTTGTTTTCTGTCTTTCTTGTTCTAACTCTATCCC
ACTCTTATTTGTTTTCTGTCTTTCTTGTTCTGTTTTCTGTCTTTCTTGTTCTAACTCTATCCCACTCTTA
TTTGCCTTTTGTTTTTCTTGTTCT
>NC_002951.2(region:60806-61704)	tandem	cluster442
TCTGATGCAGACAGCGACTCAGACGCAGATAGCGACTCTGATGCGGACAGCGATTCAGACAGCGATAGCG
ATTCAGATTCAGATAGCGACTCTGATGCGGACAGCGATTCAGACGCAGATAGCGATTCAGATTCAGATAG
TGACTCTGATGCGGACAGCGACTCAGACGCAGATAGCGACTCTGATGCGGACAGCGACTCAGACGCAGAT
AGCGATTCTGATTCAGACAGCGACTCAGACGCAGATAGCGACTCAGATTCAGACAGCGATTCAGACGCAG
ATAGCGACTCAGACGCAGATAGCGATTCAGACGCAGATAGCGACTCAGACGCAGATAGCGATTCAGATTC
AGATAGCGACTCTGATGCGGACAGCGATAGCGATTCAGATTCAGACAGCGACTCAGACGCAGATAGCGAT
TCAGACAGCGATTCAGACGCAGATAGCGACTCTGATGCGGACAGCGACTCAGACGCAGATAGCGACTCAG
ACGCAGATAGCGATTCAGATTCAGACAGCGACTCAGATTCAGACAGCGATAGCGATTCAGATTCAGACAG
AGACTCAGACGCAGATAGCGACTCAGACGCAGATAGCGACTCAGATTCAGACAGCGATTCAGACGCAGAT
AGCGATTCAGATTCAGATAGTGACTCTGATGCGGACAGCGATTCAGACGCAGATAGCGACTCAGATTCAG
ACGCAGATAGCGATTCTGATTCAGACAGCGACTCAGACGCAGATAGCGACTCTGATGCGGACAGCGACTC
AGACGCAGATAGCGATTCTGATGCAGACAGCGACTCAGACAGCGATAGCGATTCTGATTCAGACAGCGAT
TCAGACGCAGATAGCGACTCTGATGCGGACAGCGATTCAGACGCAGATAGAGATCATAA
>NZ_CP011398.1(region:1951247-1952331)	tandem	cluster177
GCGTCAGCATCCGCATCGGCGTCGGCATCCGCATCGGCGTCAGCATCAGCGTCAGCATCCGCATCGGCGT
CGGCATCCGCATCAGCGTCGGCATCGGCGTCAGCATCCGCATCAGCATCAGCATCAGCGTCAGCGTCGGC
ATCAGCGTCAGCGTCAGCATCCGCATCGGCGTCGGCATCCGCATCGGCGTCGGCGTCAGCATCCGCATCA
GCATCCGCATCGGCGTCAGCATCAGCATCCGCATCAGCATCAGCATCAGCATCCGCATCAGCATCAGCAT
CCGCATCAGCATCAGCATCAGCGTCGGCATCGGCATCGGCATCGGCATCAGCATCCGCATCAGCATCCGC
ATCAGCATCAGCGTCCGCATCAGCGTCGGCATCAGCGTCAGCATCAGCGTCGGCATCAGCATCAGCATCA
GCGTCAGCATCAGCGTCGGCATCCGCATCAGCATCCGCATCGGCGTCAGCATCAGCATCGGCGTCAGCGT
CAGCATCGGCATCGGCGTCAGCGTCAGCATCAGCATCAGCATCAGCGTCAGCGTCGGCATCCGCATCAGC
ATCCGCATCAGCGTCCGCATCAGCGTCGGCATCCGCATCAGCATCAGCATCAGCGTCGGCATCAGCGTCG
GCATCAGCGTCAGCATCAGCATCGGCATCCGCATCAGCATCAGCATCAGCATCAGCGTCGGCGTCGGCGT
CAGCATCCGCATCAGCATCGGCGTCAGCATCGGCGTCAGCGTCCGCATCAGCGTCGGCATCGGCATCAGC
ATCCGCATCAGCATCCGCATCAGCATCAGCGTCCGCATCAGCGTCGGCATCAGCGTCCGCATCAGCGTCC
GCATCAGCGTCAGCATCAGCGTCGGCATCAGCGTCAGCATCCGCATCGGCGTCAGCATCGGCATCGGCAT
CGGCGTCAGCATCGGCGTCAGCATCCGCATCAGCGTCGGCATCCGCATCCGCATCGGCGTCAGCATCCGC
ATCAGCGTCGGCATCCGCATCAGCGTCAGCATCCGCATCCGCATCGGCGTCGGCATCAGCGTCGGCATCC
GCATCAGCGTCAGCGTCAGCATCGGCGTCGGCATC
>NZ_AP014924.1(region:245296-248298)	unknown	6266(Singleton)
GTTTCAACGGAGCCACCGCTCTCCAGCGGTGGTCACTCGGATACTGCTCGGGGTGGACCAGGCGGGCGTT
GTCGCTTCAACGGAGCCACCGCTCTCCAGCGGTGGTCACTCAAGGTGGGCGTGGATCTTGGGGTTGCATA
GGAGGGCTTCAACGGAGCCACCGCTCTCCAGCGGTGGTCACCCATGACCGGGAGGAGGTTGAGATCCTTC
CAGTACTCGCTTCAACGGAGCCACCGCTCTCCAGCGGTGGTCACGTGGCCCAGCCCGCATGAGTCAGTGG
AGGGTGCCGTTGCTTCAACGGAGCCACCGCTCTCCAGCGGTGGTCACAAATCCATTTCATCTCGATGTTG
TGACTAACAGAGAGCTTCAACGGAGCCACCGCTCTCCAGCGGTGGTCACGAGAACAGGCCGCCGTACTAT
GCGCTGTGCTTCATCATGCTTCAACGGAGCCACCGCTCTCCAGCGGTGGTCACAAGAAGGTGGAGGGCGC
GTCCGTGGACCTAGCCCGGGCTTCAACGGAGCCACCGCTCTCCAGCGGTGGTCACCACCTGCTGCCAGTC
AGCCTGGGCGGTCCAGCGGCGGCTTCAACGGAGCCACCGCTCTCCAGCGGTGGTCACGCTGGAGGAGGGT
GTAGACGCGCCGCCTCTGGTACCAGCTTCAACGGAGCCACCGCTCTCCAGCGGTGGTCACACCGAGGAGG
GTGGTGAAGGCGATCCGGCTTTGCTCGCTTCAACGGAGCCACCGCTCTCCAGCGGTGGTCACTAGCTGGG
AGGCAGGGCGGAGGATGCCAGACTACGGGCTTCAACGGAGCCACCGCTCTCCAGCGGTGGTCACCCGAGG
CTGGGAATGTCGTGCTGGTCAGGGCCCCGTGGCTTCAACGGAGCCACCGCTCTCCAGCGGTGGTCACTAA
TCGTGCGTAGGTGCGGACGCTGGGAGGCGGAGGCGCTTCAACGGAGCCACCGCTCTCCAGCGGTGGTCAC
CCGGGAGGCCCTTGATGGTTCCCTGGTAGTACCAGGCTTCAACGGAGCCACCGCTCTCCAGCGGTGGTCA
CGAACGTCAGCGCCCCCACGGGGAGCGACAGGGCCATGCTTCAACGGAGCCACCGCTCTCCAGCGGTGGT
CACGATCACTTGGCCGTCGCGCAGGATCAGGGAGCCGGACGCTTCAACGGAGCCACCGCTCTCCAGCGGT
GGTCACCGAGCGGGCCGCCATCGAGACGTGGACGCGGAGCGCGCTTCAACGGAGCCACCGCTCTCCAGCG
GTGGTCACCAGAATCGGCGCTCCGGCGCTTGCGGGCGGCCAAGGGCTTCAACGGAGCCACCGCTCTCCAG
CGGTGGTCACAGGGCCGCGGAGATGCGCGAACCGGTGGAGAGGAGGCTTCAACGGAGCCACCGCTCTCCA
GCGGTGGTCACGGTACTTAACTATCCACCACCCTTCGCGCTCACGTATGCTTCAACGGAGCCACCGCTCT
CCAGCGGTGGTCACCCGCGAAAGGGTCGAGCAGCCGGGCGCCGGGGAATGCGTAGCTTCAACGGAGCCAC
CGCTCTCCAGCGGTGGTCACGCCCCAATCGATGCCCTGCTGAAGATGCTGGGCCCGCTTCAACGGAGCCA
CCGCTCTCCAGCGGTGGTCACGAGTTCGTGGACGTCTTGGCGACCGAGGCGTTTCTTGCTTCAACGGAGC
CACCGCTCTCCAGCGGTGGTCACCAGGGTACGAGCCACGGCGTGCTGCTTGCCTGCCTGGCTTCAACGGA
GCCACCGCTCTCCAGCGGTGGTCACGAGAGGGCCGACCCGTGCCATCTTAGGATGATCTGGCTTCAACGG
AGCCACCGCTCTCCAGCGGTGGTCACGCCTCCGCCCGCAACCTGTTGAATCGGAATCCAGTGGCTTCAAC
GGAGCCACCGCTCTCCAGCGGTGGTCACCTCATCCACGTCAATGCAGACCAGACCCATGGAAGCGCTTCA
ACGGAGCCACCGCTCTCCAGCGGTGGTCACCACCAAGGTCTTCCGCCCTGGGGTGATATTGGTCAGCTTC
AACGGAGCCACCGCTCTCCAGCGGTGGTCACTTCAGGCGCAGATACAGGTCCTCTGGCACGTCCACGCGC
TTCAACGGAGCCACCGCTCTCCAGCGGTGGTCACTTCAGGCGCAGATACAGGTCCTCTGGCACGTCCACG
CGCTTCAACGGAGCCACCGCTCTCCAGCGGTGGTCACCCTCGTGGATGCGTGGCGCCCCTGCGGCGCGTC
CTGACGCTTCAACGGAGCCACCGCTCTCCAGCGGTGGTCACTCCTCGTCGAAGCCGCGCCCCGTGCCCAC
ACTCGATGCTTCAACGGAGCCACCGCTCTCCAGCGGTGGTCACAGGTGGCTTGGGGGCGGCAAGGTTCCG
ATATACGTGCTTCAACGGAGCCACCGCTCTCCAGCGGTGGTCACGAGAAGTACAACCGGAACACGGCGCA
GGCCGCCCCGCGCTTCAACGGAGCCACCGCTCTCCAGCGGTGGTCACATGCCAGCCGAAGGGCGGCCCGA
ACGACTGGTGGCCGGCTTCAACGGAGCCACCGCTCTCCAGCGGTGGTCACGTGGCTCATCAACACGATCC
GCTACGTTGCGGCCAGCTTCAACGGAGCCACCGCTCTCCAGCGGTGGTCACGGCCGATGCCGTGAATGGG
CACGAGTTCCGCAACGGTGGGCTTCAACGGAGCCACCGCTCTCCAGCGGTGGTCACGCGACAACTCGTTC
AGACGCCGCTCCAAGCCCGCTGGCTTCAACGGAGCCACCGCTCTCCAGCGGTGGTCACGACGCGAAGTCC
GTCACGCCCCACTCGGCGTAGTCGCTTCAACGGAGCCACCGCTCTCCAGCGGTGGTCACGGGAGCTTGGC
GATGAGGTCCCGCAGCGCGCCGACGCTTCAACGGAGCCACCGCTCTCCAGCGGTGGTCACCAGCGAACGA
GACGCCGGTTGCCACGTCGATATCGACGCTTCAACGGAGCCACCGCTCTCCAGCGGTGGTCAC
>NC_012032.1(region:1059108-1059574)	tandem	cluster2196
CGCACCGGCGGCTCTCGCGCCGGCGGTTCAGACCGTACCGATGGCTCACGCGCTGGCGGCTCTCGCACTG
GCGGTTCCGCCGACCGCGCCGGTGGCTCACGCGCTGGCGGCTCACGCACTGATGGCTCAGACCGCACCGG
CGGCTCACGCACTGGCGGCTCACGCACCGGCGGCTCTCGCGCCGGCGGTTCAGACCGTATCGATGGCTCA
CGCGCTGGCGGTTCCGACCGCGCTGGCGGTTCACGCACTGGTGGCTCTCGCACCGGTGGTTCAGACCGTA
CCGATGGCTCACGCGCTGGCGGCTCTCGCACTGGCGGTTCCGCCGACCGCGCCGGTGGCTCACGCGCTGG
CGGCTCACGCACTGGTGGCTCAGACCGCACCGGCGGCTCACGCACTGGCGGCTCACGCACCGGCGGTTCA
CGCGCCGGTGGTTCAGACCGCGCCGGCGGCTCTCGCGCTGGTGGTTC
>NC_010628.1(region:1048279-1048573)	unknown	2277(Singleton)
ACTACAGCACCAGGAAGCGTTACCCCACCTGATAGTGGAACTCCCGAAAGCACTCCAGCACCAGGAAGTG
TTACCCCACCTGCACCTGGCGCTCCTAGTAACTTAACTCCAGCACCAGGAAGCGTTACCCCACCTGAACC
TGGCGCTCCTAGTAACTTAACTCCAGCACCAGGAAGTGTTACTCCAACTGAACCTAGCACTCCTAGCAAC
TTGACTCCAGCACCAGGAACTACTCCAACTGAACCTGGCACTCCTAGCAACTTAACTCCAGCACCAGGAA
CCGTTACTCCATCTG
>NC_017362.1(region:475168-475389)	tandem	4421(Singleton)
TAAACCAGGCTAGAGAAAACGCACAGGCGCAAATTAACACCAAAGAGACGCAAGCGATAGCTAACATTAA
CGAAGCCAAAGAAAACGCTACAACACAAATTACAGCTAACAAAACCGCAAGCCTTGAAGCGCTAACACAA
GCCAAAGAAAACGCCAACAATGAAATTAATACCAAAGAGACGCAAGCGATAGCTAACATTAACGAAGCCA
AAGAAAACGCTA
>NZ_CP013979.1(region:237201-237416)	unknown	10185(Singleton)
GACGGTGATCGCCCCGTTCGACGTCGCGAGCTCGAGCGCGAACTCGCCGTCGGAGTCCTCGTCGATGTCG
ACGTCGACCGCGCCGTTCGAGGTGTCGGTCGTGACCCGGTAGCCGGCGCCCTCGGTCGGCACCGCGAGGT
CGATCGCGCCGTTCGAGGTGCGCGCGTCGACGTCCTGCGGGGTCGAGAGGCGCAGGTCGATCGCGCCGTT
CGACGT
>NC_015663.1(region:3318960-3322123)	tandem	cluster153
GACTCTGATGCCGACAGTGACTCGGACTCGGACTCTGACAGTGACTCCGATCTTGGCGGCCACGAAAGTG
ATGCTGATGCGGACTCCGACAGCGATTCCGATTCTGACAGCGATTCCGACTCTGACAGCGACTCCGATTC
CGACAGTGATTCGGACTCTGACAGCGATTCGGACTCTGACAGCGATTCGGACTCCGACAGTGACTCTGAC
TCTGACAGCGATTCGGACTCTGACAGTGACTCTGACTCTGACAGTGACTCTGACTCTGACAGCGATTCGG
ACTCTGACAGCGATTCGGACTCCGACAGCGATTCGGACTCCGACAGCGACTCGGATTCCGACAGCGATTC
CGACTCCGACAGCGACTCGGATTCTGACAGCGACTCGGACTCGGACAGCGACTCCGATTCCGACAGCGAT
TCGGACTCTGACAGCGACTCGGACTCTGACAGCGACTCGGACTCTGACAGCGACTCGGATTCTGACAGTG
ATTCCGATTCGGACAGCGATTCCGATTCGGACAGCGATTCCGACTCTGACAGCGATTCGGACTCTGACAG
CGATTCGGACTCCGACAGTGACTCTGACTCTGACAGCGATTCGGACTCTGACAGTGACTCTGACTCTGAC
AGTGACTCTGACTCTGACAGCGATTCGGACTCTGACAGCGATTCGGACTCCGACAGCGATTCGGACTCCG
ACAGCGACTCGGATTCCGACAGCGATTCCGACTCCGACAGCGACTCGGATTCTGACAGCGACTCGGACTC
CGACAGCGACTCCGATTCTGACAGCGATTCCGACTCCGACAGTGACTCCGATTCGGACTCTGACAGCGAT
TCGGACTCCGACAGCGATTCGGACTCCGACAGCGACTCGGATTCCGACAGCGATTCCGACTCTGACAGCG
ACTCGGACTCCGACAGCGACTCCGATTCTGACAGCGATTCCGACTCCGACAGTGACTCCGATTCGGACTC
TGACAGTGACTCCGATTCGGACAGCGACTCGGATTCTGACAGTGATTCGGACTCCGACAGTGACTCCGAC
TCTGACAGCGACTCGGACTCCGACAGTGATTCCGATTCAGACAGCGACTCCGACAGCGATTCGGATTCTG
ACAGTGATTCGGATTCTGACAGTGACTCGGATTCCGACAGCGATTCCGATTCTGACAGCGATTCCGATTC
TGACAGCGATTCCGATTCTGACAGCGATTCCGATTCTGACAGTGATTCCGACTCCGACAGTGATTCCGAC
TCCGACAGTGATTCCGATTCCGACAGCGACTCGGACTCCGACAGTGACTCCGATTCGGACAGTGACTCGG
ATTCGGACAGTGACTCGGATTCGGACAGTGATTCGGACTCGGACAGCGATTCCGACTCTGACAGTGATTC
GGACTCCGACAGTGATTCCGATTCTGACAGCGACTCTGACAGTGATTCCGACTCTGACAGCGACTCGGAC
TCCGACAGCGACTCGGATTCTGACAGTGACTCCGACTCTGACAGCGACTCGGATAGCGACAGCGACTCGG
ACTCTGACAGTGATTCCGATTCAGACAGCGACTCCGACAGCGATTCGGATTCTGACAGTGACTCGGACTC
CGACAGTGACTCGGACTCCGACAGCGACTCGGACTCCGACAGTGACTCCGATTCGGACAGCGATTCCGAC
TCAGACAGCGACTCGGACTCAGACAGCGACTCGGACTCTGACAGCGACTCGGACTCTGACAGCGATTCGG
ATTCGGACAGCGACTCGGATTCCGACAGTGACTCCGATTCGGACAGTGACTCCGATTCGGACAGCGACTC
GGATTCCGACAGCGATTCCGACTCTGACAGCGATTCGGATTCGGACAGCGACTCGGATTCTGACAGCGAT
TCGGATAGCGACAGCGATTCTGACGCCGACAGTGACTCTGACAGCGATTCGGACTCCGACAGTGACTCCG
ACTCCGACAGCGATTCAGACTCGGATAGCGACAGCGACTCGGACTCTGACAGCGACTCGGATTCTGACAG
CGATTCGGACTCTGACAGCGACTCGGATTCTGACAGCGATTCGGACTCTGACAGCGACTCGGATTCTGAC
AGCGATTCGGACTCGGACAGCGACTCGGATTCGGACAGCGACTCGGATTCGGACAGCGATTCCGACTCTG
ACAGTGATTCGGACTCCGACAGTGATTCCGATTCTGACAGCGACTCGGATTCCGACAGTGACTCCGATTC
GGATTCTGACTCTGATTCGGACTCCGACTGCGACTCGGATTCGGACAGCGATTCGGACTCTGACAGTGAT
TCCGATTCGGACAGCGACTCCGACAGCGATTCGGATTCTGACAGTGACTCGGACTCCGACAGTGACTCGG
ACTCCGACAGCGACTCGGACTCCGACAGCGACTCCGATTCTGACAGTGATTCCGACTCTGACAGCGATTC
CGACTCTGACTCGGACTCCGACAGCGATTCGGACTCCGACAGCGATTCGGACTCCGACAGCGATTCGGAC
TCCGACAGCGATTCGGATTCCGACAGCGATTCGGATTCGGACAGTGACTCCGATTCGGACAGTGACTCCG
ATTCGGACAGCGACTCGGATTCTGACAGCGACTCCGACTCCGACAGCGACTCGGATTCTGACAGCGACTC
GGATTCGGACAGCGACTCGGATTCGGACAGCGACTCGGATTCGGACAGCGATTCGGACTCTGACAGCGAC
TCGGATTCTGACAGCGACTCGGACTCTGACAGCGACTCGGATTCTGACAGCGACTCGGATTCGGACAGCG
ACTCGGACTCTGACAGCGACTCGGATTCGGACAGTGATTCCGATTCCGACAGCGACTCGGACTCCGACAG
CGACTCGGACTCCGACAGCGACTCCGATTCTGACAGTGATTCCGACTCTGACAGCGATTCCGACTCTGAC
TCGGACTCCGACAGCGATTCGGATTCGGACAGCGACTCGGATTCCGACAGCGATTCGGACTCCGACAGTG
ACTCGGATTCTGACAGCGATTCGGACTCTGACAGCGACTCCGATTCTGACAGCGATTCGGACTCCGACAG
TGACTCCGATTCGGACAGTGATTCGGATTCGGACAGTGACTCCGATTCTGACAGTGACTCGGATTCGGAC
AGCGATTCGGACTC
>NZ_CP014504.1(region:5033011-5033138)	short	10411(Singleton)
GTTGCTGACGCTGTTGATCCTGTTGTTGGCGTTGCTGCTGTTGTTGTTGCTGACGCTGCTGATCTTGTTG
TTGGCGTTGTTGCTGTGCCTGTTGCTGTTGTTGTTGCTGACGCTGCTGATCCTGTTGT
>NZ_CP011491.1(region:2517603-2518320)	unknown	8917(Singleton)
GTGGCGACCCCGCCGGCCCCGGGCGTGCCCGGAACTCCCGTGCATACCGCGCTTGAGGTGGCCACGCCAC
CCGCACCGGGTGTGCCCGGTGTGCCGATCGAGGCATCGTCGAGTGTGGTGACCCCGCCGTCGCCGGGTGT
TCCTGGGGCCCCGGTGAACTCGTCGATCGAGGTGGCGACGCCTCCTGCTCCGGGTGTGCCCGGTGCTCCG
ATCGAGGCATCGTCGAGTGTGGTGACCCCGCCGTCGCCGGGTCTTCCCGGTGCGCCGGTGGATTCGTCGA
TCGAGGTGGCGACGCCGCCCGCGCCCGGTGTGCCCGGCGAGCCGGTGGTGGGTGAGGCCGGTGTGGCGAC
GCCGCCTGCTCCGGGTGTGCCTGGTGCGCCGGTGGATTCGTCGATCGAGGTGGCGACGCCGCCCGCGCCC
GGTGTGCCCGGCGAGCCGGTGGTGGGTGAGGCCGGTGTGGCGACGCCTCCTGCTCCGGGTGTGCCTGGTG
CGCCGGTGGATTCGTCGATCGAGGTGGCTACGCCGCCTGCTCCCGGTGCGCCTGGTGTGCCCGCTGGCGG
CGAGGTGGATGTCGTGACGCCGCCTGCGCCGGGTGTGCCCGGTGCTCCGGTGGTGGGTGAGGCCGGAGTG
GCCACCCCGCCGGCCCCGGGTCTGCCTGTCGTCCCTGCCGGCGGCGAGGCCGGCGTCGTGACGCCGCCCG
CACCCGGTGTGCCCGGTG
>NZ_CP015145.1(region:2058554-2059590)	unknown	10711(Singleton)
CGTGATGATGACGACGATGATGACGATCGCGGTAGCCGCTCAGGTGGTCGAGGCCGAAGCCGTTACGACG
ACGATGATGACGATGATCGCGGTGGCCGTTCAAGCGGACGAGGCCGAGGTCGCAGCCGTGATGAAGACGA
TGATGACGACGATCGCGGAGGCCGTTCAGGCGGACGAGGCCGTGGCCGCAGCCGTGATGACGATGATGAT
GATGATGATGATGATGATGATGATGATCGCGGAGGCCGTTCAGGTGGTCGAGGTCGTGGTCGCAGCCGTG
ATGACGATGATGATGACGATCGCGGAGGCCGCTCAGGCGGACGAGGCCGTGGCCGCAGCCGTGATGATGA
CGATCGCGGTGGCCGCTCAGGTGGTCGAGGCCGAGGTCGCAGCCGTGATGACGATGATGATGACGACGAT
CGCGGCCGTTCAGGCGGACGAGGCCGAGGTCGCAGCCGTGATGACGATGATGATGATGACGATCGCGGCC
GTTCAGGCGGACGAGGCCGAGGTCGCAGCCGTGATGATGATGATGACGATGATCGTGGAGGCCGCTCAGG
CGGACGAGGTCGTGGTCGCAGCCGTGATGACGATGATGATGACGATCGCGGAGGCCGTTCAGGCGGACGA
GGCCGAGGCCGCAGCCGTGATGACAATGATGATGACGATCGTGGCCGTTCAGGCGGACGAGGCCGTGGCC
GCAGCCGTGATGACGATGATGATGACGATCGCGGTGGTCGCTCAGGCGGACGAGGTCGTGGCCGCAGCCG
TGATGATGACGACGATGACGATCGCGGTGGCCGCTCAGGCGGACGAGGTCGTGGTCGCAGCCGTGATGAC
GACGATGATGATGATCGCGGTGGTCGCTCAGGTGGTCGAGGCCGAGGTCGCAGCCGTGATGATGACGACG
ATGATCGCGGTGGCCGTTCAGGCGGACGAGGTCGTAGTCGCAGTCGTGATGACGATGATGATGACGATCG
CGGTGGCCGCTCAGGTGGACGAGGTCGTGGCCGCAGCCGTGATGACGACGATGATTA
>NZ_CP013377.1(region:1438361-1438653)	tandem	9967(Singleton)
CGAGCGGGACGACCAGCGGTACGACGAGTGGCGCGACGAGCGGTACGACGAGCGGTACGACGAGCGGTAC
GACGAGCGGCACGACCAGCGGCACAACGAGCGGTACGACGAGCGGTACGACCAGCGGTACGACCAGCGGT
ACGACCAGCGGCACGACCAGCGGCACGACGAGCGGTACGACGAGCGGTACGACGAGCGGTACGACGAGCG
GGACGACCAGCGGGACGACCAGCGGTACAACGAGCGGCACAACAAGCGGCACAACAAGCGGCACAACAAG
CGGCACAACAAGC
>NC_003295.1(region:1498740-1499449)	tandem	1151(Singleton)
CGGGCCGGACGGTCCTCGAAGCGGCGCGGAGGGCGCTGATCATCACCGGACCTGCGCGGCGGCCGTTCGT
CATCGAACCGGCGCGGAGGACGGTCCTCGAAGCGACGGGGCGGGCGTTGATCGTCGCCGGACCTGCGCGG
TGGCCGTTCGTCATCGAACCGGCGCGGTGGGCGGTCCTCGAAACGGCGTGGAGGCCGCTCGTCGCCGAAG
CGACGGGGCGGACGTTGATCGTCGCCGGACCTGCGCGGCGGCCGTTCGTCATCGAATCGGCGCGGCGGAC
GGTCCTCGAACCGGCGGGGTGGTCGCTCATCGCCGAAGCGACGGGGCGGACGTTGATCGTCGCCGAACTT
GCGCGGCGGCCGCTCGTCATCGAATCGGCGCGGCGGACGGTCCTCGAACCGGCGAGGCGGCCGCTCATCG
TCAAACCGACGCGGCGGACGTTGATCGTCGCCGAACTTGCGCGGCGGCCGCTCGTCATCGAATCGGCGCG
GAGGACGGTCCTCGAACCGGCGAGGCGGCTGCTCATCGCCGAAGCGACGGGGCGGACGTTGATCGTCGCC
GAACTTGCGCGGCGGACGTTCGTCATCGAATCGGCGCGGAGGACGGTCCTCGAACCGGCGAGGCGGCCGC
TCATCGCCGAAGCGACGGGGCGGACGTTGATCGTCGCCGAACTTGCGCGGCGGACGTTCGTCATCGAATC
GACGCGGCGG
>NC_007964.1(region:3271883-3272170)	unknown	1495(Singleton)
GCACGGCGGGCAGCGCCACGATTGATAACGACAGCGGAGGCGTATTTGGTGCGGGCATCTTGACCTTCAA
TGATAGCACGGCCGGCAGCGCCACGATTACTAGCCACGACGGAGGCGGCACGATATTCCTTGGCGCCAGC
ACGGCCGGCAGCGCCACGATTATTAACAACTACGCTGGCGGCACGCTTTTCGGTGGGACCGCTACGGCCG
GCAGCGCGACGATTATCAACAACAGCGGAGGCAGCACGGGTTTCGCGCAAACCAGCACCGCCGGCAACGC
CACGATCA
>NZ_CP009898.1(region:2890229-2890419)	tandem	cluster3280
GCCGAAGACAAAGCCGCCGCCGAGGCGCTCGCCGCGCAGGCGGCGGCGGATCGCACTGCCGCCGAACACG
CGGCAACGCGGGCGGCGGCGGACAAAGCCGCGGCCGAATCGCTCGTCGCCCAAGCAGCGGCGGAGCGCGC
GACCGCCGAGCACGCGGTGACCCAGGCGGCGGCGGAGCGCGCCGCGGCCGA
>NZ_CP009686.1(region:2121703-2121986)	unknown	cluster4120
GGTGCTGCATATGGATTTTGTTGATATTGTTGTTCTTGGTTTTGTGGTGCTGCATATGGATTTTGTTGAT
ATTGTTGTTCTTGGTTTTGTGGTGCTGCATATGGATTCTGTTGATATTGTTGTTCTTGGTTTTGTGGTAT
TACATATGGATTTTGAGGATATCGCTGTTCTTGATTTTGTGGTGCTGCATATGGATTTTGAGGATATTCA
TAATTTGGACGTGTGTCATATGGATTTTGTTGAAATTCAGTTTCTTGGTTTTGCGTTGTTGCATATGGAT
TTTC
>NC_004722.1(region:3307651-3308561)	unknown	cluster2920
CCTTGTGGACCTTGGATTCCTTGGATTCCTTGTGGACCTGTTGCTCCCGTAGGGCCGGTCGCTCCCGCCT
GCCCCGTTACCCCTTGTGGACCTTGGATTCCTTGTGGACCTTGAGGACCCGTTGCTCCCGTCTGGCCGGT
TGCTCCCGCCTGCCCCGTTGCTCCTTGTGGTCCTTGAATTCCTTGAGGACCTTGGGGACCCGTTGCACCA
GTAGGTCCGGTTGCTCCTGTTGGACCAGTTGGGCCCGCCTGGCCAGTTATTCCTTGTAGACCTTGAGGGC
CTGCCTGACCAGTTGGGCCTTGTGGACCTTGCACGCCTTGTATCCCCTGAATTCCTTGGGGGCCGGTTGG
ACCAATTGGACCTTGTATTCCCTGAATTCCTTGAGGACCCGTTGCTCCCGTCTGGCCGGTTGGGCCTTGT
GGACCTTGCACTCCTTGTATTCCTTGAGGACCGGTTGGGCCTATACTTCCTTGTGGTCCCTGAATACCTT
GTATTCCTTGAGGACCAGTTGGACCGGTTATGCCACTCGGACCTTGTACGCCTTGCACTCCTTGAGGACC
GGTTGGACCACTCGGACCTTGGATTCCTTGTAGCCCCTGTAAACCAGTTGGACCGGTCGCTCCCCTTACT
CCTTGCTCACCTTGTATGCCTTGTAGACCTTGAGGGCCGGTTGGACCGATTGGACCCTGTGCCCCTTGCA
CTCCTTGTGGACCAGTCGGACCGGTTGCTCCTACCGGTCCCTGGATTCCTTGTAGACCTTGCGGACCAGT
CGGACCGGTTACTCCTTGTATCCCTTGTGGACCTTGAATGCCTTGATCACCCGTTGGACCCGTTGCCCCC
ATCGGTCCCTGTACTCCTTGCAAACCTGTTACACCAGTTGCTCCGGTCGGTCCCTGTATTCCTTGTACCC
C
>NC_018027.1(region:2336587-2336855)	tandem	4783(Singleton)
GTGGCGACGCCGCCGGCGCCGGGTGCTCCGGGTGTGCCGGTGCAGGGGTCGTCGAGTGTGGTGACTCCTC
CGGCGCCGGGTGTGCCTGGGACACCTGCGGGTTCGTCGGTGGAGGTGGCGACGCCGCCCGCGCCGGGTGT
TCCGGGTGTGCCGGTGCAGGGGTCGTCGAGTGTGGTGACTCCTCCGGCGCCGGGTGTGCCTGGGACACCG
GTGAATTCGTCGGTGGAGGTAGCGACGCCGCCGGCTCCGGGTGCGCCGGGTGTGCCGGT
>NC_012039.1(region:1482664-1483017)	unknown	2600(Singleton)
GTCCTTCGTTTTCAAATATATCTTTAAATAAAATAGGAAGTATCAACAGTGGTGGTTCTGTTGGCCCTGT
TGGTGGTTTTGCTGGCTCGGCTTATAATAATACTTTTTCAAATATATCCTTAAATGAAATAGGAAATATT
AGTGGTAATAGTAATTTTAAATATGCTTTTTCTTCCATTGGTGGATTTGTTGGTGAAAGCATGGATAGTA
CTTTTTCAAATATATCTTTGAATAAAATAGGAAATATTAGTGGTAATAGTGAAACAAATACTATTTATGT
TGGTGGATTTGTTGGTTATGCTAATGAAAAAAATAATTTTTCAGATATCATAATTAAAAAAATAGAAAAT
ATCT
>NC_012469.1(region:728069-728249)	tandem	cluster1742
AGATTACGAAGTAATCATCATTATAGTCTGGGAGACTAGTTTAGGTTGCAGATAAAGATTGCGAAGCAAT
CATCAAATCCAGAGGATTGTTTTAGCCGGCAGATGGAGATTACGAAGTAATCATCAATATAGTCCGGGGG
ACCTTTTTAGTCGGTGGATAGAGATTGCAAACAAATATGCA
>NZ_CP009526.1(region:4602655-4604093)	tandem	800(Singleton)
TTCTGTTGAAGTTTCTGCAGCATTATTACATGTCTTGTCTTCTGTTGAAGTATCTGCAGCATTGCTGCAT
GTCTTTTCTTCTGTCGAAGTTTCTGCTGAGGTATCTACAGCGTTGTCACATGTTTTTTCTTCTGTCGAAG
TATCTGCAGCATTGCTACATGTCTCTTCTTCTGTCGAAGTTTCTGCTGAGGTATCTACAGCGTTGTCACA
TATCTCTTCTTCTGTTGAAGTATCTACAGCGTTGCTACATGTTTTTTCTTCTGTTGAGGTATCTGCAGCA
TTGCTACATGTTTTTTCTTCTGTTGAAGTATCTGCAGCATTGCTGCATGTCTTTTCTTCTGTCGAAGTTT
CTGCTGAGGTATCTACAGCGTTGTCACATGTTTTTTCTTCTGTCGAAGTATCTGCAGCATTGCTGCATGT
CTTTTCTTCTGTCGAAGTTTCTGCTGAGGTATCTACAGCGTTGTCACATGTCTCTTCTTCTGTTGAAGTT
TCTGCAGCATTATTACATGTCTTGTCTTCTGTTGAAGTATCTGCAGCATTGCTGCATGTCTTTTCTTCTG
TCGAAGTTTCTGCTGAGGTATCTACAGCGTTGTCACATGTTTTTTCTTCTGTCGAAGTATCTGCAGCATT
GCTACATGTCTCTTCTTCTGTCGAAGTTTCTGCTGAGGTATCTACAGCGTTGTCACATGTCTCTTCTTCT
GTTGAAGTATCTGCAGCATTGCTGCATGTCTTTTCTTCTGTCGAAGTTTCTGCTGAGGTATCTACAGCGT
TGTCACATGTTTTTTCTTCTGTCGAAGTATCTGCAGCATTGCTACATGTCTCTTCTTCTGTCGAAGTTTC
TGCTGAGGTATCTACAGCGTTGTCACATGTTTTTTCTTCTGTTGAAGTATCTGCAGCATTGCTACATGTT
TTTTCTTCTGTTGAAGTATCTGCAGCATTGCTACATGTCTTTTCTTCTGTTGAAGTATCTGCAGCATTGC
TACATGTCTTTTCTTCTGTTGAAGTATCTGCAGCATTGCTACATGTCTTTTCTTCTGTTGAAGTATCTGC
AGCATTGCTACATGTCTTTTCTTCTGTTGAAGTATCTGCAGCATTGCTGCATGTCTTTTCTTCTGTCGAA
GTTTCTGCTGAGGTATCTACAGCGTTGTCACATGTCTCTTCTTCTGTTGAAGTATCTGCAGCATTGCTGC
ATGTCTTTTCTTCTGTCGAAGTTTCTGCTGAGGTATCTACAGCGTTGTCACATGTCTCTTCTTCTGTTGA
AGTATCTGCAGCATTGCTACATGCCTTTTCTTCTGTTGAAGTATCTGCTGAGGTATCTACAGCGTTGTCA
CATGTCTCTTCTTCTGTTGAAGTATCTGCAGCATTGCTACATGCCTTTTCTTCTGTTGAAGTATCTGCAG
CATTGCTACATGTCTTTTCTTCTGTTGAGGTATCAACGC
>NZ_CP003949.1(region:571752-571979)	unknown	6462(Singleton)
CGGCGGGGGCGGCGGATATCCGCCGGGCGGCGGTCCCTGCGGCGGTGGCGGGTAATTGCCCTGCGGCGGC
GGGTAATTTCCGCCGGGCGGCGGCGGTGGGTAATTACCGGGGGGCGGTGGATAGTTTCCGCCGGGCGGAG
GCGGGTAGTTTCCGCCGGGCGGCGGTGGCGGATATCCGCCGGGCGGCGGTCCCTGCGGCGGCGGTGGGTA
ATTTCCCGGGGGCGGCGG
>NZ_CP017599.1(region:5237232-5237472)	Simple_repeat	11474(Singleton)
TTTTGAAGGTTGAAGGTTGAAGGTTTAATCGGGTTGAATGTTGGCTGGTTGAAGGTTGAATGTTGAAGGT
TGAAGGTTTAATCGGGTTAATCGAGTTAAAGGTTGAAGGTTGAAGGTTGAAGGGTTATGGTTGAATGTTG
GCTGGTTGAAGGGTTAATCGGCTTGATGGTTGGATGGTTGAAAGGTTAATTGGGTTGATGCTTGAAGGGT
TAATCGGGTTGATGGTTGAATGTTGGCTGTT
>NC_010086.1(region:213001-213300)	unknown	cluster3779
TCGTCGCCGCACTCGCCGGCGCGACTGCGCTGCCGGCGGCAGCTAACGATTTGAACAACGCGCTTGGCGG
CGCGCTCGGCGGGGTAGCCGGCGCGGCGGTCGGCGGCGCGGTCGGCGGCAGCACGGGTTCCGTGATCGGC
GGCGCGCTCGGCGGCGGCGCGGGTGGCGCGATCACGTCGAACCGTCGCGAGCGTACCGGCGCGATCATCG
GCGGCGCGCTCGGCGGCGGCGCAGGCACCGCGGCCGGCAACGCCATGGGCGGCCGTACGGGCGGCCTGCT
CGGCGCCGCTGTCGGCGGCG
>NC_017366.1(region:455577-455775)	unknown	cluster1274
TATTAAAGCTATAAGTGCCTTGATTGAAGGTGTCGTTATTAAAGCTAGTATTGTCATTAAAATTATAAGT
ACCTTGATTGAAATTGCTGTTTTCAAAAACAGATTGAGCACTATTAAAGTGATAACTCCCTTGATTGAAA
GCGCTGTTGTTGAAGTTTAAGTTAGCGCTGTTAGTGAATTTATAAGTGCCTTGATTGAA
>NZ_CP013398.1(region:1311625-1311812)	unknown	9974(Singleton)
ACGATGCGATGTCGAAGGACGGCATGTCGATGTCGAAGGACGCGATGGGCCACGACGCGATGGCCAAGGA
CGGCGCGATGAAGAAGGACGGCATGAAGAAGGACGGCATGAAGCACGACGCGATGAAGAAGGACGCGATG
GGCCACGACGCGATGTCCAAGGGCGACGCGATGAAGAAGGACGCCATG
>NC_010338.1(region:1704254-1704395)	unknown	cluster2532
CAACATCGCCGGCTCGGGCGACGTCAGCACCCAGGAGATCGGCGGCGACCTGGAGATCAACATCGCCGGC
TCCGGCGGCGTCACCGCCGCCAGCGTCAATGGCAAGCTCGAGGCCAACATCGCCGGCTCGGGCGACGTCA
CC
>NZ_CP009754.1(region:5415615-5415829)	unknown	8090(Singleton)
GATTCCACCGACGGCCCGCACGCCTCCGGCATGGACACCTCCGGCCACGCCGACGGCCCGCACGCCGACG
GCCCGCACGCCCCCGGTCACGCCGACGGCGCGCAGGCGTCCGGCCCCGCGAACGGCATGCACGCGCCCGG
TCACGCCGACGGCGCGCAGGCGTCCGCCCCCGCGAACGGCATGCACGCGCCCGGTCCCGCCGAGGGCGTG
CGCCG
>NC_014623.1(region:8018281-8018592)	unknown	3363(Singleton)
GCCCCGTACCCGCAGCAGGCCTATGATCCGAACCAGGCCTACGCCCAGGGCTACGATCCGAACCAGGGCT
ATGCCACGTACCCTCCCCCGCAAGGCTACGATCCGAACCAGGCCTACGATCCGAACCAGGCCTACGATCC
GAACCAGGCCTACGCCGCGTACCCTCCCCCGCAAGGCTACGATCCGAACCAGGGCTACGATCCGAACCAG
GCCTACGCCGCGTACCCTCCCCCGCAAGGCTACGATCCGAACCAGGCCTACGCCGCGTACCCTCCCCAGC
AGGGCTACGATCCGAACCAGGCCTATGCCTCG
>NC_015125.1(region:3023043-3023213)	short	3517(Singleton)
GGCTGCGGTGGCTGAGCCTGTCGACGCCCCCCAGAGCGGGTCCCGGTCCCTTCGACAGGCTCAGGGACCT
GACGGGCCTGCGGTGGCTGAGCCCGTCGAAGCCCCCGACGCGGGGGATCGGTCCCTTCGACCTGAAGCGG
CTGCGGTGGCTGAGCCTGTCGACGCCCCCGA
>NC_004369.1(region:1316638-1316828)	tandem	1199(Singleton)
TGACCGTGGCGGCGACCGCGGTGGACGCGGTGGATTCCGTGGTGACCGTGACGATCGTGGTGGCCGTGGT
GGTTTCCGCGGCGGCCGTGACCGTGATGATCGCGGTGGACGCGGTGGATTCCGTGGTGACCGTGACGATC
GTGGTGGCCGTGGTGGTTTCCGCGGCGGCCGTGACCGTGATGATCGCGGTG
>NZ_CP010874.1(region:1404593-1405508)	unknown	cluster2615
TTGAGGCGCTAGTGCTGGCTGACGTCGACGCACTCATGGAAGCACTGGTGCTGGCTGACGTCGAGGCACT
CATTGAGGCGCTAGTGCTGGCTGATGTCGATGCACTGGTACTTGCACTTGTGGAAGAACTTGTACTTGCC
GATGTTGAGGCGCTAGTACTTGCTGATGTGGAAGCACTCGTACTTGCACTTGTTGAAGCGCTGGTACTTG
CTGACGTCGATGCACTCATTGAGGCGCTAGTACTTGCTGACGTGGATGCACTGGTACTTGCACTTGTGGA
AGCGCTCATACTTGCTGACGTGGATGCACTGATACTTGCACTTGTGGAGGCGCTCATACTTGCTGACGTG
GATGCACTGGTACTTGCTGACGTGGATGCGCTCATACTTGCTGATGTGGATGCACTGGTACTTGCTGACG
TGGAAGCGCTAGTACTTGTTGACGTCGAGGCACTGGTACTTGCACTTGTTGAAGCACTAGTACTTGCACT
GGTTGAGGCGCTCATACTTGCACTTGTTGAAGCGCTAGTACTTGCACTTGTTGAGGCGCTCATACTTGCT
GATGTGGAAGCACTGGTTGAAGCACTGGTTGAAGCACTGGTTGAAGCACTGGTTGAGGCGCTAGTACTGG
CTGACATTGAGGCGCTAGTACTTGCTGACGTGGATGCACTCATTGAGGCGCTAGTGCTGGCTGACGTCGA
GGCACTCATTGAAGCACTTGTGCTGGCTGACATCGACGCACTCATTGAGGCGCTGGTACTTGCTGATGTC
GAGGCACTCATTGAAGCACTTGTGCTAGCTGACATTGAGGCACTCATGGAAGCGCTGGTGCTGGCTGACG
TCGACGCACTCATGGAAGCGCTGGTACTTGCTGATGTCGAGGCACTCATGGAAGCGCTGGTACTTGCTGA
CGTCGA
>NZ_CP005986.1(region:1832065-1833061)	unknown	cluster2562
GTCGTCCCCGCGTGCGCGGGGGAAAACCGTGGGCATCTCCCAATCGCGCGCGCAGGTGTGCGTCGTCCCC
GCGTGCGCGGGGGAGAACTGGCTTCGAGACCGACGCGACCGTGGTGCAGGCCGTCGTCCCCGCGTGCGCG
GGGGAAAACCGGGATCAGCGGCGTACTCATCCACTTGTGGGCCGTCGTCCCCGCGTGCGCGGGGGAAAAC
CTTACAGTATGGCGCGGAACGCAGCCGGTGGCGTGTCGTCCCCGTGTGCGCGGTGGAAACCTGATCACCG
GGACAAAACCGGGCGGCGGTCGTCCCCGCATGTGCGGGGGAAACCCGCTCCGGACTCCGCTCGTACCCGT
CATTCACCGGCGTCCCCGCGTGCGCGGGGGAAAACCTCATCGCTATACCAATGCGCAAGGGGCGGACCCG
GCGTCCCCGCGTGCGCGGGGGAAAACCCGCCTTGAGCTCCCTGTTCCGCCATGTGGAGGAGTCGTCCCCG
CGTACGCGGGGGAAAACCGGGCGCTGCGGTGGGGGATGACATTTCCCAAAAGTCGTCCCCGCGTACGCGG
GGGAAAACCGTACGCGGCTCATGCACACCATTCCAGCGATGGGTCGTCCCCGCGTGCGCGGGGGAAAACC
GAGAAAGCAGGAGATTGGAGAGCGTTCTCTATTGTCGTCCCCGTGTACGCGGGGGAAAACCCCGAGCCAG
CACCCGACTCTTGATAGCGAATCTGTAGTCCCCGCGTATGCGGGGGAGAACCGCAACCGTACCGGACCCC
GCGCCGCCCACGCTAGTAGTCCCCGCGTATGCGGGGGAGAACCAGTCGATATCAGCGGAAACGCTTCGGA
CATTGCGCCGTCCCCGCGTATGCGGAGGAGAACCACAAGCGGCCAGGTCTCCCGTCATGCTCAAGAAGTC
GTCCCCGCGTACGCGGGGGAAAACCGTACACCATGGCGCAAATAATCGACTTTCTGGCCGTCGTCCCCGC
GTGCGCGGGGGAAAACC
>NZ_CP010546.1(region:543913-544150)	unknown	cluster3004
GGCTCTACAGCTACTTCTGGTTGAACCATTTCAGCTTGAACTTCCACAGGTTGTTCTAGTTGTGATTCAA
CAATTGGTTCTACAACTACTTCTGGTTGAATTTCTACTGCTTGTGGTTCTACTGTTGCAGTAGTTTCTCC
CACCGGTTCTACAGCTACTTCTGGTTGAACATCGTAAACAGGCTCAGCAGCTACCTCTGGTTGTACCTCA
TAGCTAGGTTCAGCAACTTCTGGTGCTG
>NZ_LN868938.1(region:2792010-2792242)	unknown	11660(Singleton)
GACACCACCTGCACCCGAACCGGCGCCGGAACACGCGCCGGAGCCCGAACCCGCGCCCGCGCCGGAGCCC
GCACCAGCGCCCGAACCGGCACCCGCGCCCGAACCGGCACCACCGCAGGAGCCCACACCGGCACCCGAAC
CGGAGCCCACACCAGCACCCGAACCGGCACCCGCACCGGGGCCCACACCAGCACCCGACCCCGCACCAGC
ACCAGCACCAGCACCCGAACCGT
>NZ_LN831036.1(region:2322444-2322642)	STAR-like	cluster512
TCTATGTTGGGGCCCCGCCAACTTGCACATTATTGTATGCTGACTTTTGTCAGCTTCTGTGTTGGGGCCC
CGTTCCGCAACTTGCATTGTCTGTAGAATTTCTTTTTGAAATTCTCTATGTTGGGGCCCCGCCAACTTGC
ACATTATTGTATGCTGACTTTTCGTCAGCTTCTGTGTTGGGGCCCCGCCAATTTGTAAA
>NZ_CP004078.1(region:4214833-4214989)	unknown	6489(Singleton)
CCCGCTCTCCCTGCGGGATTCGCTTTACTGCGTAATACGGCGTATTACTCTCCATTCGTGCAGCGACCCG
CTCTCCCTTCGGGATTCGCTTTACTTCGTGCTTTGACGGGGTAATGCCTATACTTGTCGGCACCCGCTCT
CCCTTCGGGATTCGCTT
>NC_017803.1(region:7476237-7476417)	unknown	4699(Singleton)
ATCCGGCTCGATCCAGCTGGACTCGGCGGGGCTCAGTTCGGTTCAGCCCGACTCAATCCGACTCGGTCCA
ACTGGACTCGGCGGGGCTCAGTTCGGTTCAGCCCGACTCAATCCGACTCGGTCCAGCTGGGCTCGGCTGG
GCTCGGTCGGGCTTCATTCGGCTCGGTCCAGCTCGGCTGGG
>NC_009767.1(region:2245979-2246754)	Simple_repeat,Simple_repeat,Simple_repeat,Simple_repeat,Simple_repeat,Simple_repeat	cluster2684
GAGAGGTGAGAGGTGAGAGGCGCGAGGGTCCCGACAATGGCGTAGCGCGAGATTTATCTCGCATTTGTGG
AGAGGGGAGAGGCGAGAGGGGAGAGGCGAGAGGGGAGAGGCGAGAGGGGAGAGGCGAGAGGGGAGAGGCG
AGAGGGGAGAGGCGAGAGGGGAGGGGCGAGAGGTGAGAGGTGAGAGGTGAGAGGCGCGAGGCGCGAGGGT
CCCGACAATGGCGTAGCGCGAGATTTATCTCGCATTTGTGGAGAGGGGAGAGGCGAGAGGCGAGAGGGGA
GAGGCGAGAGGTCAGAGGTGAGAGGGGAGAGGGGAGAGGGGAGAGGTGAGAGGTGAGAGGCGAGAGGCGC
GAGGCGCCCGACAATGGCGTAGCGCGAGATTTATCTCGCATTTGTGGAGAGGTGAGAGGCGAGAGGCGAG
GGGCGAAAGGCGAGAGGCGCGAGGCGCGAGGCGCGAGGCGCGAGGCGCGAGGGTCCCGACAATGGCGTAG
CGCGAGATTTATCTCGCATTTGTGGAGAGGTGAGAGGCGCGAGGCGCGAGGCGCGAGGGTCCCGACAATG
GCGTAGCGCGAGATTTATCTCGCATTTGTGGAGAGGTGAGAGGCGCGAGGCGCGAGGCGCGAGGGTCCCG
ACAATGGCGTAGCGCGAGATTTATCTCGCATTTGTGGAGAGGTGAGAGGCGCGAGGCGCGAGGCGCGAGG
GTCCCGACAATGGCGTAGCGCGAGATTTATCTCGCATTTGTGGAGAGGTGAGAGGTGAGAGGTGAGAGGC
GCGAGG
>NC_014022.1(region:47968-48114)	unknown	cluster3922
TTTACTCTCTACAGTGGATAGTGAAGTCGATAATCACCACTTTACTCACTACAGTGGATACCGGATGCCA
CGGCAGCCGTTTTACTCACTACAGTGGTTATGACCCAGATACGCGCGCGGTGAGCTGGCTACTCACCGCA
GTGGTTG
>NZ_CP011774.1(region:2637286-2637590)	tandem	9030(Singleton)
AAAAAGGCCGCACCGGCCAAGAAAGCGGCTCCAGCTAAAAAAGTAGCCGCAGCCAAGAAACCCGCCGCTA
AAAAAGCAGCTCCAGCAAAGAAAGCCGCTCCTGCCAAAAAAGCAGTCGCAGCCAAAAAGCCAGCCGCTAA
AAAAGCAGCACCGGCCAAAAAAGCCGCTCCCGCCAAAAAAGTAGCAGCAGCCAAAAAGCCAGCCGCGAAA
AAGGCAGCACCGGCCAAAAAAGCCGTTGCAAAGAAAGCTGTAGCGAAAAAAGCCGCTCCCGCCAAAAAAG
CAGCACCGGCCAAAAAAGCCGCAGT
>NZ_CP009478.1(region:3649843-3650156)	Simple_repeat	cluster2382
CCGCCATTGCCGTGGCCGCCGTTGCCGCTGCCCACGCCGTTGGCTCCACCATTGCCGGCGCCGCCGCTAC
CGTTGCCGTTTCCGTGTCCGCCGCCGTTGCCATGGCCGCCGTTGCCGTGGCCGCTACCGTTGCCGTTGCC
GCCTCCATTGCCGCTACCGCTGCTGGTGCCGCCGCCGTTACCGTGACCGTTGCCGCCGCTGGTCCCGCCA
CCGCTGCTGCCGTTACCGTGACCACCGCCGTTGTTGCCGCCATTGCCGGTGCCGTTGCCGCTACCACCGC
CGTTGCCACCGCCACCGCCGTTGCCGTTGCCGCC
>NZ_CP010896.1(region:719477-719661)	tandem	8558(Singleton)
CCACCAGTACCTCCGCCAGTACCGCCACCGGTACCGCCACCAGTGCCGCCACCAGTACCTCCGCCAGTAC
CGCCACCAGTGCCTCCGCCAGTACCGCCACCAGTGCCTCCGCCAGTGCCTCCGCCAGTACCACCATCTGT
GCCACCGCCAGTACCGCCACCAGTGCCACCACCGGTTCCACCATC
>NZ_CP012871.1(region:1853849-1854336)	unknown	9713(Singleton)
GGCGGTAACGGTGGCGGCAACGGTGGTGGACACCACGGCGGCGGACACCACGGCGGCGGTAACCATGGCG
GCGGCAACGGCAACGGCGGCGGTGACCACGGTGGTGGTAACGGCGGCGGAAACCACGGTCATCACGGCGG
CGGCAATGGCGGCGGCAATAATGGCGGCGGTAACGGCAACGGCGGCGGTGACCACGGTGGTGGTAACGGC
GGCGGAAACCACGGCCATCACGGCGGCGGCAATGGCGGCGGCAATAATGGCGGCGGTAACGGCAACGGCG
GCGGCGACCACGGTGGTGGAAACGGTGGCGGAAACCACGGCCATCACGGCGGCGGCAATGGCGGCGGCAA
TAATGGCGGCGGTAACGGCAACGGCGGCGGCGACCACGGTGGCGGTAACGGCGGCGGTGACCACGATCAT
CATGGCGGCGGCCATCACGGCGGCGGTCAGGGTGGTGACGGGGATCACGGTCATCACGGCGGCGGTCA
>NC_000962.3(region:3932660-3933225)	unknown	cluster1275
CGGCTCCGGCGGGCAAGGCGGCACCGGCGGCGCGGGCGGCGCCGGTGGTGCTGGCGGTGTCGGCGCCGAC
AACCCCACCGGCATCGGCGGCACCGGCGGCACCGGCGGGAAAGGCGGCGCCGGCGGGGCCGGCGGGCAGG
GCGGTAGCAGCGGTGCCGGCGGCACCAACGGCTCTGGTGGCGCTGGCGGCACCGGCGGACAAGGCGGCGC
CGGGGGCGCTGGCGGGGCCGGCGCCGATAACCCCACCGGCATCGGCGGCGCCGGCGGCACCGGCGGCACC
GGCGGAGCGGCCGGAGCCGGCGGGGCCGGTGGCGCCATCGGTACCGGCGGCACCGGCGGCGCGGTGGGCA
GCGTCGGTAACGCCGGGATCGGCGGTACCGGCGGTACGGGTGGTGTCGGTGGTGCTGGTGGTGCAGGTGC
GGCTGCGGCCGCTGGCAGCAGCGCTACCGGTGGCGCCGGGTTCGCCGGCGGCGCCGGCGGAGAAGGCGGA
GCGGGCGGCAACAGCGGTGTGGGCGGCACCAACGGCTCCGGCGGCGCCGGCGGTGCAGGCGGCAAGGGCG
GCACCG
>NC_014171.1(region:1203416-1203721)	unknown	cluster1513
CCCCAGTCGGTCCAGTAGGTCCAGTAGCTCCAGTGTCACCAGTCGGCCCTGTAGGTCCAGTAGCCCCAGT
GTCACCAGTCGGCCCCGTAGGTCCAGTAGCCCCAGTGTCACCAGTCGGCCCCGTAGGTCCAGTAGCCCCA
GTGTCACCAGTCGGCCCCGTAGGTCCAGTAGCCCCAGTGTCACCAGTCGGCCCCGTAGGTCCAGTAGTCC
CAGTGCCACCAGTCGGCCCCGTAGGTCCAGTCGGCCCCGTAGGTCCAGTTGGTCCAGTTGGCCCGGTAGG
TACAGTCGGCCCTGTAGGTCCAGTCG
>NZ_CP016030.2(region:3062272-3062765)	tandem	10972(Singleton)
CCAGGCCCTAAAGGAGACCGAGGAGAGGCAGGGCCTCAGGGATTACCCGGACCGAAAGGAGACCAAGGGG
AAGCAGGACCTCAGGGATTACCAGGCCCGAAAGGAGACCAAGGGGAGGCAGGGCCGCAGGGATTACCAGG
CCCTAAAGGAGACCGAGGAGAGGCAGGACCTCAGGGATTACCAGGCCCGAAAGGAGACCAAGGGGAGGCA
GGGCCGCAGGGATTACCCGGCCCTAAAGGAGACCGAGGGGAAGCAGGACCGCAGGGATTACCAGGCCCTA
AAGGAGACCGAGGGGAAGCAGGACCTCAGGGATTACCAGGCCCTAAAGGAGACAAAGGAGAAACGGGAGC
AGTAGGTCCACAAGGTATGCCAGGCCCTAAAGGAGACCAAGGGGAAGCAGGACCTCAGGGATTACCAGGC
CCTAAAGGAGACAAAGGAGAAACGGGAGCAGTAGGTCCACAAGGTATGCCAGGACCTAAAGGCGAAGCAG
GAGA
>NZ_CP010905.1(region:822656-823272)	tandem	cluster3860
TTTTATAATATAATAAATACTGATTCTACAATATAATTAACACTACTTTTTATAATGTCATCAACACTGA
TTCTATAATATAATTAATACTACTTTTTTAAATATAATCAATACTGATTCCATAATATAATTAACACTAC
TTTTTTAAATATAATCAATACTGATTCTACAATATTATTAATACTACTTTTTATAATATAATCAACACTA
CTTTTTACAATATAATCAATACTGATTCTATAATATAATTAACACTACTTTTTAAATATAATCAATATCG
ATTCTATAATATTAACACTACTTTTTAAATATAATCAATATCGATTCTATAATATTAACACTACTTTTTA
TAATATAATCAATACTGATTCTATAATATAATTAACACTACTTTTTAAATATAATCAATACCGATTCTAT
AATATAATTAACACTACTTTTTAAATATAATCAATACCGATTCTATAATATTAACACTACTTTTTATAAT
ATAATCAATACTGATTCTATAATATAATTAACACTACTTTTTAAATATAATCAATACCGATTCTATAATA
TAATTAACACTACTTTTTAAATATAATCAATACCGATTCTATAATATTAACATTATT
>NZ_CP009524.1(region:1080502-1081223)	tandem	791(Singleton)
GAAACCCCGGAAACAGTAGTATATAATAAGTCAAAAACCGGAACTGGAACAAGTACCAAAATCCCGGAAA
CAGTAATAGATAATAAGTCAAAAACCGGAACTGGAACAAGTACAGAAACCCAGAAAACAGTAGTATACAA
TAAGTCAAAAACTGGAAGCGGGACAAGTACAGAAACCCAGAAAACAGTAGTAGATAATAAGTCAAAAACT
GGAAGCTGGACAAGTACCGAAACCCAGAAAACAGTAGTATATAATAAGTCAAAAACCGGAACTGGAACAA
GTACAGAAACCCCGGAAACAGTAATAGATAATAAGTCAAAAACCGGAACCGGAACAAGTACCGAAACCCC
GGAAACAGTAGTAGACAATAAGTCAAAGACTGGAACCGGAACAAGTACCGAAACCCCGGAAACAGTAATA
GATAATAAGTCAAAAACCGGAAGCGGAATAAGTACCGAAACCCCGGAAACAGTAATAGATAATAAGTCAA
AAACCGGAAGCGGAACAAGTACAGAAACTCAGGAAACAGTAATAGATAATAAGTCAAAAACCGGAAGCGG
AACAAGTACAGAAACTCAGGAAACAGTAATAGATAATAAGTCAAAAACAGGGGCAGAAGGAAGTGCCGAA
ACCCCGGAAACAGTAGTAGACAATAAGTCAAAAGCCGGAAGTGGAACAAGTACAGAAACTCAGGAAACAG
TAGAAGACACTGAGCAAGGGGC
>NZ_CP016190.1(region:4248821-4248956)	tandem	cluster3600
GGCGCGGCCTTCTTGGCCGGAGCCTTCTTGGCCGGGGCGGCCTTCTTGGCAGCAGCCTTCGCCGGCGCAG
CCTTCTTGGCCGGGGCAGCCTTTTTGGCGGGGGCCTTCTTGGCCGGGGCGGCCTTCTTGGCCGGAG
>NC_010002.1(region:2283811-2284366)	tandem	2078(Singleton)
GTCGGGTTGGTCGGATTGGTGGGGTCCGTGGGGTGGGTCGGATTGGTCGGGTTCGTAGGATCCGTGGGAT
GGGTCGGATTCGTCGGGTTCGTGGGATTGGTCGGGTTGGTGGGATCCGTGGGGTTGGTCGGGTTGGTCGG
GTTCGTAGGATTGGTCGGGTTGGTGGGATCCGTGGGGTTGGTCGGATTGGTGGGGTTAGTAGGGTTGGTC
GGGTTCGTGGGATCCGTGGGGTTGGTCGGATTGGTGGGGTTCGTAGGGTTGGTCGGGTTCGTGGGATCCG
TGGGGTTGGTCGGATTCGTCGGGTTGGTGGGCTCCGTGGGATTGGTCGGATTCGTCGGGTTTGTCGGGTT
CGTGGGGTTGGTCGGATCCGTGGGATTGGTCGGATTGGTCGGGTTCGTTGGGTTTGTTGGATTGGTGGGG
TTGGTCGGGTTCGTAGGATCCGTGGGATTGGTCGGATTCGTAGGATTGGTCGGATTTGTCGGGTTCGTGG
GATTGGTCGGATTCGTGGGGTCCGTCGGATTGGTCGGATTGGTGGGGTTTGTCGGGTTCGTGGGGT
>NZ_CP013680.1(region:1267177-1267535)	unknown	10075(Singleton)
GGAGCGGCCGGTTTCGCCGCGGCGGGCTTGGCTGCCGGCTTCTTCGCCGCAGGCTTTTTCGCAGCCGGCT
TGGCGGCAGGTTTCGCCGCGGGCTTGGCGGCGGTCGCAGCGGCCGGCTTGGCTGCCGGCTTCGCGGCAGG
CTTGGCTGCGGCAGGTTTCGCAGCAGGCTTCGCCGCGGCCTTGGCTGCCGGCTTGGCGGCCGCGGTTTTC
GCCGCGGTTTTTTTCGCCGCGGGTTTCGCCGCAGGCTTGGCGGCGGCCTTGGCTGCCGGTTTAGCTGCCG
GCTTGGCCGCTGCGGTTTTCGCCGCGGGCTTGGCAGCCGGTTTCGCCGCAGGCTTGGCCGCTGCCTTCGC
CGCCGGCTT
>NC_014814.1(region:3319419-3319854)	unknown	cluster737
CGCCCGGGGCGGGCGGGGTCACCACCGCGGTGTCGCCGACGGCCGGAACACCCGGTCCGCCCGGCGCAGG
CGGGGTCACCACACCGGCCTCGTCCACCACCGGGGCGCCGGGAGCGCCCGGGGCGGGCGGAGTCACCACA
CCGCCCTCACCACCGGTCGGAACACCCGGTCCACCCGGAGCGGGCGGGGTCACCACACCGGCTTCATCCA
CCACCGGCACGCCCGGAGCACCTGGAGCGGGCGGAGTCACCACACCCCCCTCACCACCGGTCGGAACACC
CGGTCCACCCGGCGCAGGCGGGGTCACCACACCGGCCTCATCCACCACCGGCACACCCGGAGCACCCGGG
ACGGGCGGCGGCACCGCGCCACCCAGCCCGCCGGCGGGCGGTGCGGGCGCGGGTGGTGCGGGCGGCGGGA
CGACACCGGCCTCACC
>NZ_AP012273.1(region:155388-155803)	unknown	6100(Singleton)
TCCAAAAAGAAGACCGCTAAGAAGAAGGCTGCTGTCTCCAAGAAAGCCGCCAGGAAAAAGATTGTGAAGA
AGGCAGCCAAGAAGAAAGTCGCCAAGAAAAAGGTTGCTAAAAAAGTGGCGAAGAAGAAGGTCGCCAAGAA
AAAGGTCGTGAAGAAGACCGCAAAGAAAGTGGCGAAGAAAAAGGTCGCCAAGAAGGCAGCGAAAAAGAAA
GTTGCCAAGAAAAAGGTTGTGAAAAAGGCGGCCAAGAAAAAAGTTGCCAAGAAAAAAGTTGTTAAGAAAA
AGCCGGCAAAGAGAGTTGCCAGGAAGGCAGCGAAGAAAAAAGTCGCCAAGAAAAAGGTCGTAAAGAAGGC
CGCCAAGAAAAAAGTTGTCAAGAAAAAGCCAACCAAGAAGGTTACGAAAAAGAAAGCCGTGAAGAA
>NZ_CP009746.1(region:65836-66077)	unknown	8081(Singleton)
AAGCTAAAAAAGAAGAAGCAATTAAGGAACAGCAAAAGAGCGAAGTAGAGAAAAAAGAAGCAGCACAAGT
ACAAGAAAAAAGTGATATGGCTAAAAAAGAGGAAGCAATAAAAGCAGGGCAAAAGAATGATACAGCGAAA
AAAGAAGTAACGCCACAAGTGCAAGAGAAGGAAGCTCTTGCAAAAAAAGAAGCAGCAATTAAGGCAGGGC
AAAAGAATGATGCAGCGAAACAGGAAGTAGCA
>NC_000921.1(region:946471-946674)	unknown	cluster1422
TTCAATCAAGGGACTTATAATTTTAGTAACAGCGCCACTTTAAGCTTCAATAACAGCAATTTCAATCAAG
GGACTTATCACTTTAACAGCGCCCAATCCACTTTTGAAAACAGCAATTTCAATCAAGGCACTTATAATTT
TAATGACAATACTAGCTTTAATAACGACACCTTCAATCAAGGCACTTATAATTTTAATAGCAGC
>NC_019973.1(region:3449891-3450262)	tandem	5324(Singleton)
CAGGCGGCAGGCCCGGTGTCAACGGGTCTTCTGCCGCAACCACCATTCCCGCGGCCTCGCTGCCGTTGCC
ACGGTGTCAACGGCTGATCTGTCGCAATCACTATTCCCGCGGCTTGCTGCCGTTGTCACGGTGTCAACGG
GTCTTCTGCCGCAACCACCATTCCCGCGGCCTCGCTGCCGTTGCCACGGTGTCAACGGCTGATCTGTCGC
AATCACTATTCCCGCGGCTTGCTGCCGTTGCCACGGCGTCAACGGGTCTTCTGCCGCAACCACCATTCCC
GCGGCCCCGCTGCCGTTGCCACGGCGTCAACGGGTCTGCTGCCGCAGTGCCTCTCCAGGCGGCTTGCTGC
CGTTGCCACGGCGTCAGCGCGT
>NZ_CP006704.1(region:1382884-1383119)	tandem	6598(Singleton)
ATCGCTGCTGCTGCTCTGGCTGCTTGCGGCAAGAAGGAAGAAGCTCCTGCTGCTCCCGCTCCTGCTGTGG
AAGCTCCTGCTGCTCCCGCTCCTGCTGCTGAAGCTCCTGCTGCTCCCGCCGCTGACGCTGCTGCTCCTGC
CGCTGACGCTCCTGCTGCCCCCGCCGCTGACGCTCCTGCTGCTCCTGCCGCTGACGCTCCTGCTGCTCCC
GCCGCTGAAGCTCCTGCTGCCAAGTA
>NZ_CP009438.1(region:5088732-5088898)	unknown	7853(Singleton)
GGACACCTGGGTGAGCACTCGGACGTGGGCAGGGGCGGGCGCCCGGGGTGAGCACTCGGCGGAGAACCGC
GGCGGGACACCTGGGTGAGCACTCGGGCGGAGGACCCCGGTGCGGCACCCGGGGAGCAAGGCGGGTGGGG
GCGGACGCCCGGGTGAGCAGTCGGGCG
>NZ_CP012692.1(region:844118-844273)	STAR-like	cluster582
TTGGGGCCCACACCCCAACTCGCATTGCCTGTAGAATTTCTTTTCGAAATTCTCTTTGTTGGGGCCCACA
CCCCAACTTGCATTGTCTGTAGAAATTGGAAATCCAATTTCTCTGTGTTGGGGCCCACACCCCAACTTGC
ATTGTCTGTAGAAATT
>NZ_CP013727.1(region:3567121-3567366)	unknown	cluster3862
CGGAGGCTATGGCGGCTACGGAGGCTACCCGGGGTACGGTTTTGGCGGCTACGGCGGCTACGGTGGCTAC
GGCGGCTTCGGAGGATATCCGGGATACGGTTTCGGCGGAGGCTACGGCTACCCGGGGTACGGTTTTGGCG
GTTACGGCGGTTACGGCGGTTACGGCGGTTTTGGCGGCTACGGCGGCTTCGGAGGATATCCGGGGTACGG
TTTTGGCGGCTATGGCGGAGGCTACGGCGGCTACCC
>NZ_CP016391.1(region:1947847-1948312)	tandem	cluster455
CTTCTGGTTTAGCCTCTGGCTTAACGTCTGGTTTAACTTCTGGCTTAGCCTCTGGTTTGGCCTCTGGCTT
AACGTCTGGTTTAACTTCTGGCTTAGCCTCTGGTCTGGCCTCTGGCTTAACGTCTGGTTTAATTTCTGGT
TTAGCCTCTGGTTTGGCTTCTGGCTTAGCCTCTGGTTTAACTTCTGGCTTAACGTCTGGCTTAACGTCTG
GTTTGGCCTCTGGCTTAACGTCTGGTTTAACTTCTGGCTTAACGTCTGGTTTGGCTTCTGGCTTAACGTC
TGGTTTGGCCTCTGGCTTAACGTCTGGTTTAACTTCTGGCTTAGCCTCTGGTTTGGCTTCTGGTTTGGCC
TCTGGTTTGGCTTCTGGTTTGGCCTCTGGTTTGGCTTCTGGCTTAGCTTCTGGCTTAACGTCTGGCTTAA
CATCTGGTTTGGCTTCTGGTTTAACTTCTGGCTTAGCTTCTGGTTT
>NZ_CP012041.1(region:2251246-2251664)	tandem	cluster2380
CTTCTTTGCGGCAGCCTTCTTCGCAGGCGCGGCCTTCTTCGCAGCAGCCTTCTTCGCCGGCGCGGCCTTC
TTCGCGGCAGCCTTCTTCGCCGGTGCGGCCTTCTTCGCGGCAACCTTCTTCGCCGCGACCTTCTTCACCG
CGACTTTCTTCGCAGCGGCCTTCTTCGCCGGCGCCTTCTTCGCGGCAACCTTCTTCGCCGCGACCTTCTT
CACCGCGACTTTCTTCGCAGCAGCCTTCTTCGCCGGCGCCTTCTTCGCGGCAACCTTCTTAGCTGCAACC
TTCTTCGCCGGCGCGGCCTTCTTCGCCGCAACCTTCTTCACCGCGACCTTCTTCGCGGCAACCTTCTTCA
CCGCTGCCTTCTTGGCCGGTGCAGCCTTCTTGGCGACGACCTTCTTCGCGGCAGCCTTCTTGGCTGCCG
>NC_004917.1(region:53324-54544)	tandem	1224(Singleton)
AATGTTAGCAGTATGAAAGGTATGTTTTACGAAGCCCAGTTTTTTAACCAACCCTTAGATAAATGGGATA
CAAGCAATGTTACAAATATGAGTGAAATGTTTTATTATGCCCGGTCTTTTAATCAACCATTAGAATCTTG
GAATGTATCCAATGTTAGAAATATGAGTGATATGTTTTATAGAGCCCAGTCTTTCAACCAACCCTTAGAT
AAATGGGACACAAGCAATGTTACAAATATGAGTGAAATGTTTCATAAAGCTTTATCATTTAATGAGCCTT
TAGAAAACTGGAATGTATCTAATGTTAGAAATATGAGTGGTATGTTTTATGGAGCTCAGTCTTTTAACCA
ACCCCTAGATAAATGGGACACAATCAATGTTACAAATATGAGTAAAATGTTTTATTATGCCCGGTCTTTT
AACCAACCTTTAGAAAGCTGGAATGTATCCAATGTTAGAGATATGGGCGGTATGTTTGGTGAAACAGATG
TATTTAACCAGCCATTAGATAAATGGGACACAAGCAATGTTACAAATATGAGTGACATGTTTTACAAAGC
TAAAAAATTTAATCAGCCTTTAGAAAGCTGGAATGTTTCTAATGTTGCAAATATGAGAAATATGTTTGGT
GAAACAGATGTATTTAATCAGCCATTAGATAAATGGGATACAAGCAATGTTACAAATATGAGTGAAATGT
TTGATAAGGCTAAAAAATTTAATCAGCCTTTAGAAAGCTGGAATGTATCTAATGTTAGAAATATGAGTGG
TATGTTTTATGGAGCTCAGTCTTTTAACCAACCCCTAGATAAATGGGACACAATCAATGTTACAAATATG
AGTAAAATGTTTTATTATGCCCGGTCTTTTAACCAACCTTTAGAAAGCTGGAATGTATCCAATGTTAGAG
ATATGGGCGGTATGTTTGGTGAAACAGATGTATTTAACCAGCCATTAGATAAATGGGACACAAGCAATGT
TACAAATATGAGTGACATGTTTTACAAAGCTAAAAAATTTAATCAGCCTTTAGAAAGCTGGAATGTTTCT
AATGTTGCAAATATGAGAAATATGTTTGGTGAAACAGATGTATTTAATCAGCCATTAGATAAATGGGATA
CAAGCAATGTTACAAATATGAGTGAAATGTTTGATAAGGCTAAAAAATTTAATCAGCCTTTAGAAAGCTG
GAATGTATCTAATGTTAGAAATATGTATGGT
>NZ_CP014931.1(region:30-184)	short	10603(Singleton)
TGCACTTTTTGCAGTTCCGCTTGTAGCAAGGGTTTGCGAGGCGTTGTCAACGGACTTATGCGGAACTGCA
CTTTTTGCAGTTCCGCTTGTAGCAAGGGTTTCAACGGTCTCTCGCGGAACTGCACTTTTTGCAGTTCCGC
TTGTAGCAAGGGTTT
>NZ_CP009799.1(region:1520521-1520693)	unknown	cluster2368
TCGCTGTCCACCTCGACGTCGACCGGCCTCTCATCCGCAACCAGCGCGATCGGTTCGCTGTCCACCGGCC
TGAGCTCGACCGACAGCACGGTAACGTCGCTGTCCACCTCCACGTCGACGGGTCTGTCGACGGCCACCAG
CTCGATCACGTCGCTGTCCACCTCGACGTCGAC
>NZ_CP015098.1(region:5070528-5070947)	tandem	10689(Singleton)
GGGCCTGGCCGCCCGGGCCGCCGAGGGTGCCGCGTGCGCCGGGCGGCCGGGGGTGTCGTGTCCGCCGGGC
CGCCGGGGGTGCCGCGGGCGCCGGGCGGCCGGGGGTGTCGTGTCCGCCGGGCCGCCGGGGGTGCCGCGTG
CGCCGGGCGGCCGGGGGTGTCGTGTCCGCCGGGCCGCCGGGGGTGCCGCGTGCGCCGGGCGGCCGGGGGT
GCCGTGTCCGCCGGGCCGCCGGGGGTGCCGCGTGCGCCGGGCGGCCGGTGTCCGCCGGGCCGCCGGGGGC
GTGCGCCGTGTCGTGTCCGCCGGGCCGCCGGGGGTGCCGCGTGCGCCGGGCGGCCGGGGGTGCCGCGTGC
GCCGGGCCGCCGGGGGTGCCGTGTCCGCCGGGCGGCCGGGGGTGCCGTGTCCGCCGGGCCGCCGAGGGTG
>NC_014734.1(region:223908-225657)	unknown	3427(Singleton)
GTAGTGTTACCCTTCAATTTTGGGATAATCCACAAGAGAAAAACATGTGGGTATGTGCATGTCCTTGTTT
TAGTTCCCTTCAATTTTGGGATAATCCACAAGTATTACTGCTGCAATGCAGATTGGCGTATGTTGTAGTT
CCCTTCAATTTTGGGATAATCCACAAGTATTACTGCTGCAATGCAGATTGGCGTATGTTGTAGTTCCCTT
CAATTTTGGGATAATCCACAAGGAAAACGAAAATTATAACTTCAATAAATTCGTTGTAGTTCCCTTTAAT
TTTGGGATAATCCACAAGAGTAAAACCGTACAATGGAGAAGATAACGTGATGTAGTTCCCTTCAATTTTG
GGATAGTCCACAAGAGCGGTGCGGATTTGAGCGATGCGAATTTGGTTGTAGTTCCCTTCAATATTGGGAT
AATCCACAAGGAATTAGGATTATGAGTTTATATAGTTTGAGTTGTAGTTCCCTTCAATATTGGGATAATT
CACAAGTAAACATTAAAACAATAAACGGAAGTTCGAGTTGTAGTTCCCTTCAATTTTGGGATAATCCATA
AGAAAGCAAAAATGAACACAAAACAATTTGAAGTTTTAGTTCCCTTCGATTTTGGGATAATCCACAAGTA
CAGCAGTAAGCGGAAACACTCAGGCAATGTTGTAGTTCCCTTCAATTTTGGGATAATCCACAAGGCCGTA
AAAAATCCACACAACGATAAGATGGTTTTAGTTCCCTTCAATTTTGGGATAATCCATAAGCTCTTACTGG
CTGGTGCCGGGCTTGCTGCAGTTGTAGTTCCCTTCAATTTTGGGATTATCCACAAGAGAAAGAGTGATGA
ACGACGAGCAGGATATGTTGTAGTTCCCTTCAATTTTGGGATTATCCACAAGTTACACCTGATCAATGGA
AATTGCTTAGTGGTTGTAGTTCCCTTCAATTTTGGGATAATCCACAAGTGTGATTAATGATATTACCGTA
GCTAACGGGTTGTAGTTCCCTTCATTATTGGGATAGTCCACAAGAAAACAACCTGCATGGATAAATTATA
TGACGTTCTAGCTCCCTTCAATTTTGGGATAATCCACAAGTAAAAACATATTTGCTGAAGACTATGGAAG
GTTGTAGTTCCCTTCAATATTGGGATAATCCACAAGTGCTATTCGGAATAGATTTTTACCCCACCAGTTG
TAGTTCCCTTCAATTTTGGGATAATTCACAAGTGGGATTATGAAATAACCGATTATAAACTAGTTGTAGT
TCCCTTCAATTTTGGGATAATTCACAAGAGAAATCAAAAATTGATTCTTCAGTAGCTTGTTGTAGTTCCC
TTCAATTTTGGGATAATTCACAAGCGAATCCTAATGGTTATATTACTGCTTCATGTTGTAGTTCCCTTCA
ATTTTGGGATAATTCACAAGTAAATTGAAAATTTCTGGACAAGCTCCAGTGTTGTAGTTCCCTTCAATAT
TGGGATAATCCACAAGAAACGAATCACAGAACATGTGAACCTGGTAGTTGTAGTTCCCTTCAATTTTGGG
ATAATCCACAAGAGATGATAACGTAGGCAACATCCCTGATAAGTTTTAGTTCCCTTCAATTTTGGGATAA
TCCACAAGCGTTATTCAGGAGAGAGTTTCAAAGAGTATGTTTTAGTTCCCTTCAATATTGGGATAATCCA
CAAGTAAAACATTGGCTAATAACAGAACTAGGGCGTTTTAGTTCCCTTCAATATTGGGATAATCCACAAG
>NC_016860.1(region:2337481-2338051)	tandem	cluster522
CGGCAGGCGGGTCAGCTGGTTACGATAGACCGACAGCGACAGTAGTCCTGACGGCAGCATCGGCAGGCTG
GTCAGCCGGTTACCAGATACCATCAGCTCCTTCAGTTCTGACGGCAGCACCGGCAGACTGGTCAGCCGGT
TACCAGATACAATCAGCTCCTTCAGTCCTGACGGCAACGCCGGCAGGCTGGTCAGCCGATTATTATAGGC
CCACAGCTTATATAATTCTGACGGCAGCGTCGGCAGGCTGGCCAGTTGGTTATCAGATACCGACAGCTCC
TGTAGCCCTGACGGCAACATCGGCAGGCTGGTCAGCTGGTTATTATAGGCCCACAGCTTACATAATTCTG
ACGGCAGCGCCGGCAGGCTGGCCAGTTGGTTATCAGATACCGACAGCTCCTGTAGCCCTGGCGGCAACAC
CGGCAGGCTGGTCAGTTGATTACCAAAGATCCACAGCTTACATAGTCCTGACGGCAGCGCCGGCAGGTGG
GTCAGCGGGTTACTAAAGATCGACAGTTCCAGTAGTCCTGGCGGCAGCACCGGCAGGCTAGTCAGCTGGT
TACCAGAGACC
>NC_014318.1(region:9393557-9393693)	unknown	cluster3997
CCGGGCGGCGGGCCCTGCGGGTGCCTGCCCTGGTGCGGCGGCGGGTAGCCGTACCCCGGGGGCGGGCCCT
GCGGCGGCATCCCGGGCGGCGGGCCTTGTTGCTGGGGGTAGCCGTAACCGGGCGGCGGACCCTGCGG
>NC_009767.1(region:1541173-1542801)	Simple_repeat,Simple_repeat,Simple_repeat,Simple_repeat,Simple_repeat,Simple_repeat	cluster2684
GAGAGGGGAGAGGCGAGAGGCGAGAGGTGAAAGGTGCGAGGCGAGAGGCAAGCGGGTCAATGGCGTAGCG
CGAGATTTATCTCGCATGTGTGGAGAGGTGAGAGGCAAGAGATGCGAGGTGCGAGGTGAGAGGCGAGAGG
CGAGAGGTGAGAGGTGCGAGGCGAGAGGCAAGCGGGTCAATGGCGTAGCGCGAGATTTATCTCGCATGTG
TGGAGAGGTGAGAGGCAAGAGGTGCGAGGTGAGAGGTGAGAGGCGCGAGGCGAGAGGTGAGAGGCGAGAG
GCGAGAGGTGAGAGGTGAGAGGCGAGAGGCAAGCGGGTCAATGGCGTAGCGCGAGATTTATCTCGCATGT
GTGGAGAGGTGAGAGGCAAGAGGTGAGAGGTGAGAGGTGAGAGGCGCGAGGCGAGAGGTGAGAGGCGTGA
GGCAAGGGCGTAGGGCGTAGGGCGTAGGGCGAGATTTATCTCGCATTTGTGGAGAGGCGCAAGGGGTGAG
GCGAGAGGGGTGAGGGGTAAGACGCGAGGCGCGAGGCGAGCGGCGCGAGGGGAGAGGCGTGAGGCAAGGG
CGTAGGGCGTAGGGCGAGATTTATCTCGCATGTGTGGAGAGGTGAGAGGCAAGAGGGGAGAGGCGAGAGG
CGAGAGGTGCGAGGTGAGAGGTGAGAGGCGAGAGGCGAGAGGTGAGAGGTGCGAGGCGAGAGGCAAGCGG
GTCAATGGCGTAGCGCGAGATTTATCTCGCATGTGTGGAGAGGTGAGAGGCAAGAGGTGAGAGGTGAGAG
GTGAGAGGCGCGAGGTGAGAGGTGAGAGGCGAGAGGCGAGAGGTGAGAGGTGCGAGGCGAGAGGCAAGCG
GGTCAATGGCGTAGCGCGAGATTTATCTCGCATGTGTGGAGAGGTGAGAGGCAAGAGGTGCGAGGTGAGA
GGTGAGAGGCGCGAGGCGAGAGGTGAGAGGCATGAGGCAAGGGCGTAGGGCGTAGGGCGAGATTTATCTC
GCATGTGTGGAGAGGTGAGAGGCAAGAGGGGAGAGGCGAGAGGCGAGAGGTGCGAGGTGAGAGGTGAGAG
GCGAGAGGCGAGAGGTGAGAGGTGCGAGGCGAGAGGCAAGCGGGTCAATGGCGTAGCGCGAGATTTATCT
CGCATGTGTGGAGAGGTGAGAGGCAAGAGGTGCGAGGTGAGAGGTGAGAGGCGCGAGGCGAGAGGTGAGA
GGCATGAGGCAAGGGCGTAGGGCGTAGGGCGAGATTTATCTCGCATTTGTGGAGAGGCGCAAGGGGTGAG
GCGAGAGGGGTGAGGGGTAAGACGCGAGGCGCGAGGCGAGCGGCGCGAGGGGAGAGGCGGGAGGCGTGAG
GCAAGGGCGTAGGGCGAGATTTATCTCGCATTTGTGGAGAGGCGCAAGGGGTGAGGCGAGAGGGGTGAGG
GGTAAGACGCGAGGCGCGAGGCGAGAGGTGAGAGGCGTGAGGCAAGGGCGTAGGGCGTAGGGCGAGATTT
ATCTCGCATTTGTGGAGAGGCGCAAGGGGTGAGGCGAGAGGGGTGAGGGGTAAGACGCGAGGCGGGAGGC
GCGAGGGGAGAGGGATGAGGCGTGAGGCAAGGGCGTAGGGCGAGATTTATCTCGCATTTGTGTGGAGAGG
AGAGGCGAGAGGCGAGAGG
>NC_004369.1(region:2414677-2415055)	tandem	1198(Singleton)
CAGGACAGATGTTGTCCTGTGAGCACTGGGTTGCTCCCAGGACAACAGATCAGTCACTTTAGGGCCTGTT
CTCAACCGGACGACCCACACCTGTTGTCCTGTGAGCACGAGATTGCTCACATACCAACAAACCGCCCCCT
CCAGCACCACTTTCCATGCCCCGCAGCCCCACCTGTTGTCCTGTGCGCACCAGGTTGCTCACAGACCAAC
AGATCAGCCACTTTAGGGCCTGTTCTCAACCGGACGACCCCCACCTGTTGTTCTGTGAGCACGAGATTGC
TCACATACCAACAAAACGCACCCTCCAGCACCACTTTCCATGCCCCGCAGCCCCACCTGTTGTCCTGTGC
GCACCAGGCTGCTCACAGACCAACAGTTG
>NZ_CP009755.1(region:795615-795995)	unknown	8092(Singleton)
CCCCGACGCCCGAGCCGACGGCTGGCCCCACGACCGCCCCGTCTCCCGGACCTTCGGCGGAGCCGACGAC
TCCGGCGACCGGCGAGCCGACGACGCCGGCGAGCAGTGACCCGAGCAGCGGTTCGACCCCCTCGTCGACG
GCCGACCCGACCGACCCGCCGACGGCGGAGCCGACCGTCTCGCCGACGGCCGACCCGACCGACCCGCCGA
CGCCTGACCCGACCGCAGAGCCGACCGCCTCGCCGACGTCCGACCCGACGGGGGAGACCACCCCCGATCC
GACGTCGGAACCGACCGCTGCACCGACGTCCGACCCGACGGGGGAGCCCACCCCCGGGCCGACGTCGGAA
CCGACCGCAGCGCCGACGTCGGATCCGACCG
>NZ_CP016819.1(region:4472547-4472890)	tandem	cluster2856
CTTCGCCGCGGTGGTCTTCTTCGCCGCGGTCGACTTGGTGGCGGCGGTCTTCTTCGCCGGAGTCGACTTG
GCCGCCGTGGTCTTCTTCGCCGCGGTGGTCTTCTTCGCCGCGGTCGACTTGGTGGCGGCGGTCTTCTTCG
CCGGAGTCGACTTGGCCGCCGTGGTCTTCTTCGCCGCGGTGGTCTTCTTCGCCGGAGTCGACTTGGTGGC
GGTGGTCTTCTTCGCCGCGGTGGTCTTCTTCGCCGCGGTGGTCTTCTTCGCCGCGGTCGACTTGGTCGCC
GTGGTCTTCTTCGCCGCCGTGGTCTTCTTCGCCGCCTTCTTCGCTGCCGCGGTTTTCTTGGCCG
>NZ_CP015081.1(region:2452151-2452434)	tandem	10686(Singleton)
ACGGTCTTCGCGCGGACGGAAGCCACCCTGGCCGCCGCGATCTCCTCCACGGTCGCCGCCGAAGCTGCGC
TCGCCACGGTCCTCGCGGGGGCGGAACCCACCACGATCACGGTCGCCACCGAAGCCACCACGGTCTTCGC
GCGGACGGAAGCCACCGCGGTCTCCTCCACGATCGCCGCCGAAGCTGCGCTCGCCACGGTCTTCACGGGG
GCGGAAGCCGCCGCGATCACGGTCGCCGCCGAAGCCGCCACGGTCTTCGCGCGGACGGAAGCCGCCGCGG
TCTC
>NZ_CP017107.1(region:1181346-1185268)	tandem	11402(Singleton)
AGGAAGAAACACCAGTGGATCCAAGTGAGCCAGGCAAAGAGCCGGAAACTCCAGTGGGCCCAAGTGAACC
AGGCAAAGAGCCAGAAACTCCAGTGGATCCAAGTGAACCAGGCAAAGAGCCAGAAACACCAGTGGATCCA
AGTGAACCAGGCAAAGAGCCGGAAACACCAGTGGATCCAAGTGAACCAGGCAAAGAGCCAGAAACTCCAG
TGGATCCAAGTGAACCAGGCAAAGAACCGGAAACACCAGTGGCCCCAAGTGAGCCAGGCAAAGAGCCGGA
AACACCAGTGGACCCAAGTGAACCGGGCAAAGAACCGGAAACTCCAGTGAACCCAAGTGAGCCAGGCAAA
GAGCCGGAAACACCAGTGGATCCAAGTGAGCCAGGCAAAGAACCGGAAACCCCAGTGGGCCCAAGTGAGC
CAGGCAAAGAGCCGGAAACACCAGTGGATCCAAGTGAACCAGGTAAAGAGCCAGAAACTCCAGTAGATCC
AAGTGAACCAGGCAAAGAACCGGAAACTCCAGTGGATCCAAGTGAGCCAGGCAAAGAGCCAGAAACTCCA
GTGGATCCAAGTGAATCGGGCAAAGAACCAGAAACACCAGTGGATCCAAGTGAGCCAGGAAAAGAACCGG
AAAACCCAGTGGATCCAAGTGAGCCAGGAAAAGAACCGGAAACTCCAGTGGGCCCAAGTGAACCGGGCAA
AGAACCGGAAACTCCAGTGAACCCAAGTGAGCCAGGAAAAGAGCCGGAAACACCAGTGGATCCAAGTGAA
CCAGGAAAAGAACCGGAAACTCCAGTGGACCCAAGTGAACCGGGCAAAGAGCCGGAAACACCAGTGGATC
CAAGTGAACCAGGAAAAGAACCGGAAACGCCAGTAGATCCAAGTGAACCGGGCAAAGAGCCGGAAACACC
AGTGGATCCAAGTGAATCAGGTAAAGAGCCCGAAACCCCAGTAGATCCAAGTGAACCAGGCAAAGAGCCA
GAAACCCCAGTGGACCCAAGTGAACCGGAAACCCCAGTAGACCCAAGTGAGCCAGGCAAAGAGCCGGAAA
TTCCAGTGGGCCCAAGTAAACCGGAAACCCCAGTAGACCCAAGTGAGCCAGGCAAAGAGCCAGAAACCCC
AGTGGATCCAAGTGAACCGGGAAAAGAACCGGAAACACCAGTAGATCCAAGTGAACCAGGAAAAGAACCG
GAAACACCAGTGGATCCAAGCAAACCGGGTAAAGAGCCGGAAACTCCAGTGGATCCAAGTGAACCGGGCA
AAGAACCAGAAACCCCAGTGGATCCAAGCGAACCGGGTAAAGAGCCGGAAATTCCAGTGGATCCAAGTGA
ACCGGGCAAAGAACCGGAAACACCAGTAGATCCAAGTGAATCAGGTAAAGAGCCAGAAACCCTAGTGGAT
CCAAGTGAACCAGGAAAAGAACCGGAAACTCCAGTGGACCCAAGTGAACCGGGCAAAGAGCCGGAAACAC
CAGTGGATCCAAGCGAACCGGGTAAAGAGCTGGAAATTACAGTGGATCCAAGTGAACCAGGAAAAGAACC
GGAAACTCCAGTGGGCCCAAGTGAACCGGGAAAAGAACCGGAAACACCAGTGAACCCAAGTGAGCCAGGC
AAAGAGCCAGAAACCCCAGTGGATCCAAGCAAACCGGGAAAAGAACCAGAAACACCAGTAGATCCAAGTG
AACCAGGAAAAGAACCAGAAACCCCAGTGGATCCAAGCGAACCGGGTAAAGAGCTGGAAATTACAGTGGA
TCCAAGTGAACCGGGCAAAGAACCGGAAACACCAGTAGATCCAAGTGAATCAGGTAAAGAGCCCGAAACC
CCAGTGGATCCAAGTGAACCAGGCAAAGAACCGGAAACTCCAGTGGGCCCAAGTGAGCCAGGAAAAGAGC
CCGAAACACCAGTAGATCCAAGTGAACCAGGAAAAGAACCGGAAACTCCAGTGGGCCCAAGTGAGCCAGG
AAAAGAGCCCGAAACACCAGTAGATCCAAGTGAACCGGGAAAAGAACCAGAAACTCCAGTGGATCCAAGT
GAATCAGGCAAAGAACCAGAAACCCCAGTGGATCCAAGCGAACCGGGTAAAGAGCCGGAAACTCCAGTGG
ATCCAAGTGAGCCAGGAAAAGAACCGGAAACTCCAGTGGCCCCAAGTGAACCAGTTAAAGAGCCCGAAAC
CCCAGTGGATCCAAGTGAGCCAGGCAAAGAGCCGGAAACTCCAGTGGATCCAAGTGAACCAGTTAAAGAG
CCCGAAACCCCAGTGAATCCAAGTGAACCAGGCAAAGAACCGGAAACTCCAGTGGACCCAAGTGAGCCAG
GCAAAGAGCCCGAAACACCAGTGGATCCAAGTGAACCAGGCAAAGAACCGGAAACTCCAGTGAATCCAAG
TGAACCAGGTAAAGAGCCCGAAACACCAATAGATCCAAGTGAACCAGGTAAAGAACCGGAAACACCAGTA
GATCCAAGTGAGCCAGGAAAAGAACCGGAAACACCAGTGGATCCAAGCGAACCGGGAAAAGAACCGGAAA
CACCAGTAGATCCAAGTGAGCCAGGAAAAGAACCGGAAACTCCAGTGGATCCAAGCGAACCGGGCAAAGA
ACCAGAAACCCCAGTAGATCCAAGTGAACCAGGCAAAGAACCGGAAACCCCAGTGGATCCAAGTGAACCA
GGTAAAGAGCCCGAAACCCCAGTGGATCCAAGTGAACCAGGAAAAGAACCGGAAACTCCAGTGAATCCAA
GTGAGCCAGGAAAAGAACCAGAAACCCCAGTGGATCCAAGTGAGCCAGGAAAAGAACCAGAAACCCCAGT
GGATTCAAGTGAGCCAGGAAAAGAACCGGAAACTCCAGTGGGCCCAAGTGAACCGGGCAAAGAACCGGAA
ACACCAGTGAACCCAAGTGAGCCAGGCAAAGAGCCCGAAACCCCAGTGGATCCAAGTGAACCGGGAAAAG
AACCGGAAACACCAGTAGATCCAAGTGAACCAGGAAAAGAACCGGAAACACCAGTGGATCCAAGCGAACC
GGGTAAAGGGCCGGAAACTCCAGTGGATCCAAGTGAACCGGGAAAAGAACCAGAAACCCCAGTGAATCCA
AGTGAGCCAGGAAAAGAACCAGAAACCCCAGTGGATTCAAGTGAGCCAGGAAAAGAACCGGAAACTCCAG
TGGGCCCAAGTGAACCGGGCAAAGAACCGGAAACACCAGTGAACCCAAGTGAGCCAGGCAAAGAGCCCGA
AACCCCAGTGGATCCAAGTGAACCGGGAAAAGAACCGGAAACACCAGTAGATCCAAGTGAACCAGGAAAA
GAACCGGAAACCCCAGTGGATCCAAGCGAACCGGGAAAAGGGCCGGAAACTCCAGTGGATCCAAGTGAAC
CGGGAAAAGAACCAGAAACCCCAGTGAATCCAAGTGAGCCAGGAAAAGAACCAGAAACCCCAGTGGATCC
AAGTGAGCCAGGAAAAGAACCAGAAACCCCAGTGGATCCAAGTGAGCCAGGAAAAGAACCGGAAACTCCA
GTGGGCCCAAGTGAACCAGGAAAAGAACCAGAAACACCAGTAGATCCAAGTGAACCGGGTAAAGAGCCAG
AAACCCCAGTGGATTCAAGTGAGCCAGGAAAAGAACCGGAAACTCCAGTGAGCCCAAGTGAACCGGGAAA
AGAACCGGAAACTCCAGTGAACCCAAGTGAGCCAGGAAAAGAACCAGAAACCCCAGTGGATCCAAGCGAA
CCGGGAAAAGAACCGGAAACTCCAGTGGATCCAAGTGAATCAGGCAAAGAGCCAGAAACCCCAGTGGATC
CAAGCGAACCGGGTAAAGAGCCAGAAACCCCAGTGGATTCAAGTGAGCCAGGAAAAGAGCCGGAAACCCC
AGTGGATTCAAGTGAGCTAGGCAAAGAGCCGGAAACACCAGTAGATCCAAGTGAGCCAGGAAAAGAACCA
GAA
>NZ_CP015500.1(region:3358255-3358841)	tandem	cluster36
GGCTGATACGGCTGCGGCGCGGGCTGGCCGGCATGCGGATCGTAAGCTGGCTGCTGATAGGTCTGAGGCG
CAGGCTGACCGGCATAGGGATCGTAAGTTGGCTGCTGATACGGCGCTGGCTCAGACTGATAGGCCTGCGG
CGCAGGTTGACCGGCATACGGATCGTAAGCCGGCTGCTGATACGGCGCTGGCTCAGGCTGATAGGCCTGC
GGTGCAGGTTGACCGGCATGCGGATCGTAAGCCGGCTGCTGATACGGCGCTGGCTCCGGCTGATAGACCT
GCGGCGCAGGTTGACCGGCACGCGGATCGTAAGCCGGCTGCTGATACGGCGCTGGCTCAGGCTGATAGGC
CTGCGGCGCAGGTTGACCGGCATACGGATCGTAAGCCGGCTGCTGATACGGCGCTGGCTCAGGCTGATAG
GCCTGCGGCGCAGGTTGACCGGCACGCGGATCGTAAACCGGCTGTTGATACGGCGCTGGCTCAGGCTGAT
ACGCCTGCGGTGCGGTTTGCCCCGCTGGCGGCTGATAAGCAGCCTGCTGGAACGGAGCGGGTTCAGGCTG
ATAGGCCTGCTGCGGCGGATAGCTGGC
>NZ_CP011348.1(region:930461-930681)	tandem	cluster1342
CCCTGGCGAAAATAAAACACCTGGGGAAAATAAAACACCTGGCGAAAATAAAACACCTGGGGAAAATAAA
ACACCTGGCGAAAATAAAACACCTGGGGAAAATAAAACACCTGGGGAAAACAAAAAACCTGAGGAAAATA
AAACACCTGGGGAAAACAAAAAACCTGAGGGAGAAAAGAAACCTGAAGCTGAGGAAAATAAAACACCTGG
TGAAAATACAG
>NC_015125.1(region:1204711-1204831)	short	3516(Singleton)
GCGGCTTCGACGGGCTCAGTCACCCGGGGCGGGTGCGCGGGGCGCGGGGCCGAGGGGGCTTCGACGGGCT
CAGCCACCCCAGGCGCGCGGGGCCGAGGGGGCTTCGACGAGCTCAGCCACC
>NZ_CP009280.1(region:7447802-7447956)	tandem	7704(Singleton)
TCCGCTCTGCTTACCGCTCCACCCTTCGCTCCACCCTCCGCTTCACCACTGGCTATGTTCTCCTGCTCCG
CTCTGCTTACCGTTCCATCCTTCGCTCCACCGCTGGCTATGTTCTCCTGCTCCGCTCTGCTTACCGTTCC
ATCCTTCGCTCCACC
>NC_019779.1(region:1246224-1246555)	tandem	5253(Singleton)
GCCTTCACCGCCTTCAGAGCCTTCACCGCCTTCAGCACCTTCACCGCCTTCAGAGCCTTCACCACCTTCA
GCACCTTCACCGCCTTCAGAGCCTTCACCACCTTCAGCACCTTCACCGCCTTCAGAGCCTTCACCGCCTT
CAGAGCCTTCACCGCCTTCAGAGCCTTCACCGCCATAGGGATCATAAGGAGTAAAGCCTTCACCGCCTTC
AGAGCCTTCACCGCCTTCAGAGCCTTCACCACCCTCAGAGCCTTCACCACCTTCAGAGCCTTCACCACCA
TAGGGATCATAAGGAGTAAAGCCTTCACCGCCTTCACTACTTTCACCACCCT
>NZ_CP006694.1(region:2021398-2021690)	tandem	6594(Singleton)
TGCCCACCACCTCCGGGAGAAGACGCTCCACCTTGACCTCCACCTCCGGGAGAAGACGCTCCACCTTGAC
CTCCACCTCCGGGAGAAGACGCTCCACCTTGACCTCCACCTCCGGGAGAAGACGCTCCACCTTGACCTCC
ACCTCCGGGAGAAGACGCTCCACCTTGACCACCTCCTCCGAAAGAAGGCGCTCCACCTTGCCCCCCACCT
CCGGGAGAAGGCGTTCCACTTTGGCCCCCACCTCCAGTTCCACCTTGATCTCCGCCTCCGGGAGAAGGCG
CTCCGCCAGCAAA
>NZ_CP014989.1(region:39315-39449)	tandem	10668(Singleton)
TGCGGGTGCACCGATCCTCCCCGGGGTAGGGCGTTTCCGCGGCGGGTATGCCTGCGGCTGCACCGATCCT
CCCCGGGGAAGGGGGGTCGCGCGGTGAGGATGGGTGCGGCTGCACCGATCCTCCCCGGGGAAGGG
>NC_017586.1(region:3564008-3564386)	tandem	4596(Singleton)
CCGCCGTGACGACCGTCGCCCGTTCGACCGTGACCGTCGTGACGACCGTCGTCCCTTCGACCGCGACCGC
CGTGACGACCGCCCGTCGTTCAGCCGGGACCGGGACCGGGACCGCCGTGACGACCGTCGTGACGACCGCC
GTCCGTTCGACCGTGACCGTCGTGACGACCGTCGTCCCTTCGACCGCGACCGCCGTGACGACCGCCCGTC
GTTCAACCGGGACCGGGACCGGGACCGCCGTGACGACCGTCGTGACGACCGCCGTCCGTTCGACCGCGAG
CGCCGTGACGACCGTCCGTCCTTCAACCGCGATCGGCGTGAACACCGCGGCAGCGACCGTCCGTTCAACC
GTGACCGTCGTGACGAGCGTCCGGCCTTC
>NC_012490.1(region:3337988-3338328)	unknown	cluster1316
TGGTATCCGCCCGAAGAGCGGTTGCCCTGGTAACCCGTCGACGGGCGGCTGTCGCGGTCTCCGTAGGCCG
GACGGCTGTCACGGTTGCCCTGGTAACCACCGCTGGAGCGATCACCCTGGTATCCACCGGAAGAGCGGTT
GCCCTGGTAACCGCCGCGGCTCTCGCCGTCGCGGCTTCCCTGGTAGCCACTGGAAGAGCGGTTGCCCTGG
TATCCGGTCGAGGGGCGGCTGTCGCGGTTGCCCTGGTATCCGCCGCTGGAGCGGTCACCCTGGTATCCGC
CGCGGCTCTCGCCGTCACGGTTGCCCTGGTAGCCACCGGAAGAGCGGTTGCCCTGGTATCC
>NZ_CP014643.1(region:712603-713147)	tandem	10459(Singleton)
TTATTTTTATTGCCGTTACCATTACCATTGCCGTTGCCGTTGCCGTTGCCGTTGCCGTTGCCGTTGCCGT
TGCCGTTGCCGTTGCCGTTGCCGTTGCCGTTGCCGTTACCGTTACCATTGCCGTTACCGTTACCATTGCC
GTTACCGTTACCATTGCCGTTACCGTTACCATTGCCGTTACCGTTACCATTGCCGTTACCGTTACCGTTA
CCGTTACCATTACCATTACCGTTACCATTACCGTTACCATTGCCGTTACCATTGCCATTGCCATTACCAT
TACCATTACCATTACCATTACCATTACCATTGCCGTTACCATTGCCGTTACCATTGCCGTTACCATTGCC
ATTACCATTACCATTACCATTACCATTACCATTGCCATTGCCATTGCCATTGCCATTGCCATTGCCATTG
CCATTGCCATTACCATTACCATTGCCATTGCCATTGCCATTGCCATTGCCATTGCCATTGCCATTGCCAT
TGCCGTTGCCGTTACCATTGCCATTGCCGTTACCATTGCCATTGCCATTGCCATT
>NC_014540.1(region:2360069-2360376)	unknown	3349(Singleton)
ACGACGATCAACAGCGGCGGCACGCAGTCCATTCTTGGCGGGGGCGTCGCTTATGCGACCACGGTCAACA
GCGGCGGCCTGCAATACGTGGATGGCGTGATCGAAGGCTACGCCTATAGCACCACGGTCAACAGCGGCGG
GATCCAGGAAGTGGCATTCGGCGGCTACGCGTCGGGCACGCTGGTCAAAGCGGGCGGCGTCCAGACCGTC
GATTCCGCTGGCTCGGCGGTCGATACCATGGTGAGCGGCGGCACGCAAACCGTACTCTCCGGCGGCTCGG
CGTTCACCACGGTGGTCGCGAACGGCGG
>NC_018068.1(region:621448-621869)	tandem	cluster33
GAAACAGGAGCAACGGGAGCGACAGGAACTGCTGGAACCACGGGAACCACGGGAGCCGTCGGAGCGACGG
GTGAAACAGGAGCGACAGGAGCAACCGGAACTGCTGGAACTACGGGGGCCATGGGAACCGTCGGAGCGAC
AGGAGCAACAGGAGCAACAGGAGCGACAGGAGCAACCGGAACTGCCGGAACTACGGGAGCCACGGGAACC
TCCGGAGTGACGGGAGAAACAGGGGCCACGGGAGCAACCGGAACCGCCGGAACTACGGGAGCTACGGGAA
CCGCCGGAGTGACGGGAGAAACAGGAGCGACAGGAGCAACCGGAGCCGCTGGAACTACGGGAGCCACGGG
AACCGCCGGAGCGACGGGGGAAACAGGAGCGACAGGAGCAACTGGAGCCGCTGGAACTACGGGAGCCACG
GG
>NC_007778.1(region:3342787-3342905)	unknown	1464(Singleton)
TACTTCTTCATGCCGTCCTTCGACATGTTGTCCTTGTGCATGCCGTCGTCCTTCTTCATGCCGTCTTTCG
ACATCGAATCCTTCGCCATCGTGTCCTTTTTCATGCCGTCCTTGGACAT
>NZ_LN847353.1(region:185744-185877)	unknown	11654(Singleton)
GGGAAGAGTTGGAACGTCCAGTGAGTCTGGGAGACTGTATCAGCCCAACTCCCAGAAATGGGGAAGAGTT
GGAACGTCCAGTGAACATTTTTACCCCAACTCTTAGAAATTGAGAAGAGTTGGAACATCTAGTG
>NZ_CP007060.1(region:1277233-1277813)	tandem	611(Singleton)
CTTCTCCTCGACTGTCTCGCCGACCTTCTCCTCGACTGTCTTGTCCACGGTCTCTTCGACAGTCTCGCTG
ACCGTCTCCTCGACGGTTTCCTCGACCGTCTCGCCGACCGTCTCCTCCACGGTCTGTTCGACCGTCTCGC
TGACAGTCTTCTCGACGGTGTCGCCTACCGTCTCTTCGACGGTCTCCTCGACAGTTTCGCCGACCTTCTC
CTCGACGGTCTCACCGACCTTCTCCTCGACTGTCTTGTCGACCGTCTCCTCGACGGTTTCGCTGACCGTT
TCCTCGACCGTCTCACCGACCTTCTCCTCGACCGTTTCGCCAACCTTCTCCTCGACGGTTTCGCTGACCG
TTTCTTCGACCGTCTTCTCCACGGTTTCGCCGACCGTCTCCTCGACGGTTTCGCCGACTGTCTCTTCGAC
CGTCTCGCCGACCGTCTTCTCCACGGTTTCGCCGACCGTCTCCTCGACGGTTTCGCCGACTGTCTCTTCG
ACCGTCTCGCCGACCGTCTTCTCCACGGTTTCGCCGACCGTCTCCTCCACCGTCTCCTCGACGGTGTCGC
CGACCTTCTCGTCGACTGTTT
>NZ_CP009281.1(region:511554-512512)	Simple_repeat	7721(Singleton)
CGCCAACACCAACACCGACCGTGACGCCAACACCGACGCCGACCGTGACACCAACACCGACGCCGACTGT
GACGCCAACACCGACGCCGACTGTGACGCCAACACCAACACCGACCGTGACACCAACACCGACGCCGACT
GTGACGCCAACACCAACGCCGACCGTGACACCAACACCGACGCCGTGCGTGACACCAACGCCGACCGTGA
CGCCAACACCGACCGTGACACCAACGCCGAAACCAACACCAACGCCGAAGCCAACACCAACGCCGAAGCC
AACACCAACGCCGAAACCAACACCAACGCCGAAACCAACACCAACGCCGAAACCAACACCAACGCCGAAG
CCAACACCAACGCCGAAGCCAACGCACACACCAAAACCAACACACACACCAACGCCGACTGTGACGCCAA
CACCAACGCCGGACGTGACGCCAACACCAACGCCGGACGTGACGCCAACACCAACGCCGGACGTGAAGCC
AACACCAACGCCGGACGTGACACCGACACCAACGCCGGACGTGACGCCAACACCAACGCCGGACGTGACA
CCGACACCAACGCCGGACGTGACGCCAACACCAACGCCGACTGTGAAGCCAACACCAACGCCGGACGTAA
CGCCAACACCAACACCGGACGTGACGCCAACGCCGACGCCGACTGTGACACCAACACCAACGCCGGACGT
GACGCCAACACCAACGCCGACTGTGACACCAACACCAACGCCGACGCCGACGCCGGACGTGACACCAACG
CCGACGCCGACGCCGGACGTGACACCAACGCCGACGCCGACGCCGGACGTGACACCAACGCCGACTCCGT
CGTCTGAGGCAACACCAACGCCGACTCCGTCGTCTGAGGCAACACCAACACCGACTCCGTCGTCTGAGGC
AACACCAACACCGACTCCGTCGTCTGAGGCAACACCAACGCCGACTCCG
>NC_021055.1(region:2931036-2931448)	tandem	5606(Singleton)
CCGGTGGATCCGCCGTCGGTACCGCCATCGGTCCCACCGTCGGTACCGCCATCGGTCCCACCGTCGGTCC
CGCCATCGGTGCCACCGTCAGTACCACCATCGGTACCGCCGTCGGTGCCACCGTCAGTGCCGCCATCGGT
ACCGCCGTCGGCACCACCATCGGTGCCACCGTCGGTACCGCCGTCGGTGCCACCGTCAGTGCCGCCATCG
GTGCCACCGTCAGTACCACCATCGGTACCGCCGTCAGTACCACCATCGGTACCGCCGTCGGTGCCACCGT
CAGTACCACCATCGGTACCGCCGTCGGTGCCACCGTCAGTGCCGCCATCGGTGCCACCGTCGGCACCGCC
GATGAGGCCGCCGATGAGGCCGCCGTCGGTCCCACCGTCGGTCCCACCATCGGTTCCGCCGTC
>NC_020990.1(region:2451413-2451621)	unknown	cluster4065
TGCGGGTAGCCGTAGGGCTGCGGCGGCTGGCCGTACGGCGGCTGCGGGGGCTGGCCCGGGTAGCCGTAGC
CGGGGGCGCCCTGCGGCGGCTGGGGCGGCTGCTGCGGGAAGCCGTAGCCGGGGGCCGTCTGCGGGGGCCG
GCCGGGCTGCTGCGGGTAGCCGTAGCCGGGCTGGGACGGGGGCGGGGTCTGCGGGTAGCCGTAGCCGGG
>NZ_CP014773.1(region:472290-472637)	tandem	cluster488
TGTCCTGTGGGGTCCCGAAACAAGTTCGGGATGACGGCGGGGATAGGGAATGTATGCTGGGGGCGTGTCC
TGTGGGTTCCCGAAACAAGTTCGGGATTACGGCGGGGGTATGTATGCTGGCTACCTGTCCTGTGGGGTCC
CGAAACAAGTTCGGGATGACGGAGCGGGGGTAGGTATGCTGGGGGCCTGTCCTATGGGGTCCAAAACAAG
TTCGGGATGACGGCGGGTGGTGTGCATGCTGGGGGCCTGTCCTGTGGGGTCCCGAAACAAGTTCGGGATG
GCGGCGGGGGGGTGCATGTCGGCAACTTGTCCTGTGGTGTTCCGAAACAAGTTCGGGATGATGGCGTG
>NC_007760.1(region:4215641-4215804)	unknown	1442(Singleton)
GCGGCCCTACGCTCGGGATGAGCGGGTTCCTGCTGCGCGGCCCTACGCTCGGGATGAGCGGGTTCCTGCT
GCGCGGCCCTGCGCTCGGGATGAGCGGCCTACACGGGGCTGCGCCCGGCCCCTCGACTCCGGGCCGCTTT
GCGGCCCTACGCTCGGGGTGAGCG
>NC_021715.1(region:25846-26017)	unknown	cluster444
GGTAGCCCTGCTGCGGCGGGTAGCCGCCGTGCCCCTGGTCGGGGTAGCCAGCCTGTCCCTGGTAACCGCC
CTGGTCTTGGTAGCCCTGTTGCGGCGGGTAGCCGCCTTGCTCCGGGTAGCCGCCCTGCTCGGGCTGGCGC
GGCGGGTAGCCCTGCTGAGGTGGGTAGCCGCC
>NZ_CP014224.1(region:1847329-1848569)	tandem	10288(Singleton)
ATCTATTATCCGCATTAAATCTAAGTACTAATACAGCAATTATAGGATTAAGCCTTTCTGAAAATAGTTT
AACCTCATTGGATTTAAGTGCCAATACAGCAATTATAGATTTAAATGTTAACAATAATCAATTAACATCA
TTGAATATAAGTGGCAATACAGCACTTACAACGTTACTTGCTGAGGAGAATCTATTAACATCATTGGATT
TAAGTACCAATACAGCAATTACAGATTTATATGTTAACAATAATCAATTAACCGCATTGGATTTAAGTAC
CAATACAGCGATTACTACATTAAATGCTCAGCAGAATCAATTAACCTCATTGAACATAAGTGGAAATTCA
GTACTTACAGATTTAAGTGTTTATGATAATCAATTAACCACATTAGATTTAAGTACCAATACAGCAATTA
TAAATTTAAGTGTTTATGAGAATCAATTAACCGCATTGAATTTAAGTGCCAATACAGCGATTACTACATT
AAATGTTGATGATAATCAATTAACTTCATTGGATTTAAGTACCAATACAGCAATTACAGAATTATATGCT
ACACACAATCTATTAACATCATTGAATATAAGTGGCAATACAACACTTACAACGTTACATCTTCATCACA
ATCAATTAACCGCATTGGATTTAAGTACCAATACAGCAATTACAGAATTACATGTTAGCACTAATCAATT
AACCGCATTGGATTTAAGTGCCAATACAGCAATTACAGATTTAGATGTTGAAAAGAATCAATTAACCGCA
TTGGATTTAAGTGCCAATACAGCGATTACTTCATTAATTGCTGAGGAAAATCTATTAACCTCATTGAATT
TAAGTGCCAATACAGCACTTACAGAATTAAATCTTGAAGATAATCAATTCTCCACATTAGATTTAAGTAC
CAATACAGCGATTGAATATTTATACCTTTCTGAGAATCAATTAACCGCATTAGATTTAAGTACCAATACA
GCAATTATAAATTTAAGTGTTTATGAGAATCAATTAACCGCATTGAATTTAAGTGCCAATACAGCACTTA
AAAGTTTAGATGTTAACACTAATCAATTAACCACATTAGATTTAAGTACCAATACAGCGATTACAGATTT
AGATGTTAACAATAATCAATTAGACGCATTAGATTTAAGTAACAATACAGCTATTGAATATTTATACCTT
TCTGATAATCAATTAGACGCATTTGATTTAAGTGCCAATACAGCGCTTATT
>NZ_CP004388.1(region:1377654-1378219)	unknown	6508(Singleton)
TGTGACCAATAACGGCACGATCACGACGGTGGGTGGCGGGCGCGTGGGCATATTTGGTGATGGGGGGGCT
AGAAATGCGCAGTTTGTTAATAACGGTACAATTCGGACAGACGCAGCGAGCGGTTACGGAATGGCCAGTT
TCGGGCCGGGTTCTAAATTTTTCAACAATGGCACGCTTACGACAGGCGGTGCGAATGCCCATGCCATAAA
TGGCACCGGAACCAATTCGACACTTGTCAATAACGGCACGCTTACGACAAGCGGAGATGGTTCGTACGGT
CTAAACAGCGCCAACGCCAATTCGACACTCGTTAATAGCGGTACGATTACGACAAGCGGAACAGATTCCT
ATGGCATCGGAAGCACCAATAGCGGTTCGACACTTTCCAATAGCGGTACGATTACGACAAGCGGAGTTCG
TTCCCGTGGCATGTACGCTGACGGGAATGGCGTAACAGCTGTCAATAGCGGTACGATTACCACAAGCGGC
AGCGATGGCGAGGGCATGCGGAGCGACGGAAATAATTCGACACTTGTCAATAGCGGTGCGATTACCAGCA
CGAATG
>NZ_CP017248.1(region:3027179-3027717)	tandem	11424(Singleton)
TGGAGCCCAGCGGCTCCCGGCCGTCCGCCGTTTGCGCGGGCGCGTAGCGGTGTGCGCGGGCGTGCAGTCG
CGTGTGGGGGCGTGCGAGTCCCTTCCGGCGCGGGCACGCAGCGACGTGCGCGGGCGCGCGAGCCCCGGCC
GTCCCGGGCACGCAGCCGACTGCGCGGGCGCGCGAGCCCCGGCCGTCCCGGGCACGCAGCCGACTGCGCG
GGCGCGCGAGCCCCGGCCGTCCCGGGCATGCAGCCGGTTACGCAGGCGCGCGAACCCCCGCCGTCGCGAG
CACACAGCCGATTGCGCAGGCACACGAACCCCGGCCGTCCTGGGCGCGCAGCCGGTTACGCAGGCACACG
AACCCCGGCCGTCGCGAGCACACAGCCGACTGCGCAGGCACACGAACCCCCGCCGTCCCCGGCACGCAGC
CAGTTACGCAGGCGCACGAACCCCGGCCATCGCGAGCACACAGCCGACTGCGCAGGCACACGAACCTCGG
CCATCGCCGGCACGCAGCCGATTGCGCAGGCACACGAACCCCCGCCGTC
>NC_013595.1(region:2249594-2249791)	unknown	3011(Singleton)
GACGCGGCCCCGGCGGGACCGCGTCCCGGTGCGGCGTCGTCCCGGCGGGCCCGTGCCCTGACGGGTCCGT
GCCCTGCGAAGGTCGTGCCCTGCGGCGTGCGGGCGGGGCCGTGCCCTGGCGGGTCCGTGTTCTGACGAGA
GCGTGCCCTGGCGGGTCCGTGATTTGACGAGAGCGCGCCCTGACGGGTCCGTGCCCTG
>NC_012467.1(region:1053746-1054086)	tandem	2649(Singleton)
GAATATGCTGGAGTACAAGCTGGCGCTATTGTTGAACCAGAGCAGGTAGCACCACTACCAGAATACACAG
GGGTGCAAGCCGGAGCGATAGTCGAGCCAGAGAAAGTAGAAGCACCGAAGGAATACACAGGAGTGCAGGC
TGGAGCGATAGTCGAACCAGAGAAGGTAGAAGCACCGAAGGAATACACAGGAGTGCAAGCCGGAGCAATA
GTAGAACCAGAAAAAGTAGAACCATCAAAAGAATACACAGGGGTGCAGGCTGGCGCTATTGTTGAACCAG
AGCAGATAGCACCACTACCAGAATACACAGGGGTGCAAGCCGGAGCAATAGTAGAACCAGA
>NZ_CP009483.1(region:2342560-2343320)	tandem	cluster290
CCACCCACTCCGCCGTCGCCGGGACGACCGAGTTGGCCGAACATCCCGGCGGTGCCGCCTGCGCCACCGT
GTCCCCCCCCCCCCCCACCCCCCCCTTCCCCCCCTTACCCCCCCGCCCCCGCCGCCACCGCCGGTACCAG
CTCGTCCTGGAGCACGATTGTCAGAGCTGCCGCCCGCGCCGCCACCCCCGCCGCCTGCCCCACCATCACC
GCCGTTTCCCCCTTTGCCACCGTCCCCGCCGCCACCGCCAACAAATTCGGCATGGGGGCTGCGCGCCAGC
CCGATACTCCCCCCCACCCCCAGGGCACCCCCGCACCGGCGGCGCCGCCGGCACCGCCGGCACCGGCGAT
CCCCCCATTGCCGCCGTTGCCGATGAGTCCCGCATTGCCGCCGGCGCCGCCAGCACCGCCTGCACCGCCC
GCTCCGCCGGGGGCGCCCATGCCAGCGCTACCTCCATCGCCGCCATCACCGCCGAAACCCGTGTTTTCAC
CTGGGCCGCCGTTGCCACCGATGCCGCCGCTGCCGCCGGCGCCGCCGGAAGCGCCGGTGCCACCGCTGCC
GCCCGTGCCGCCGCTGCCGCCGCTACCGCCGTTGCCGATGAGTAGCCCGCCATGACCACCGGCGCCGCCG
GCACCGCCGGCACCGCCACCGCCGCCTGGGACACCACCGTCATGACCGGTGCCGCCGGGCCCGCCGTCGC
CACCCAGTCGACCTTCACTTCTCGCTCCGTTAAATATCGTTCCGCCGTCGCCGCCCGTGCC
>NZ_CP011130.1(region:1342926-1343281)	tandem	8727(Singleton)
AAAGCGACGAAAAAGGTCGCCAAGAAGGCCGGCGCTAAGAAGGTCGCCAAGAAGGCCACCAAGAAGGCCG
CCAAGAAGACCGTGAAGAAGGCCGCCAAGAAGGCCGTCCGCAAGACCGCCAAGAAGGCCGCGAAGAAGGC
GACCAAGAAGACCGCCAAGAAGGCTGCTAAGAAGGCGACCAAGAAGACCGCCAAGAAGGCTGCTAAGAAG
GCGACCAAGAAGACCGCCAAGAAGGCTGCCAAGAAGGCTGCCAAGAAGGCGACTAAGAAGACCGCCAAGA
AGGCCGCCAAGAAGACCGTGAAGAAGGCAGCCAAGAAGACTGCCAAGAAGACCGCGAAGAAGGCCGCCAA
GAAGGC
>NZ_CP009512.1(region:2577929-2578044)	tandem	cluster3576
CAGTTTTAGATAGTCAGATTAAATAATCAGTTTTAGATAGTCAGTTTTAGATAGTCAGTTTAAATAATCA
GTTTAAATAATCAGTTTAAATAATCAGTTTTAGATAGTCAGTTTCA
>NZ_AP014864.1(region:810916-811469)	unknown	cluster2891
GGCCCGCAAGGAATCCAAGGTGTTCAAGGAGAGATAGGTCCAACCGGTCCACAGGGTATTCAAGGTCCCC
AAGGAATCCAAGGAGTAACGGGGGCAACCGGAGCACAAGGTCCCCAAGGAATTCAAGGCCCACAAGGCGA
CATAGGTCCAACCGGCTCCCAAGGAATTCAAGGTCCACAAGGTCCTCAAGGAATCCAAGGAGCGACAGGG
GCAACCGGGGCACAAGGCCCACAGGGAATCCAAGGTCCGCAAGGAGAGATAGGTCCGACCGGCCCACAAG
GCCCACAAGGAATTCAAGGCCCGCAAGGAATTCAAGGTCCAACGGGAGCTACAGGAGCAACTGGAGCGAC
AGGTCCACAAGGGATTCAAGGTCCCCAAGGAATTCAAGGCCCGCAAGGAATTCAAGGTCCAACGGGAGTT
ACAGGAGCAACCGGAGCGACAGGTCCCCAAGGAATTCAAGGCCCACAAGGAATTCAAGGCCCGCAAGGAA
TTCAAGGTCCAACGGGAGCTACAGGAGCAACCGGAGCGACAGGTCCACAAGGGATTCAAGGTCC
>NZ_CP006910.1(region:1897833-1898137)	tandem	6709(Singleton)
TTAACGTCTGGTTTAACTTCTGGCTTAGCCTCTGGTTTGGCCTCTGGCTTAACGTCTGGTTTAACTTCTG
GTTTAACTTCTGGTTTAACTTCTGGCTTAGCCTCTGGTTTGGCCTCTGGCTTAACGTCTGGTTTAACTTC
TGGCTTAGCCTCTGGTTTGGCTTCTGGCTTAACGTCTGGTTTAACTTCTGGTTTAACTTCTGGTTTAGCC
TCTGGTTTGGCTTCTGGCTTAGCCTCTGGTTTGGCCTCTGGCTTAGCCTCTGGTTTGGCCTCTGGCTTAA
CGTCTGGTTTAACTTTTTCGTAAAC
>NC_014815.1(region:2694847-2695018)	unknown	cluster1470
CGCGGGTCGAGCGTCTCCAGCGTGTCGGCGTCCACCGCCGTCGTCGCCCGCATGCCGCGTACCACCCGCG
GGTCGAGCGTCTCCAGCGTGTCCGCGTCGATCGGCTGGCCCGCCGGCGTGCGCAGGTTCCGTACCGCGCG
CGGGTCGATCGCCTCCAGCGTGTCGGCGTCCA
>NZ_CP003923.1(region:1393245-1393630)	tandem	6460(Singleton)
CCGACAGGATTAGATGGAGCAACGGGACCGACAGGATTAGATGGAGCAACGGGACCGACAGGATTAGATG
GAGCAACGGGACCGACAGGATTAGATGGAGCAACGGGACCGACAGGATTAGATGGAGCAACGGGACCGAC
AGGATTAGATGGAGCAACGGGACCGACAGGATTAGATGGAGCAACGGGACCGACAGGATTAGATGGAGCA
ACGGGACCGACAGGATTAGATGGAGCAACAGGTCCAACAGGATTAGATGGAGCAACGGGACCAACTGGCC
CGACAGGACCAACGGGACCGACAGGATTAGATGGAGCAACGGGACCGACAGGATTAGATGGAGCAACAGG
TCCAACAGGATTAGATGGAGCAACGGGACCAACAGG
>NC_007795.1(region:549935-550533)	tandem	cluster442
GACTCAGATAGCGACTCAGATTCAGATAGCGACTCAGATTCAGACAGCGATTCAGACAGCGACTCAGACT
CAGATAGCGATTCAGATTCAGACAGCGACTCAGACTCAGACAGCGATTCAGACTCGGATAGCGACTCAGA
CTCAGATAGCGACTCAGATTCGGATAGCGACTCAGACTCAGATAGCGATTCAGATTCAGATAGCGATTCG
GACTCAGACAGTGATTCAGATTCAGACTCAGATAGCGACTCAGATTCTGACAGCGATTCAGACTCAGACA
GCGACTCAGACTCAGACAGTGATTCAGATTCAGACAGCGACTCAGATTCAGATAGCGACTCAGACTCAGA
TAGCGACTCAGATTCAGATAGCGATTCGGACTCAGACAACGACTCAGATTCAGATAGCGATTCAGATTCA
GATAGCGACTCAGATTCGGACAGCGATTCAGACTCAGATAGCGATTCAGACTCAGACAGCGATTCAGATT
CAGATAGCGACTCAGACTCAGATAGCGACTCAGACTCGGATAGCGATTCAGATTCAGACAGCGACTCAGA
TTCAGATAGCGATTCGGACTCAGACAACGACTCAGATTC
>NC_002953.3(region:596547-597103)	tandem	cluster1276
AGAAGAAACATCAGATAGTGACTCAGATTCAGACAGCGACTCAGACTCAGATTCAGACAGCGACTCAGAC
TCAGATAGCGACTCAGATTCGGACAGCGACTCAGATTCAGATAGCGACTCAGATTCGGACAGCGATTCAG
ACTCAGACAGCGACTCAGACTCAGACAGTGATTCAGATTCAGACAGCGATTCAGACTCAGATAGCGACTC
AGATTCGGACAGCGATTCAGACTCAGATAGCGACTCAGATTCAGACAGCGACTCAGACTCAGACAGTGAT
TCAGATTCAGACAGCGACTCAGATTCAGATAGCGACTCAGACTCAGACAGTGATTCAGATTCAGACAGCG
ATTCAGATACAGATAGCGATTCAGACTCGGATAGCGACTCAGACTCGGATAGCGATTCAGACTCAGATAG
CGATTCAGACTCAGACTCGGATAGCGATTCAGATTCAGACAGCGACTCAGATTCGGACAGCGATTCAGAC
TCAGATAGCGACTCAGACTCAGAAAGTGATGCCGATTCAGATACAGATAGCGATTCAGATGCAGGTA
>NC_019966.1(region:2797034-2797188)	unknown	5320(Singleton)
GGCGGCTCGGGCTGCGGGTTGAAACCACGGATGAGGCCGGGCTTCAGCACCGGCACGCCCGGCGGGTCGG
GTTGCGGGTTGAAGCCGCGGATGACACCGCGATCGGTGATGGGCGAGGTGGCGACCTTGCCGGGCGGGTC
CGGCTGCGGGTTGAA
>NC_004572.3(region:188296-188905)	tandem	1212(Singleton)
CACCAGCAAAACCCGCCGCAGCCACACATTCATCCTCTACCCAGGCTCCTTCATCGGCACCCAAGCCTGC
TGCTGCCAAGCCTGCGCCTGCAAAACCCGCTGCAGCAAAGCCTGCTCCTGCCAAACCAGCTCCTTCTGAA
GCAACCCAGGCTGCACAACCACCAGCAAAACCCGCCGCAGCGAAACCCGCACCTGCGAAACCCGCTGCTA
CTCAGGCAACTCAGGCACCCAAGCCTGCTGCTGCCAAGCCTGCGCCTGCAAAACCCGCTGCAGCAAAGCC
TGCTCCTGCCAAACCAGCTCCTTCTGAAGCAACCCAGGCTGCACAACCACCAGCAAAACCCGCCGCAGCG
AAACCCGCACCTGCGAAACCCGCTGCTACTCAGGCAACTCAGGCAACCAAACCTGCTGCTCCTGCAAAAC
CCGCTGCAGCAAAGCCTGCTCCTGCCAAGCCTGCTCCTTCTGAAGCAACCCAGGCTGCACAACCACCAGC
AAAACCCGCCGCAGCAAAACCCGCCGCAGCGAAACCCGCACCTGCGAAACCCGCTGCTACTCAGGCAACT
CAGGCAACCAAGCCTGCTGCTCCTGCAAAGCCCGCTGCTGCAAAGCCTGC
>NZ_CP011966.1(region:3160824-3161938)	tandem	9100(Singleton)
TCCTTGAGCACCTTGTAATCCTTGTCCACCTTGAGGTCCTTGAGGTCCTTGAGTACCTTGTGGTCCTTGA
GCTCCTTGTGATCCTTGAGCACCCTGAGCACCTTGAGGTCCTTGGAATCCTTGAGCACCTTGTGATCCCT
GTGGTCCTTGAGCTCCTTGGAATCCTTGAGGTCCCTGAGTTCCTTGTAATCCTTGTCCACCTTGTGGTCC
TTGAGCACCTTGTGATCCCTGTGGTCCTTGTGCGCCTTGGAATCCTCGTGGCCCTTGGGTTCCTTGCAAT
CCCTGTCCACCTTGTGGTCCTTGAGCACCTTGAGTACCTTGAAGTCCTTGTGATCCTTGAGCTCCTTGAG
TACCTTGAGCTCCCTGAACTCCTTGTGATCCTTGAGGTCCTTGTGCGCCTTGAGCACCTTGAGGTCCTTG
AGTACCTTGTGGTCCTTGGAATCCTTGAGCACCTTGAGATCCTTGATCACCTTGAGCTCCCTGAGCACCT
TGAACTCCTTGTGCTCCTTGTGGTCCTTGGAATCCTTGAGCACCTTGTGATCCTTGAGCACCTTGAGCTC
CCTGAGCACCTTGAACTCCTTGTGCTCCTTGTGGTCCTTGGAATCCTTGAGCACCTTGAGCGCCTTGTGC
GCCTTGTGCTCCTTGAGCACCTTGTGATCCTTGAGCACCTTGAGCTCCCTGAGCACCTTGTGGTCCTTGG
AATCCTTGAGCACCTTGAGCACCTTGAGATCCTTGAGTACCTTGAGGTCCTTGGAATCCTTGAGCACCTT
GTGCACCTTGAGATCCTTGTGCACCTTGAGATCCTTGAGCTCCTTGTGCACCTTGAGCTCCCTGAACTCC
TTGTGCGCCTTGAGCACCTTGTGCACCTTGAGATCCTTGAGCACCTTGAGTACCTTGTGGTCCTTGGAAT
CCTTGAGCTCCCTGAGCACCTTGAGATCCTTGAGATCCTTGTGGTCCTTGGAATCCTCGTGGTCCTTGTG
CACCTTGAGTACCTTGAGTACCTTGTGGTCCTTGAGCGCCTTGAGCTCCTTGTGCGCCTTGAGCTCCTTG
TGCTCCTTGTGCGCCTTGAGCTCCTTGTGCGCCTTGAGCTCCTTGTGCGCCTTGAGCACCTTGTG
>NZ_CP010436.1(region:979838-980043)	unknown	cluster1274
GCTTCAATCAAGGGACTTATCACTTTAGTAATAGCGCCACTTTAAGCTTCAATCATAGCGCTTTCAATCA
AGGGACTTATAACTTTAATAGCACTCAATCTGCTTTTAATAACAGCGCTTTCAATCAAGGGACTTATCAT
TTCAATGGCAACGCCAGCTTTGATAACGACACCTTCAATCAAGGCACTTATAGCTTTAATACCAGC
>NC_018676.1(region:140868-141022)	unknown	cluster3391
AACTTAAATCTTAAAACTTAAAAGCAACCTCTAAAAGCTAAAAGCTAAACTCTAAACTCTAAAATCTTAA
ATCTTAAATCTTAAAACTTAAAAGCAACCTAAAACATCTACTAACAAATAAACCTCAAACATAACTTAAA
TCTTAAATCTTAAAA
>NZ_AP014582.1(region:4519172-4519677)	unknown	cluster415
GCGAAGAAGGCTGCCGCCAAGAAGGCCACTCCGGCCAAGAAAGCTGCGGTCAAGAAAGTCGCTGTGAAGA
AAGTCGCCGCCAAGAAACCGGCGGTGAAGAAGGTCGCCGCGAAGAAGCCGGCAGCCAAGAAGGTCGCCAA
GAAAGCGGTAGCCAAGAAGGCCGTCGCCAAGAAACCCGCGGCCAAGAAAGTCGCCAAGAAGGCTGTAGCC
AAGAAGGCCGTGGCGAAGAAAGCTGTCGCCAAGAAAGCCGTAGCCAAGAAGGCCGTGGCCAAGAAAGCGG
TAGCCAAGAAGGCGCCTGCCAAGAAAGCCGTCGCGAAGAAAGCCGTAGCCAAGAAGGCAGTTGCCAAGAA
GGCTGTAGCCAAGAAAGCCGTCGCCAAGAAAGCCGTCGCCAAGAAGGCCGTCGCCAAGAAGGCGCCTGCC
AAGAAGGCTGCTGCCAAGAAGGCGCCTGCCAAGAAGGCTGCCGCGGCCAGGAAGCCTGCCGCCAAGAAGC
CCGCCGCGAAAAAGCC
>NZ_CP016279.1(region:8737959-8738146)	tandem	11018(Singleton)
GCCCCGGCCCCCGCCGCTCCGGCCCCGGCCCCCGCTGCCCCGGCCCCGGTGGCTCCGGCCGCCCCGGCCC
CGGCCGCTCCGGCGCCCGCGCCCGCCCCGGTCGCCGCCGCCCCGGCTCCGGCCGCCCCGGCCCCCGCGCC
GGTGGCTCCGGCCCCGGTCACCCCGGCTCCGGCCGCTCCCGCCCCCGC
>NZ_CP017260.1(region:2081278-2081546)	Low_complexity	11432(Singleton)
AAATGGAGAAGTGAAAAATGGGAATTAGTAAATGGAAAATGGAAAGTGAAAAGTTAATAATGGGAAGTGA
TGAAGATAAAAGTGAAAAATGGGAAGTAGTAAGCACAAAGTTAAAAGTTAAAAGTGAAAAATGGGAAGTA
GTAAGCACAAAGTTAAAAGTTAAAAGTTAAAAGTGAAAAATGGGAAGTAGTAAGCACAAAGTTAAAAGTT
AAAAGTTAAAAGTGAAAAATGGGAAGTAGTAAGTGGAAAGTTAAAAGTGGAATATGACT
>NC_014214.1(region:108841-109381)	unknown	3229(Singleton)
TGTCCCGCTTTTCAAACCCCCGGGCAGGGCGTTGCTACACGAGCACGGTTTGAAGGTTGCTCGTCGTCTG
CTATCTCAGCTTCTAATCCCCTGAGCAGGGCATTGCTACTGGCCACGGTGAGCTGCGTGTCCCAGAACCA
CATGTCTCAGCTTCCAAGCCTCTGAGCTAGGCATTGCTACGTATTATTGGTTACTTGCTACTGGGTGTTG
TCTCAGTCTTCAAGCCCCTGAGCTAGGCATTGCTACAAATCGGTGGGCTCGCGCAGCGACGCGATCACCG
TGTCTCAGCTTCTAAGCCTCTGAGCTAGGCGTTGCTACAGCCAGCCGCGTGAGCAGCACTTCCGGCTCGG
GGGTGCTATGTCTCAGTTTTCGAGCCCCTGAGCTAGGCGTTGCTACCTTGGAAGCTGAGACAATGCCCTA
AAACCGAAGTCTCAGTCTTCAGAGCCCCTGAGCAGGGTGTTGCTACTCCTAGCTAGGTAGATACCGATTG
CAACATGTGAGTGTGTCTCAGTCATCAAACCCCCGAGCTAGGCGTTGCTAC
>NZ_CP016453.1(region:628315-628813)	unknown	cluster1255
AACGGACCACAAAGTCATAAGACAAGCGGTTATAATTAGAGGATGCGGCTGATACTCTGAGCCAGAGTTG
CCGCTGGACCGCGATCTCTGAGCGGTTATAATGCGAATATCTGCGCGCTCCCCGGCCTTTATGTTGCCGC
TGGACCGCGATCTCTGAGCGGTTATAATACAACGCCCCGCCGGGCACGAAGCCAGACAGTTGCCGCTGGA
CCGCGATCTCTGAGCGGTTATAATGCTGAAGATGATGACGACGACATTGATGACGTTGCCGCTGGACCGC
GATCTCTGAGCGGTTATAATAACGGATGTTTGATTGACAGTTCGGCGAGCGTTGCCGCTGGACCGCGATC
TCTGAGCGGTTATAATTGACGATCGGCGGCTGGGCGGGCGCTTTTTCGTTGCCGCTGGACCGCGATCTCT
GAGCGGTTATAATACGCCGACCGAAGCACCGATGGTCATTGCGGTTGCCGCTGGACCGCGATCTCTGAGC
GGTTATAAT
>NZ_CP014485.1(region:4643546-4643697)	unknown	cluster486
GAGGGCCTCAAGCGCCGGCCGGGCTGAGATCGGGCTGAGGTTGCCGTGTGGGTGCGGCTTCAGGATGGCC
TCAAGCGCCGGCCGGGCTGGGGGTGGGTGCGGTGAGGTTCGACCGTGCCGGTCAAAGATGGCCTCAAGCG
CCGGCCGGGCTG
>NC_003909.8(region:1551421-1551545)	short	1167(Singleton)
TGAACGCCTTGAGGTCCTTGAGGCCCGGTAGCGCCGGTAGCGCCCGCCGGTCCTTGAACGCCTTGAGGTC
CTTGAGGCCCAGTAGCACCTGCAGGTCCTTGAACGCCTTGAGGTCCTTGAGGCCC
>NZ_CP013049.1(region:4131821-4131956)	tandem	cluster3600
GGCGCGGCCTTCTTGGCCGGAGCCTTCTTGGCCGGGGCGGCCTTCTTGGCAGCAGCCTTCGCCGGCGCAG
CCTTCTTGGCCGGGGCAGCCTTTTTGGCGGGGGCCTTCTTGGCCGGGGCGGCCTTCTTGGCCGGAG
>NC_011729.1(region:4870918-4872533)	tandem	2469(Singleton)
AGTTGTTGCTGTAACTCTTCTTTTTCTTGGGTTAATTGTTGGAGTTGAGTTTGTAGAGAAGAAAGTTGCT
GCTGTAAGTCCTCTTTTTCTTGGGTTAATTGTTGGTTTTCTGGTTGAGGTTGCTTAAGTTGTTGCTGTAA
CTCTTCGTTTTCTTGAGTGACTTGTTGGAGTTGAGTTTGCAGCGAAGAAAGTTGCTGCTGTAAGTCCTCT
TTTTCTTGGGTTAATTGCTGGTTTTCTGGTTGAGGTTGGTTAACTTGTTGCTGTAACTCTTCTTTTTCTT
GGGTTAATTGTTGGATTTGAGTTTGAGATGAAGAAAGTTGTTCCTGTAAGTTTTCTTTCTCTTGAGTTAT
TTGTTGGTTTTGAGATTCAAATCCTTTGACTTGTTGCTGTAAGTCTTCTTTCTCTTGAGTTAATTGTTGG
GTTTGGGTTTCAACCTCTTTGACTTGTTGCTGTAAGTCTTCTTTTTCTTGGGTTAATTGTTGAATTTGAG
TTTGAGATGAAGAAAGTTGTTCCTGTAAGCTTTCTTTTTCTTGAGTTAATTGTTGGGTTTGGGTTTCAAC
CTCTTTGACTTGTTGCTGTAAGTCTTCTTTTTCTTGGGTTAATTGTTGAATTTGAGTTTGAGATGAAGAA
ATTTGCTTGTGTAAGTCTTCTTTCTCTTGAGTTAATTGTTGGGTTTGGGTTTCAACCTCTTTGACTTGTT
GCTGTAAGTCTTCTTTTTCTTGGGTTAATTGTTGAATTTGAGTTTGAGATGAAGAAAGTTGTTCCTGTAA
GCTTTCTTTTTCTTGAGTTAATTGTTGAGTTTGGATTTCAACCTCTTTGACTTGTTGCTGTAAGTCTTCT
TTTTCTTGGGTTAATTGTTGAATTTGAGTTTGAGATGAAGAAAGTTGTTCCTGTAAGCTTTCTTTTTCTT
GAGTTAATTGTTGAGTTTGGATTTCAACCTCTTTGACTTGTTGCTGTAAGTCTTCTTTTTCTTGGGTTAA
TTGTTGAATTTGAGTTTGAGATGAAGAAAGTTTTTCCTGTAATTCCTCTTTCTCTTGAGTTATTTGTTGG
TTTTGAGATTCAAACCCTTTGACTTGTTGCTGTAAGTCTTCTTTCTCTTGAGTTAATTGTTGAGTTTGAG
ATTCAAACCCTTTGACTTGTTGCTGTAAGTCTTCTTTCTCTTGAGTTAATTGTTGAGTTTGAGATTCAAA
CCCTTTGACTTGTTGCTGTAATTCCTCTTTCTCTTGAGTTAATTGTTGAGTTTGAGATTCAAACCCTTTG
ACTTGTTGCTGTAAGTCTTCTTTCTCTTGAGTTAATTGTTGAGTTTGGGTTTCAAACCCTTTGACTTGTT
GCTCTAGGTCTTCTTTGTCTTGGTTTAATTGTTGAATTTGAGTTTGAGATGAAGAAATTTGCTTCTGTAA
GCTTTCTTTCTGTTGAGTTAATTGTTGAGTTTGAGATTCAAACCCTTTAACTTGTTGTTGTAAATCTTCT
TTCTGTTGAGTTAATTGTTGAGTTTGGGTTTCAAAACCTTTGACTTGTTGCTGTAAGCTTTCTTTCTGTT
GAGTTAATTGTTGAGTTTGAGATTCAAACCCTTTGACTTGTTGCTGTAAGCTTTCTTTCTGTTGAGTTAA
TTGTTG
>NC_018721.1(region:2613484-2614245)	unknown	cluster1086
GTTGTAACTGCCCTTATTTTGAAGGGTAAACACAGCCATTCCATACAAGTTTCAACATCATCAATAGTTG
TAACTGCCCTTATTTTGAAGGGTAAACACAGCCAGAATCTAATTGCTGATAAGTGTAACTTGGTTGTAAC
TGCCCTTATTTTGAAGGGTAAACACAGCACGATGTATTGCCACTATTCAGGCGAATTGGTTGTAACTGCC
CTTATTTTGAAGGGTAAACACAGCGTAAGAATGGAAGCTTTAAAACATAAGATTGTTGTAACTGCCCTTA
TTTTGAAGGGTAAACACAGCCTGAGTACCTACTAAACCTTCTGAAAGAGTGTTGTAACTGCCCTTATTTT
GAAGGGTAAACACAGCCATAATATTTATTGTATAAAAAAACCGCTTGTTGTAACGGCCCTTATTTTGAAG
GGTAAACACAGCGCTTGTGAAGGTGTTGGCAAAGCGTTGAAAGTTGTAACTGCCCTTATTTTGAAGGGTA
AATACAACACCAGATTGTATATTTTGTTGTCCTACCGAGTTGTAACTGCCCTTATTTTGAAAGGTAAACA
CAACTTGCGATCCGTGTTGATTAATTGAATCTGGGTTGTAACTGCCCTTATTTTGAAGGGTAAACACAAC
TAGTTTGCTTCTATCTTTTATTACAGTCGAGTTGTAACTGCCCTTATTTTGAAGGGTAAACACAACTTTT
TTGACGTAATAATTCCAAAGCTTTATGTTGTAACTGCTTTTTTTAAGGCGCTATGACAGTCA
>NZ_CP012159.1(region:2248118-2248481)	tandem	9307(Singleton)
GTCCCGAGGATGACAAGGCAGCGAGAAGAACGGATCGATGGCGTCCCGAGGACGACACGACAGCGAGGAG
GAAACGGGTGGATGGCGTCCCGAGGACGACAAGGCAACGAGGGGAACGGGTGGATGGCGTCCCGAGGACG
ACAAGGCAACGAGGGGGAACGGCGTGCTGTGGTCCCGAGGACGACAAGGCAGTGAAGGGGACGGGTGGAT
GGCGTCCCGAGGACGACAAGGCAGCGAGGGGGGAACGGCGTGCTGTGGTCCCGAGGACGACAAGGCAGTG
AAGGGGACGGGTGGATGGCGTCCCGAGGACGACAAGGCAGTGAAGGGGACGGGTCGATGTCATCCCGAGG
ACGACAAGGCAGCG
>NZ_CP011153.1(region:4734001-4734443)	tandem	8742(Singleton)
TCTTCCACTTGTGGTTCTGCTACTACTTGCTGCACTGGGCTTTCTTCCACTTGTGATTCTACTACCACCT
GCTGCATTGGTTGCTCTTCCACTTGTGGTTCTGCTACTACTTGCTGCATTGGTTGTTCTTCCACTTGTGG
TTCTGCTACTACTTGCTGCACTGGGCTTTCTTCCACTTGTGATTCTACTACCACCTGCTGCATTGATTGC
TCTTCCACTTGTGGTTCTGCTACTACTTGCTGCATTGGTTGTTCTTCTACTTGTGTCTTTGCTACTACTT
GCTGCACTGGGCTTTCTTCCACTTGTGGTTCTGCTACTACTTGCTGCATTGGTTGTTCTTCCACTTGTGG
TTCTGCTACTACTTGCTGCACTGGGCTTTCTTCCACTTGTGATTCTACTACCACCTGCTGCATTGGTTGT
TCTTCCACTTGTGGTTCTGCTAC
>NZ_CP010088.1(region:1622757-1623121)	tandem	cluster195
GCAACTAAAGCTCGTGAAGTAGCTGAAACGCAAGCTAAAGCTCAGGAAGCAACTAAAGCTCGTGAAGCAG
CTGAAGCTCAAGCAGCGGCTAAAGCCGAGGAGGCAGCTAAAGCTCGTGAAGCAGCTAAAGCTCAAGCAGC
GGCTAAAGCTCAGGCAGAAGCTGAAGCTCAAGCAGAAGCTAAGGCTCAAGAAGCAGCTAAAGCTCGTGAA
GCAGCTAAAGCTCAAGAAGCAGCTGAAGCTCAAGCAGCGACTAAAGCTCAAGAGGCAGCTAAAGCTCGTG
AAGCAGCTAAAGCTCAAGAAGCAGCTGAAGCTCAAGCAGCGGCTAAAGCTCAAGAGGTAGCTAAAGCTCG
TGAAGCAGCTAAAGC
>NZ_CP016545.1(region:779010-779212)	tandem	11108(Singleton)
GCCGCCACCGTTGCCGCCACCGTTGCCGTTGCCGTTGCCGCTACCGTTACCGCCACCGTTGCCGTTGCCG
CCACCGTTACCGCCGCCGTTTCCGCCACCGTTTCCGCCGCCGTTTCCGCCACCGTTTCCGCCGCCGTTAC
CGCCGCCGTTTCCGCCGCCAGTGCCGCCGCCAGAGCCGCCGCCATTACCGCCGCCCGAGCCGC
>NC_004342.2(region:2426984-2428462)	unknown	cluster1956
CTGTAATTTTTTCAATTGCCCAATTTCTTTCGGAAGAGTTGTAAGTTGGTTCGTACCCAAACCCAAATTG
TACAAATTCTTCAATTGCCCAATTTCTTTCGGAAGAGTTGTAAGCTGGTTCGTACCCAAATCCAAATTGT
ACAAATTCTTCAGTTGCCCGATTTCCGCAGGAAGAGTTGCGAGTTGATTGTAACTCAAATTCAACTGTAG
TAAATTCTTCAGTTGCCCAATTTCTTTCGAAACTGTTTTAAATTGGTTATAACATAAATCCAACATTTGT
AAATTTTTCAGTTGTCCGATTTCCTTAGGAAGTATTACGAGTCGGTTATAACTCAAACCCAAATCTTGTA
ATTTTTCCAGTTGTCCGATTTCCTTAGGAAGTATTACGAGTCGGTTATAACTCAAACCCAAATCTTGTAA
TTTTTTCAATTGCCCGATTTCCTTAGGAAATGTTGTGAGTTGATTCTCACTCAACTCCAAATTTTCTAAA
TTTTTCAATTGTCCGATTTCCTTTGGAAGTGCTGTGAGTCGGTTATTCCATAAATCCAACTCTTGTAAAT
TTTCCAGCTGTCCGATTTCTTTCGGAAATGTTGCAAGTTGGTTCCTACCCAAACCCAAATTGTACAAATT
CTTCAATTGCCCAATTTCTTTCGGAAGAGTTGTAAGCTGGTTCGTACCCAAATCCAAATTATACAAATTC
TTCAGTTGCCCAATTTCTTTCGGAAGAGTTGTAAGTTGGTTCCTACCCAAACTCAAATCTTGTAATTTTT
TCAATTGCCCGATTTCCGCAGGAAGAGTTGCGAGTTGATTGTAACTCAAATTCAACTGTAGTAAATTCTT
CAGTTGCCCAATTTCTTTCGAAACTGTTTTAAATTGGTTATAACATAAATCCAACATTTGTAAATTTTTC
AATTGTCCGATTTCTTTCGGAAATGTTGTAAGTTGGTTCCTACCCAAACCCAAATCTCGTAATTTTTTCA
ATTGCCCGATTTCCTTAGGAAATGTTGTGAGTTGATTCTCACTCAACTCCAAATTTTCTAAATTTTTCAA
TTGTCCGATTTCCTTTGGAAGTGCTGTGAGTCGGTTCCATTTTAAATTCAACTCTTGTAAATTTTCCAGC
TGTCCGATTTCCTTAGGAAATGTTGTGAGTTGATTCTCACTCAAACCCAACGTTTGCAAATTCTGTAGTT
GTCCGATTTCGACAGGAAGAGTCGCGAGTTGGTTATCCTGCAAATTCAATGTTTGTAAATTCTGTAATTG
TCCTATTTCCTTTGGAAGAACTGTGAGTCGATTCTTCCGCAAATTCAACTTTTCTAAATTCTGTAGTTGT
CCTATTTCGACAGGAAGAGTCGCGAGTTGGTTATCCTGCAAATTCAATGTTTGTAAATTCTGTAATTGCC
CGATTTCCTTTGGAAAAGTAATAAGTTTGTTTTTATACAAACCCAACTCTTGTAAATTTTGTAACCGCCC
TATTTCGTT
>NC_015186.1(region:824065-826680)	tandem	cluster295
ACCGGCGCGACGGGTGCCACGGGCGCGACGGGTGCCACCGGAGCCACGGGCGCGATGGGTGCCACAGGCG
CCACCGGCGCGATGGGCGCCACCGGCGCGATGGGTGCCACGGGCGCGACGGGTGCCACGGGCGCGACGGG
TGCCACCGGAGCCACCGGCGCGACGGGTGCCACGGGCGCCACGGGCGCCACCGGCGCGACGGGTGCCACC
GGCGCCACGGGTGCGACGGGTGCCACCGGCGCGACGGGTGCCACCGGCGCAACGGGCGCGATGGGTGCCA
CGGGTGCGACGGGTGCCACCGGCGCGACGGGTGCCACGGGCGCCACCGGCGCGATGGGTGCCACCGGCGC
AACGGGCGCGATGGGTGCCACCGGCGCCACGGGTGCCACCGGCGCGACGGGTGCCACCGGCGCCACGGGT
GCGACGGGTGCCACCGGCGCGATGGGTGCCACAGGCGCCACGGGCGCAACCGGAGCCACCGGCGCGACGG
GTGCCACGGGCGCGATGGGTGCGACGGGTGCCACGGGCGCGACGGGTGCCACCGGCGCCACGGGCGCGAT
GGGTGCCACGGGCGCAACGGGTGCCACCGGCGCGATGGGTGCCACCGGCGCAACGGGCGCAATGGGTGCC
ACGGGTGCGACGGGTGCCACCGGCGCCACGGGCGCGACGTGCCACCGGCGCGACGGGTGCCACGGGCGCC
ACCGGCGCGATGGGTGCCACCGGCGCGATGGGTGCCACCGGCGCAACGGGTGCGACGGGTGCCACCGGCG
CAACGGGTGCCACCGGCGCCACGGGCGCAACCGGAGCCACCGGCGCGACGGGTGCCACGGGCGCGATGGG
TGCGACGGGTGCCACGGGCGCAACGGGTGCCACCGGAGCCACGGGCGCGATGGGTGCGACGGGTGCCACG
GGCGCGATGGGTGCGACGGGTGCCACCGGCGCAACGGGTGCCACCGGCGCGACGGGTGCCACGGGCGCCA
CCGGCGCGATGGGTGCCACCGGCGCGATGGGTGCCACCGGCGCGATGGGTGCCACCGGCGCAACGGGTGC
GACGGGTGCCACCGGCGCAACGGGTGCCACCGGCGCCACGGGCGCAACCGGAGCCACCGGCGCGACGGGT
GCCACGGGCGCGATGGGTGCGACGGGTGCCACGGGCGCAACGGGTGCCACCGGAGCCACGGGCGCGATGG
GTGCGACGGGTGCCACCGGCGCAACGGGTGCCACCGGCGCCACGGGCGCGATGGGTGCCACGGGCGCGAC
GGGTGCCACCGGCGCGACGGGTGCCACGGGCGCAACCGGAGCCACCGGAGCCACCGGCGCGACGGGTGCC
ACGGGCGCAACGGGCGCGACGGGTGCGACGGGTGCCACCGGAGCCACGGGTGCCACCGGCGCAACGGGTG
CCACCGGAGCCACGGGTGCCACGGGCGCCACGGGCGCGATGGGTGCCACCGGAGCCACGGGTGCCACCGG
CGCGACGGGTGCCACGGGCGCCACGGGTGCGACGGGTGCCACCGGCGCGATGGGTGCCACGGGTGCGACG
GGTGCGACGGGCGCAACGGGTGCCACCGGCGCGACGGGTGCCACAGGCGCCACGGGCGCGATGGGTGCCA
CAGGCGCCACCGGCGCGACGGGTGCCACCGGCGCGATGGGTGCCACCGGAGCCACGGGTGCCACCGGCGC
GACGGGCGCCACGGGCGCGATGGGTGCCACCGGAGCCACGGGTGCCACCGGCGCGACGGGCGCCACGGGT
GCGACGGGTGCCACCGGAGCCACCGGCGCGACGGGCGCAACGGGCGCGACGGGTGCGACGGGTGCCACGG
GCGCAACGGGTGCCACCGGAGCCACGGGCGCGATGGGTGCGACGGGTGCCACCGGCGCGACGGGTGCCAC
GGGCGCCACGGGTGCGACGGGTGCCACCGGCGCGACGGGTGCCACCGGCGCAACGGGCGCGATGGGTGCC
ACGGGCGCGACGGGTGCCACCGGCGCGACGGGTGCCACGGGCGCAACCGGAGCCACCGGAGCCACCGGTG
CGACGGGTGCCACAGGCGCCACGGGCGCGACGGGTGCCACCGGCGCGACGGGTGCCACGGGCGCCACCGG
CGCGATGGGTGCCACCGGCGCCACGGGTGCCACCGGCGCGACGGGTGCCACCGGCGCCACGGGTGCGACG
GGTGCCACCGGCGCGATGGGTGCCACAGGCGCCACAGGCGCCACGGGCGCAACCGGAGCCACCGGCGCGA
CGGGTGCCACAGGCGCGACGGGTGCCACGGGTGCCACGGGCGCCACGGGTGCCACAGGCGCCACCGGCGC
GACGGGTGCCACGGGCGCCACGGGCGCCACGGGTGCCACCGGCGCCACGGGTGCCACAGGCGCAACGGGC
GCGATGGGTGCCACGGGCGCCACGGGCGCCACGGGTGCCACCGGCGCGACGGGTGCCACAGGCGCAACGG
GCGCGATGGGTGCCACGGGCGCAACCGGAGCCACAGGTGCCACGGGCGCGACGGGTGCCACAGGCGCGAC
GGGTGCCACGGGTGCCACAGGTGCCACGGGCGCAACGGGTGCCACCGGCGCGACGGGTGCCACGGGCGCG
ACGGGTGCCACGGGCGCAACGGGTGC
>NZ_CP014241.1(region:2062797-2064619)	unknown	cluster1062
CATATCTGGGTCATTGATCTGACAGACATCTGAAACGCACAGACCACTACGGATTCCCTGACAAGGGTGG
TCTAGGCCATTGATCTGACAGGCATCTGAAACTGGTTGAGCGCGATTAGGCTGATCTCGTTTGTGGTCTA
GGTCATTGATCTGACAGGCATCTGAAACACGATTCCACCTCATCCCCGCAGGCAGCAAGTGGTCTAGGTC
ATTAATCTGACAGGCATCTGAAACTCGGCCTGACCGGCTGGGGAATCCGAGTCAGTGGTCTAGGTCATTG
ATCTGACAGACATCTGAAACTATCCGTCTCATACTGATCCGGGCTGCTCCGTGGTCTAGGTCATTGATCT
GACAGGCATCTGAAACTGACTTTTTCCTTTGGCACGTCGTAGAGCGGTGGTCTAGGTCATTGATCTGACA
GACATCTGAAACATATCGGCCTTGAGTCTGCGTAATCCAATCGTGGTCTAGGTCATTGATCTGACAGACA
TCTGAAACTGTTCGTTGCCTATCTTGGCCGTACCATGCGTGGTCTAGGGTCATTGATCTGACAGACATCT
GAAACCGTGTTCGTCTTGAGTCATAATGCAACCTTGTGGTCTAGGTCATTGATCTGACAGACATCTGAAA
CATCGAACGTCCGACCAAACGGGAACGCATGGTGGTCTAGGTCATTGATCTGACAGACATCTGAAACATC
GCCGTGCATCTGTCAACCGATGGCCGAGTGGTCTAGGTCATTGATCTGACAGACATCTGAAACTTTGCCG
TGCTGTTTCTCCAGCCATAGCGTGTGGTCTAGGTCATTGATCTGACAGACATCTGAAACCGAACGTCCAC
GTGGTCGTGGTGTTCGTTTGTGGTCTAGGTCATTGATCTGACAGACATCTGAAACGCGGCTAGGCGGTGC
AGGAGGTCGAGTTGTGTGGTCTAGGTCATTGATCTGACAGACATCTGAAACAGGACATCGCCGACAGGAC
CGCCAAGGCCGGTGGTCATAGGTCATTGATCTGACAGACATCTGAAACCGACACAACCGGGTCGCTTGGC
TTCGCGTGGTGGTCTAGGTCATTGATCTGGCAGACATCTGAAACTCTACGTCGCCCTCGTCCGCAACGGC
CTGCGTGGTCTAGGTCATTGATCTGACAGACATCTGAAACTATTCAGAAAACTTCATCATCAGAAGAGAG
GTGGTCTAGGTCATTGATCTGACAGACATCTGAAACCACAATCCGGCTTATTATCCTTATACGCAAGTGG
TCTAGGTCATTGATCTGACAGACATCTGAAACACAGCATTCTTCTTACCTTTCACCTTGTGAGTGGTCTA
GGTCATTGATCTGACAGACATCTGAAAACCTCCATCGAAGTATGGTCACAAAGAGTCGTGTGGTCTAGGT
CATTGATCTGACAGACATCTGAAAACTGTGCGGTAGATATCAGCCATGATTACAACGTGGTCTAGGTCAT
TGATCTGACAGACATCTGAAACTGAGTACCAGAACATCTTCCTGTGTCGTGAGTGGTCTAGGTCATTGAT
CTGACAGACATCTGAAACTCATGCACAGTGTACGCCGAACGCCCATGAGTGGTCTAGGTCATTGATCTGA
CAGACATCTGAAACCAATATGCAGGATATTAACGTCATTAATTTAGTGGTCTAGGTCATTGATCTGACAG
ACATCTGAAAACCCACGTGCGGGGCTTTTCCATAAAGGAGATGTGGTCTAGGTCATTGATCTGACAGACA
TCTGAAACCCTTGACGGGCTAGTACGGTGCGGTGCCTGTGGTCTAGGTCATTGATCTGACAGACATCTGA
AAC
>NZ_CP011125.1(region:9917959-9918231)	tandem	8716(Singleton)
CGTGGTCGCGGCTGGAGAACGCCTCTCGAGGATCTCGGGAGGCGTTTTCTCGTCTCGAGAAGGGCTCTCG
AGGATCTCGGGAGGCGCTTTCTCGTCTGGAGAAGGGCTCTCGAGGATCTCGGGAGGCGTTCTCTCGCCTG
GAGCAAGGCTCTCGAGGATCTCGAGAGGCGTTCTCTCGCCTGGAGAAGGCTCCTCGAGGATCTCGAGAGG
CGTTCTCTCGCCTGGAGAACGTCCGGGGAAGCGCTCGAGGACGGCTCTCTCGCCTGGAGAACG
>NC_005027.1(region:2135442-2135605)	unknown	1226(Singleton)
GTACGATGGTCTTCCAAGACCGTCGCAGTTCCCGCCAATGTGTACGATGGCCTTCCAAGGCCGTCGCCAC
TCGCGAGATTTGTACGATGGCCTCCCGAGGCCGTCGCCGATTGAATCGACGCCCTCCGAATACATCGAAG
TTGAATCGACGGCCTTGGAAGGCC
>NZ_CP013733.1(region:1385297-1385532)	unknown	cluster659
CTATTTTACCATATAAACAATTAATAATAGGCTAAAACCGCATACTCAAAATATATATTAAATTAATAAT
TTTACCATGTAAACAATTAACAATAGGCTAAAACACATTCTCTAGCTTCCATTATAAAATTACTATTTTA
TCATACAAACAATTAATAATAGGCTAAAACATTTTGCTTGGTTTTATTCAAAAAAATGCCATTTTATCAT
ATAAACAATTAATAATAGGCTAAAAC
>NZ_CP007520.1(region:836016-836484)	unknown	cluster499
TTACCTTTGAGGTATTTCAGTTTCCGATGGGTTGGTTGAAGTTTGTGGCTTCTCAAAACATAGCTTGCAT
ATATCTTACTTTAGATACATCTCAGTTTGATATGTTTTGGTTGAAGGATATGGCTCTACAAAACATATAA
CTCATATCAATTACATTAGAAGTGGTTCAGTTATTTAAAGGTTGGTTGAAAGATTTGGCAAAACTGAACA
TAGCAAACATATCTGTTACGTTTGATGTGTTTCAGTTGTTTAAAGGTTTATTAAATTGTGTTGCTCCTTC
AAACATACCACCCATGCTTGTTACGTTTGAGGTGTTTCAGTTTGATATGTCTTGGTTGAAGTCGAAAGCA
TTTAAAAACATATATTCCATAATTGTTACATTTGAGGTGTTTCAGTTGTTTAGTGGTTGGTTGAAGCTAC
TTTTTGCAAACATGTAACTCATATTAGTAACATTTGAGGTATCTCAATT
>NC_003909.8(region:2250301-2250848)	tandem	cluster3275
GGTGCGGTTGGTCCAGTCGGTCCAGTCGGTCCCGGTGGACATTCACACTCTCCAGTTGGCCCTGGTGGTC
CTTCTGGTCCTTGAATACCTTGCACACCTTGAGGTCCAGTCGGCCCTGGTGGTCCTTCCGGTCCTTGCAT
TCCTTGCACACCTTGAGGTCCAGTCGGCCCTTCGAGTCCTTCTGGCCCTTGAAGCCCTTGGATACCTTGA
GGTCCAGTTGGTCCTTCTGGTCCCTCCGGCCCTTGAATTCCTTGTACCCCCTGAGGTCCAGTCGGCCCTG
GTGGTCCAGGAACTCCCATTCCGGTTCCGGATCCAGTTGGCCCTGGTGGTCCTGGTGGTCCTTGAATACC
TTGCACACCTTGGGGCCCAGTCGGTCCCGGTGGTCCTTCTGGCCCTTGAAGCCCTTCCACGCCTTGAGGA
CCAGTCGCTCCTGCAAGTCCTTCCGGCCCTTGAAGCCCTTGTACACCTTGAGGTCCAGTCGCTCCTTCTG
GTCCTTCTGGCCCTTGAATACCTTGTACACCTTGAGGTCCAGTCGCTCCTTTAGGTCC
>NZ_CP016279.1(region:10365293-10365671)	tandem	11015(Singleton)
TCATCGAACACCCGCTCCTTCTCGCCGCGCTCATGCGCCACCGCCGTGAGGAGCGCGGTGAAGAGCCGAT
CATCGAGAACCCGCTTCTCCTCGCGGCGCTCATGCACCACCGCCGTGAGGAGCGCGGTGAAGAGTCCATC
ATCGAACACCCCATCCTCCTCGCCACGCTGATGCGCCGCCGCCGTGAGGAGCGCGGCGAATCAGTGATCC
AGAACCCCCTCCTGCTCGCAGCGCTCATGCGCCGCCGTGAGGAGCGCGGTGACGAGTCCATCATCGAGAA
CCCGCTTCTCCTCGCCGCGCTCATGCGCCACCGCCGCGAGGAGCGCGGCGAATCAGTGATCCAGAACCCC
CTCCTCCTCGCCGCGCTCATGCGCCGCTA
>NZ_CP007165.1(region:744536-750048)	tandem	cluster1373
TACAGGCCCCACAGGAGTGACCGGCGCAAGAGGAGCGACGGGAGTAACTGGTGCAACCGGGGCAAGAGGA
GCGACGGGTGTAACCGGTCCAAACGGAGTAACTGGTCCGACAGGGGTAACTGGAGCAACCGGCTCGACTG
GTGTAACAGGAGCGACCGGAACCACGGGCTCAACCGGAGTGACTGGAGTAACGGGAGCAACTGGTTCAAC
CGGTTCAACCGGAGTGACTGGGGCAACGGGTGTAACTGGTTCAACAGGAGAAACCGGAGCGACCGGTGTA
ACAGGGTCAACAGGAATAACCGGTGTAACTGGCTCAACCGGCCCAACAGGAGTTACTGGCGCAACCGGAG
AAACTGGCCCAACAGGAGTGACTGGTGCAACGGGAGTGACTGGAGCAGCAGGAGCGACCGGTCCAACGGG
AGAGGCCGGTCCAACCGGATCAACAGGCTCAACCGGAATAACAGGGGCAACAGGATCGACCGGAGCAATT
GGTTCAACCGGGGCAAGAGGAGCGACGGGAGTAACTGGAGCTACCGGATCGACTGGTGTAACGGGATCGA
CAGGAGCAACCGGGGCGACGGGGATAACCGGATCGACCGGCCCAACCGGAGCAACGGGGGTAACAGGCGC
GACTGGCTCAACCGGTCCAACAGGAGTGACTGGTCCAACAGGAGTGACTGGTGCAACGGGAGTGACTGGA
GCAGCAGGAGCGACCGGTCCAACGGGAGAGGCCGGTCCAACCGGATCAACAGGCTCAACCGGAATAACAG
GGGCAACAGGATCGACCGGAGCAATTGGTTCAACCGGGGCAAGAGGAGCGACGGGAGTAACTGGAGCTAC
CGGATCGACTGGTGTAACGGGATCGACAGGAGCAACCGGGGCGACGGGGATAACCGGATCGACCGGCCCA
ACCGGAGCAACGGGGGTAACAGGCGCGACTGGCTCAACCGGTCCAACAGGAGTGACTGGAGCAGCAGGAG
CGACCGGTCCAACGGGAGTAACCGGCTCAACTGGTGGAACGGGAGTAACAGGAGAAACAGGCGCCACAGG
ATCGACAGGCCCAACCGGCGCAACAGGGGCAACGGGGGTAACTGGAGAAATCGGTCCAACGGGATCGACA
GGCCCAACTGGATCAACCGGTGCAACCGGAGTAACGGGATCAACAGGAGCAACCGGGTCAACTGGAGTAA
CAGGTACAACAGGCCTAACGGGTGTAACGGGTCCAACAGGAGTGACTGGGGTAACGGGTGTAACCGGACC
GACAGGCCCAACTGGTATAACCGGATCAATAGGACCATCAGGAATAACGGGATCAACCGGCCCAACCGGA
GCAACGGGGGTAACAGGCGCGACTGGCTCAACAGGAGCAACCGGAATGACTGGAGTAACAGGAACAACCG
GCTCGACTGGTGTAACAGGCCCAACGGGTTCAACCGGGGCGACGGGAGTAACCGGATCAACCGGAGCAAC
GGGTGTAACGGGATCGACCGGAGTAACAGGGGTAACGGGATCGACAGGATCAACCGGCCCAACAGGGGCA
ATGGGTGTAACTGGAGAAATCGGCGCAACTGGAGCGACCGGTCCAACTGGATCTACAGGCTCAACCGGAA
TAACAGGGGCAACGGGTTCAACCGGATCAACAGGGTCAACTGGTTCAACGGGAGTGACAGGTTCAACCGG
AGAAACCGGCCCAACCGGAGCGACTGGGGTAACTGGTATAACCGGGGGAACGGGAACAACCGGCCCAACC
GGAGCAACGGGGGTAACAGGCGCGACTGGCTCAACCGGTCCAACAGGAGTTACTGGCGCAACCGGATCAA
CTGGCCCAACCGGAGCAACAGGTGCAACCGGAGAAACCGGCTCGACCGGGGATACCGGAGCTACTGGAGT
AACCGGCCCAACAGGGGCAACGGGTGTAACGGGAGCGACCGGAGTAACAGGGGTAACGGGATCGACAGGA
TCAACCGGCCCAACAGGGGCAATGGGTGTAACTGGAGAAATCGGCGCAACTGGAGAGACCGGTCCAACTG
GATCTACAGGTTCAACCGGAATAACAGGGGCAACGGGCTCAACCGGACCGACGGGCTCAACGGGAGAAAC
CGGTGCAACCGGTCCAACGGGAGTAACAGGAGAAACAGGCGCGACTGGCTCATCAGGCTCAACTGGAGTA
ACAGGAGCAACGGGATCAACCGGAATAACAGGTCCAACCGGCCCAACTGGTGTAACAGGGGCGACAGGCA
CAATCGGTTTAACCGGAGTAACCGGTCCAACTGGCTCGACCGGGGATACTGGAGCTACTGGAGTAACTGG
TTCAACAGGAGTGACTGGGTCAACAGGAGAAACCGGAGCGACCGGTGTAACAGGGTCAACTGGTTCAACC
GGAGAAACCGGGGCGACGGGAGTAACCGGATCAACAGGAGTAACAGGATTAACCGGTGCAACGGGATCGA
CAGGATCGACTGGGGTAACAGGATCAACCGGTGCAACGGGAGAAACTGGCCCAACCGGCGCAACAGGGGC
AACGGGGGTAACTGGAGAAATCGGTCCAACGGGATCGACAGGCCCAACTGGATCAACCGGTGCAACCGGA
GTAACGGGATCAACAGGAGCAACCGGGTCAACTGGAGTAACAGGTACAACAGGCCTAACGGGTGTAACGG
GTCCAACAGGAGTGACTGGGACAACGGGGATAACCGGAGCGACTGGGGTAACGGGTGTAACCGGGGGAAC
GAGCCCAACCGGACCAACCGGTGTGACTGGACCAACAGGGGTTACTGGCTCAACAGGGGTTACTGGCTCA
ACAGGAGAAACCGGCGCAACGGGCTCAACTGGAGTAACTGGAGCGACCGGTGTAACAGGGTCAACAGGAA
[truncated: 1,664,952 more chars]
